# Supplementary material for: Insights into Mycobacterium abscessus survival under prolonged potassium deficiency and starvation
Source: Front Cell Infect Microbiol. 2025 Nov 26;15:1668407. doi: 10.3389/fcimb.2025.1668407 (PMC12689514; doi:10.3389/fcimb.2025.1668407)
Supplement: Supplementary file 2 [file Table3.xlsx]

## Sheet: stats
	A_1	A_2	A_3	D_1	D_2	D_3	P_1	P_2	P_3
ALL Mapped	11770209	14997796	13974065	10785392	11286791	12498494	3757334	4539764	3145551
CDS	8185312	8238018	10928637	5039366	5948176	4221976	1745910	2183245	1544140
% mapped CDS	69.5426	54.9282	78.2066	46.724	52.7003	33.7799	46.4667	48.0916	49.0897
rRNA	3568670	6748626	3022691	5740937	5334191	8272333	2008257	2352409	1598337
% mapped rRNA	30.3195	44.9975	21.6307	53.2288	47.2605	66.1866	53.449	51.8179	50.8126
tRNA	16227	11152	22737	5089	4424	4185	3167	4110	3074
% mapped tRNA	0.137865	0.0743576	0.162709	0.0471842	0.0391963	0.033484	0.0842885	0.0905333	0.0977253
