# Supplementary material for: Insights into Mycobacterium abscessus survival under prolonged potassium deficiency and starvation
Source: Front Cell Infect Microbiol. 2025 Nov 26;15:1668407. doi: 10.3389/fcimb.2025.1668407 (PMC12689514; doi:10.3389/fcimb.2025.1668407)
Supplement: Supplementary file 3 [file Table4.xlsx]

## Sheet: MAbs_Dorm
Locus	log2FoldChange	pvalue	padj	Name	Product
MAB_4664	9.45801	2.45495e-79	9.28994e-77	MAB_4664	Hypothetical protein
MAB_0003	0.234125	0.53974	0.600431	gnD	6-phosphogluconate dehydrogenase Gnd
MAB_0004	0.0539552	0.90198	0.921046	recF	DNA replication and repair protein RecF
MAB_0005	-0.181126	0.632416	0.686212	MAB_0005	hypothetical protein
MAB_0249	8.45441	1.17791e-33	5.94321e-32	MAB_0249	hypothetical protein
MAB_0007	0.891464	0.00182738	0.00366775	MAB_0007	Hypothetical protein
MAB_0008	-0.121567	0.728273	0.770344	MAB_0008	Hypothetical protein
MAB_0009	-0.22325	0.517313	0.579314	MAB_0009	Hypothetical protein
MAB_0010c	0.868833	0.000816993	0.00176245	MAB_0010c	Hypothetical protein
MAB_0469c	7.72061	8.11042e-24	1.99078e-22	MAB_0469c	Hypothetical protein
MAB_4663	7.68302	3.23311e-18	4.7979e-17	MAB_4663	Hypothetical protein
MAB_0013c	-0.068023	0.83762	0.867815	MAB_0013c	Probable arylamine n-acetyl transferase
MAB_4478c	7.43475	3.39976e-31	1.39084e-29	MAB_4478c	Putative short-chain dehydrogenase/reductase
MAB_0325c	7.34477	5.25778e-77	1.83658e-74	MAB_0325c	Hypothetical protein
MAB_1380	7.07793	1.07966e-26	3.31266e-25	MAB_1380	hypothetical protein
MAB_4134	7.00439	1.78581e-21	3.63648e-20	MAB_4134	Putative lipase
MAB_1588c	6.79523	1.0016e-19	1.7389e-18	MAB_1588c	Putative oxidoreductase
MAB_0019	-0.102272	0.708679	0.752598	gyrA	DNA gyrase (subunit A) GyrA (DNA topoisomerase)
MAB_0020	-0.631581	1.39775e-05	4.18679e-05	MAB_0020	hypothetical protein
MAB_0022c	-0.183859	0.525249	0.586321	MAB_0022c	Probable permease
MAB_0024c	-0.0443356	0.853491	0.880441	cwsA	hypothetical protein
MAB_0025	0.126219	0.655169	0.705172	MAB_0025	Peptidyl-prolyl cis-trans isomerase
MAB_0026	-0.722508	0.00332301	0.00635092	MAB_0026	Rhomboid family protein
MAB_4716c	6.62009	1.75027e-96	1.32466e-93	MAB_4716c	Possible membrane transport protein
MAB_4139	6.58056	1.62222e-31	6.75825e-30	MAB_4139	Putative transcription regulator, ArsR family
MAB_0029c	-1.00215	0.0159308	0.0265022	crgA	hypothetical protein
MAB_4181	6.5783	6.19296e-28	2.00873e-26	MAB_4181	Sulfate adenylate transferase, subunit 2 (CysD)
MAB_2717c	6.53265	1.11165e-92	7.21143e-90	MAB_2717c	hypothetical protein
MAB_0032	-0.521905	0.00401254	0.00755183	MAB_0032	Glutamine amidotransferase of anthranilate synthase component II (PabA)
MAB_1156c	6.52981	1.16478e-167	5.28925e-164	lysA	Probable diaminopimelate decarboxylase LysA
MAB_4735	6.31975	5.07052e-58	6.77212e-56	MAB_4735	Putative starvation-induced DNA protecting protein/Ferritin and Dps
MAB_1381	6.21984	7.99241e-19	1.27794e-17	MAB_1381	Putative oxidoreductase EphD
MAB_0356c	6.20021	3.09942e-14	3.07975e-13	MAB_0356c	hypothetical protein
MAB_4140	6.13011	2.49856e-29	8.86401e-28	MAB_4140	hypothetical protein
MAB_3587c	6.10962	1.88518e-16	2.29507e-15	MAB_3587c	hypothetical protein
MAB_0039c	0.0433	0.780618	0.818468	MAB_0039c	hypothetical protein
MAB_0044	0.472484	0.410243	0.475597	MAB_0044	hypothetical protein
MAB_2847c	6.0984	2.81344e-140	6.38792e-137	MAB_2847c	hypothetical protein
MAB_0046	0.758525	0.22409	0.282508	MAB_0046	Probable PE family protein
MAB_0047	0.585206	0.203158	0.259579	MAB_0047	Probable PPE family protein
MAB_0048	-0.706019	0.0366179	0.0560627	MAB_0048	Probable PE family protein
MAB_0049	-0.431985	0.179022	0.232933	MAB_0049	ESAT-6-like protein
MAB_0050c	4.41462	NA	NA	MAB_0050c	hypothetical protein
MAB_0051	3.15051	NA	NA	MAB_0051	hypothetical protein
MAB_0052	1.65325	0.0261126	0.0412587	MAB_0052	hypothetical protein
MAB_0053c	0.0417792	0.892746	0.913466	MAB_0053c	Probable cytidine/deoxycytidylate deaminase
MAB_0054c	-0.464153	0.210045	0.266876	cynS	Probable cyanate hydratase (Cyanase)
MAB_0516c	6.09183	5.68203e-107	5.16042e-104	MAB_0516c	hypothetical protein
MAB_3330	6.06054	2.91491e-28	9.73278e-27	MAB_3330	Putative salicylate hydroxylase
MAB_0057	-0.519946	0.0924025	0.129227	MAB_0057	Putative short chain dehydrogenase/reductase
MAB_3904	5.99773	8.34045e-05	0.000216176	MAB_3904	hypothetical protein
MAB_4477c	5.85406	6.45032e-62	1.22045e-59	MAB_4477c	hypothetical protein
MAB_0061	-0.787756	0.0119698	0.0205346	MAB_0061	Possible two component sensor kinase
MAB_0062	0.0264628	0.885344	0.907322	MAB_0062	Pyridine nucleotide-disulphide oxidoreductase family
MAB_0063c	1.45336	0.0337517	0.0520429	MAB_0063c	hypothetical protein
MAB_0064c	-0.733144	0.00541564	0.00994839	MAB_0064c	Probable lipase LipE
MAB_0065c	-0.53079	0.0376399	0.057453	MAB_0065c	Probable acyl-CoA dehydrogenase (FadE)
MAB_0067	-0.306346	0.591068	0.648633	MAB_0067	hypothetical protein
MAB_0857	5.84009	6.30611e-14	6.02864e-13	MAB_0857	Putative monooxygenase
MAB_0070	-0.0365663	0.861863	0.887901	MAB_0070	hypothetical protein
MAB_0066c	0.419575	0.181555	0.235487	MAB_0066c	Putative transcriptional regulator, AraC family
MAB_2381	5.78966	7.74026e-43	6.06009e-41	MAB_2381	Probable oxidoreductase
MAB_0071c	0.393711	0.115141	0.156967	MAB_0071c	Putative thiosulfate sulfurtransferase (SseB)
MAB_0072c	-1.36994	0.0170445	0.0282067	MAB_0072c	Putative short chain dehydrogenase/reductase
MAB_0073c	-0.620783	0.197684	0.253654	MAB_0073c	Putative short chain dehydrogenase/reductase
MAB_0074c	-0.137275	0.593428	0.650279	MAB_0074c	Putative (cyclohexanone) monooxygenase
MAB_0075	0.434815	0.504801	0.56656	MAB_0075	Putative hydroxylase
MAB_0018c	5.76612	2.86272e-10	1.76386e-09	MAB_0018c	Putative methyltransferase
MAB_0079c	0.125045	0.811052	0.844916	MAB_0079c	hypothetical protein
MAB_0080c	0.53608	0.201887	0.258245	MAB_0080c	Putative oxygenase
MAB_0081	0.307743	0.731757	0.773488	MAB_0081	Putative 3-ketosteroid 1-dehydrogenase or fumarate reductase/succinate dehydrogenase
MAB_p16c	5.69107	8.14507e-10	4.72976e-09	MAB_p16c	Putative replication protein RepA
MAB_0084	-0.408287	0.145717	0.19365	MAB_0084	hypothetical protein
MAB_0085c	0.501034	0.0340545	0.0524742	MAB_0085c	Putative transcriptional regulator
MAB_3467c	5.67192	7.98568e-36	4.47691e-34	MAB_3467c	18 kDa antigen (HSP 16.7)
MAB_0087c	-0.489018	0.182105	0.236006	MAB_0087c	Probable alkaline phosphatase
MAB_4408c	5.62531	4.70975e-22	1.0382e-20	MAB_4408c	Putative alkylhydroperoxidase C
MAB_0083	0.182649	0.599769	0.656278	MAB_0083	Putative transcriptional regulator, MarR family
MAB_0088c	-0.0958417	0.822045	0.85519	MAB_0088c	Putative oxidoreductase
MAB_0089c	0.624633	0.131085	0.175903	MAB_0089c	hypothetical protein
MAB_0090c	0.329414	0.46985	0.534198	MAB_0090c	Probable oxidoreductase EphD
MAB_0091	0.115882	0.367403	0.432782	MAB_0091	Putative ferredoxin-dependent glutamate synthase
MAB_0092	-0.194623	0.257193	0.317973	MAB_0092	Probable NADH-dependent glutamate synthase (small subunit) GltD
MAB_0095	0.463861	0.0482007	0.0716463	MAB_0095	Hypothetical helix-turn-helix domain protein
MAB_0096	-0.139279	0.462279	0.527572	MAB_0096	hypothetical protein
MAB_3301	5.61578	2.36332e-58	3.46188e-56	MAB_3301	hypothetical protein
MAB_2027	5.59347	1.05168e-17	1.48313e-16	MAB_2027	Putative acyl carrier protein
MAB_0099	0.228721	0.349534	0.414855	MAB_0099	Probable monooxygenase
MAB_0100	-0.34422	0.181995	0.235991	MAB_0100	Putative short chain dehydrogenase/reductase
MAB_0101	-0.638531	0.000953134	0.00203077	MAB_0101	Probable cytochrome P450
MAB_3905	5.53113	6.58618e-05	0.000174187	MAB_3905	Hypothetical protein
MAB_3593	5.5272	1.59897e-58	2.42031e-56	MAB_3593	Possible Mg2+ transport P-type ATPase C MgtC
MAB_0104	1.82948	NA	NA	MAB_0104	Probable enoyl-CoA hydratase/isomerase
MAB_0105c	0.168003	0.606631	0.661713	MAB_0105c	Probable oxidoreductase
MAB_1923c	5.48877	1.43103e-25	4.11285e-24	MAB_1923c	hypothetical protein
MAB_3704	5.44407	1.29767e-23	3.13441e-22	MAB_3704	hypothetical protein
MAB_0108c	0.320582	0.253668	0.314128	MAB_0108c	Hypothetical protein
MAB_0110c	-0.82329	4.7905e-05	0.000130731	MAB_0110c	hypothetical protein
MAB_0111c	-0.597207	0.0057672	0.0105261	MAB_0111c	hypothetical protein
MAB_0112	0.469269	0.0279419	0.0439197	MAB_0112	Hypothetical protein
MAB_3902c	5.40165	8.57391e-05	0.000221847	MAB_3902c	hypothetical protein
MAB_0114	0.283084	0.086314	0.121649	MAB_0114	hypothetical protein
MAB_0115c	0.725474	0.00376605	0.00713758	MAB_0115c	hypothetical protein
MAB_0116	-0.759073	0.0457263	0.0682588	MAB_0116	Hypothetical protein
MAB_4715c	5.39217	1.43531e-53	1.5897e-51	MAB_4715c	hypothetical protein
MAB_0118c	-0.177467	0.246407	0.306474	MAB_0118c	Probable superoxide dismutase (Mn)
MAB_0119c	-0.392369	0.382437	0.447793	MAB_0119c	Hypothetical protein
MAB_3464	5.37682	1.84205e-10	1.16663e-09	MAB_3464	Hypothetical protein
MAB_0121	0.712712	0.0219818	0.0354851	MAB_0121	Rhodanese-like protein
MAB_3192c	5.35855	1.34965e-55	1.61284e-53	MAB_3192c	Putative glycosyl hydrolase (beta-glucosidase)
MAB_0122	-0.478978	0.00556894	0.0102094	MAB_0122	hypothetical protein
MAB_0123	-0.818833	1.41226e-05	4.22747e-05	MAB_0123	Putative glycerophosphoryl diester phosphodiesterase
MAB_3564c	5.34364	2.19612e-13	1.98262e-12	MAB_3564c	Hypothetical dipeptidyl aminopeptidase/ acylaminoacyl-peptidase related protein
MAB_0125c	-0.0295631	0.925413	0.939692	MAB_0125c	hypothetical protein
MAB_0126c	1.16733	0.00703155	0.0126406	MAB_0126c	Possible bacterioferritin BfrB
MAB_0127c	0.103748	0.748384	0.789044	MAB_0127c	Possible bacterioferritin BfrB
MAB_4646	5.33302	8.39217e-19	1.33248e-17	MAB_4646	hypothetical protein
MAB_4806c	5.32702	2.518e-74	7.62282e-72	MAB_4806c	hypothetical protein
MAB_0130	-0.898617	2.2952e-09	1.23783e-08	MAB_0130	Putative hydrolase
MAB_0131c	-0.181638	0.738908	0.780321	MAB_0131c	hypothetical protein
MAB_0132	0.585465	0.00691325	0.0124329	pheA	Probable prephenate dehydratase PheA
MAB_0133	0.532438	0.0226834	0.0365138	MAB_0133	Probable phosphoglycerate mutase
MAB_2490	5.31421	3.94418e-05	0.000109477	MAB_2490	hypothetical protein
MAB_0136	5.35691	NA	NA	MAB_0136	hypothetical protein
MAB_0137	3.43762	NA	NA	MAB_0137	hypothetical protein
MAB_2561c	5.30519	2.57195e-30	9.81448e-29	pckG	Phosphoenolpyruvate carboxykinase
MAB_0140c	-0.87991	8.5513e-06	2.65423e-05	MAB_0140c	Probable monooxygenase
MAB_1041	5.2788	0.000474804	0.00107214	MAB_1041	hypothetical protein
MAB_0142c	-0.536906	0.0895309	0.125753	MAB_0142c	Putative monooxygenase
MAB_0143c	0.736524	0.0285683	0.0447811	MAB_0143c	Putative oxidoreductase EphD
MAB_0144c	0.75621	0.032191	0.0498056	MAB_0144c	Putative oxidoreductase EphD
MAB_0146	2.80406	0.00752532	0.0134168	MAB_0146	Putative magnesium transport MgtC family protein
MAB_2069	5.20911	7.32315e-132	1.10848e-128	MAB_2069	hypothetical protein
MAB_4402	5.19444	8.18514e-05	0.000212514	MAB_4402	Heat shock protein Hsp20
MAB_2562c	5.18327	1.44639e-32	6.54218e-31	MAB_2562c	Probable transcriptional regulatory protein ArsR
MAB_0150c	-0.791842	0.0289331	0.0452584	MAB_0150c	hypothetical protein
MAB_4750	5.09593	1.16987e-14	1.2019e-13	MAB_4750	Putative short chain dehydrogenase/reductase
MAB_1030	5.08603	7.54722e-17	9.73634e-16	MAB_1030	hypothetical protein
MAB_0153	-0.124377	0.494224	0.556339	serS	seryl-tRNA synthetase (SerS)
MAB_0154	-0.792767	1.8046e-05	5.30537e-05	MAB_0154	hypothetical protein
MAB_0155	0.319108	0.381377	0.44681	MAB_0155	hypothetical protein
MAB_0612c	5.05751	2.78455e-35	1.54203e-33	MAB_0612c	Probable acetyl-CoA acetyltransferase FadA
MAB_2021c	5.04064	1.82668e-08	8.67672e-08	MAB_2021c	Putative carboxymuconolactone decarboxylase
MAB_3586c	5.01253	3.88318e-12	3.08818e-11	MAB_3586c	Putative transcriptional regulator, TetR family
MAB_3938	4.95113	8.30526e-05	0.000215387	MAB_3938	Putative Clp protease subunit
MAB_0163c	0.588735	0.107914	0.148002	MAB_0163c	Probable phosphotransferase
MAB_0164	-0.094579	0.583375	0.641314	MAB_0164	Probable short chain dehydrogenase/reductase
MAB_0165	0.204854	0.112421	0.153397	MAB_0165	Putative acyltransferase
MAB_0166	0.575488	0.0246651	0.0393136	MAB_0166	Putative acyltransferase
MAB_0167	0.720292	0.0234616	0.0376463	MAB_0167	Putative hydrolase
MAB_0168c	-0.401047	0.303656	0.36712	MAB_0168c	Putative N-acetymuramoyl-L-alanine amidase
MAB_2716c	4.94843	3.04503e-85	1.25704e-82	MAB_2716c	Probable manganese transport transmembrane protein
MAB_0811	4.85693	7.55493e-36	4.28837e-34	MAB_0811	Conserved hypothetical membrane protein (resistance to D-cycloserine?)
MAB_3944	4.84516	4.34508e-30	1.64425e-28	MAB_3944	hypothetical protein
MAB_0775	4.83206	3.0229e-21	6.0206e-20	MAB_0775	Hypothetical protein
MAB_1891	4.81705	1.54515e-29	5.52482e-28	MAB_1891	hypothetical protein
MAB_4044c	4.77341	1.66436e-24	4.26997e-23	MAB_4044c	Putative hydrolase/esterase/lipase
MAB_0175	0.2746	0.287809	0.350011	MAB_0175	Antigen 85-C precursor
MAB_0176	-0.0762531	0.800642	0.835706	MAB_0176	Antigen 85-A precursor
MAB_1247c	4.75078	4.2245e-34	2.205e-32	MAB_1247c	hypothetical protein
MAB_0178	-0.455419	0.0285688	0.0447811	MAB_0178	Hypothetical cutinase precursor
MAB_0179	0.104583	0.591403	0.648843	MAB_0179	Probable fatty-acid-CoA ligase FadD
MAB_0180	-0.60094	1.86035e-07	7.61068e-07	MAB_0180	Polyketide synthase PKS13
MAB_4182	4.72667	6.24276e-22	1.34992e-20	cysC	adenylyl-sulfate kinase
MAB_4180	4.6979	1.90907e-14	1.92646e-13	MAB_4180	Putative transcriptional regulator, IclR family
MAB_3874c	4.6154	3.44372e-09	1.80995e-08	MAB_3874c	Putative dioxygenase
MAB_0584	4.60759	4.15805e-46	3.6311e-44	MAB_0584	hypothetical protein
MAB_3903	4.59397	0.000357546	0.000830919	MAB_3903	hypothetical protein
MAB_4043c	4.58392	9.75571e-25	2.56073e-23	MAB_4043c	Probable short-chain dehydrogenase/reductase
MAB_0188c	-0.997238	0.0101654	0.0177066	MAB_0188c	Hypothetical protein
MAB_2916	4.58161	8.16441e-26	2.37658e-24	MAB_2916	hypothetical protein
MAB_2886c	4.5786	9.99675e-50	1.00878e-47	MAB_2886c	Hypothetical protein
MAB_2592c	4.56313	4.90909e-11	3.37249e-10	MAB_2592c	hypothetical protein
MAB_1399	4.56312	1.13999e-31	4.88368e-30	MAB_1399	Probable peptidase
MAB_3463	4.54461	1.34468e-13	1.23357e-12	MAB_3463	Putative O-methyltransferase, family 3
MAB_0194	0.538905	0.0684716	0.0986414	MAB_0194	Dihydroxyacetone kinase family protein
MAB_2028	4.52868	2.50787e-14	2.51952e-13	MAB_2028	Probable 3-oxoacyl-(Acyl-carrier-protein) synthase II KasB
MAB_3049c	4.52706	2.53604e-17	3.46163e-16	MAB_3049c	Hypothetical protein
MAB_4141	4.52162	5.07795e-12	3.9417e-11	MAB_4141	PE/PPE family protein
MAB_2382	4.50056	5.64821e-37	3.61247e-35	MAB_2382	Conserved hypothetical protein (pyridoxamine 5'-phosphate oxidase-related)
MAB_1048c	4.47754	4.70036e-26	1.39506e-24	MAB_1048c	Probable class II aldolase
MAB_0203c	-0.339625	0.0211536	0.0342576	MAB_0203c	Probable o-antigen/lipopolysaccharide transport ATP-binding protein ABC transporter RfbE
MAB_0204c	0.0228847	0.898963	0.918378	MAB_0204c	hypothetical protein
MAB_0205c	-0.154558	0.336821	0.402395	MAB_0205c	hypothetical protein
MAB_0206	-0.431	0.0199389	0.0325341	MAB_0206	Possible aminotransferase/cysteine desulfurase
MAB_1245c	4.47215	2.01027e-19	3.38098e-18	MAB_1245c	Hypothetical protein
MAB_2489	4.46756	1.14791e-07	4.82207e-07	MAB_2489	hypothetical protein
MAB_3466c	4.39014	8.23206e-30	3.03917e-28	MAB_3466c	Hypothetical protein
MAB_0210	0.20997	0.552838	0.611735	MAB_0210	hypothetical protein
MAB_2071	4.38732	5.5567e-16	6.43699e-15	MAB_2071	Probable short-chain dehydrogenase/reductase
MAB_0212	-0.895428	0.0316892	0.0491297	MAB_0212	hypothetical protein
MAB_2953	4.38502	5.25469e-22	1.14719e-20	MAB_2953	Hypothetical protein
MAB_0214c	-0.0809901	0.842128	0.87169	MAB_0214c	Conserved hypothetical protein (OsmC-like)
MAB_4017c	4.3789	2.19339e-19	3.62188e-18	MAB_4017c	Probable monooxygenase
MAB_0183c	4.37776	1.06828e-22	2.47503e-21	MAB_0183c	Putative cation transporter
MAB_0219	4.35994	1.05949e-73	3.00695e-71	MAB_0219	hypothetical protein
MAB_1855c	4.35034	3.27663e-33	1.58289e-31	MAB_1855c	Putative zinc-binding alcohol dehydrogenase
MAB_0218c	-0.422135	0.0437733	0.0656454	MAB_0218c	hypothetical protein
MAB_0182c	4.31627	3.40884e-17	4.56624e-16	MAB_0182c	Hypothetical protein
MAB_0220c	0.26589	0.212403	0.269495	pat	Putative phenylalanine aminotransferase
MAB_0221c	-0.130814	0.858135	0.884629	MAB_0221c	Putative phage integrase
MAB_0242	-0.380898	0.0740001	0.105538	MAB_0242	Hypothetical protein
MAB_0243	-0.659144	0.0691687	0.0995547	MAB_0243	Hypothetical protein
MAB_4624	4.30857	3.24412e-15	3.48933e-14	MAB_4624	Putative phenylacetic acid degradation protein
MAB_4407c	4.29008	1.409e-15	1.5682e-14	ahpD	Putative alkylhydroperoxidase AhpD
MAB_1244c	4.28919	5.68697e-18	8.17231e-17	MAB_1244c	Hypothetical protein
MAB_0247c	0.533769	0.129739	0.174406	MAB_0247c	Putative acetyltransferase
MAB_0149c	4.25443	1.10379e-55	1.35468e-53	MAB_0149c	Hypothetical protein
MAB_0250	-0.569829	4.28911e-05	0.000118113	MAB_0250	Hypothetical GMC-type oxidoreductase
MAB_1246c	4.2479	5.87596e-19	9.49564e-18	MAB_1246c	Hypothetical protein
MAB_0248c	0.567402	0.0756088	0.107596	MAB_0248c	Putative regulatory protein, TetR family
MAB_1892	4.22072	6.58605e-27	2.04306e-25	MAB_1892	Hypothetical protein
MAB_3371c	4.20807	1.30237e-16	1.61587e-15	MAB_3371c	hypothetical protein
MAB_0254c	0.434461	0.0631382	0.0916302	MAB_0254c	Putative phosphoglycerate mutase
MAB_0215	4.2005	1.3913e-19	2.36625e-18	MAB_0215	Possible transcriptional regulator
MAB_0256c	0.300492	0.217024	0.274514	MAB_0256c	hypothetical protein
MAB_0257c	0.718912	0.019705	0.0322336	MAB_0257c	Hypothetical protein
MAB_0258c	0.082984	0.784002	0.820879	MAB_0258c	Putative dihydropicolinate reductase
MAB_0259c	0.349256	0.317704	0.382171	MAB_0259c	Putative short-chain dehydrogenase/reductase
MAB_3313c	4.18093	9.32923e-11	6.22086e-10	MAB_3313c	Putative transcriptional regulator, TetR family
MAB_1029c	4.1575	1.99234e-16	2.41259e-15	MAB_1029c	Putative transcriptional regulator, MarR family
MAB_2967c	4.13003	3.39372e-17	4.55944e-16	MAB_2967c	hypothetical protein
MAB_0266c	0.469731	0.00586796	0.0106885	MAB_0266c	Probable prephenate dehydrogenase TyrA
MAB_0267	0.109958	0.584264	0.641786	MAB_0267	hypothetical protein
MAB_0268	0.000229589	0.998938	0.998938	tadA	Cytidine/deoxycytidylate deaminase family protein
MAB_0269c	-0.0704852	0.872677	0.897176	MAB_0269c	Hypothetical protein
MAB_4476c	4.12594	6.7995e-49	6.56947e-47	MAB_4476c	Putative monooxygenase
MAB_0274c	0.058782	0.751414	0.791736	MAB_0274c	hypothetical protein
MAB_4331c	4.12592	1.44322e-11	1.06564e-10	MAB_4331c	Putative glyoxalase/bleomycin resistance protein
MAB_0276	0.448218	0.294018	0.356988	MAB_0276	Probable cytochrome P450
MAB_4173	4.11584	7.88153e-26	2.30903e-24	MAB_4173	Possible oxidoreductase
MAB_4683c	4.10274	2.6043e-10	1.61119e-09	MAB_4683c	Hypothetical protein
MAB_3648	4.06403	6.66173e-13	5.74021e-12	MAB_3648	hypothetical protein
MAB_1382	4.04343	5.12914e-09	2.62586e-08	MAB_1382	Putative oxidoreductase EphD
MAB_3506c	3.97278	3.49553e-08	1.58732e-07	MAB_3506c	Putative short-chain dehydrogenase/reductase
MAB_4158	3.96322	1.45359e-68	3.30037e-66	MAB_4158	Probable acyl-CoA dehydrogenase FadE
MAB_0284c	-0.400088	0.479553	0.543462	MAB_0284c	Major facilitator superfamily
MAB_0285	0.884165	0.0146109	0.0245008	MAB_0285	Putative oxidoreductase
MAB_0286	1.17553	0.0600874	0.0875946	MAB_0286	hypothetical protein
MAB_0289	0.481973	0.131667	0.176562	MAB_0289	hypothetical protein
MAB_4682c	3.9544	9.24932e-13	7.82145e-12	MAB_4682c	Hypothetical protein
MAB_4625	3.94327	9.49095e-11	6.31942e-10	MAB_4625	Putative transcriptional regulator, TetR family
MAB_0292c	0.877927	0.132058	0.177	MAB_0292c	Putative ISXo8 transposase
MAB_0295	1.05655	0.058489	0.0854839	MAB_0295	Putative phenazine biosynthesis protein PhzC
MAB_0297	0.286678	0.691233	0.738562	MAB_0297	Probable isochorismatase (phenazine biosynthesis) PhzD
MAB_0298	0.630329	0.0289187	0.0452514	MAB_0298	Putative phenazine biosynthesis protein PhzE
MAB_2602c	3.93031	2.99378e-15	3.23684e-14	MAB_2602c	Putative transcriptional regulator, ArsR family
MAB_2941	3.91129	2.63398e-13	2.35915e-12	MAB_2941	Putative oxidoreductase
MAB_3386c	3.90321	2.0291e-30	7.87533e-29	MAB_3386c	hypothetical protein
MAB_0304	0.874136	0.0120536	0.0206549	MAB_0304	Hypothetical protein
MAB_0305	-0.509233	0.0094586	0.0165708	MAB_0305	Putative aminotransferase
MAB_0306c	-0.655747	0.00402693	0.00757196	MAB_0306c	Hypothetical protein
MAB_3900c	3.89054	1.21152e-07	5.05654e-07	MAB_3900c	hypothetical protein
MAB_2566	3.88896	2.30362e-09	1.24089e-08	MAB_2566	Putative glyoxalase/bleomycin resistance or cadmium-induced protein CadI
MAB_1536	3.85666	9.29692e-10	5.36434e-09	MAB_1536	Putative transcriptional regulator, TetR family
MAB_2591c	3.84656	8.54849e-08	3.65869e-07	MAB_2591c	hypothetical protein
MAB_0312c	-0.698737	0.00763645	0.0135903	eno	Enolase (Eno)
MAB_0761c	3.8307	4.67958e-10	2.80343e-09	MAB_0761c	Putative 3-hydroxyacyl-CoA dehydrogenase
MAB_0315	0.176965	0.648677	0.699345	MAB_0315	hypothetical protein
MAB_0316	-0.658096	0.0140739	0.0237317	MAB_0316	Probable enoyl-CoA hydratase
MAB_3923	3.82237	8.70399e-05	0.000224445	MAB_3923	hypothetical protein
MAB_2151c	3.82212	2.24132e-09	1.21164e-08	MAB_2151c	Putative cytochrome P450
MAB_0318c	0.848476	0.00272386	0.00531544	MAB_0318c	hypothetical protein
MAB_0378	3.81859	3.84697e-10	2.32921e-09	MAB_0378	Probable lipid-transfer protein Ltp1/thiolase
MAB_3646c	3.81786	9.25807e-12	7.00682e-11	MAB_3646c	Probable aminotransferase class-III
MAB_0321c	0.957656	0.141658	0.188697	MAB_0321c	Hypothetical protein
MAB_0322c	0.0288277	0.949242	0.959597	MAB_0322c	Hypothetical protein
MAB_4647	3.81505	3.083e-08	1.4127e-07	MAB_4647	Putative transcriptional regulator, TetR family
MAB_0324c	1.16188	0.0100336	0.0175107	MAB_0324c	Putative Mur ligase family protein
MAB_4329c	3.81386	5.65721e-11	3.85727e-10	MAB_4329c	hypothetical protein
MAB_0327	0.270944	0.610021	0.664772	MAB_0327	Possible aminoglycoside phosphotransferase
MAB_0328	1.09158	0.0367698	0.0562573	MAB_0328	Putative acyl-CoA dehydrogenase
MAB_4018	3.80751	2.73448e-05	7.79002e-05	MAB_4018	Similarity with UbiE/COQ5 methyltransferase
MAB_4810c	3.79989	2.65313e-15	2.9031e-14	MAB_4810c	Hypothetical protein
MAB_1356	3.78266	3.35601e-58	4.61807e-56	MAB_1356	hypothetical protein
MAB_0333c	3.77723	7.76658e-08	3.36849e-07	rpmG1	50S ribosomal protein L33
MAB_3522c	3.76875	1.79188e-07	7.35043e-07	MAB_3522c	Probable nitrite reductase
MAB_0335	6.61059	NA	NA	MAB_0335	Probable cobalamin synthesis protein
MAB_0336	6.23016	NA	NA	rpmE2	50S ribosomal protein L31 type B
MAB_4016c	3.76782	3.54482e-18	5.23834e-17	MAB_4016c	Hypothetical protein
MAB_4273c	3.76745	9.53139e-08	4.06786e-07	dnaK	Chaperone protein DnaK (Hsp 70)
MAB_2177	3.76518	1.98112e-33	9.77857e-32	MAB_2177	Probable ABC transporter, periplasmic
MAB_0339	-0.511753	0.0403587	0.06102	MAB_0339	Hypothetical protein
MAB_0300c	3.72971	5.98253e-13	5.20434e-12	MAB_0300c	Putative transcriptional regulator, TetR family
MAB_0342c	0.330499	0.0542591	0.079945	MAB_0342c	Putative nitroreductase family protein
MAB_0343	-0.0323519	0.878384	0.901818	MAB_0343	Aspartate kinase
MAB_0344	-0.337815	0.100521	0.138912	asd	Aspartate-semialdehyde dehydrogenase (Asd)
MAB_0345	-0.547054	0.000644211	0.00142008	MAB_0345	Hypothetical protein
MAB_0346	-0.682825	0.00495114	0.00915065	MAB_0346	hypothetical protein
MAB_3649	3.70046	7.90958e-13	6.73872e-12	MAB_3649	Probable aldehyde dehydrogenase
MAB_2380c	3.67668	1.00328e-19	1.7389e-18	MAB_2380c	Putative transcriptional regulator, TetR family
MAB_3210c	3.67367	6.74506e-09	3.40704e-08	MAB_3210c	hypothetical protein
MAB_4309c	3.66666	1.61602e-10	1.03357e-09	MAB_4309c	Putative serine protease
MAB_2467	3.66367	5.31123e-09	2.70992e-08	MAB_2467	Ubiquinol-cytochrome c reductase cytochrome b subunit
MAB_0353	-0.474714	0.0203286	0.0330512	MAB_0353	hypothetical protein
MAB_1047c	3.65232	3.69457e-21	7.29436e-20	MAB_1047c	Probable dihydrodipicolinate synthetase DapA
MAB_4163c	3.65006	5.42977e-36	3.1611e-34	MAB_4163c	Probable fatty-acid-CoA ligase FadD
MAB_2636c	3.65001	1.78081e-18	2.75056e-17	MAB_2636c	hypothetical protein
MAB_3068c	3.63905	2.06101e-07	8.36377e-07	MAB_3068c	Possible transcriptional regulatory protein
MAB_0357c	0.887928	0.01322	0.0224672	MAB_0357c	hypothetical protein
MAB_0358	-0.0474484	0.82407	0.856512	MAB_0358	Hypothetical conserved membrane protein PknM or conserved lipoprotein LppH
MAB_0359	-0.482457	0.0212792	0.0344243	MAB_0359	Putative fructokinase
MAB_0360	0.2923	0.325453	0.390457	MAB_0360	hypothetical protein
MAB_0361	0.77655	0.0456656	0.0681905	MAB_0361	hypothetical protein
MAB_3028	3.63339	8.78807e-21	1.66973e-19	MAB_3028	RNA polymerase sigma factor
MAB_3922c	3.63273	0.000329507	0.000774477	MAB_3922c	hypothetical protein
MAB_3579c	3.62106	4.30449e-09	2.22374e-08	MAB_3579c	Putative acyl-CoA synthase/polyketide synthase
MAB_1044c	3.56365	7.86435e-09	3.93738e-08	MAB_1044c	Hypothetical glyoxalase/bleomycin resistance protein
MAB_0367c	-0.329453	0.200582	0.256865	MAB_0367c	hypothetical protein
MAB_0368	0.351518	0.0870891	0.122703	MAB_0368	Short-chain dehydrogenase/reductas
MAB_2678	3.55692	3.67848e-07	1.44124e-06	MAB_2678	Conserved hypothetical protein (putative oxidoreductase
MAB_3465	3.5532	4.40363e-26	1.31558e-24	MAB_3465	Putative sulfate transporter/antisigma-factor
MAB_0613	3.54594	1.72566e-67	3.73153e-65	MAB_0613	Putative cytochrome P450
MAB_0117c	3.5234	7.44255e-29	2.57989e-27	MAB_0117c	hypothetical protein
MAB_1526	3.52323	1.29449e-10	8.42163e-10	MAB_1526	Putative short chain dehydrogenase/reductase
MAB_3254c	3.51855	2.96513e-18	4.42916e-17	kdpA	Potassium-transporting ATPase A chain
MAB_0374c	-0.679626	3.47712e-06	1.15759e-05	MAB_0374c	hypothetical protein
MAB_1023c	3.50197	1.63501e-11	1.19752e-10	MAB_1023c	hypothetical protein
MAB_2982c	3.49331	4.64806e-12	3.63284e-11	MAB_2982c	Hypothetical protein
MAB_0380	3.48828	2.68525e-09	1.43455e-08	MAB_0380	Probable short-chain dehydrogenase/reductase
MAB_3505c	3.48249	8.27693e-06	2.5832e-05	MAB_3505c	hypothetical protein
MAB_1084c	3.47688	3.29088e-14	3.25575e-13	MAB_1084c	hypothetical protein
MAB_0381	0.387206	0.0774094	0.109712	MAB_0381	Glycerol uptake facilitator protein (GlpF)
MAB_0382	0.660319	0.000979779	0.00207905	glpK	Glycerol kinase (GlpK)
MAB_0440	3.47635	1.67304e-39	1.16881e-37	MAB_0440	hypothetical protein
MAB_0929	3.46803	7.93085e-20	1.39594e-18	MAB_0929	hypothetical protein
MAB_0386c	0.682896	0.0014409	0.00296204	MAB_0386c	hypothetical protein
MAB_0387	0.0666264	0.727676	0.769892	MAB_0387	hypothetical protein
MAB_0388c	-0.481369	0.0185244	0.030445	MAB_0388c	hypothetical protein
MAB_0389c	-0.299477	0.409734	0.475129	MAB_0389c	Putative regulatory protein
MAB_3576c	3.45565	3.48742e-06	1.16017e-05	MAB_3576c	Phosphopantetheine attachment site domain protein
MAB_0391c	-0.556487	0.0199162	0.0325205	MAB_0391c	hypothetical protein
MAB_0392c	0.16505	0.433585	0.498458	MAB_0392c	hypothetical protein
MAB_2519c	3.45556	1.66528e-05	4.91679e-05	MAB_2519c	hypothetical protein
MAB_0394c	-0.0735384	0.845801	0.874262	MAB_0394c	hypothetical protein
MAB_1425	3.44842	1.271e-25	3.67619e-24	MAB_1425	Hypothetical protein
MAB_0396c	-0.585333	0.00562695	0.0103051	MAB_0396c	Hypothetical protein
MAB_1189c	3.4453	4.19243e-21	8.13582e-20	MAB_1189c	Probable methylmalonic acid semialdehyde dehydrogenase MmsA
MAB_0925c	3.44395	5.92216e-32	2.58582e-30	MAB_0925c	Putative transcriptional regulator, MarR family
MAB_0402	0.791448	0.00106278	0.00223845	MAB_0402	hypothetical protein
MAB_0403	0.464813	0.0318895	0.0493728	MAB_0403	hypothetical protein
MAB_0404c	0.55943	0.0828719	0.117052	MAB_0404c	Putative acetyltransferase
MAB_0405c	-0.573509	0.0431279	0.0648044	MAB_0405c	Hypothetical protein
MAB_0406c	-0.117567	0.571689	0.630107	MAB_0406c	Cysteine synthase/cystathionine beta-synthase family
MAB_0407c	0.0862616	0.627116	0.681439	MAB_0407c	Conserved hypothetical protein (metallophospho esterase?)
MAB_0408c	-0.841439	0.000171751	0.000421351	MAB_0408c	Probable bifunctional membrane-associated penicillin-binding protein PonA2/glycosyl transferase
MAB_0409	0.310263	0.359454	0.424962	whiB	Putative transcriptional regulator WhiB
MAB_2966c	3.4352	5.16227e-16	5.99537e-15	MAB_2966c	Possible hemoglobine-related protein HMP
MAB_4042c	3.43113	8.09479e-15	8.46969e-14	MAB_4042c	Probable monooxygenase
MAB_0412	0.501642	0.10033	0.138774	MAB_0412	hypothetical protein
MAB_0413	0.540828	0.06281	0.091212	MAB_0413	Putative endoribonuclease
MAB_0414	0.10242	0.702958	0.74807	MAB_0414	Possible hydrolase (beta-lactamase-like)
MAB_0415	-0.722793	0.00147284	0.00302631	MAB_0415	hypothetical protein
MAB_0334c	3.43062	3.45394e-06	1.15157e-05	rpmB.2	50S ribosomal protein L28
MAB_0417c	0.880194	0.0021502	0.00427873	MAB_0417c	hypothetical protein
MAB_0418	0.606353	0.00261022	0.00510593	nth	Probable endonuclease III protein
MAB_0419	-0.673958	0.00242656	0.00477219	MAB_0419	hypothetical protein
MAB_4409	3.42882	6.29792e-30	2.34417e-28	MAB_4409	Probable hydrogen peroxide-inducible genes activator
MAB_1541	3.41899	9.61245e-69	2.29738e-66	MAB_1541	Bacteriophage protein
MAB_0422c	-0.398938	0.109479	0.149878	MAB_0422c	Possible epoxide hydrolase EphE
MAB_0423c	0.0615635	0.809466	0.843457	MAB_0423c	hypothetical protein
MAB_0424	0.844142	9.95158e-07	3.66803e-06	MAB_0424	Putative protease
MAB_4265c	3.40862	2.70559e-05	7.71738e-05	clpB	Chaperone ClpB
MAB_0426	-0.591796	0.148918	0.197326	MAB_0426	Probable peptide ABC transporter DppA
MAB_1117c	3.40447	3.92807e-17	5.2309e-16	MAB_1117c	Hypothetical protein
MAB_3860c	3.39493	4.35917e-10	2.61839e-09	MAB_3860c	Probable acyl-CoA dehydrogenase FadE
MAB_0622c	3.38712	2.75518e-37	1.78733e-35	MAB_0622c	Probable dehydrogenase
MAB_0431c	-0.411645	0.131693	0.176562	MAB_0431c	hypothetical protein
MAB_0432	0.873341	0.0111053	0.0191892	MAB_0432	hypothetical protein
MAB_0433	0.265049	0.188015	0.242756	MAB_0433	Type II secretion system protein E
MAB_0434c	0.164027	0.513534	0.575366	MAB_0434c	Hypothetical protein
MAB_2606c	3.36179	3.15986e-16	3.76612e-15	MAB_2606c	Putative transcriptional regulator, TetR family
MAB_0436	-0.819979	0.235984	0.295534	MAB_0436	hypothetical protein
MAB_0437c	-0.380499	0.334965	0.400493	MAB_0437c	Hypothetical protein
MAB_4918c	3.3328	4.22388e-23	9.98992e-22	MAB_4918c	Pyruvate dehydrogenase E1 component alpha subunit
MAB_0439	0.437851	0.00484018	0.0089565	MAB_0439	Hypothetical protein
MAB_4413c	3.30905	4.3567e-49	4.30082e-47	MAB_4413c	Putative decarboxylase
MAB_3508c	3.30814	1.63799e-21	3.36567e-20	whiB	Putative transcriptional regulator
MAB_3219	3.30254	1.91145e-11	1.39324e-10	MAB_3219	hypothetical protein
MAB_0443	0.810836	0.00608289	0.0110578	MAB_0443	Putative transposase/integrase
MAB_0444	-0.393581	0.272283	0.333901	MAB_0444	Putative transposase/integrase
MAB_4571	3.30118	1.00251e-09	5.74071e-09	MAB_4571	Possible GntR transcriptional regulatory protein
MAB_1406c	3.29559	1.34745e-15	1.50339e-14	MAB_1406c	Probable cytochrome P450
MAB_0447c	-0.0779295	0.84596	0.874262	MAB_0447c	Hypothetical protein
MAB_0448c	-0.521093	0.193347	0.248863	MAB_0448c	Hypothetical protein
MAB_0449	0.456057	0.0556622	0.0816152	MAB_0449	Probable copper-transporting ATPase
MAB_0450c	0.820449	6.28577e-05	0.000166727	MAB_0450c	Putative ABC transport system membrane protein
MAB_4332	3.27801	2.49566e-06	8.54015e-06	MAB_4332	Possible transcriptional regulatory protein TetR
MAB_1243c	3.27758	3.43024e-14	3.3789e-13	MAB_1243c	Hypothetical protein
MAB_4790	3.27623	6.29678e-32	2.72321e-30	MAB_4790	Possible oxidoreductase
MAB_0454c	1.56317	0.0257951	0.0408564	MAB_0454c	Putative metal-binding protein
MAB_3209c	3.27491	2.47958e-06	8.49794e-06	MAB_3209c	Hypothetical protein
MAB_3368c	3.25987	2.63614e-12	2.14529e-11	MAB_3368c	Putative transcriptional regulator, AsnC family
MAB_0457	1.2768	0.00716672	0.012843	MAB_0457	Hypothetical protein
MAB_2907	3.23565	0.00189382	0.00378847	MAB_2907	hypothetical protein
MAB_0459c	-0.514328	0.205086	0.2616	MAB_0459c	Possible glycosyl hydrolase
MAB_0460	0.316365	0.326266	0.39133	MAB_0460	Hypothetical protein
MAB_0462c	0.220396	0.308036	0.371921	MAB_0462c	hypothetical protein
MAB_0463c	0.790109	0.000155789	0.000384775	MAB_0463c	Probable oxidase (copper-binding protein)
MAB_0464	0.883995	0.000107859	0.00027393	MAB_0464	Hypothetical protein
MAB_3232c	3.23228	2.11515e-10	1.33318e-09	MAB_3232c	Putative luciferase-like oxidoreductase
MAB_0802	3.23082	2.95215e-06	9.98937e-06	MAB_0802	Hypothetical protein
MAB_3218	3.22915	9.08318e-11	6.07463e-10	MAB_3218	Hypothetical protein
MAB_0468	1.2211	0.054982	0.0807481	MAB_0468	Probable transmembrane carbonic anhydrase
MAB_1046c	3.22498	5.66257e-07	2.16264e-06	MAB_1046c	Hypothetical cobalamin synthesis protein P47K/CobW
MAB_0470c	0.865221	0.00874209	0.0153926	MAB_0470c	Putative hydrolase (alpha/beta hydrolase fold)
MAB_4917c	3.22357	7.20423e-36	4.14107e-34	MAB_4917c	Pyruvate dehydrogenase E1 component beta subunit
MAB_2630	3.21919	2.83726e-06	9.63648e-06	MAB_2630	Probable integral membrane cytochrome D ubiquinol oxidase (Subunit I) CydA
MAB_3302	3.21314	5.15958e-14	4.99316e-13	MAB_3302	Probable major facilitator superfamily
MAB_0379	3.21002	4.44398e-09	2.28541e-08	MAB_0379	Conserved hypothetical protein (MaoC-like dehydratase?)
MAB_1589	3.19427	1.16059e-13	1.07776e-12	MAB_1589	Putative transcriptional regulator, TetR family
MAB_0476c	1.30697	0.017354	0.0286979	MAB_0476c	Putative transcriptional regulator, TetR family
MAB_4681c	3.1783	2.11746e-18	3.21585e-17	MAB_4681c	hypothetical protein
MAB_0480	1.79018	0.0181479	0.0298585	MAB_0480	Conserved hypothetical protein (NmrA-like)
MAB_2150c	3.17606	1.54688e-10	9.93548e-10	MAB_2150c	Hypothetical protein
MAB_4167	3.167	1.77653e-14	1.79671e-13	MAB_4167	hypothetical protein
MAB_4631c	3.16409	3.26822e-12	2.61746e-11	MAB_4631c	Putative transcriptional regulator, IclR family
MAB_4456	3.15712	3.51706e-25	9.62108e-24	MAB_4456	Putative cytochrome P450
MAB_2458c	3.1457	2.05178e-19	3.42541e-18	MAB_2458c	Putative transcriptional regulator, TetR family
MAB_0488	-0.301873	0.119001	0.161502	MAB_0488	hypothetical protein
MAB_0489	-0.787461	0.00676577	0.0122063	topA	DNA topoisomerase I (Omega-protein)
MAB_0216	3.14332	1.07228e-11	8.02179e-11	MAB_0216	hypothetical protein
MAB_0926	3.13892	1.13948e-09	6.44384e-09	MAB_0926	Probable glycosyltransferase
MAB_3521c	3.13639	1.31512e-13	1.21135e-12	MAB_3521c	Probable nitrite reductase
MAB_0486c	0.762374	0.00039146	0.000902803	MAB_0486c	ATP-dependent RNA helicase, DEAD/DEAH box family
MAB_0491	0.300752	0.167962	0.219803	MAB_0491	Probable DNA polymerase III, delta' subunit
MAB_0492	-0.721932	0.000200629	0.000487196	MAB_0492	hypothetical protein
MAB_4412c	3.13514	2.2503e-46	2.04372e-44	MAB_4412c	Putative decarboxylase
MAB_1040	3.13433	1.75663e-05	5.17561e-05	MAB_1040	hypothetical protein
MAB_4611c	3.12625	6.35864e-13	5.48946e-12	MAB_4611c	Putative transcriptional regulator
MAB_0496c	0.601493	0.105177	0.144642	MAB_0496c	hypothetical protein
MAB_0497	-0.744017	0.0121553	0.0208056	MAB_0497	Conserved hypothetical protein (abortive infection protein?)
MAB_0498c	1.39915	0.0157345	0.0262203	MAB_0498c	hypothetical protein
MAB_0778	3.12499	7.4715e-10	4.34975e-09	MAB_0778	Conserved hypothetical protein (lipoprotein LppU?)
MAB_2394	3.12442	2.10087e-06	7.31599e-06	MAB_2394	hypothetical protein
MAB_0501c	0.0219101	0.937915	0.950881	MAB_0501c	Probable peptidase S15
MAB_4433c	3.10846	1.2474e-28	4.259e-27	MAB_4433c	Hypothetical protein
MAB_0503	-0.727128	0.000313625	0.000740214	MAB_0503	Probable UDP-glucose 4-epimerase GalE1
MAB_3253c	3.09824	7.09829e-13	6.1048e-12	kdpB	Potassium-transporting ATPase B chain
MAB_3220	3.08877	4.91218e-12	3.81955e-11	MAB_3220	Hypothetical protein
MAB_0506	-1.26397	0.105507	0.145052	MAB_0506	Hypothetical protein
MAB_2495	3.08754	8.71927e-09	4.32723e-08	MAB_2495	Probable acyl-CoA dehydrogenase
MAB_3846	3.0678	1.90427e-06	6.68778e-06	MAB_3846	hypothetical protein
MAB_3575c	3.06757	6.85634e-08	2.99084e-07	MAB_3575c	Probable polyketide synthase
MAB_3847	3.05377	1.36117e-09	7.57487e-09	MAB_3847	hypothetical protein
MAB_0512	-0.26235	0.550595	0.609966	MAB_0512	Probable aminotransferase/cysteine desulfurase
MAB_0513	1.10098	0.0613543	0.089298	MAB_0513	Putative monooxygenase
MAB_0514	-0.245459	0.490235	0.553082	MAB_0514	Probable oxidoreductase EphD
MAB_0515	0.432528	0.0244234	0.0389831	MAB_0515	hypothetical protein
MAB_1413	3.05074	3.46293e-11	2.42298e-10	MAB_1413	hypothetical protein
MAB_0773	3.04716	3.77516e-21	7.42121e-20	MAB_0773	Hypothetical protein
MAB_0518c	0.264025	0.37406	0.439143	ppa	Inorganic pyrophosphatase
MAB_0519	-0.122604	0.639997	0.691794	MAB_0519	Peptidase S13 (D-alanyl-D-alanine carboxypeptidase
MAB_0520	-0.605541	0.0257501	0.0407994	MAB_0520	hypothetical protein
MAB_2631	3.04026	1.06082e-05	3.24609e-05	MAB_2631	Probable cytochrome D ubiquinol oxydase CydB
MAB_0765	3.01314	0.00281886	0.00548433	MAB_0765	Hypothetical conserved integral membrane protein
MAB_3323c	3.00863	2.11753e-25	5.97248e-24	MAB_3323c	Acetolactate synthase, large subunit (IlvB)
MAB_1916c	2.98699	4.25391e-17	5.61541e-16	panB	3-methyl-2-oxobutanoate hydroxymethyltransferase
MAB_4427c	2.98351	8.53265e-24	2.08316e-22	MAB_4427c	Putative transcriptional regulator
MAB_0526c	-0.571077	0.000943661	0.00201465	MAB_0526c	Hypothetical zinc-type alcohol dehydrogenase
MAB_0527c	-0.810613	4.94878e-05	0.000134807	MAB_0527c	Possible monooxygenase (luciferase-like)
MAB_0528c	-0.0554493	0.730105	0.771923	MAB_0528c	Probable epoxide hydrolase EphA
MAB_0529c	0.992571	0.104627	0.143973	MAB_0529c	hypothetical protein
MAB_2520c	2.97254	0.000344861	0.000805977	MAB_2520c	hypothetical protein
MAB_0532	-0.363901	0.203416	0.259835	MAB_0532	Hypothetical protein
MAB_0533	0.434142	0.0291793	0.0455807	ftsH	Cell division protein FtsH homolog
MAB_0534	-0.464252	0.00024119	0.000580416	folE	GTP cyclohydrolase I (FolE)
MAB_0451c	2.9704	1.07482e-64	2.21852e-62	MAB_0451c	Possible cysteine synthase
MAB_3840	2.96958	1.28716e-07	5.35256e-07	MAB_3840	hypothetical protein
MAB_4451c	2.96725	5.28196e-11	3.61226e-10	MAB_4451c	Conserved hypothetical protein (hydrolase?)
MAB_1170	2.96242	8.00729e-15	8.39749e-14	MAB_1170	hypothetical protein
MAB_0539	-0.373742	0.235961	0.295534	MAB_0539	hypothetical protein
MAB_0540	0.592402	0.00250515	0.00491612	MAB_0540	hypothetical protein
MAB_0541	0.229188	0.183437	0.237521	panC	Probable pantoate--beta-alanine ligase (PanC)
MAB_0542	-0.460024	0.00913589	0.0160488	panD	Probable aspartate 1-decarboxylase precursor
MAB_0543	-0.626425	0.000151618	0.000375817	coaX	Conserved hypothetical protein (Bvg accessory factor?)
MAB_3837	2.9611	2.55113e-07	1.02068e-06	MAB_3837	Probable transcriptional regulatory protein TetR
MAB_4272c	2.96076	2.90682e-05	8.22421e-05	grpE	Protein GrpE (HSP-70 cofactor)
MAB_0920	2.96063	2.06459e-08	9.75578e-08	MAB_0920	Putative repressor in the phenylacetic acid catabolism
MAB_0550	-0.419895	0.039693	0.0602024	MAB_0550	hypothetical protein
MAB_0551	-0.837986	1.35587e-07	5.62519e-07	MAB_0551	hypothetical protein
MAB_0552c	0.126745	0.69286	0.74007	MAB_0552c	Probable conserved lipoprotein LpqF
MAB_0553c	0.255306	0.424668	0.490317	MAB_0553c	Conserved hypothetical protein (antibiotic biosynthesis monooxygenase?)
MAB_0555	-0.477029	0.0152702	0.0255028	MAB_0555	Probable non-hemolytic phospholipase C
MAB_4059c	2.95647	1.95987e-24	4.99988e-23	MAB_4059c	hypothetical protein
MAB_0559	0.744855	0.000344676	0.000805959	MAB_0559	Probable carbonic anhydrase (carbonate dehydratase)
MAB_3217	2.94984	6.73985e-09	3.40704e-08	MAB_3217	Hypothetical protein
MAB_0549c	-0.643417	0.000561274	0.00125184	MAB_0549c	Putative heme/hemin ABC transporter, permease protein
MAB_0554	0.283266	0.340617	0.406075	MAB_0554	Putative hydrolase, alpha/beta fold family
MAB_2567	2.94804	4.40475e-06	1.44418e-05	MAB_2567	Probable arsenic-transport integral membrane protein ArsC
MAB_3623	2.94781	7.55925e-22	1.61918e-20	MAB_3623	Probable transcriptional regulatory, AraC family
MAB_0561	0.645214	0.0803584	0.113714	MAB_0561	hypothetical protein
MAB_0562c	-0.685408	0.0250303	0.0398397	disA	hypothetical protein
MAB_0563	-0.799724	0.000798726	0.00172797	MAB_0563	hypothetical protein
MAB_0924c	2.94664	5.90561e-17	7.72835e-16	MAB_0924c	Putative organic hydroperoxide resistance protein/OsmC-like protein
MAB_3312	2.94275	5.14602e-10	3.06266e-09	MAB_3312	Putative transcriptional regulator, TetR family
MAB_0566c	-0.591115	0.0505352	0.0748957	MAB_0566c	Hypothetical protein
MAB_0567c	0.716652	0.00852016	0.0150311	MAB_0567c	Putative lipoprotein lpqE precursor
MAB_4945c	2.94233	1.20453e-05	3.64408e-05	MAB_4945c	Hypothetical protein
MAB_1440c	2.94137	1.53566e-14	1.56706e-13	MAB_1440c	Hypothetical protein
MAB_0571	-0.404099	0.10182	0.140579	cysS	Cysteinyl-tRNA synthetase
MAB_0572	-0.610792	0.00593131	0.0107952	MAB_0572	23S rRNA (guanosine(2251)-2'-O)-methyltransferase RlmB
MAB_0573	0.228794	0.357829	0.423372	MAB_0573	Putative glycerophosphoryl diester phosphodiesterase precursor (GlpQ)
MAB_4525	2.93032	1.19234e-10	7.81301e-10	MAB_4525	hypothetical protein
MAB_0575c	-0.346112	0.194053	0.249702	MAB_0575c	Putative ABC-transporter transmembrane protein
MAB_0576c	0.337591	0.222735	0.280955	MAB_0576c	Putative ABC transporter ATP-binding protein
MAB_2297	2.92796	1.05158e-10	6.95082e-10	MAB_2297	23S rRNA (adenine(2058)-N(6))-methyltransferase Erm(41)
MAB_0578c	-0.0585127	0.846988	0.875124	MAB_0578c	Putative trehalose phosphatase
MAB_1150	2.92398	4.75377e-10	2.84412e-09	MAB_1150	Hypothetical protein
MAB_3567c	2.90866	2.14174e-16	2.5866e-15	MAB_3567c	Putative carboxymuconolactone decarboxylase
MAB_0582c	-0.73422	0.000857961	0.00184557	MAB_0582c	hypothetical protein
MAB_0583c	0.295584	0.348658	0.414031	MAB_0583c	Putative oxidoreductase
MAB_4122	2.90662	7.0592e-06	2.2292e-05	MAB_4122	Putative amino acid permease
MAB_0809c	2.90218	3.74404e-12	2.98799e-11	MAB_0809c	Conserved hypothetical PPE family protein
MAB_0919	2.89589	8.16324e-07	3.04596e-06	MAB_0919	hypothetical protein
MAB_4721	2.89377	1.06972e-10	7.06044e-10	MAB_4721	Hypothetical protein
MAB_2541c	2.89368	1.00642e-14	1.03867e-13	MAB_2541c	Probable transcriptional regulatory protein TetR
MAB_0590c	0.230956	0.364279	0.429772	MAB_0590c	hypothetical protein
MAB_0591	1.10679	0.0403167	0.06102	MAB_0591	Probable rifampin adp-ribosyl transferase
MAB_0592c	-0.881738	2.67495e-06	9.12618e-06	MAB_0592c	hypothetical protein
MAB_0332c	2.8932	2.12846e-05	6.16412e-05	rpsN	30s ribosomal protein S14.2
MAB_0810c	2.89187	3.45907e-20	6.28305e-19	MAB_0810c	Putative transcriptional regulator, GntR family
MAB_0594c	-0.679761	0.01942	0.0317903	MAB_0594c	Probable acyl-CoA dehydrogenase FadE
MAB_0595c	-0.371669	0.184408	0.238575	MAB_0595c	Probable acyl-CoA dehydrogenase FadE
MAB_0596c	-0.447692	0.1822	0.236054	MAB_0596c	Probable fatty-acid-CoA ligase FadD
MAB_0597	0.560978	0.0301024	0.0469258	MAB_0597	Probable acyl-CoA dehydrogenase FadE
MAB_0598	-0.11185	0.641045	0.692597	MAB_0598	Short-chain dehydrogenase/reductase
MAB_3252c	2.88972	2.91328e-15	3.17247e-14	kdpC	Potassium-transporting ATPase C chain
MAB_4722	2.88014	3.12907e-08	1.43237e-07	MAB_4722	hypothetical protein
MAB_0601	0.534272	0.0234059	0.0375702	MAB_0601	Hypothetical protein
MAB_0602c	0.278776	0.53309	0.593906	MAB_0602c	Hypothetical protein
MAB_4714c	2.86944	8.29737e-17	1.06436e-15	MAB_4714c	Probable fatty-acid-coa ligase FadD
MAB_4809c	2.86627	1.14349e-06	4.1674e-06	MAB_4809c	Hypothetical protein
MAB_3024	2.86299	3.19664e-09	1.68594e-08	MAB_3024	hypothetical protein
MAB_1535c	2.85569	3.07319e-05	8.66792e-05	MAB_1535c	hypothetical protein
MAB_3655c	2.85567	4.26279e-07	1.65872e-06	MAB_3655c	Probable glycerol-3-phosphate dehydrogenase
MAB_0608	0.585252	0.00357607	0.00680022	MAB_0608	Probable short-chain dehydrogenase/reductase
MAB_2048c	2.83905	5.48063e-44	4.52501e-42	MAB_2048c	Probable cytochrome P450
MAB_0610	0.136452	0.63487	0.688033	MAB_0610	hypothetical protein
MAB_1426	2.83028	3.98249e-22	8.90862e-21	MAB_1426	Putative cytochrome P450
MAB_2903	2.82503	4.9604e-05	0.000135043	MAB_2903	Hypothetical protein
MAB_2918c	2.82073	2.22941e-22	5.08731e-21	MAB_2918c	hypothetical protein
MAB_3427	2.81914	1.66599e-06	5.88736e-06	MAB_3427	hypothetical protein
MAB_0441	2.81505	1.63984e-16	2.02154e-15	MAB_0441	hypothetical protein
MAB_0301	2.81487	0.00327748	0.00627711	MAB_0301	Putative carboxylesterase
MAB_4271c	2.80839	2.88576e-05	8.18504e-05	dnaJ	Chaperone protein DnaJ
MAB_1400	2.80698	8.89944e-12	6.74664e-11	MAB_1400	Probable transcriptional regulator, TetR
MAB_0619	0.840674	0.0253432	0.0402812	MAB_0619	Hypothetical protein
MAB_0620c	0.506264	0.0652808	0.0943476	MAB_0620c	Hypothetical protein
MAB_1448	2.80557	8.40691e-13	7.12235e-12	atpE	ATP synthase C chain AtpE
MAB_4437	2.80265	1.09662e-07	4.61516e-07	MAB_4437	Probable acyl-CoA dehydrogenase FadE
MAB_1846	2.79866	4.11901e-21	8.03554e-20	MAB_1846	Putative ABC transporter ATP-binding protein
MAB_3468	2.79691	1.05932e-19	1.82211e-18	MAB_3468	Putative transcriptional regulator, MerR family
MAB_3314	2.79547	4.92553e-06	1.60221e-05	MAB_3314	hypothetical protein
MAB_3574c	2.79282	4.03297e-18	5.90765e-17	MAB_3574c	3-oxoacyl-[acyl-carrier-protein] synthase III
MAB_0627c	-0.446942	0.405598	0.471295	MAB_0627c	Hypothetical protein
MAB_0628	0.258112	0.128197	0.172797	MAB_0628	hypothetical protein
MAB_0629	-0.247166	0.16966	0.221769	MAB_0629	Hypothetical protein
MAB_0630	-0.582976	0.000447067	0.00101847	MAB_0630	hypothetical protein
MAB_0631c	-0.795711	0.00328218	0.00628347	MAB_0631c	Putative cation antiporter subunit
MAB_2533	2.78974	0.000676059	0.00148452	MAB_2533	hypothetical protein
MAB_0148c	2.78486	1.09538e-40	7.8954e-39	MAB_0148c	PPE family protein
MAB_4916c	2.78104	2.48547e-34	1.32782e-32	MAB_4916c	Putative dihydrolipoamide acyltransferase component
MAB_0636c	-0.514749	0.00785428	0.013943	MAB_0636c	Putative cation antiporter NADH dehydrogenase subunit
MAB_0967	2.77759	1.55643e-54	1.81225e-52	MAB_0967	Hypothetical protein
MAB_2532	2.77554	0.000798267	0.0017278	MAB_2532	Hypothetical protein
MAB_0639c	-0.828919	0.000560756	0.0012513	psd	Putative phosphatidylserine decarboxylase proenzyme
MAB_0640c	-0.82475	1.51444e-05	4.51252e-05	MAB_0640c	Probable molybdopterin biosynthesis protein MoeA
MAB_3461c	2.77169	3.83998e-11	2.67855e-10	MAB_3461c	hypothetical protein
MAB_3176c	2.77073	4.687e-06	1.529e-05	MAB_3176c	hypothetical protein
MAB_0643	0.26203	0.239791	0.299557	MAB_0643	Putative short-chain dehydrogenase/reductase
MAB_0644c	0.658601	0.00046733	0.00105896	MAB_0644c	hypothetical protein
MAB_0477	2.77067	6.01218e-06	1.92806e-05	MAB_0477	Probable membrane protein, MmpS
MAB_0646c	0.858406	0.0255338	0.0405416	MAB_0646c	Putative short-chain dehydrogenase/reductase
MAB_2273	2.77059	9.86105e-16	1.11668e-14	MAB_2273	Putative MFS transporter
MAB_3078	2.75854	2.01993e-15	2.2372e-14	MAB_3078	Putative transcriptional regulator, TetR family
MAB_0649c	-0.369551	0.0776516	0.110021	MAB_0649c	Putative monooxygenase
MAB_3663	2.75111	6.22882e-24	1.54563e-22	MAB_3663	Hypothetical protein
MAB_0651c	-0.183563	0.508343	0.569831	MAB_0651c	hypothetical protein
MAB_0652	0.512729	0.0642336	0.0930118	MAB_0652	Hypothetical protein
MAB_0653	0.00378728	0.992561	0.993217	MAB_0653	Hypothetical MoxR-like ATPase
MAB_0654	-0.0688676	0.852822	0.879951	MAB_0654	hypothetical protein
MAB_0655	-0.441824	0.128739	0.173318	MAB_0655	hypothetical protein
MAB_0656	-0.62929	0.0604953	0.0881326	MAB_0656	hypothetical protein
MAB_0657	-1.00437	0.0105208	0.0182835	MAB_0657	hypothetical protein
MAB_0658	-0.812458	0.0684907	0.0986414	MAB_0658	hypothetical protein
MAB_3962	2.74732	1.13835e-05	3.46231e-05	MAB_3962	Hypothetical cytochrome P450
MAB_0660	0.983916	0.0261793	0.0413391	MAB_0660	hypothetical protein
MAB_0661	0.0626905	0.892531	0.913451	MAB_0661	Putative long chain fatty acid-coA ligase
MAB_0662	0.0268556	0.965352	0.971126	MAB_0662	hypothetical protein
MAB_0663	-0.347091	0.329873	0.39503	MAB_0663	Probable cyclic synthetase (peptide synthase)
MAB_0664	0.194612	0.654528	0.704816	MAB_0664	PE family protein
MAB_0665	-0.806041	0.0229547	0.0368852	MAB_0665	PE family protein
MAB_0347	2.74087	3.81414e-33	1.82316e-31	MAB_0347	Cell division control protein 48 CDC48
MAB_0667	-0.294463	0.549881	0.609324	MAB_0667	Hypothetical heavy metal transport/detoxification protein
MAB_3179c	2.72619	9.30803e-12	7.03291e-11	MAB_3179c	Putative transcriptional regulator, LysR family
MAB_1850c	2.72435	1.22088e-37	8.03478e-36	MAB_1850c	Hypothetical protein
MAB_2586	2.71723	1.13275e-21	2.34878e-20	MAB_2586	Putative transcription antitermination regulator
MAB_0671	0.237274	0.577847	0.636122	MAB_0671	hypothetical protein
MAB_0672c	-0.500692	0.0428242	0.0644564	MAB_0672c	hypothetical protein
MAB_0868c	2.71586	2.40979e-11	1.726e-10	MAB_0868c	hypothetical protein
MAB_3890c	2.71065	0.000315316	0.000743431	MAB_3890c	Probable histidine kinase response regulator
MAB_0676c	-0.493863	0.0337105	0.051997	MAB_0676c	Hypothetical HIT-like (histidine triad) protein
MAB_1497c	2.70784	3.19703e-05	8.9893e-05	MAB_1497c	Putative regulatory protein, TetR family
MAB_2707	2.70576	1.70226e-16	2.08918e-15	MAB_2707	Putative transcriptional regulator
MAB_1362	2.70423	1.32353e-17	1.84927e-16	MAB_1362	Probable alternative RNA polymerase sigma factor
MAB_0681	0.238991	0.330398	0.395554	MAB_0681	Putative HTH-type transcriptional regulator
MAB_0682	0.2764	0.0767889	0.108968	purD	Probable phosphoribosylamine--glycine ligase (GarS)
MAB_0683c	0.466301	0.0439012	0.0657939	MAB_0683c	Hypothetical conserved membrane protein
MAB_0684c	0.229762	0.302878	0.366374	MAB_0684c	hypothetical protein
MAB_0685	-0.711486	0.000451594	0.00102714	MAB_0685	Possible aspartate aminotransferase AspB
MAB_3322c	2.70168	8.23553e-17	1.05942e-15	MAB_3322c	acetolactate synthase small subunit
MAB_0688c	-0.819862	0.0199507	0.0325417	MAB_0688c	hypothetical protein
MAB_3319	2.70002	3.24117e-05	9.09652e-05	MAB_3319	hypothetical protein
MAB_0606c	2.6898	2.50648e-24	6.3233e-23	MAB_0606c	Probable enoyl-CoA hydratase EchA
MAB_4195c	2.6873	5.23506e-08	2.308e-07	MAB_4195c	Putative major facilitator superfamily
MAB_0473	2.68542	9.75517e-16	1.10746e-14	MAB_0473	hypothetical protein
MAB_4527	2.68478	2.21183e-44	1.89508e-42	MAB_4527	Hypothetical protein
MAB_0680c	2.68418	1.0349e-29	3.75957e-28	MAB_0680c	hypothetical protein
MAB_0693	-0.578941	0.0442073	0.0661217	MAB_0693	Probable glutathione peroxidase
MAB_0694	0.502579	0.120541	0.163396	MAB_0694	hypothetical protein
MAB_0522c	2.66776	7.1558e-13	6.14263e-12	MAB_0522c	Probable monooxygenase
MAB_0696c	-0.86263	1.49961e-06	5.34517e-06	MAB_0696c	Conserved hypothetical protein (beta-lactamase?)
MAB_0697	-0.663652	0.0110261	0.0190668	purS	hypothetical protein
MAB_0698	-0.53916	0.0431411	0.0648044	purQ	Probable phosphoribosylformylglycinamidine synthase I
MAB_0699c	0.287044	0.23907	0.298903	MAB_0699c	Probable 29 kDa antigen CFP29 (Bacteriocin CFP29)
MAB_0700c	-0.260327	0.253629	0.314128	MAB_0700c	Putative Dyp-type peroxidase
MAB_0701	0.0631263	0.680432	0.728221	MAB_0701	Probable M18-family aminopeptidase 2
MAB_0703c	-0.629608	0.00217371	0.00432173	MAB_0703c	hypothetical protein
MAB_0704c	-0.589875	0.0198059	0.032352	MAB_0704c	Hypothetical protein
MAB_0705	-0.523433	0.00638836	0.0115945	MAB_0705	hypothetical protein
MAB_2607	2.6676	4.79047e-11	3.29599e-10	MAB_2607	Putative flavin-containing monooxygenase
MAB_0707	0.296022	0.11041	0.15097	purL	Probable phosphoribosylformylglycinamidine synthase II PurL
MAB_0708	-0.85043	9.27092e-08	3.96042e-07	MAB_0708	hypothetical protein
MAB_0709	-0.739078	4.32969e-05	0.000118942	MAB_0709	hypothetical protein
MAB_1028c	2.66499	4.85717e-10	2.89834e-09	cynS	Probable cyanate hydratase (CynS)
MAB_0711	-0.671385	0.00472536	0.00876904	MAB_0711	hypothetical protein
MAB_4425	2.6636	8.42361e-18	1.19536e-16	MAB_4425	Hypothetical protein
MAB_3214c	2.65577	8.02427e-07	2.99903e-06	MAB_3214c	hypothetical protein
MAB_0714c	0.657142	0.269427	0.331114	MAB_0714c	Hypothetical protein
MAB_0452c	2.65096	2.65155e-58	3.76272e-56	MAB_0452c	Hypothetical protein
MAB_0717	0.0693023	0.892419	0.913451	MAB_0717	Probable dehydrogenase/reductase
MAB_1169	2.64517	3.29912e-13	2.93177e-12	MAB_1169	Putative hydrolase, alpha/beta fold
MAB_0723c	-0.830509	0.000733603	0.00160081	MAB_0723c	Putative triacylglycerol lipase precursor
MAB_3553	2.64031	1.04726e-10	6.93238e-10	MAB_3553	Possible 2-isopropylmalate synthase
MAB_2386	2.63971	1.76904e-11	1.29151e-10	MAB_2386	Putative transcriptional regulator, ArsR family
MAB_0841	2.63414	3.07543e-08	1.41066e-07	MAB_0841	Hypothetical protein
MAB_2917	2.6341	9.22049e-07	3.41798e-06	MAB_2917	Putative hydrolase
MAB_4807	2.63128	4.83313e-44	4.0643e-42	MAB_4807	Bacteriophage protein
MAB_2915c	2.63036	3.01617e-06	1.01984e-05	MAB_2915c	Putative TetR-family regulatory protein
MAB_0726	0.138554	0.732756	0.774365	MAB_0726	Conserved hypothetical protein (Rieske region)
MAB_0727	0.14304	0.703721	0.748559	MAB_0727	Putative dihydrodipicolinate reductase
MAB_1601c	2.62898	3.49174e-09	1.83307e-08	MAB_1601c	Putative monooxygenase
MAB_0331c	2.62317	0.000214358	0.000518871	rpsR.2	30S ribosomal protein S18
MAB_0730c	0.690003	3.17158e-06	1.06367e-05	MAB_0730c	Conserved hypothetical protein (glycine cleavage T-protein aminomethyl transferase?)
MAB_0732c	-0.252429	0.316155	0.38061	MAB_0732c	hypothetical protein
MAB_2049c	2.61991	2.23386e-41	1.69066e-39	MAB_2049c	Probable ferredoxin
MAB_0734	1.01949	0.00584428	0.0106496	MAB_0734	hypothetical protein
MAB_4157c	2.61897	9.94531e-23	2.32792e-21	MAB_4157c	Probable ferredoxin FdxD
MAB_0736	1.18839	0.0532154	0.0785346	MAB_0736	Hypothetical protein
MAB_0737c	0.783867	0.0335657	0.0517913	MAB_0737c	hypothetical protein
MAB_0738	-0.785254	0.000439021	0.00100281	MAB_0738	Putative AraC-family transcriptional regulator
MAB_1871	2.61857	3.1738e-25	8.78794e-24	MAB_1871	hypothetical protein
MAB_0641	2.61314	4.35731e-08	1.95133e-07	MAB_0641	Putative HAD-superfamily hydrolase
MAB_2616c	2.61288	4.01885e-17	5.33614e-16	MAB_2616c	Glyoxalase/bleomycin resistance protein
MAB_0742c	-0.398753	0.0637908	0.0924924	MAB_0742c	Probable thioredoxin ThiX
MAB_1337c	2.60689	3.47387e-16	4.09736e-15	MAB_1337c	Putative transcriptional regulator, AraC family
MAB_0744	-0.141142	0.585372	0.642847	MAB_0744	Probable transcriptional regulatory protein
MAB_0745	0.130632	0.425484	0.49101	mshD	Putative acetyltransferase
MAB_4089c	2.60453	1.60622e-12	1.34078e-11	MAB_4089c	Putative transcriptional regulator, TetR family
MAB_3598c	2.60277	2.45322e-11	1.75434e-10	MAB_3598c	Putative alkane-1-monooxygenase AlkB (fatty acid omega-hydroxylase)
MAB_0751c	-0.236939	0.360954	0.42618	MAB_0751c	Phosphate transport system protein PhoU
MAB_4174	2.59933	3.34744e-11	2.3567e-10	MAB_4174	hypothetical protein
MAB_0753c	-0.894267	0.0228402	0.0367271	MAB_0753c	Probable tRNA-dihydrouridine synthase
MAB_0754c	0.0629657	0.884292	0.906642	MAB_0754c	Probable fatty acid desaturase
MAB_0755c	0.241761	0.282785	0.344946	MAB_0755c	Hypothetical protein
MAB_0756c	0.292362	0.264598	0.326063	MAB_0756c	hypothetical protein
MAB_3960c	2.59764	3.70116e-15	3.9453e-14	MAB_3960c	hypothetical protein
MAB_0758	1.63543	0.0206764	0.0335566	MAB_0758	hypothetical protein
MAB_0393	2.59572	2.23735e-09	1.21164e-08	MAB_0393	Possible methyltransferase
MAB_2954	2.58938	1.96401e-20	3.68536e-19	MAB_2954	hypothetical protein
MAB_0747	-0.220757	0.496271	0.558367	MAB_0747	Putative phosphate ABC transporter, permease protein
MAB_0748	-1.27351	0.00840463	0.0148446	MAB_0748	Putative phosphate ABC transporter, permease protein
MAB_2387	2.58326	2.1245e-12	1.74771e-11	MAB_2387	hypothetical protein
MAB_3730c	2.58289	3.77409e-10	2.28813e-09	MAB_3730c	Hypothetical protein
MAB_0763c	-0.22342	0.60934	0.66419	MAB_0763c	Probable oxidoreductase
MAB_0623	2.57717	1.84194e-59	2.88422e-57	MAB_0623	Probable dehydrogenase
MAB_1412	2.567	2.9631e-26	8.97028e-25	MAB_1412	Hypothetical protein
MAB_0766	0.90721	0.0120304	0.0206307	MAB_0766	Hypothetical conserved integral membrane protein
MAB_4285	2.56505	7.88641e-08	3.41068e-07	MAB_4285	hypothetical protein
MAB_0769c	-0.26536	0.336675	0.402327	MAB_0769c	Hypothetical transcriptional regulator
MAB_3173c	2.56409	1.18775e-19	2.03531e-18	MAB_3173c	hypothetical protein
MAB_0771c	0.885929	0.0304454	0.0474442	MAB_0771c	Hypothetical major facilitator transporter
MAB_2072	2.55892	2.04542e-08	9.68533e-08	MAB_2072	hypothetical protein
MAB_0774c	-0.0677346	0.805211	0.839987	MAB_0774c	Hypothetical protein
MAB_2750c	2.55423	6.39684e-14	6.10039e-13	MAB_2750c	Probable transcriptional regulatory protein
MAB_0557	2.55131	7.8451e-06	2.45518e-05	MAB_0557	Probable transcription regulator, AraC family
MAB_3177	2.54425	2.0431e-15	2.25735e-14	MAB_3177	Putative FAD-dependent pyridine nucleotide-disulphide oxidoreductase
MAB_0780	0.606107	0.000301109	0.000713641	MAB_0780	Hypothetical protein
MAB_0783c	0.594702	0.0501608	0.0744652	MAB_0783c	Bacteriophage protein
MAB_0785	0.266601	0.147455	0.195643	MAB_0785	Hypothetical protein
MAB_2460	2.54298	3.7133e-10	2.25429e-09	MAB_2460	hypothetical protein
MAB_0791	0.103701	0.660415	0.709641	MAB_0791	Hypothetical protein
MAB_2459	2.54265	1.32365e-10	8.599e-10	MAB_2459	hypothetical protein
MAB_1680	2.53624	0.000430017	0.000984263	MAB_1680	hypothetical protein
MAB_0741c	2.52862	3.88856e-36	2.32341e-34	MAB_0741c	hypothetical protein
MAB_0795	0.401282	0.0941441	0.131258	MAB_0795	Hypothetical protein
MAB_0796c	-0.659907	0.0353531	0.054291	MAB_0796c	Hypothetical protein
MAB_0797c	0.0810819	0.790938	0.827188	MAB_0797c	Hypothetical protein
MAB_4342c	2.52539	0.000535765	0.00120025	MAB_4342c	Putative MutT/nudix family protein
MAB_4326c	2.51628	1.69651e-10	1.08048e-09	MAB_4326c	hypothetical protein
MAB_2739c	2.51426	4.61041e-08	2.05254e-07	MAB_2739c	Probable thioredoxin TrxB
MAB_3033	2.50804	2.66806e-18	4.02513e-17	MAB_3033	hypothetical protein
MAB_3839c	2.50365	2.63757e-05	7.53756e-05	MAB_3839c	Putative transcriptional regulator, AsnC family
MAB_1439c	2.50211	8.19147e-62	1.4879e-59	MAB_1439c	Hypothetical protein
MAB_4487c	2.49994	0.000234446	0.000565086	MAB_4487c	hypothetical protein
MAB_0805	0.193539	0.269242	0.330977	MAB_0805	hypothetical protein
MAB_0806	0.0859567	0.721182	0.764446	MAB_0806	Hypothetical conserved lipoprotein LppR
MAB_4328c	2.48437	2.4775e-07	9.94759e-07	MAB_4328c	hypothetical protein
MAB_3959c	2.48385	8.84612e-14	8.26548e-13	MAB_3959c	Putative ATP-dependent Clp protease
MAB_1657c	2.48022	2.70867e-12	2.19253e-11	MAB_1657c	hypothetical protein
MAB_4741c	2.47967	5.79875e-05	0.000154986	MAB_4741c	Putative terminal quinol oxidase, subunit I
MAB_1188c	2.47804	2.44576e-17	3.36552e-16	MAB_1188c	Probable acyl-CoA dehydrogenase
MAB_4749c	2.47705	9.21932e-05	0.000236258	MAB_4749c	Putative transcriptional regulator, TetR family
MAB_0156c	2.47521	9.21262e-05	0.00023622	MAB_0156c	Iron-sulfur cluster-binding protein, RIESKE family
MAB_0812	-0.64909	0.00562995	0.0103051	MAB_0812	Putative transcriptional regulator, IclR
MAB_0813c	0.586831	0.0508039	0.0752448	MAB_0813c	Putative transcriptional regulator, IclR
MAB_0819	-0.0547265	0.838881	0.868923	MAB_0819	Hypothetical carbon-nitrogen hydrolase family protein
MAB_0820c	1.205	0.00565678	0.0103453	MAB_0820c	Probable NAD-glutamate dehydrogenase
MAB_1517c	2.46864	3.31918e-09	1.74651e-08	MAB_1517c	Probable O-methyltransferase Omt
MAB_2583c	2.46616	3.86332e-10	2.336e-09	MAB_2583c	Putative transcription regulator, AraC family
MAB_4684	2.46463	8.06797e-06	2.52318e-05	MAB_4684	Putative transcriptional regulator, TetR family
MAB_0824	0.444329	0.021755	0.0351439	MAB_0824	Putative L-carnitine dehydratase
MAB_0825	-0.726853	0.00138191	0.00285108	MAB_0825	Hypothetical peptidase
MAB_3577c	2.46378	1.04378e-05	3.20691e-05	MAB_3577c	Putative acyl-CoA dehydrogenase
MAB_4162c	2.46093	1.10658e-16	1.39972e-15	MAB_4162c	Putative 2-nitropropane dioxygenase
MAB_0830	2.11043	0.0112506	0.0194255	MAB_0830	Probable NADH-dependent flavin oxidoreductase
MAB_0831	-0.837825	1.24872e-06	4.51829e-06	MAB_0831	hypothetical protein
MAB_0833	0.287182	0.415293	0.480348	MAB_0833	Short-chain dehydrogenase/reductase
MAB_0834	-0.855742	0.00342445	0.0065393	MAB_0834	Putative enoyl-CoA hydratase/isomerase
MAB_0836c	-0.434387	0.0125775	0.0214797	MAB_0836c	Putative enoyl-CoA hydratase/isomerase
MAB_2178	2.45487	3.02324e-22	6.79631e-21	MAB_2178	Probable ABC transporter, ATP-binding protein
MAB_4234c	2.45284	1.10797e-05	3.37898e-05	MAB_4234c	Putative FMNH2-utilizing oxygenase
MAB_0839c	-0.352402	0.166674	0.21818	MAB_0839c	hypothetical protein
MAB_0840c	-0.104278	0.627769	0.681985	MAB_0840c	hypothetical protein
MAB_0762	2.45064	6.36832e-06	2.0308e-05	MAB_0762	hypothetical protein
MAB_0842	1.59429	0.0101952	0.0177516	MAB_0842	Hypothetical protein
MAB_2208c	2.44963	1.77575e-46	1.64565e-44	rbpA	hypothetical protein
MAB_0844	0.456374	0.253182	0.313697	MAB_0844	Hypothetical protein
MAB_0816	2.44823	1.76682e-16	2.16257e-15	MAB_0816	Probable glucose-methanol-choline oxidoreductase
MAB_2943c	2.44602	4.74453e-08	2.10605e-07	MAB_2943c	Putative oxidoreductase
MAB_0760c	2.446	5.75722e-05	0.000153967	MAB_0760c	hypothetical protein
MAB_0471	2.44447	1.93351e-31	7.98186e-30	MAB_0471	hypothetical protein
MAB_4084c	2.44329	4.55128e-22	1.00816e-20	MAB_4084c	Possible transcriptional regulator
MAB_4748c	2.44302	0.000569904	0.00126797	MAB_4748c	Conserved hypothetical protein (pyridoxamine 5'-phosphate oxidase?)
MAB_1042c	2.43988	9.31822e-05	0.000238389	MAB_1042c	Probable cytochrome c oxidase polypeptide I
MAB_0851	0.941854	0.0358907	0.0550422	MAB_0851	Probable fatty oxidation protein FadB
MAB_2715c	2.43606	2.62062e-20	4.85724e-19	MAB_2715c	hypothetical protein
MAB_1116	2.43304	5.54979e-25	1.49122e-23	MAB_1116	hypothetical protein
MAB_4744c	2.43297	3.24583e-07	1.28056e-06	MAB_4744c	hypothetical protein
MAB_3585c	2.42599	0.00220479	0.00437395	MAB_3585c	hypothetical protein
MAB_0858	-0.0459245	0.919733	0.93476	MAB_0858	Hypothetical luciferase-like monooxygenase
MAB_0859	0.196331	0.660883	0.709976	MAB_0859	hypothetical protein
MAB_0860c	-0.69974	0.0839887	0.118519	MAB_0860c	Probable DNA helicase
MAB_0861	-0.444359	0.0391088	0.0593759	MAB_0861	hypothetical protein
MAB_0862c	-0.805655	0.00129123	0.0026786	MAB_0862c	hypothetical protein
MAB_0863	-0.0663879	0.877417	0.901029	MAB_0863	hypothetical protein
MAB_0864	-0.279716	0.426641	0.49197	moaC	Hypothetical molybdenum cofactor biosynthesis protein MoaC2
MAB_0856c	-0.171438	0.781807	0.819525	MAB_0856c	Putative transcriptional regulator, TetR family (tetracyclin resistance)
MAB_0865	-0.275322	0.359648	0.425044	MAB_0865	Probable molybdopterin biosynthesis protein Mog
MAB_0866	-0.526856	0.0396138	0.0601023	MAB_0866	Probable molybdopterin-converting factor subunit 2 (MoaE)
MAB_3565	2.4136	2.47063e-15	2.70994e-14	MAB_3565	Putative transcriptional regulator, TetR family
MAB_0455	2.40701	5.02373e-06	1.62948e-05	MAB_0455	Hypothetical protein
MAB_0869c	0.247188	0.450715	0.51554	MAB_0869c	Probable resuscitation-promoting factor RpfA
MAB_0299	2.40607	1.6664e-11	1.21854e-10	MAB_0299	Putative amidohydrolase (aminocarboxymuconate-semialdehyde decarboxylase)
MAB_2461	2.40149	5.46553e-13	4.78208e-12	MAB_2461	Putative sulfate ABC transporter, ATP-binding protein
MAB_0872	0.765647	7.85312e-05	0.000204596	MAB_0872	Probable cold shock-like protein B CspB
MAB_0873	0.672665	0.000791392	0.00171456	MAB_0873	hypothetical protein
MAB_0874c	-0.255794	0.433489	0.498458	MAB_0874c	hypothetical protein
MAB_0611	2.39759	5.8028e-12	4.46619e-11	MAB_0611	Putative cytochrome P450
MAB_0876	0.0802779	0.751634	0.791736	MAB_0876	hypothetical protein
MAB_4632	2.39662	2.14122e-09	1.16307e-08	MAB_4632	Putative short chain dehydrogenase/reductase
MAB_4411c	2.38677	1.65929e-22	3.8248e-21	MAB_4411c	Putative transcriptional regulator, GntR family
MAB_4612	2.38646	1.15608e-07	4.85192e-07	MAB_4612	hypothetical protein
MAB_0880	-0.307513	0.103205	0.142319	MAB_0880	hypothetical protein
MAB_0881	-0.319479	0.206229	0.262688	MAB_0881	Hypothetical tRNA/rRNA methyltransferase
MAB_0882	-0.674104	0.000657496	0.00144656	MAB_0882	hypothetical protein
MAB_0883c	-0.0589792	0.75285	0.792832	MAB_0883c	hypothetical protein
MAB_0884c	-0.627372	0.0114015	0.0196561	MAB_0884c	Hypothetical protein
MAB_3385	2.38632	5.16799e-14	4.99316e-13	MAB_3385	hypothetical protein
MAB_2391	2.38446	1.49811e-10	9.64956e-10	MAB_2391	hypothetical protein
MAB_0887c	-1.18846	0.00996012	0.0173957	MAB_0887c	hypothetical protein
MAB_1394c	2.38343	2.23974e-11	1.61183e-10	MAB_1394c	hypothetical protein
MAB_2448	2.37771	5.71354e-20	1.01746e-18	MAB_2448	Hypothetical protein
MAB_4452	2.3767	6.16518e-13	5.35298e-12	MAB_4452	Putative transcriptional regulator, MerR family
MAB_3423	2.3751	9.47658e-10	5.44035e-09	MAB_3423	Probable cytochrome P450
MAB_3395	2.3732	1.33154e-05	4.00168e-05	MAB_3395	Putative transcriptional regulator, TetR
MAB_0927	0.270735	0.487225	0.550097	MAB_0927	Probable glycosyltransferase
MAB_4789c	2.37136	0.000202549	0.00049107	MAB_4789c	Hypothetical protein
MAB_3185	2.36781	2.11677e-10	1.33318e-09	MAB_3185	Hypothetical protein
MAB_0930	1.21686	0.0087454	0.0153926	MAB_0930	Putative ferredoxin/ferredoxin--NADP reductase
MAB_3578c	2.3678	1.23761e-07	5.16069e-07	MAB_3578c	Probable acyl-CoA dehydrogenase
MAB_4657c	2.36534	1.27107e-09	7.11703e-09	MAB_4657c	Putative short-chain dehydrogenase/reductase
MAB_0933	-0.155653	0.328199	0.39344	pdxH	Probable pyridoxamine 5'-phosphate oxidase PdxH
MAB_0934	-0.738372	0.0106089	0.0184156	MAB_0934	hypothetical protein
MAB_0935c	-0.173892	0.46956	0.534002	MAB_0935c	Putative fatty-acid--CoA ligase FadD
MAB_0310c	2.35974	8.20222e-08	3.53045e-07	MAB_0310c	Putative cyclopropane-fatty-acyl-phospholipid synthase
MAB_0936c	0.123619	0.726106	0.76859	MAB_0936c	hypothetical protein
MAB_0938c	-0.372626	0.473311	0.537595	MAB_0938c	Probable conserved polyketide synthase associated protein PapA3
MAB_4166c	2.3583	2.80859e-09	1.49868e-08	MAB_4166c	Putative luciferase-like protein
MAB_3462c	2.35771	0.000859551	0.00184812	MAB_3462c	Putative transcriptional regulator, TetR family
MAB_0941	-0.567862	0.0315268	0.0489447	MAB_0941	hypothetical protein
MAB_0943	0.26232	0.374039	0.439143	MAB_0943	hypothetical protein
MAB_2540c	2.35609	6.63976e-14	6.28149e-13	MAB_2540c	Putative Short-chain dehydrogenase/reductase
MAB_4915c	2.35378	5.94942e-28	1.94362e-26	MAB_4915c	Hypothetical protein
MAB_0948c	-0.320217	0.0754908	0.107462	MAB_0948c	Conserved hypothetical protein (phytoene dehydrogenase?)
MAB_0949c	-0.376452	0.231433	0.290772	MAB_0949c	Hypothetical aminotransferase
MAB_2429c	2.35368	8.18869e-08	3.52797e-07	MAB_2429c	Probable NADH dehydrogenase (NDH)
MAB_4644c	2.35045	0.00277493	0.0054035	MAB_4644c	Putative transcriptional regulator, GntR family
MAB_2264c	2.34873	2.94518e-06	9.97319e-06	MAB_2264c	Probable hydroxylase/dioxygenase
MAB_0950c	0.109019	0.69803	0.744423	MAB_0950c	Putative amino acid permease family protein
MAB_0951	-0.175715	0.611746	0.666332	MAB_0951	Putative aminoglycoside phosphotransferase
MAB_0952	-0.292019	0.430928	0.495905	MAB_0952	3-oxoacyl-ACP reductase
MAB_4728c	2.34654	6.23855e-13	5.40634e-12	MAB_4728c	Putative DNA glycosylase Nei
MAB_0955c	-0.817579	3.98837e-05	0.000110636	MAB_0955c	Probable sensor histidine kinase PrrB
MAB_0956c	-0.444015	0.00889917	0.0156572	MAB_0956c	Probable transcriptional regulatory protein PrrA
MAB_0957	0.097233	0.704985	0.749552	MAB_0957	hypothetical protein
MAB_0958c	0.378947	0.0963999	0.133992	MAB_0958c	Putative oxidoreductase
MAB_4123	2.3464	0.000264414	0.000633873	MAB_4123	Probable monooxygenase
MAB_2091	2.34524	1.51773e-23	3.64656e-22	MAB_2091	Hypothetical protein similar to Patatin
MAB_2462	2.34325	5.70134e-20	1.01746e-18	MAB_2462	Putative sulfonate ABC transporter, periplasmic protein
MAB_0499	2.34036	1.00657e-08	4.97373e-08	MAB_0499	Putative TetR-family transcriptional regulator
MAB_0963c	-0.426255	0.117092	0.159197	MAB_0963c	Putative polyketide synthase protein
MAB_0964	0.118964	0.706052	0.749984	MAB_0964	hypothetical protein
MAB_0965	-0.224422	0.35228	0.417568	MAB_0965	Putative lipase
MAB_0966	0.184378	0.507396	0.569051	MAB_0966	hypothetical protein
MAB_1683	2.34032	0.000409519	0.000939696	MAB_1683	Putative fatty acid desaturase
MAB_1019c	2.33387	3.58608e-15	3.84066e-14	MAB_1019c	Probable glycosyl transferase
MAB_0970c	-0.301452	0.379827	0.445338	MAB_0970c	Probable drug resistance transporter
MAB_0971	-0.535279	0.130154	0.174808	MAB_0971	Putative phenylacetic acid degradation-related protein
MAB_0972	-0.668507	0.1291	0.173753	MAB_0972	Putative aldehyde dehydrogenase
MAB_3566c	2.3305	4.70798e-17	6.19679e-16	MAB_3566c	Putative cyclase
MAB_0213c	2.3304	4.87577e-14	4.73096e-13	MAB_0213c	hypothetical protein
MAB_0975c	-0.532279	0.128245	0.172807	MAB_0975c	hypothetical protein
MAB_0976	0.151453	0.524485	0.5859	MAB_0976	Putative glyoxalase/bleomycin resistance protein
MAB_0977c	0.340715	0.171007	0.223337	dinB	Putative DNA-directed DNA polymerase
MAB_0978	-0.0916693	0.769849	0.808297	MAB_0978	Hypothetical protein
MAB_0979	0.0242176	0.959385	0.967267	MAB_0979	Putative HTH-type transcriptional regulator MarR
MAB_0980	-0.0187247	0.957583	0.965879	MAB_0980	hypothetical protein
MAB_4785	2.32971	0.00395522	0.00745875	MAB_4785	hypothetical protein
MAB_0982c	-0.497626	0.0265629	0.0418826	MAB_0982c	Putative acyl-CoA hydrolase/thioesterase
MAB_0984c	0.198642	0.448021	0.513623	MAB_0984c	Putative transcriptional regulator, TetR family
MAB_0985	1.42009	0.00727122	0.0130097	MAB_0985	Putative monooxygenase EthA
MAB_0989	0.535266	0.025489	0.0404846	MAB_0989	Putative HTH-type transcriptional regulator TetR
MAB_3584	2.32695	1.87442e-05	5.48792e-05	MAB_3584	Hypothetical protein
MAB_0992	0.3557	0.100465	0.138877	MAB_0992	Probable arsenate reductase (ArsC)
MAB_4736	2.32573	7.01751e-12	5.38285e-11	MAB_4736	Conserved hypothetical protein (serine/threonine-protein kinase PknE?)
MAB_0995	0.138869	0.605545	0.660846	MAB_0995	hypothetical protein
MAB_0997c	-1.04516	0.00932585	0.0163508	MAB_0997c	hypothetical protein
MAB_2092	2.32512	1.00825e-21	2.10988e-20	MAB_2092	hypothetical protein
MAB_3441c	2.32278	1.06269e-06	3.9011e-06	cobB	NAD-dependent deacetylase (regulatory protein Sir2 homolog)
MAB_1001	0.310119	0.493912	0.55621	MAB_1001	hypothetical protein
MAB_1002	0.378138	0.152417	0.201492	MAB_1002	Putative acetyl-CoA C-acyltransferase (thiolase)
MAB_0988c	0.301068	0.46718	0.532095	MAB_0988c	Probable membrane protein, MmpS
MAB_4913c	2.32098	5.74978e-07	2.1941e-06	MAB_4913c	Putative short chain dehydrogenase/reductase
MAB_0998	-0.442854	0.195152	0.250831	MAB_0998	Transcriptional regulator, LysR family
MAB_2693	2.32005	1.37636e-06	4.93686e-06	MAB_2693	Hypothetical protein
MAB_0479	2.31474	9.09219e-06	2.81251e-05	MAB_0479	Putative regulatory protein, MarR
MAB_2449	2.31341	5.8159e-22	1.26364e-20	MAB_2449	hypothetical protein
MAB_4610c	2.31163	8.38261e-08	3.59447e-07	MAB_4610c	O-methyltransferase-like
MAB_0815	2.31058	2.9936e-11	2.11744e-10	MAB_0815	Putative amino acid permease
MAB_4662c	2.30885	6.27983e-10	3.68433e-09	MAB_4662c	hypothetical protein
MAB_2955	2.30449	5.28326e-32	2.32925e-30	MAB_2955	Conserved hypothetical protein (peptidase?)
MAB_4426	2.30384	5.61397e-18	8.09303e-17	MAB_4426	Putative transcription regulator, ArsR family
MAB_3215c	2.30268	1.26423e-05	3.80695e-05	MAB_3215c	Hypothetical protein
MAB_1662c	2.29995	4.51267e-07	1.74847e-06	MAB_1662c	Probable sulfite reductase [ferredoxin]
MAB_4063c	2.2971	1.65157e-10	1.05334e-09	MAB_4063c	Transcriptional regulator, HxlR family
MAB_1014c	0.421451	0.29447	0.357346	MAB_1014c	Probable glycosyl transferase
MAB_1015c	-0.253391	0.545764	0.605501	MAB_1015c	hypothetical protein
MAB_1016c	0.791886	0.0151454	0.025313	MAB_1016c	hypothetical protein
MAB_1018c	0.764955	0.0523848	0.0773592	MAB_1018c	Probable glycosyl transferase
MAB_4764c	2.29611	0.000246132	0.000591995	MAB_4764c	hypothetical protein
MAB_2521c	2.29419	0.00303595	0.00586648	MAB_2521c	Hypothetical protein
MAB_0614	2.29084	1.22646e-11	9.11517e-11	MAB_0614	Probable acyl-CoA dehydrogenase FadE
MAB_1022	0.708228	0.21263	0.269708	MAB_1022	Conserved hypothetical protein (esterase?)
MAB_0495c	2.28767	5.24346e-13	4.61444e-12	MAB_0495c	hypothetical protein
MAB_1024	-0.0337162	0.925155	0.93964	MAB_1024	Putative TetR-family transcriptional regulator
MAB_1025	0.478346	0.0040129	0.00755183	MAB_1025	hypothetical protein
MAB_1026c	-0.662674	0.000232848	0.00056153	MAB_1026c	hypothetical protein
MAB_1027	0.398375	0.122112	0.165279	MAB_1027	hypothetical protein
MAB_3172c	2.28678	7.1411e-25	1.89636e-23	MAB_3172c	hypothetical protein
MAB_4400c	2.2865	6.71681e-06	2.12996e-05	MAB_4400c	Putative transcriptional regulator, LysR family
MAB_4083c	2.28393	1.08815e-09	6.19986e-09	MAB_4083c	Heparin-binding hemagglutinin (adhesin)
MAB_3654c	2.28304	3.59091e-07	1.40814e-06	MAB_3654c	Pseudouridine synthase
MAB_1033	-0.442414	0.139886	0.186666	MAB_1033	Putative ATP-dependent DNA ligase
MAB_1034c	0.562593	0.109717	0.150158	MAB_1034c	hypothetical protein
MAB_4325c	2.2763	2.10252e-08	9.91626e-08	MAB_4325c	Hypothetical protein
MAB_1036	0.634332	0.125421	0.169555	MAB_1036	Putative TetR-family transcriptional regulator
MAB_1037	0.0688081	0.84075	0.87066	MAB_1037	Probable tetrapyrrole methylase family protein
MAB_1038	-0.547195	0.00094113	0.00201019	MAB_1038	Putative formamidopyrimidine-DNA glycosylase
MAB_1039	0.500237	0.111031	0.151636	MAB_1039	Putative short-chain dehydrogenase/reductase
MAB_4623c	2.26425	1.69024e-59	2.7412e-57	metE	5-methyltetrahydropteroyltriglutamate--homocysteine S-methyltransferase
MAB_0615	2.26303	1.07463e-21	2.23848e-20	MAB_0615	Putative acyl-CoA dehydrogenase
MAB_1045	2.26248	8.66664e-10	5.0198e-09	MAB_1045	hypothetical protein
MAB_3563c	2.26145	6.29829e-05	0.000166962	MAB_3563c	Putative membrane protein, MmpS family
MAB_1031c	2.26074	1.07358e-06	3.93154e-06	mntH	Probable manganese transport protein MntH
MAB_1320c	2.26037	3.79797e-08	1.71437e-07	MAB_1320c	Hypothetical protein
MAB_0351	2.25261	8.60342e-15	8.98118e-14	MAB_0351	Catalase
MAB_2738c	2.24949	2.9606e-05	8.37117e-05	MAB_2738c	Hypothetical protein
MAB_2022	2.2465	9.9843e-08	4.2452e-07	MAB_2022	Putative transcriptional regulator, TetR family
MAB_1049	-0.736292	0.0031795	0.00610748	MAB_1049	Putative transcription regulator protein
MAB_1051c	0.56631	0.000677068	0.00148602	pgi	Probable glucose-6-phosphate isomerase (PGI)
MAB_1052c	-0.305954	0.360179	0.425458	MAB_1052c	Hypothetical protein
MAB_1053c	-0.476529	0.188414	0.243134	MAB_1053c	Conserved hypothetical protein (chorismate mutase?)
MAB_1054	-0.53475	0.00168288	0.00341312	MAB_1054	Putative ATP-dependent DNA helicase PcrA
MAB_1055c	-0.840684	0.0481412	0.0715813	MAB_1055c	Conserved hypothetical protein (peptidase?)
MAB_1058	-0.516578	0.328377	0.39355	MAB_1058	hypothetical protein
MAB_0767c	2.24589	1.90972e-07	7.79859e-07	MAB_0767c	Putative transcriptional regulator, AraC family
MAB_1368	2.23827	5.61941e-10	3.3183e-09	MAB_1368	hypothetical protein
MAB_1061	-0.394349	0.104361	0.14365	MAB_1061	34 kDa antigenic protein homolog
MAB_2265c	2.23674	2.45403e-06	8.42948e-06	ectC	Probable L-ectoine synthase
MAB_4418	2.23304	7.62404e-37	4.74257e-35	MAB_4418	Succinate-semialdehyde dehydrogenase
MAB_1352	2.22441	9.92653e-11	6.59976e-10	glgC	Probable glucose-1-phosphate adenylyltransferase
MAB_3077c	2.22432	2.97389e-12	2.3944e-11	MAB_3077c	hypothetical protein
MAB_1068c	-0.376012	0.240907	0.300621	MAB_1068c	hypothetical protein
MAB_1057	-0.549427	0.0381796	0.0581205	sucD	Succinyl-CoA synthetase, alpha chain
MAB_1069c	0.701176	0.126528	0.170899	MAB_1069c	Probable enoyl-CoA hydratase/isomerase
MAB_1070c	0.744409	0.0998634	0.138172	MAB_1070c	Probable acyl-CoA dehydrogenase
MAB_1071c	0.817453	0.0764259	0.108521	MAB_1071c	Probable acetyl-/propionyl-CoA carboxylase alpha subunit AccA2
MAB_1072c	0.82542	0.064925	0.0938931	MAB_1072c	Pobable propionyl-CoA carboxylase beta subunit AccD2
MAB_3148c	2.21598	2.82682e-14	2.82806e-13	MAB_3148c	Probable polyketide synthase Pks5
MAB_1322	2.21277	0.000665475	0.0014634	MAB_1322	Hypothetical protein
MAB_0442	2.21207	9.5816e-15	9.91117e-14	MAB_0442	Putative transposase/integrase
MAB_1076	-0.36415	0.217215	0.274679	MAB_1076	Mycobacterial persistence regulator MrpA (two component response transcriptional regulatory protein)
MAB_1077	-0.338539	0.40103	0.466663	MAB_1077	Probable two component sensor kinase MprB
MAB_1078	0.878134	7.20657e-06	2.26942e-05	MAB_1078	Putative serine protease
MAB_1079	-0.0996659	0.544945	0.605035	MAB_1079	Putative molybdopterin biosynthesis protein
MAB_1080	0.974889	0.0179114	0.029523	MAB_1080	Hypothetical porin precursor
MAB_1081	-0.283939	0.357149	0.422678	MAB_1081	Hypothetical porin precursor
MAB_1082c	-0.0291986	0.911848	0.928408	mscL	Hypothetical large-conductance mechanosensitive channel
MAB_3652	2.21065	1.57053e-08	7.54684e-08	MAB_3652	hypothetical protein
MAB_4159	2.19718	5.71865e-18	8.19193e-17	MAB_4159	Probable acyl-CoA dehydrogenase
MAB_1449	2.19716	4.37382e-10	2.62371e-09	atpF	ATP synthase B chain AtpF
MAB_1086	-0.6079	0.00391733	0.00739651	MAB_1086	Putative UTP-glucose-1-phosphate uridylyltransferase (GalU)
MAB_1087	-0.251589	0.256303	0.317062	MAB_1087	Probable molybdopterin biosynthesis protein MoeA1
MAB_1088	-0.68157	0.0200318	0.0326505	MAB_1088	Possible ribosomal-protein-alanine acetyltransferase RimJ
MAB_0585	2.19624	2.96079e-15	3.21649e-14	MAB_0585	Possible 2,3-dihydroxybiphenyl 1,2-dioxygenase
MAB_1107c	0.497153	0.0715123	0.102546	MAB_1107c	Hypothetical protein
MAB_1108c	-0.530209	0.0803837	0.113714	MAB_1108c	hypothetical protein
MAB_1110	-0.227667	0.564444	0.622877	MAB_1110	hypothetical protein
MAB_2029	2.19435	1.20017e-07	5.01379e-07	MAB_2029	Putative beta-ketoacyl synthase
MAB_1114	-0.451587	0.0757486	0.107751	MAB_1114	Putative metallo-beta-lactamase superfamily
MAB_0147c	2.19287	6.02877e-17	7.86685e-16	MAB_0147c	hypothetical protein
MAB_0338c	2.1908	6.32416e-19	1.01477e-17	MAB_0338c	Hypothetical protein
MAB_0302	2.18381	0.0016886	0.00342319	MAB_0302	Putative monooxygenase
MAB_4924	2.179	5.62378e-19	9.12057e-18	MAB_4924	hypothetical protein
MAB_1119	0.377871	0.123472	0.167021	MAB_1119	hypothetical protein
MAB_1594	2.17273	1.94493e-06	6.82002e-06	MAB_1594	Probable ferredoxin oxidoreductase, alpha subunit
MAB_1121	-0.884554	0.000901489	0.00193006	arcA	Probable arginine deiminase
MAB_1122c	-0.813628	0.000882072	0.00189206	MAB_1122c	Conserved hypothetical protein (glycosyl transferase?)
MAB_1424c	2.16903	2.92123e-19	4.78892e-18	MAB_1424c	Putative transcriptional regulator, TetR family
MAB_1242c	2.16775	1.54781e-05	4.59986e-05	MAB_1242c	Hypothetical protein
MAB_1124c	-0.500075	0.00473081	0.008772	MAB_1124c	Probable para-aminobenzoate synthase component I
MAB_2152	2.16742	3.85776e-16	4.52664e-15	MAB_2152	Putative transcriptional regulator, TetR family
MAB_1127c	-0.482153	0.00579702	0.010572	MAB_1127c	Putative oxidoreductase
MAB_1128c	-0.187322	0.390789	0.456306	metG	Methionyl-tRNA synthetase (MetG)
MAB_1129	0.175382	0.487724	0.550393	MAB_1129	Probable deoxyribonuclease TatD
MAB_0616	2.16266	6.8154e-17	8.86783e-16	MAB_0616	hypothetical protein
MAB_1074c	2.15854	1.83922e-07	7.53102e-07	MAB_1074c	hypothetical protein
MAB_0845	2.15583	1.59694e-31	6.75825e-30	MAB_0845	Probable fatty-acid-CoA racemase Far
MAB_3075c	2.15064	7.34495e-11	4.94125e-10	MAB_3075c	Hypothetical protein
MAB_3101c	2.14981	2.10886e-09	1.14686e-08	MAB_3101c	hypothetical protein
MAB_4168	2.14226	3.42024e-08	1.55469e-07	MAB_4168	hypothetical protein
MAB_1135c	-0.132626	0.540442	0.600771	MAB_1135c	Probable membrane protein, MmpS
MAB_2078	2.14208	2.75783e-15	3.01041e-14	MAB_2078	Probable cytochrome P450
MAB_1140	-0.822615	6.01978e-10	3.5455e-09	MAB_1140	Putative polyketide synthase Pks16
MAB_1141c	-0.640872	0.00530139	0.00975035	fabH	3-oxoacyl-ACP synthase III
MAB_1142c	-0.508556	0.287206	0.349558	pth	Probable peptidyl-tRNA hydrolase (PTH)
MAB_1143c	-0.20117	0.622358	0.676593	rplY	50S ribosomal protein L25/general stress protein Ctc
MAB_1144c	0.386319	0.0435356	0.0653755	MAB_1144c	Probable short-chain dehydrogenase/reductase
MAB_1145c	-0.571675	0.0116808	0.0200842	MAB_1145c	Putative lipoprotein LpqT precursor
MAB_1146	-0.7503	0.000306583	0.000725478	MAB_1146	Hypothetical protein
MAB_2757	2.13909	8.26718e-08	3.55168e-07	MAB_2757	Probable quinone reductase Qor
MAB_1148c	-0.241498	0.249581	0.309997	glmU	Probable UDP-N-acetylglucosamine pyrophosphorylase (GlmU)
MAB_2957c	2.13886	1.87931e-13	1.70339e-12	MAB_2957c	Putative transcriptional regulator, TetR family
MAB_4434c	2.12791	2.37042e-21	4.78403e-20	MAB_4434c	Putative iron/ascorbate dependent oxidoreductase
MAB_1539c	2.12478	1.63882e-07	6.73475e-07	MAB_1539c	hypothetical protein
MAB_1153	-0.218475	0.343663	0.40917	MAB_1153	Hypothetical protein
MAB_1154	-0.018304	0.931355	0.945091	MAB_1154	Hypothetical protein
MAB_2754	2.11827	2.12899e-08	1.0008e-07	MAB_2754	hypothetical protein
MAB_1149	-0.334743	0.103687	0.142852	MAB_1149	Probable transcriptional regulator, TetR family
MAB_1155	0.129039	0.592361	0.64958	MAB_1155	Hypothetical protein
MAB_3321c	2.11647	1.87188e-12	1.54269e-11	ilvC	Ketol-acid reductoisomerase
MAB_3763	2.11596	8.15715e-09	4.06604e-08	MAB_3763	Probable cutinase cut2 precursor
MAB_1159	0.0995213	0.618027	0.672446	MAB_1159	Putative iron permease FTR1
MAB_1160	-0.170443	0.228161	0.2871	MAB_1160	Conserved hypothetical protein (Tat-translocated enzyme Dyp-type peroxidase precursor?)
MAB_2694	2.11335	2.10945e-06	7.33462e-06	MAB_2694	hypothetical protein
MAB_2477c	2.11093	0.00356361	0.00677936	MAB_2477c	Probable monooxygenase
MAB_4416c	2.1093	2.1921e-19	3.62188e-18	MAB_4416c	hypothetical protein
MAB_3025	2.10735	3.87713e-05	0.00010788	MAB_3025	Possible ribonuclease BN
MAB_1165	-0.544089	0.000801815	0.001733	eno	Probable enolase (Eno)
MAB_4025c	2.10582	0.00383883	0.00726035	MAB_4025c	hypothetical protein
MAB_0103	2.10402	0.00360524	0.00685282	MAB_0103	Probable monooxygenase EthA
MAB_1427c	2.09842	3.64334e-06	1.2041e-05	MAB_1427c	Putative cytochrome P450
MAB_0580	2.09208	8.63455e-15	8.993e-14	MAB_0580	Probable acyl-CoA dehydrogenase FadE
MAB_1171c	0.510368	0.237388	0.297128	MAB_1171c	hypothetical protein
MAB_4233c	2.0897	1.83266e-05	5.37605e-05	MAB_4233c	Putative monooxygenase (luciferase-like)
MAB_3400	2.08752	9.01672e-23	2.1215e-21	MAB_3400	NADP-dependent alcohol dehydrogenase C
MAB_3697	2.08311	4.10804e-06	1.34983e-05	MAB_3697	Putative epimerase/dehydratase
MAB_1175	-0.735988	0.00112454	0.00235759	MAB_1175	Probable 4-hydroxybutyrate CoA-transferase AbfT
MAB_0159	2.0824	2.49728e-17	3.42602e-16	MAB_0159	Hypothetical 2-nitropropane dioxygenase
MAB_1177	0.779733	6.15686e-05	0.000163595	MAB_1177	Hypothetical protein
MAB_2031	2.08054	2.13156e-06	7.40016e-06	MAB_2031	Putative beta-ketoacyl synthase
MAB_1179c	-0.589914	0.00087865	0.00188561	MAB_1179c	hypothetical protein
MAB_1180c	-0.477035	0.040259	0.0609794	MAB_1180c	Hypothetical protein
MAB_1181c	0.128313	0.499361	0.561287	MAB_1181c	Putative lipoprotein LpqV precursor
MAB_1182	1.59852	0.00858929	0.0151354	MAB_1182	hypothetical protein
MAB_1183	1.23428	0.0204996	0.0333173	MAB_1183	Conserved hypothetical protein (rhodanese-like)
MAB_2596c	2.07976	1.86215e-07	7.61119e-07	MAB_2596c	hypothetical protein
MAB_2852c	2.07886	2.30474e-25	6.46039e-24	MAB_2852c	Hypothetical protein
MAB_1184c	0.759037	0.011379	0.0196248	MAB_1184c	Putative transcriptional regulator, MarR family
MAB_3925	2.07822	5.79932e-07	2.20743e-06	MAB_3925	hypothetical protein
MAB_4417c	2.0761	4.9575e-19	8.06882e-18	MAB_4417c	Probable aminotransferase
MAB_3924c	2.07548	1.64269e-16	2.02154e-15	MAB_3924c	Putative transcriptional regulator, TetR family
MAB_1190	0.86907	2.74101e-05	7.80371e-05	MAB_1190	hypothetical protein
MAB_1059c	2.07482	3.93353e-10	2.37529e-09	MAB_1059c	Conserved hypothetical protein (luciferase?)
MAB_1192c	-0.689203	0.0442403	0.0661493	MAB_1192c	Probable acyl-CoA thiolase
MAB_1193c	0.973819	0.00574527	0.0104945	MAB_1193c	Conserved hypothetical protein (lipolytic enzyme G-D-S-L?)
MAB_4737	2.07298	1.51091e-10	9.71816e-10	MAB_4737	Putative citrate lyase/aldolase
MAB_1195	-0.0161226	0.935833	0.948999	MAB_1195	Probable cystathionine beta-synthase
MAB_2309c	2.07193	2.11722e-25	5.97248e-24	MAB_2309c	Putative transcriptional regulator
MAB_1197	-0.402903	0.0991486	0.137392	MAB_1197	Probable cystathionine gamma-synthase (CGS)
MAB_1862	2.07157	0.00128832	0.00267379	MAB_1862	Conserved hypothetical protein (L-carnitine dehydratase?)
MAB_1199	0.0956318	0.518033	0.579691	MAB_1199	Probable threonine dehydratase
MAB_1200	-0.177449	0.423015	0.488657	MAB_1200	hypothetical protein
MAB_4124	2.07105	0.00080111	0.00173231	eis	Conserved hypothetical protein (GNAT acetyltransferase?)
MAB_4739	2.06408	1.41554e-07	5.84362e-07	MAB_4739	Probable FAD dependent oxidoreductase
MAB_1203	-0.810868	0.00414831	0.00778086	mca	LmbE-like protein
MAB_1204	-0.471258	0.115478	0.157237	MAB_1204	hypothetical protein
MAB_1462c	2.06384	4.26717e-07	1.65901e-06	MAB_1462c	Conserved hypothetical protein (Glyoxalase/ Bleomycin resistance protein?)
MAB_0650	2.06246	0.000969431	0.00205823	groL	60 kDa chaperonin 2 (Protein Cpn60 2) (GroEL)
MAB_1207	-0.454216	0.0157238	0.0262121	MAB_1207	Hypothetical protein
MAB_1208c	-0.633971	0.0403933	0.06102	MAB_1208c	Conserved hypothetical protein (hemolysin?)
MAB_1209	0.923504	0.00577334	0.010533	MAB_1209	Probable short-chain Z-isoprenyl diphosphate synthetase
MAB_0208	2.05849	1.72169e-25	4.91712e-24	MAB_0208	Putative MarR-family transcriptional regulator
MAB_3455c	2.05682	3.59513e-06	1.19164e-05	MAB_3455c	Putative acyl-CoA thiolase
MAB_2015c	2.05348	5.11695e-08	2.26032e-07	MAB_2015c	hypothetical protein
MAB_1213c	-0.540494	0.199119	0.255351	MAB_1213c	Putative ferredoxin
MAB_1214c	-0.674273	0.011894	0.0204122	MAB_1214c	Probable cytochrome P450
MAB_1215c	-0.521233	0.0477855	0.0710989	MAB_1215c	Probable oxidoreductase
MAB_1216c	0.0113683	0.956587	0.965302	MAB_1216c	Probable cytochrome P450
MAB_1218	-0.243607	0.334436	0.400072	MAB_1218	Probable aldehyde dehydrogenase AldA
MAB_1219	0.0574174	0.860694	0.887066	MAB_1219	Probable short-chain dehydrogenase/reductase
MAB_1220	-0.455874	0.102662	0.141656	MAB_1220	Probable dehydrogenase/reductase
MAB_1221	-0.804621	0.00511841	0.00945209	MAB_1221	Possible 4-carboxymuconolactone decarboxylase
MAB_1222	-0.450939	0.0695448	0.100033	MAB_1222	hypothetical protein
MAB_0474	2.05226	6.40802e-14	6.10039e-13	MAB_0474	hypothetical protein
MAB_1224	-1.26861	0.00764062	0.0135903	MAB_1224	hypothetical protein
MAB_1228	-0.347572	0.309101	0.373008	MAB_1228	Putative ABC transporter
MAB_1229	-1.0424	0.00771768	0.0137113	MAB_1229	hypothetical protein
MAB_1230c	1.09744	0.00821699	0.0145414	MAB_1230c	hypothetical protein
MAB_1231	0.205468	0.673726	0.721866	MAB_1231	hypothetical protein
MAB_1232c	0.157889	0.37184	0.436989	MAB_1232c	Probable cholesterol oxidase ChoD
MAB_3469	2.05026	4.19825e-10	2.52506e-09	MAB_3469	MutT/NUDIX family protein
MAB_1705c	2.04223	2.14993e-06	7.45822e-06	MAB_1705c	Putative transcriptional regulator, GntR family
MAB_1235	-0.62649	0.00503663	0.00930485	MAB_1235	hypothetical protein
MAB_1236	0.133425	0.347774	0.413089	glyA	Probable serine or glycine hydroxymethyltransferase
MAB_1226	-0.292528	0.225224	0.283702	MAB_1226	Putative ABC transporter, ATP-binding protein
MAB_1227	0.0838177	0.75455	0.794069	MAB_1227	Putative ABC transporter, permease protein
MAB_1237	0.0250281	0.966623	0.97219	MAB_1237	Possible acyl-[acyl-carrier protein] desaturase DesA2
MAB_1238	0.768067	0.0399376	0.0605127	MAB_1238	Hypothetical protein
MAB_2014c	2.0395	4.04662e-06	1.33157e-05	MAB_2014c	Putative transcriptional regulator, ArsR
MAB_1240	-0.182853	0.318759	0.383034	MAB_1240	Possible glycosyl hydrolase
MAB_1241c	0.718113	0.0626486	0.0910067	MAB_1241c	hypothetical protein
MAB_2593	2.03847	2.49314e-06	8.53797e-06	MAB_2593	Putative transcriptional regulator, TetR
MAB_3859c	2.03243	3.28639e-05	9.21773e-05	MAB_3859c	Possible enoyl-CoA hydratase/isomerase
MAB_3891c	2.02774	0.004036	0.00758588	MAB_3891c	Probable transcriptional regulator, LuxR family
MAB_1496c	2.02633	8.60067e-05	0.000222286	MAB_1496c	Putative FAD-binding monooxygenase
MAB_0740c	2.02514	2.78397e-27	8.77918e-26	MAB_0740c	Probable thiosulfate sulfurtransferase (CysA)
MAB_4494c	2.02093	8.35844e-12	6.35774e-11	MAB_4494c	hypothetical protein
MAB_1248	-0.0428815	0.879333	0.902588	MAB_1248	Probable RNA polymerase sigma factor
MAB_1249	0.818003	8.40295e-06	2.61713e-05	MAB_1249	Hypothetical protein
MAB_1250c	-0.647861	0.0158731	0.0264293	fumC	Probable fumarate hydratase Fum
MAB_1252	0.425649	0.0607415	0.0884345	MAB_1252	hypothetical protein
MAB_1253c	-0.345331	0.0300425	0.0468486	MAB_1253c	Conserved hypothetical protein (alanine racemase?)
MAB_1254c	-0.685304	0.00470713	0.00873878	xseB	Probable exodeoxyribonuclease VII small subunit
MAB_1255c	0.098421	0.648172	0.698967	xseA	Probable exodeoxyribonuclease VII large subunit XseA
MAB_3901	2.01914	0.000638979	0.0014106	MAB_3901	Peptidase C56 PfpI
MAB_3387	2.01545	7.66183e-22	1.63344e-20	MAB_3387	Putative GntR-family regulatory protein
MAB_1856	2.01517	1.45178e-20	2.73549e-19	MAB_1856	Putative transcriptional regulator, MarR family
MAB_2395	2.00506	0.00124849	0.00259706	MAB_2395	Probable acyl-CoA dehydrogenase FadE
MAB_3398	2.00412	0.000741767	0.00161707	MAB_3398	hypothetical protein
MAB_4607c	2.00207	7.0937e-08	3.08549e-07	MAB_4607c	hypothetical protein
MAB_1704c	2.00047	4.3893e-08	1.96179e-07	MAB_1704c	1-aminocyclopropane-1-carboxylate deaminase
MAB_1083c	1.99594	7.65554e-07	2.87067e-06	MAB_1083c	hypothetical protein
MAB_0472	1.99389	4.7055e-12	3.67142e-11	MAB_0472	hypothetical protein
MAB_1265c	-0.839183	3.90462e-05	0.000108512	MAB_1265c	hypothetical protein
MAB_1344c	1.99342	2.62323e-05	7.5013e-05	MAB_1344c	Putative DTDP-glucose-4,6-dehydratase-related protein
MAB_2632	1.99129	0.00221072	0.00438379	MAB_2632	Probable ATP-binding protein ABC transporter CydD
MAB_1268c	-1.03549	0.0378574	0.0577439	MAB_1268c	hypothetical protein
MAB_1269	0.0172403	0.961767	0.968436	MAB_1269	hypothetical protein
MAB_1270	-0.878795	0.0257156	0.040759	MAB_1270	hypothetical protein
MAB_2507	1.98824	1.09378e-06	4.00229e-06	MAB_2507	Putative oxidoreductase
MAB_1272	0.689698	0.0361797	0.0554292	MAB_1272	Hypothetical protein
MAB_3529	1.98403	1.37769e-10	8.93728e-10	MAB_3529	hypothetical protein
MAB_1276c	-0.115626	0.783873	0.820879	MAB_1276c	hypothetical protein
MAB_1275	0.437115	0.154454	0.203711	MAB_1275	Putative ABC transporter, ATP-binding protein
MAB_0945	1.98124	1.03707e-12	8.70486e-12	MAB_0945	Putative drug resistance transporter, EmrB/QacA family
MAB_1278	0.0172996	0.954594	0.963934	MAB_1278	hypothetical protein
MAB_1279	-0.408724	0.0996476	0.137915	MAB_1279	Probable 3-demethylubiquinone-9 3-methyltransferase
MAB_1280c	0.712982	0.000797169	0.00172625	MAB_1280c	Hypothetical protein
MAB_4383c	1.97717	0.000622147	0.00137679	MAB_4383c	Putative membrane protein, MmpS
MAB_3776	1.97682	9.42977e-10	5.4272e-09	MAB_3776	Hypothetical protein
MAB_2675	1.97108	3.77255e-08	1.70629e-07	MAB_2675	Conserved hypothetical protein (NUDIX hydrolase?)
MAB_0453c	1.96956	1.19833e-05	3.62773e-05	MAB_0453c	hypothetical protein
MAB_1289c	-0.0396736	0.751504	0.791736	MAB_1289c	hypothetical protein
MAB_1290c	0.121829	0.562346	0.621015	tpx	2-Cys peroxiredoxin
MAB_1291	-0.242222	0.271696	0.333452	MAB_1291	hypothetical protein
MAB_1292c	-0.0295545	0.90664	0.92435	MAB_1292c	Probable O-methyltransferase OMT
MAB_1293c	-0.6684	0.00648308	0.0117477	MAB_1293c	hypothetical protein
MAB_1294c	-0.263262	0.448152	0.513644	MAB_1294c	Conserved hypothetical protein (methytransferase?)
MAB_1288	0.315332	0.4237	0.489324	MAB_1288	Putative transcriptional regulator, TetR family
MAB_1295c	0.0661676	0.780027	0.818037	MAB_1295c	Probable O-methyltransferase OMT
MAB_1296	-0.104263	0.64407	0.695203	MAB_1296	hypothetical protein
MAB_1297c	-1.01243	0.00672335	0.0121443	MAB_1297c	hypothetical protein
MAB_1298c	-0.630066	0.0318102	0.0492667	MAB_1298c	hypothetical protein
MAB_1299c	0.13091	0.756434	0.795684	MAB_1299c	Putative multi-drug efflux transporter
MAB_1858	1.96149	1.12596e-05	3.43153e-05	MAB_1858	Probable ABC transporter antibiotic-transport ATP-binding protein
MAB_1957	1.96064	5.30166e-12	4.09436e-11	MAB_1957	hypothetical protein
MAB_1302	0.361575	0.202439	0.258805	MAB_1302	hypothetical protein
MAB_4414	1.95742	5.33995e-20	9.58446e-19	MAB_4414	Putative NAD-binding protein (D-isomer specific 2-hydroxyacid dehydrogenase?)
MAB_1304	-0.455248	0.0406596	0.0614018	MAB_1304	hypothetical protein
MAB_1305	-0.172396	0.255966	0.3168	MAB_1305	Probable short-chain dehydrogenase/reductase
MAB_3372	1.95566	2.71211e-18	4.07805e-17	MAB_3372	Putative transcriptional regulator, TetR family
MAB_1307c	0.886058	0.00184551	0.00369999	MAB_1307c	4a-hydroxytetrahydrobiopterin dehydratase
MAB_1308	-0.725001	0.00182326	0.00366509	MAB_1308	Probable mutator protein MutT2/NUDIX hydrolase
MAB_0094c	1.95135	5.09143e-22	1.11692e-20	map	Probable methionine aminopeptidase, type I (MAP)
MAB_1310	-0.326675	0.230152	0.289267	MAB_1310	Possible GTP-binding translation elongation factor
MAB_1311	-0.845594	0.000373941	0.000864595	MAB_1311	hypothetical protein
MAB_1312	0.0255549	0.880748	0.903428	MAB_1312	Beta-lactamase-like
MAB_1314	0.0153939	0.960338	0.967797	MAB_1314	Hypothetical protein
MAB_4464	1.94855	7.14278e-14	6.70152e-13	MAB_4464	Hypothetical protein
MAB_1283c	1.94241	4.98611e-07	1.92043e-06	MAB_1283c	Hypothetical protein
MAB_4095c	1.93854	7.69847e-05	0.000201028	MAB_4095c	Isocitrate lyase (AceA)
MAB_1318c	0.442383	0.0595788	0.0869368	MAB_1318c	Probable catechol-o-methyltransferase
MAB_2617c	1.93784	1.35644e-07	5.62519e-07	MAB_2617c	Probable cytochrome c oxidase subunit I
MAB_1321	2.03639	0.00566992	0.010361	MAB_1321	hypothetical protein
MAB_1866c	1.93783	0.000337816	0.00079155	MAB_1866c	Putative oxygenase
MAB_0599	1.93779	0.00151193	0.00310243	MAB_0599	Probable transcriptional regulator TetR family
MAB_2238	1.93172	0.000501185	0.00112891	MAB_2238	Putative transcription regulator, LysR family
MAB_0354c	1.92924	3.5227e-12	2.8163e-11	MAB_0354c	Oxidoreductase, 2-nitropropane dioxygenase family
MAB_1327	0.799983	0.0136751	0.0231194	MAB_1327	Probable ferredoxin FdxC
MAB_1328	-0.176715	0.560712	0.619512	MAB_1328	Probable aminotransferase
MAB_0803	1.92526	2.60192e-08	1.20441e-07	MAB_0803	Hypothetical protein
MAB_4041c	1.92192	0.000643671	0.00141967	MAB_4041c	Hypothetical protein
MAB_1330	-0.811831	0.000257978	0.000619501	MAB_1330	1-pyrroline-5-carboxylate dehydrogenase
MAB_1331	-0.848931	2.21318e-09	1.20072e-08	MAB_1331	Probable proline dehydrogenase
MAB_1332	-0.441379	0.00208252	0.00415314	MAB_1332	Probable fatty-acid-CoA ligase FadD
MAB_1333	-0.543967	0.0116772	0.0200842	MAB_1333	hypothetical protein
MAB_0446c	1.92009	1.22737e-12	1.02832e-11	MAB_0446c	Hypothetical protein
MAB_0779	1.91826	6.50629e-07	2.45345e-06	MAB_0779	Hypothetical protein
MAB_1338	0.491147	0.12969	0.174392	MAB_1338	Putative membrane efflux protein
MAB_0308c	1.91758	3.99524e-08	1.79627e-07	MAB_0308c	Hypothetical protein
MAB_1340	0.36913	0.248539	0.308787	MAB_1340	hypothetical protein
MAB_1341	-0.227524	0.365729	0.431034	MAB_1341	hypothetical protein
MAB_1342	-0.524987	0.000513669	0.00115474	MAB_1342	Probable fatty-acid-CoA ligase FadD
MAB_1343	-0.355431	0.100432	0.138874	MAB_1343	Conserved hypothetical protein (nuclease?)
MAB_1345	0.151279	0.533521	0.59424	MAB_1345	Probable dihydropteroate synthase 2 FolP2
MAB_4132	1.91091	0.000398858	0.000918	MAB_4132	Hypothetical protein
MAB_2465c	1.91024	0.000117679	0.000296549	MAB_2465c	Putative enoyl-coa hydratase/isomerase family
MAB_1346	0.347384	0.13564	0.181532	MAB_1346	Conserved hypothetical protein (glycosyl transferase?)
MAB_1347c	-0.214931	0.65476	0.7049	MAB_1347c	hypothetical protein
MAB_1348	-0.177387	0.347098	0.412502	MAB_1348	hypothetical protein
MAB_1349	-0.540819	0.00151677	0.00310954	MAB_1349	Probable DNA-3-methyladenine glycosylase I TagA
MAB_1350	0.171231	0.279437	0.341365	MAB_1350	hypothetical protein
MAB_1351c	0.371432	0.0294364	0.0459508	MAB_1351c	Putative glycosyltransferase
MAB_2187	1.90863	9.28276e-17	1.18407e-15	tatA	Sec-independent protein translocase protein TatA/E
MAB_3875	1.90827	1.54501e-12	1.29206e-11	MAB_3875	Putative transcriptional regulator, TetR family
MAB_1357c	0.0996276	0.696646	0.743472	MAB_1357c	hypothetical protein
MAB_1361c	0.472552	0.119629	0.162257	MAB_1361c	Probable O-methyltransferase
MAB_1353c	1.90548	8.19105e-06	2.55815e-05	MAB_1353c	Putative transcriptional regulator, GntR family
MAB_2749c	1.90368	2.43914e-13	2.19329e-12	MAB_2749c	Putative FeS assembly protein SufB
MAB_1364	0.279415	0.146992	0.19523	MAB_1364	Probable serine protease HtrA
MAB_1365	-0.226775	0.342052	0.407573	tatB	Probable Sec-independent protein translocase protein TatB homolog
MAB_1358c	-0.34092	0.115379	0.157237	MAB_1358c	Putative ABC transporter, permease protein
MAB_1359c	0.134889	0.540241	0.600694	MAB_1359c	Putative ABC transporter, ATP-binding protein
MAB_1360c	0.0613316	0.820318	0.85359	MAB_1360c	Probable transcriptional regulator, TetR family
MAB_1366c	-0.226218	0.390755	0.456306	MAB_1366c	Putative Mrp homolog protein
MAB_1947	1.90055	4.77413e-11	3.28973e-10	MAB_1947	hypothetical protein
MAB_3315	1.89935	0.0016915	0.00342754	MAB_3315	Putative ABC transporter ATP-binding protein
MAB_1369	-0.203373	0.359711	0.425044	MAB_1369	Probable citrate lyase beta chain
MAB_1370c	-0.707371	0.00255762	0.00501041	MAB_1370c	Hypothetical protein
MAB_2333c	1.89896	5.29513e-13	4.65091e-12	MAB_2333c	Putative 3-methyladenine DNA glycosylase AlkA
MAB_1376	-0.477898	0.211053	0.267931	MAB_1376	hypothetical protein
MAB_0822	1.89717	8.99254e-15	9.34442e-14	MAB_0822	Probable acyl-CoA dehydrogenase
MAB_1378c	-0.102941	0.705329	0.749743	corA	Probable magnesium and cobalt transport transmembrane protein CorA
MAB_2067c	1.89501	2.54901e-10	1.58562e-09	MAB_2067c	Probable acetyl/propionyl-CoA carboxylase beta subunit AccD2
MAB_2705c	1.8922	0.000227802	0.000549946	ileS	Isoleucyl-tRNA synthetase IleS
MAB_4300	1.88949	1.8194e-18	2.80065e-17	MAB_4300	Putative hydrolase, alpha/beta fold
MAB_1383	0.84624	0.110915	0.151523	MAB_1383	hypothetical protein
MAB_1373	0.126717	0.700253	0.74624	MAB_1373	Probable sugar ABC transporter, permease protein SugA
MAB_1374	-0.41903	0.269637	0.331218	MAB_1374	Probable sugar ABC transporter, permease protein SugB
MAB_1375	-0.210538	0.587372	0.644888	MAB_1375	Probable sugar ABC transporter, ATP-binding protein SugC
MAB_1379c	0.418214	0.125566	0.169702	MAB_1379c	Putative transcriptional regulator, TetR family
MAB_1384	-0.894704	1.87793e-05	5.49464e-05	MAB_1384	Probable malate dehydrogenase
MAB_1021	1.88799	0.00218476	0.00433856	MAB_1021	Putative MarR-family transcriptional regulator
MAB_1386	0.418011	0.0252846	0.0402162	MAB_1386	Putative esterase/lipase/beta-lactamase
MAB_1387	0.989796	0.0550349	0.0807996	MAB_1387	Putative esterase/lipase/beta-lactamase
MAB_1388c	0.411351	0.15939	0.209611	MAB_1388c	Probable short-chain dehydrogenase/reductase
MAB_1389c	-0.392838	0.211744	0.268734	MAB_1389c	Probable short-chain dehydrogenase/reductase
MAB_2237c	1.88263	0.00239352	0.00471335	MAB_2237c	Probable FAD-dependent monooxygenase
MAB_1391	-0.658446	0.00158639	0.00323475	MAB_1391	Putative transcriptional regulator
MAB_1392c	-0.835409	0.000167524	0.000411649	MAB_1392c	Conserved hypothetical protein (lipase?)
MAB_1393c	0.184305	0.245728	0.305796	MAB_1393c	Probable 2-oxoglutarate dehydrogenase SucA
MAB_1173c	1.88159	1.32892e-06	4.78179e-06	MAB_1173c	hypothetical protein
MAB_0993c	1.88098	1.20657e-19	2.05979e-18	MAB_0993c	Putative transcriptional regulator, LysR family
MAB_1396	0.0416055	0.850313	0.877761	MAB_1396	Probable drug resistance transporter, EmrB/QacA subfamily
MAB_1398c	0.600072	0.0306389	0.047713	MAB_1398c	Putative oxidoreductase
MAB_1187c	1.88065	3.72098e-09	1.94666e-08	MAB_1187c	Probable enoyl-CoA hydratase
MAB_1401c	-0.490537	0.116516	0.158508	MAB_1401c	hypothetical protein
MAB_0974	1.87808	3.46798e-06	1.1554e-05	MAB_0974	hypothetical protein
MAB_1403	-0.8694	0.00353236	0.0067312	deaD	Probable cold-shock DEAD box protein A homolog (ATP-dependent RNA helicase DEAD homolog)
MAB_1404	-0.836506	0.0148067	0.0247833	MAB_1404	acyltransferase
MAB_1405	0.706112	0.012076	0.0206854	MAB_1405	Hypothetical protein
MAB_3316	1.87744	2.1055e-05	6.10931e-05	MAB_3316	Probable cytochrome P450
MAB_0968c	1.86093	2.55361e-08	1.18352e-07	MAB_0968c	Luciferase-like hypothetical protein
MAB_1408c	-0.716918	7.0425e-05	0.000185284	MAB_1408c	Putative short-chain dehydrogenase/reductase
MAB_1409c	0.404513	0.200163	0.256473	MAB_1409c	Putative drug antiporter protein precursor
MAB_1410c	0.350612	0.18573	0.240079	MAB_1410c	Hypothetical histidine triad (HIT) protein
MAB_1411	1.60988	0.0167063	0.0277076	MAB_1411	Putative mechanosensitive ion channel
MAB_1303c	1.85976	1.56375e-10	1.00296e-09	MAB_1303c	Hypothetical protein
MAB_2332c	1.85722	4.162e-12	3.2869e-11	MAB_2332c	Putative methylated-DNA:protein-cysteine methyltransferase
MAB_1416	0.405733	0.0352763	0.0542097	MAB_1416	Putative lipoprotein LprB precursor
MAB_1417	0.428487	0.0378612	0.0577439	MAB_1417	Putative lipoprotein LprC precursor
MAB_1418	0.262099	0.205785	0.262251	MAB_1418	Hypothetical protein
MAB_2605c	1.85466	2.99136e-09	1.58875e-08	MAB_2605c	hypothetical protein
MAB_1420	-0.099629	0.548639	0.608258	MAB_1420	hypothetical protein
MAB_1421	-0.294865	0.150395	0.199109	MAB_1421	hypothetical protein
MAB_1422c	0.966479	0.038866	0.059027	MAB_1422c	Putative acyl-CoA dehydrogenase
MAB_1423	0.387228	0.181525	0.235487	MAB_1423	Hypothetical protein
MAB_0303	1.85127	0.00523349	0.009645	MAB_0303	Putative dioxygenase (1H-3-hydroxy-4-oxoquinaldine 2,4-dioxygenase)
MAB_1326c	1.85031	0.000145714	0.000361973	MAB_1326c	hypothetical protein
MAB_3027	1.84892	2.90786e-18	4.35794e-17	MAB_3027	hypothetical protein
MAB_1428	-0.755187	0.00580842	0.0105885	MAB_1428	hypothetical protein
MAB_3664	1.84706	7.30503e-11	4.929e-10	MAB_3664	hypothetical protein
MAB_0077	1.84461	4.37003e-09	2.25504e-08	MAB_0077	Putative transcriptional regulator, IclR family
MAB_1429	0.178653	0.510984	0.572651	MAB_1429	Putative permease of the major facilitator superfamily
MAB_1431	-0.640584	0.00855589	0.0150883	MAB_1431	Conserved hypothetical protein (Putative monooxygenase)
MAB_0209	1.84137	2.46162e-10	1.53336e-09	MAB_0209	Hypothetical protein
MAB_2720	1.83948	9.24506e-07	3.42429e-06	MAB_2720	hypothetical protein
MAB_3927c	1.83816	2.41394e-05	6.94217e-05	htpX	Probable protease HtpX homolog
MAB_1435	-0.66347	0.000345822	0.000807807	MAB_1435	Probable homoserine dehydrogenase
MAB_1436	-0.686002	3.79548e-06	1.25075e-05	MAB_1436	Probable threonine synthase (ThrC)
MAB_1437	-0.788221	2.10504e-06	7.32491e-06	thrB	Probable homoserine kinase (ThrB)
MAB_1438	-0.121333	0.571242	0.62992	rho	Probable transcription termination factor Rho
MAB_1152	1.837	1.04294e-22	2.42872e-21	MAB_1152	Hypothetical protein
MAB_3121c	1.83578	1.19018e-06	4.32022e-06	MAB_3121c	hypothetical protein
MAB_1441	0.649327	0.0993404	0.137598	rpmE	50S ribosomal protein L31
MAB_3994c	1.83523	1.17466e-10	7.70831e-10	MAB_3994c	hypothetical protein
MAB_4143c	1.83406	0.000147319	0.00036576	MAB_4143c	Putative anti-ECFsigma factor, ChrR
MAB_1444	0.346009	0.120358	0.163197	MAB_1444	Conserved hypothetical protein (Sua5/YciO/YRDC/ YwlC family protein?)
MAB_1445	-0.487293	0.130445	0.175096	MAB_1445	Putative undecaprenyl-phosphate alpha-N-acetylglucosaminyltransferase
MAB_4658	1.83391	1.37582e-08	6.66055e-08	MAB_4658	Putative transcriptional regulator, LysR family
MAB_2083	1.83383	4.99523e-05	0.000135849	MAB_2083	hypothetical protein
MAB_3479c	1.83296	4.072e-18	5.94565e-17	MAB_3479c	Putative regulatory protein, IclR family
MAB_4531	1.83235	4.11431e-08	1.84615e-07	MAB_4531	Hypothetical protein
MAB_2933c	1.82904	0.000352463	0.000820146	MAB_2933c	Putative transcriptional regulator, GntR family
MAB_1138c	1.82894	6.24379e-25	1.66783e-23	MAB_1138c	Putative transcriptional regulator, MarR family
MAB_3582	1.82876	2.39329e-07	9.64325e-07	MAB_3582	Putative transcriptional regulator, GntR family
MAB_3939	1.82841	7.57112e-07	2.84136e-06	MAB_3939	hypothetical protein
MAB_1454	0.697883	0.0557361	0.081685	atpC	ATP synthase epsilon chain AtpE
MAB_1455	1.05355	0.0220008	0.0355031	MAB_1455	hypothetical protein
MAB_3146c	1.82398	7.77283e-05	0.000202736	MAB_3146c	hypothetical protein
MAB_1457	0.802466	0.000469456	0.00106302	murA	Probable UDP-N-acetylglucosamine 1-carboxyvinyltransferase MurA
MAB_4429	1.82326	0.000928526	0.00198514	MAB_4429	hypothetical protein
MAB_1459c	0.171222	0.716977	0.760344	MAB_1459c	Conserved hypothetical protein (adenylate cyclase?)
MAB_1460	-0.686783	0.000155825	0.000384775	nucS	hypothetical protein
MAB_1461	-0.819207	0.0189376	0.0310789	MAB_1461	hypothetical protein
MAB_4241c	1.82281	9.73965e-12	7.32247e-11	MAB_4241c	Hypothetical protein
MAB_1067	1.8216	2.01929e-11	1.46246e-10	MAB_1067	Hypothetical protein
MAB_0586	1.81983	4.45374e-14	4.34934e-13	MAB_0586	Possible oxidoreductase
MAB_1465	0.134332	0.497331	0.559281	MAB_1465	Conserved hypothetical protein thioredoxin-like
MAB_1466c	0.266192	0.1637	0.214844	MAB_1466c	Possible lipoprotein peptidase LpqM
MAB_4290c	1.819	3.85314e-29	1.35637e-27	MAB_4290c	hypothetical protein
MAB_1469	0.324436	0.166631	0.21818	MAB_1469	Probable glycogen phosphorylase GlgP
MAB_2383	1.81755	3.08998e-06	1.04015e-05	MAB_2383	hypothetical protein
MAB_1471c	-0.68579	2.60123e-06	8.88136e-06	MAB_1471c	Probable ATP-dependent helicase DinG
MAB_1472c	0.734933	9.85426e-05	0.00025108	MAB_1472c	Putative nicotinamidase/pyrazinamidase
MAB_1473c	0.814762	0.00436517	0.00814725	MAB_1473c	hypothetical protein
MAB_1474c	0.660625	0.00167742	0.00340355	MAB_1474c	Probable nicotinate phosphoribosyltransferase
MAB_2999c	1.81677	2.22631e-08	1.04224e-07	MAB_2999c	Possible alternative RNA polymerase SigI
MAB_1476	0.330778	0.142739	0.18997	MAB_1476	hypothetical protein
MAB_1477	-0.594319	0.000589206	0.00130771	MAB_1477	Conserved hypothetical protein (peptidase?)
MAB_1478	-0.478712	0.0136649	0.0231106	MAB_1478	hypothetical protein
MAB_1479	0.0157231	0.92584	0.939914	MAB_1479	Possible thiamineS
MAB_1480	0.147394	0.338477	0.404055	MAB_1480	Probable cysteine synthase
MAB_1481	0.236877	0.416209	0.481285	MAB_1481	hypothetical protein
MAB_1482	-0.0319236	0.914995	0.930595	murI	Probable glutamate racemase MurI
MAB_1483	0.287759	0.350312	0.41556	MAB_1483	hypothetical protein
MAB_1484	0.176879	0.40736	0.472741	rph	Probable ribonuclease PH
MAB_1485	-0.225197	0.191846	0.247072	MAB_1485	HAM1 protein homolog (NTPase)
MAB_2714c	1.8161	2.11099e-08	9.9337e-08	MAB_2714c	hypothetical protein
MAB_2464	1.81543	6.29881e-13	5.44817e-12	MAB_2464	Hypothetical protein
MAB_1488c	0.675942	0.0106088	0.0184156	MAB_1488c	hypothetical protein
MAB_1884c	1.8152	4.59647e-16	5.3657e-15	MAB_1884c	Probable pyruvate dehydrogenase E1 component AceE
MAB_1490	-0.511013	0.00901061	0.015841	MAB_1490	hypothetical protein
MAB_1491	-0.824442	1.17117e-05	3.55739e-05	MAB_1491	hypothetical protein
MAB_0617	1.81515	6.9742e-16	7.99744e-15	MAB_0617	hypothetical protein
MAB_1907	1.81392	1.4551e-32	6.54218e-31	MAB_1907	hypothetical protein
MAB_1913	1.81307	7.57306e-13	6.47632e-12	MAB_1913	Conserved hypothetical protein (ribonuclease?)
MAB_1495	0.0203766	0.904238	0.922729	MAB_1495	Probable oxidoreductase
MAB_2310	1.81264	3.10166e-11	2.18706e-10	MAB_2310	Possible drug efflux membrane protein
MAB_1498c	-0.0690464	0.836639	0.867195	MAB_1498c	Putative GntR-family transcriptional regulator
MAB_1499	1.42115	0.0332738	0.0513933	MAB_1499	Putative FAD dependent oxidoreductase
MAB_1500	1.14684	0.21436	0.27175	MAB_1500	Putative haloacid dehalogenase-like hydrolase
MAB_1503	0.562152	0.142573	0.189804	MAB_1503	2-aminoethylphosphonate ABC transporter permease
MAB_1505	-0.178197	0.722933	0.766123	MAB_1505	Hypothetical protein
MAB_1506c	-0.226255	0.517757	0.579525	MAB_1506c	Conserved hypothetical protein (MaoC-like dehydratase)
MAB_1507	0.383725	0.240855	0.300621	MAB_1507	hypothetical protein
MAB_0568	1.80461	8.38545e-06	2.61348e-05	MAB_0568	Putative CarD-like transcriptional regulator
MAB_1595	1.80029	6.9232e-06	2.19082e-05	MAB_1595	Probable ferredoxin oxidoreductase, beta subunit
MAB_1501	0.98086	0.121229	0.164181	MAB_1501	Probable ABC transporter, periplasmic protein
MAB_1504	0.216211	0.589635	0.647216	MAB_1504	Probable ABC transporter, permease protein
MAB_1510	-0.389513	0.0702503	0.10092	MAB_1510	Alpha/beta hydrolase fold precursor
MAB_1511	0.884491	0.000960755	0.00204412	MAB_1511	hypothetical protein
MAB_1512	-0.580078	0.0934603	0.130385	MAB_1512	Probable fatty acid synthase Fas
MAB_1527	1.79753	0.000259442	0.000622688	MAB_1527	Probable monooxygenase
MAB_0350	1.79717	5.97896e-11	4.05836e-10	MAB_0350	hypothetical protein
MAB_1515c	1.0359	0.00834658	0.0147535	MAB_1515c	Alkyl hydroperoxide reductase/ Thiol specific antioxidant/ Mal allergen
MAB_1516	0.822912	8.94979e-05	0.00023013	MAB_1516	hypothetical protein
MAB_2252	1.79691	7.9191e-09	3.96042e-08	MAB_2252	hypothetical protein
MAB_1518	0.600782	0.180729	0.234555	MAB_1518	hypothetical protein
MAB_1519	0.873222	0.0131921	0.0224365	MAB_1519	Hypothetical protein
MAB_1521	-0.867518	1.16414e-05	3.53839e-05	MAB_1521	Conserved hypothetical protein (putative two-component system sensor protein?)
MAB_1522	-0.476459	0.0699399	0.100537	MAB_1522	Putative two-component system response regulator LuxR
MAB_2463	1.79679	9.57835e-07	3.53908e-06	MAB_2463	Putative sulfonate ABC transporter, permease
MAB_1524c	-0.328447	0.0317776	0.049233	MAB_1524c	hypothetical protein
MAB_3810	1.79654	6.07369e-16	7.01798e-15	MAB_3810	Putative hydrolase, alpha/beta fold
MAB_4944c	1.7938	0.00059968	0.00132966	MAB_4944c	Putative cytochrome P450
MAB_1528c	0.626766	0.0983874	0.136462	MAB_1528c	Probable oxidoreductase
MAB_1525c	0.516088	0.140316	0.187129	MAB_1525c	Putative transcriptional regulator, TetR family
MAB_2496	1.7866	3.76198e-07	1.47269e-06	MAB_2496	Probable acyl-CoA dehydrogenase
MAB_1530	0.7526	0.00100072	0.00211756	MAB_1530	Probable conserved lipoprotein LppS
MAB_1531c	-0.219836	0.30993	0.37381	MAB_1531c	hypothetical protein
MAB_3556	1.78592	5.3924e-13	4.7272e-12	MAB_3556	Putative hydrolase, alpha/beta fold
MAB_1534	-0.164078	0.275699	0.337725	MAB_1534	hypothetical protein
MAB_3340	1.78302	1.34381e-05	4.03588e-05	MAB_3340	Probable sensor histidine kinase
MAB_1537c	0.316397	0.104852	0.144239	MAB_1537c	Putative short chain dehydrogenase/reductase
MAB_0850	1.78286	8.24764e-05	0.000214014	MAB_0850	Probable acyl-coa thiolase FadA
MAB_1969c	1.78212	9.25393e-05	0.000237011	MAB_1969c	Probable cytochrome c oxidase subunit III
MAB_3414c	1.78211	2.19068e-15	2.41454e-14	nrdI	Protein NrdI
MAB_2604c	1.78072	1.52226e-08	7.32266e-08	MAB_2604c	Putative transcriptional regulator, ArsR family
MAB_1542c	-0.181571	0.328484	0.393574	MAB_1542c	Probable amino acid permease
MAB_1543	0.430244	0.0518148	0.0765921	MAB_1543	hypothetical protein
MAB_1544c	-0.217733	0.605476	0.660846	cysC	adenylyl-sulfate kinase
MAB_1546c	0.522822	0.251821	0.312267	MAB_1546c	Conserved hypothetical protein (sulfotransferase?)
MAB_0800	1.77824	1.9934e-08	9.45875e-08	MAB_0800	Hypothetical protein
MAB_1548c	-0.315793	0.136	0.181961	MAB_1548c	hypothetical protein
MAB_0475	1.77657	5.21494e-09	2.66678e-08	MAB_0475	Hypothetical protein
MAB_1551c	-0.140818	0.602486	0.658355	MAB_1551c	Hypothetical protein
MAB_2405	1.77412	3.61322e-15	3.86062e-14	MAB_2405	hypothetical protein
MAB_3326c	1.77376	1.00987e-09	5.7756e-09	MAB_3326c	Probable aminotransferase, class III
MAB_0961c	1.76968	1.03067e-07	4.36999e-07	MAB_0961c	hypothetical protein
MAB_1556	0.460356	0.251077	0.311598	MAB_1556	hypothetical protein
MAB_1557	-0.354633	0.141628	0.188697	MAB_1557	Copper resistance D precursor
MAB_1545c	0.0990752	0.847912	0.87588	MAB_1545c	Probable sulfate adenylate transferase, subunit 2 (CysD)
MAB_1552	-0.678364	0.0541595	0.0798242	MAB_1552	Hypothetical regulatory protein, TetR family
MAB_1558c	1.21425	0.00556436	0.0102051	MAB_1558c	Probable amidase
MAB_1559	0.16482	0.667294	0.716017	MAB_1559	Probable single-strand DNA binding protein
MAB_1560	-0.38187	0.0548383	0.0805892	MAB_1560	Probable ABC transporter (macrolide-transport) ATP-binding protein
MAB_1561	-0.549224	9.8793e-05	0.000251468	MAB_1561	Probable NAD-dependent glutamate dehydrogenase
MAB_1562	-0.79967	5.84283e-06	1.88439e-05	MAB_1562	hypothetical protein
MAB_1563	-0.791071	9.85853e-05	0.00025108	MAB_1563	hypothetical protein
MAB_0867c	1.76722	1.17795e-06	4.27925e-06	MAB_0867c	Putative transferase
MAB_1565c	-0.532874	0.130234	0.174865	MAB_1565c	Alpha-amylase family protein
MAB_1566c	0.141524	0.562627	0.621174	MAB_1566c	Hemoglobin-like protein HbO
MAB_4635	1.76707	1.03816e-05	3.19179e-05	MAB_4635	Probable NADH:flavin oxidoreductase/NADH oxidase
MAB_1568	-0.548492	0.0919113	0.128698	MAB_1568	hypothetical protein
MAB_1569	-0.820675	0.000812795	0.00175423	MAB_1569	hypothetical protein
MAB_2221	1.76664	1.0627e-11	7.96323e-11	MAB_2221	Putative pyridoxamine 5'-phosphate oxidase-related protein
MAB_1571c	0.571696	0.00533367	0.00980575	MAB_1571c	Probable aminopeptidase
MAB_1572	0.588721	0.0152551	0.0254869	MAB_1572	hypothetical protein
MAB_1573c	0.175959	0.386167	0.451606	MAB_1573c	hypothetical protein
MAB_1574	0.847755	7.24255e-05	0.000189997	MAB_1574	Hypothetical carbohydrate-phosphate isomerase
MAB_1575	0.264329	0.127103	0.171574	MAB_1575	Probable formamidopyrimidine-DNA glycolase
MAB_4333	1.76418	0.000434564	0.000993633	MAB_4333	hypothetical protein
MAB_4137c	1.76369	5.99226e-14	5.75282e-13	MAB_4137c	hypothetical protein
MAB_1579	0.920762	0.0238615	0.038234	MAB_1579	Antigen 85-B precursor
MAB_2388	1.76105	3.35714e-16	3.98036e-15	MAB_2388	Conserved hypothetical protein (lactoylglutathione lyase and related lyases?)
MAB_1583	-0.712584	1.26984e-05	3.82131e-05	clpX	ATP-dependent Clp protease ATP-binding subunit ClpX
MAB_1584	-0.855201	1.68647e-06	5.95509e-06	MAB_1584	hypothetical protein
MAB_4324c	1.76041	3.38451e-06	1.13008e-05	MAB_4324c	Putative acetyltransferase, GNAT
MAB_0524c	1.75952	1.45311e-05	4.34118e-05	MAB_0524c	Probable conserved lipoprotein LpqG
MAB_1587c	4.97803	NA	NA	MAB_1587c	Probable fatty acid desaturase
MAB_1323	1.75249	0.00117779	0.00245901	MAB_1323	Hypothetical protein
MAB_1590c	-0.770356	0.000288872	0.00068787	MAB_1590c	Hypothetical protein
MAB_1581	0.447961	0.275139	0.337131	clpP	ATP-dependent Clp protease, proteolytic subunit 2
MAB_1582	-0.0362611	0.916059	0.931443	clpP	ATP-dependent Clp protease, proteolytic subunit 1
MAB_2546	1.75248	5.76584e-07	2.19654e-06	MAB_2546	Probable amidohydrolase
MAB_1591	1.12052	0.0128136	0.0218582	MAB_1591	hypothetical protein
MAB_4463	1.74732	4.31305e-11	2.99473e-10	MAB_4463	Hypothetical protein
MAB_1597	-0.100549	0.913055	0.929221	MAB_1597	hypothetical protein
MAB_1598	-0.108743	0.715085	0.758515	mobA	Probable molybdopterin-guanine dinucleotide biosynthesis protein A
MAB_1599	0.0682549	0.705672	0.749932	MAB_1599	hypothetical protein
MAB_1600c	0.191196	0.477527	0.541436	MAB_1600c	hypothetical protein
MAB_2446c	1.74466	0.000341106	0.000798433	MAB_2446c	Putative pirin-like protein
MAB_1602	-0.266854	0.139037	0.185641	MAB_1602	hypothetical protein
MAB_1603	-0.354188	0.200681	0.256919	valS	Valyl-tRNA synthetase
MAB_3509c	1.74142	3.08449e-15	3.327e-14	MAB_3509c	Hypothetical protein
MAB_3971	1.73967	6.09391e-12	4.68231e-11	MAB_3971	hypothetical protein
MAB_3127	1.73922	7.68586e-14	7.19619e-13	MAB_3127	hypothetical protein
MAB_3018	1.73781	0.000123508	0.000310474	MAB_3018	Putative transcriptional regulator, GntR family
MAB_3015	1.73717	0.00078904	0.00171028	MAB_3015	hypothetical protein
MAB_4503c	1.73048	9.51565e-05	0.000242893	MAB_4503c	Hypothetical protein
MAB_1608c	-0.850202	0.00429069	0.00802143	MAB_1608c	hypothetical protein
MAB_2263c	1.72516	0.00330376	0.0063209	MAB_2263c	General substrate transporter Major facilitator superfamily
MAB_1610	-0.358655	0.113662	0.154997	rplU	50s ribosomal protein L21
MAB_1611	-0.13438	0.592095	0.649445	rpmA	50S ribosomal protein L27
MAB_1612	-0.170307	0.398785	0.46421	obg	Probable GTP1/Obg-family GTP-binding protein
MAB_2959	1.72421	7.83016e-05	0.000204115	MAB_2959	Putative acetyltransferase
MAB_3336c	1.72272	3.20312e-05	9.00084e-05	MAB_3336c	Probable carboxylesterase LipT
MAB_1615	0.889669	0.00111233	0.00233414	MAB_1615	hypothetical protein
MAB_0821	1.72128	2.2077e-11	1.59129e-10	MAB_0821	Probable 4-aminobutyrate aminotransferase (GabT)
MAB_1617c	0.19775	0.357967	0.423425	rbsK	Probable ribokinase RbsK
MAB_1618	0.293939	0.287445	0.349755	proA	Probable gamma-glutamyl phosphate reductase
MAB_1619	-0.237585	0.389092	0.454792	MAB_1619	hypothetical protein
MAB_1620	-0.812082	0.0092025	0.0161533	MAB_1620	hypothetical protein
MAB_1621	-0.703181	0.00717182	0.012847	nadD	Probable nicotinate-nucleotide adenylyltransferase
MAB_1622	-0.793121	0.00169685	0.00343531	rsfS	hypothetical protein
MAB_1623	-0.888951	0.00116282	0.0024311	MAB_1623	Probable phosphoglycerate mutase
MAB_4560	1.7212	0.00015711	0.000387526	MAB_4560	Alcohol dehydrogenase B (AdhB)
MAB_1555	1.72066	4.73679e-15	5.02564e-14	MAB_1555	hypothetical protein
MAB_1626	-0.14079	0.695803	0.742746	MAB_1626	Conserved hypothetical protein (competence protein ComEA?)
MAB_1627	0.553142	0.0505527	0.0748971	MAB_1627	Conserved hypothetical protein (ComEC/Rec2-related protein?)
MAB_1628c	-0.822245	0.0619286	0.0900473	MAB_1628c	hypothetical protein
MAB_3882c	1.72014	0.00021763	0.00052623	MAB_3882c	Glycerol-3-phosphate dehydrogenase 1 GlpD1
MAB_0465	1.71997	3.88023e-08	1.7463e-07	MAB_0465	Hypothetical protein
MAB_4457	1.71581	3.231e-41	2.40524e-39	MAB_4457	Putative cytochrome P450
MAB_3484c	1.71529	9.64195e-30	3.53097e-28	MAB_3484c	hypothetical protein
MAB_2136	1.71407	9.64093e-06	2.97415e-05	nuoC	NADH-quinone oxidoreductase, C subunit NuoC
MAB_4415	1.71372	2.30026e-13	2.07251e-12	MAB_4415	Probable amidase
MAB_1635	0.726591	0.00171945	0.00347457	MAB_1635	hypothetical protein
MAB_1636	0.392418	0.0965641	0.134179	MAB_1636	hypothetical protein
MAB_1637	0.233619	0.340308	0.405813	MAB_1637	Transglutaminase-like
MAB_1638	-0.676801	4.30316e-05	0.000118356	MAB_1638	Putative TetR-family transcriptional regulator
MAB_1639c	0.076304	0.646235	0.697375	MAB_1639c	hypothetical protein
MAB_1640	-0.280962	0.15913	0.209331	lepA	GTP-binding protein LepA
MAB_1641	0.729628	3.03297e-05	8.56513e-05	MAB_1641	Putative oxidoreductase
MAB_1642	0.233329	0.265136	0.326581	MAB_1642	Hypothetical protein
MAB_1643	-0.365391	0.106486	0.146088	MAB_1643	Putative glycosyl hydrolase
MAB_1644	-0.835159	6.04473e-06	1.93713e-05	MAB_1644	hypothetical protein
MAB_1645	-0.727079	1.18381e-05	3.59297e-05	MAB_1645	Hypothetical protein
MAB_1647c	-0.241773	0.251325	0.311822	MAB_1647c	Hypothetical protein
MAB_1648c	-0.036016	0.842964	0.872345	MAB_1648c	hypothetical protein
MAB_3251c	1.71178	3.54612e-14	3.48406e-13	MAB_3251c	Sensor protein KdpD
MAB_2420c	1.71111	3.23477e-20	5.92302e-19	MAB_2420c	hypothetical protein
MAB_1651	-0.817169	0.0147809	0.0247558	MAB_1651	hypothetical protein
MAB_1656	-0.21534	0.433476	0.498458	MAB_1656	hypothetical protein
MAB_2283	1.70596	1.0126e-06	3.72627e-06	MAB_2283	Putative oxidoreductase
MAB_0525c	1.70544	1.24611e-05	3.75736e-05	MAB_0525c	Probable conserved lipoprotein LpqG
MAB_1658c	0.27277	0.46749	0.532315	MAB_1658c	Conserved hypothetical protein (cobalamin biosynthesis?)
MAB_1659c	0.908194	0.0118695	0.0203779	MAB_1659c	CysN/CysC bifunctional enzyme
MAB_2305c	1.7018	3.0845e-17	4.17834e-16	MAB_2305c	hypothetical protein
MAB_1060	1.70049	0.00103611	0.00218632	MAB_1060	Putative alkanesulfonate monooxygenase
MAB_1663	-0.203619	0.351595	0.416866	MAB_1663	Probable oxygen-independent coproporphyrinogen III oxidase HemN
MAB_1664c	-0.450786	0.117194	0.159286	MAB_1664c	hypothetical protein
MAB_0843	1.69339	0.0018258	0.00366775	MAB_0843	Hypothetical protein
MAB_0605c	1.692	2.58821e-10	1.60561e-09	MAB_0605c	Putative CoA-transferase alpha subunit
MAB_1667	0.343717	0.0504009	0.0747698	MAB_1667	16S rRNA (uracil(1498)-N(3))-methyltransferase
MAB_4482	1.68981	2.8221e-05	8.01447e-05	MAB_4482	Putative phosphotransferase
MAB_0846	1.68872	1.25342e-08	6.10054e-08	MAB_0846	Putative lipase/esterase
MAB_1670	0.5854	0.074912	0.106705	MAB_1670	hypothetical protein
MAB_0311c	1.68833	2.89921e-05	8.21416e-05	MAB_0311c	hypothetical protein
MAB_1043c	1.68832	0.000121674	0.000306105	MAB_1043c	Putative oxidoreductase
MAB_1673	0.998985	0.00553774	0.0101604	MAB_1673	hypothetical protein
MAB_1674c	-0.759814	0.0343009	0.0528002	MAB_1674c	Putative amidase AmiA2
MAB_1675	-0.711705	0.0200535	0.0326742	recO	DNA repair protein RecO
MAB_1676	-0.187763	0.338178	0.403804	MAB_1676	Probable undecaprenyl pyrophosphate synthetase
MAB_1677	-0.670877	0.00324733	0.00622462	MAB_1677	hypothetical protein
MAB_1678c	-0.436814	0.0312277	0.0485634	MAB_1678c	Putative ferric uptake regulator FurB
MAB_1679c	0.0401507	0.855776	0.882598	MAB_1679c	Probable ArsR-family transcriptional regulator
MAB_0739c	1.68788	2.80692e-17	3.81623e-16	MAB_0739c	hypothetical protein
MAB_0827	1.68241	0.00364477	0.00692217	MAB_0827	Hypothetical short-chain dehydrogenase/reductase
MAB_0023	1.68193	1.89384e-09	1.03614e-08	MAB_0023	Transcriptional regulator, LysR family
MAB_1681	1.68047	0.000643711	0.00141967	MAB_1681	hypothetical protein
MAB_1684	1.53238	0.0720615	0.103162	MAB_1684	Diaminobutyrate--2-oxoglutarate aminotransferase
MAB_0456	1.67535	0.00391085	0.00738734	MAB_0456	Hypothetical protein
MAB_1686	1.36511	0.0205842	0.0334321	MAB_1686	Hypothetical protein
MAB_2563	1.67319	6.04364e-05	0.000160868	MAB_2563	hypothetical protein
MAB_1688	1.14621	0.0134567	0.0228169	MAB_1688	Hypothetical protein
MAB_0012c	1.67117	3.5937e-06	1.19164e-05	MAB_0012c	Hypothetical protein
MAB_2326c	1.67098	1.1635e-13	1.07826e-12	MAB_2326c	Hypothetical protein
MAB_1691	1.19275	0.0114742	0.019759	MAB_1691	Hypothetical protein
MAB_1692	0.801843	0.0134821	0.0228441	MAB_1692	Putative polyketide synthase Pks16/acyl-CoA synthetase
MAB_1693	0.893475	0.0287412	0.0450047	MAB_1693	Conserved hypothetical protein (YrbE family?)
MAB_1694	-0.450136	0.468507	0.533339	MAB_1694	Putative YrbE family protein
MAB_1695	-0.444284	0.233431	0.292982	MAB_1695	Putative Mce family protein
MAB_1696	-1.02165	0.0296046	0.0461974	MAB_1696	Putative Mce family protein
MAB_1697	-0.312849	0.543881	0.604139	MAB_1697	Putative Mce family protein
MAB_1698	-0.680758	0.00678664	0.0122294	MAB_1698	Putative Mce family protein
MAB_1699	0.659528	0.139587	0.186321	MAB_1699	Putative Mce family protein
MAB_1700	-0.0191379	0.963298	0.969489	MAB_1700	Putative Mce family protein
MAB_1701	0.781158	0.0417936	0.0629887	MAB_1701	hypothetical protein
MAB_1702	-0.561479	0.0469248	0.0699099	glyQS	Glycyl-TRNA synthetase (GlyS)
MAB_1703	-0.161873	0.345007	0.41034	MAB_1703	Probable aminotransferase
MAB_3777	1.66992	3.55235e-14	3.48406e-13	MAB_3777	Band 7 protein
MAB_1706c	-0.233795	0.103326	0.142442	MAB_1706c	hypothetical protein
MAB_1707	-0.154735	0.379402	0.444954	MAB_1707	Deoxyguanosinetriphosphate triphosphohydrolase-like protein
MAB_1708	-0.341095	0.0370461	0.0566531	dnaG	DNA primase DnaG
MAB_0290	1.66864	2.17981e-10	1.36909e-09	MAB_0290	Probable 3-carboxymuconate cycloisomerase (PcaB)
MAB_1710c	0.432378	0.142995	0.190199	MAB_1710c	Conserved hypothetical protein (OsmC-like protein)
MAB_1711c	-0.252616	0.082944	0.117117	MAB_1711c	hypothetical protein
MAB_1712	-0.236795	0.141749	0.188763	MAB_1712	hypothetical protein
MAB_1713	0.210756	0.548785	0.608258	MAB_1713	Hypothetical ABC transporter ATP-binding protein
MAB_1714	-0.439867	0.305694	0.369387	MAB_1714	Conserved hypothetical protein (cobalt transport protein?)
MAB_1719	0.786975	4.02971e-05	0.000111511	MAB_1719	hypothetical protein
MAB_1720	0.507716	0.00396506	0.00747419	MAB_1720	Putative two-component system response regulator
MAB_0120	1.66326	6.6292e-11	4.48632e-10	msrA	Probable peptide methionine sulfoxide reductase
MAB_4170	1.65781	3.12629e-06	1.05003e-05	MAB_4170	hypothetical protein
MAB_1716c	0.486873	0.0763126	0.108394	MAB_1716c	Probable sugar ABC transporter, permease protein
MAB_1717c	0.265515	0.318484	0.382804	MAB_1717c	Probable sugar ABC transporter, permease protein
MAB_3184	1.65255	3.02466e-06	1.02195e-05	MAB_3184	hypothetical protein
MAB_4760	1.64745	9.93517e-07	3.66496e-06	MAB_4760	Probable nitroreductase
MAB_3559c	1.64393	9.45481e-12	7.13195e-11	MAB_3559c	hypothetical protein
MAB_1830	0.833506	0.183817	0.237878	MAB_1830	Hypothetical protein
MAB_1835c	-0.0144858	0.95747	0.965879	MAB_1835c	Immunogenic protein MPT64 precursor
MAB_1836	0.131944	0.837495	0.867815	MAB_1836	Arylsulfatase
MAB_1837c	-0.832312	0.00682265	0.0122894	MAB_1837c	Hypothetical protein
MAB_1838	-0.666649	0.0716608	0.102654	MAB_1838	Endonuclease
MAB_1672	1.64329	2.51926e-06	8.60795e-06	era	GTP-binding protein Era homolog
MAB_1339	1.63655	0.00113604	0.0023795	MAB_1339	Putative monooxygenase (luciferase-like)
MAB_1841c	0.411545	0.308325	0.37217	MAB_1841c	Putative type-b cytochrome (b561)
MAB_1842c	0.860211	0.0310675	0.0483308	MAB_1842c	Probable catalase
MAB_1843	0.491453	0.0355608	0.0545914	MAB_1843	Probable D-alanyl-D-alanine dipeptidase
MAB_1844	-0.493914	0.0294197	0.0459405	MAB_1844	Hypothetical protein
MAB_1845c	-0.890982	0.00353605	0.00673541	MAB_1845c	hypothetical protein
MAB_4919	1.63651	9.16223e-05	0.000235193	MAB_4919	Putative transcriptional regulator, AsnC family
MAB_3119c	1.63618	2.75291e-07	1.09662e-06	MAB_3119c	Possible carboxymuconolactone decarboxylase
MAB_1968c	1.6342	6.75533e-05	0.000178349	MAB_1968c	Probable ubiquinol-cytochrome c reductase cytochrome c subunit
MAB_1849	0.011265	0.955541	0.964522	MAB_1849	Putative metalloprotease
MAB_2030	1.63395	0.00240218	0.00472835	MAB_2030	Probable 3-oxoacyl-(Acyl-carrier-protein) synthase II KasA
MAB_1851	0.0236987	0.908277	0.925395	MAB_1851	Probable acyl-CoA dehydrogenase FadE
MAB_1852c	-0.45862	0.135342	0.181187	MAB_1852c	Hypothetical isochorismatase hydrolase
MAB_1853c	-0.478157	0.149562	0.198064	MAB_1853c	hypothetical protein
MAB_2266c	1.63371	0.00172007	0.00347457	MAB_2266c	Probable diaminobutyrate--2-oxoglutarate aminotransferase
MAB_0207c	1.63258	3.45547e-20	6.28305e-19	MAB_0207c	Probable quinone oxidoreductase
MAB_1857c	-0.703757	2.89965e-05	8.21416e-05	MAB_1857c	hypothetical protein
MAB_3572c	1.63221	9.12711e-05	0.000234424	MAB_3572c	hypothetical protein
MAB_1859	1.08752	0.00645854	0.0117079	MAB_1859	Probable ABC transporter antibiotic-transport integral membrane protein
MAB_1860	0.766891	0.0442057	0.0661217	MAB_1860	Probable ABC transporter antibiotic-transport integral membrane protein
MAB_3307c	1.63084	0.000463579	0.00105098	MAB_3307c	Putative zinc-binding oxidoreductase
MAB_1863	1.65743	0.0170347	0.0282007	MAB_1863	Probable acyl-CoA dehydrogenase FadE
MAB_1864	1.16375	0.092778	0.129672	MAB_1864	Probable lipid-transfer protein Ltp1/thiolase
MAB_1865	-0.847493	0.0546781	0.0804319	MAB_1865	Probable fatty-acid-CoA ligase FadD
MAB_0647	1.62487	2.66573e-08	1.23144e-07	MAB_0647	Possible transcriptional regulatory protein TetR
MAB_3102c	1.62334	4.6241e-08	2.05661e-07	MAB_3102c	Putative monooxygenase
MAB_4912c	1.61904	0.00257551	0.00504329	MAB_4912c	Putative transcriptional regulator, TetR family
MAB_1869c	-0.738406	7.24199e-05	0.000189997	MAB_1869c	Probable zinc-dependent alcohol dehydrogenase AdhE2
MAB_1870	-0.317617	0.151947	0.200987	MAB_1870	Putative beta-lactamase
MAB_4636	1.61765	2.05052e-07	8.33699e-07	MAB_4636	hypothetical protein
MAB_1872c	-0.289814	0.262145	0.323215	MAB_1872c	hypothetical protein
MAB_2493c	1.61665	8.87127e-06	2.74792e-05	MAB_2493c	Similar to streptomycin adenyltransferase
MAB_1174c	1.61525	7.75986e-13	6.62359e-12	MAB_1174c	Probable acyl-CoA synthase FadD
MAB_0383c	1.60502	0.00096617	0.00205305	MAB_0383c	Putative transcriptional regulator, PadR-like
MAB_4232c	1.60065	0.00155297	0.00317373	MAB_4232c	Putative oxygenase
MAB_1879c	-0.55182	0.00253331	0.00496708	MAB_1879c	Putative malonyl CoA-ACP transacylase FabD
MAB_1880c	0.2816	0.153566	0.202834	MAB_1880c	hypothetical protein
MAB_1882c	0.0354822	0.896629	0.916819	MAB_1882c	Hypothetical protein
MAB_1883c	0.130523	0.693401	0.740356	MAB_1883c	Conserved hypothetical protein (lipoprotein?)
MAB_p09	1.59806	0.000579061	0.00128709	MAB_p09	Probable FAD-dependent pyridine nucleotide-disulphide oxidoreductase
MAB_1885	-0.455523	0.00549482	0.0100898	MAB_1885	hypothetical protein
MAB_1886	-0.402304	0.234751	0.294232	MAB_1886	hypothetical protein
MAB_1887	-0.424688	0.20422	0.260642	MAB_1887	Probable peroxiredoxin (thioredoxin reductase) AhpE
MAB_1932c	1.59796	3.423e-05	9.58313e-05	MAB_1932c	Probable chaperone protein HchA (Hsp31)
MAB_1889	0.848006	2.19453e-07	8.87389e-07	MAB_1889	Probable L-carnitine dehydratase
MAB_1890c	-0.24064	0.421516	0.487173	MAB_1890c	hypothetical protein
MAB_4169	1.59722	2.09017e-09	1.13807e-08	MAB_4169	Possible lipid carrier protein or keto acyl-COA thiolase
MAB_3543c	1.59556	3.15177e-06	1.05781e-05	MAB_3543c	RNA polymerase sigma-E factor
MAB_1893	-0.0853279	0.690041	0.737635	MAB_1893	hypothetical protein
MAB_1894c	-0.312512	0.247471	0.307628	MAB_1894c	hypothetical protein
MAB_1895c	-0.0573109	0.735557	0.776963	MAB_1895c	hypothetical protein
MAB_1896c	-0.0551664	0.739119	0.780363	MAB_1896c	Hypothetical protein
MAB_1897c	-0.377728	0.0268974	0.0423954	MAB_1897c	Probable high-affinity nickel-transporter NicT
MAB_1898	-0.56083	0.0679351	0.0979344	cobD	Probable cobalamin biosynthesis protein CobD
MAB_1899c	-0.537665	0.0175904	0.0290677	MAB_1899c	hypothetical protein
MAB_1900c	-0.174598	0.410962	0.476187	MAB_1900c	Putative low molecular weight protein tyrosine phosphatase
MAB_1901c	-0.403877	0.0512115	0.075799	MAB_1901c	Conserved hypothetical protein (hydrolase?)
MAB_1902	0.0614759	0.769386	0.807998	MAB_1902	Putative aminotransferase CobC
MAB_1903	-0.128507	0.528442	0.589451	MAB_1903	hypothetical protein
MAB_1904	0.0282888	0.843146	0.872345	MAB_1904	hypothetical protein
MAB_1905	-0.312084	0.0349201	0.0536987	MAB_1905	Putative phosphoglycerate mutase
MAB_1906	0.149574	0.493987	0.55621	MAB_1906	Pyridoxamine 5'-phosphate oxidase-related
MAB_4410c	1.59534	9.01284e-10	5.20703e-09	MAB_4410c	PEP phosphonomutase and related enzymes
MAB_2084	1.5949	0.000103417	0.000262797	MAB_2084	Probable zinc-type alcohol dehydrogenase AdhD
MAB_3606c	1.59457	4.10239e-12	3.24661e-11	whiB	Putative transcriptional regulator, WhiB family
MAB_3355	1.59326	0.00524244	0.00965757	MAB_3355	Putative secreted hydrolase
MAB_0799c	1.59136	3.91425e-12	3.10745e-11	MAB_0799c	Hypothetical protein
MAB_0669	1.59008	0.00115918	0.0024246	MAB_0669	Hypothetical PPE-family protein
MAB_0642	1.58857	1.58803e-05	4.70971e-05	MAB_0642	Putative glyoxalase/bleomycin resistance protein
MAB_1685	1.58823	8.09457e-05	0.000210644	MAB_1685	Putative decarboxylase
MAB_1915	0.310741	0.0382281	0.0581749	MAB_1915	Probable fatty-acid-coa ligase FadD
MAB_4582c	1.5866	2.50982e-12	2.04984e-11	MAB_4582c	hypothetical protein
MAB_1682	1.58194	0.000154257	0.000381733	MAB_1682	Probable NAD-dependent epimerase/dehydratase
MAB_1918	0.390014	0.112973	0.154103	MAB_1918	Conserved hypothetical protein (possible hydrolase)
MAB_1919	-0.185087	0.186719	0.24122	MAB_1919	Conserved hypothetical protein (possible hydrolase)
MAB_1920	-0.278586	0.251461	0.311905	MAB_1920	Probable glutamine synthetase
MAB_1921	-0.466731	0.117603	0.159747	glnE	Glutamate-ammonia-ligase adenylyltransferase GlnE
MAB_1922	-0.599851	0.00299231	0.00579202	MAB_1922	hypothetical protein
MAB_0517	1.5811	3.13396e-08	1.43316e-07	MAB_0517	Hypothetical protein
MAB_2079	1.57942	1.16698e-07	4.89313e-07	MAB_2079	Conserved hypothetical protein (transglutaminase?)
MAB_1926	-0.770726	4.3153e-05	0.000118619	MAB_1926	Putative transcriptional regulatory protein PrrA
MAB_0375	1.57849	2.02098e-08	9.57963e-08	MAB_0375	Hypothetical protein
MAB_1928c	-0.305012	0.23305	0.292585	MAB_1928c	hypothetical protein
MAB_0086	1.57479	2.07463e-07	8.4115e-07	MAB_0086	Putative taurine dioxygenase
MAB_1930c	0.436392	0.154049	0.203236	MAB_1930c	hypothetical protein
MAB_1931c	-0.0537717	0.906852	0.924358	MAB_1931c	hypothetical protein
MAB_2718c	1.57389	1.17181e-07	4.90883e-07	MAB_2718c	hypothetical protein
MAB_1934	-0.238759	0.164414	0.215594	MAB_1934	hypothetical protein
MAB_1935	-0.602356	0.000969512	0.00205823	MAB_1935	Putative drug resistance transporter
MAB_1839	1.57325	2.57473e-10	1.59943e-09	MAB_1839	Diguanylate cyclase/phosphodiesterase
MAB_1924	0.691935	0.0750654	0.10689	MAB_1924	Putative transcriptional regulator, MarR family
MAB_2983c	1.57011	1.53253e-05	4.56199e-05	MAB_2983c	Probable chloramphenicol resistance protein
MAB_4308c	1.56638	2.70914e-20	5.0009e-19	MAB_4308c	Hypothetical protein
MAB_3147c	1.56625	6.35453e-06	2.02925e-05	MAB_3147c	Probable conserved polyketide synthase associated protein
MAB_1942c	-0.16658	0.566113	0.624567	lipA	Probable lipoic acid synthetase LipA
MAB_1943c	0.274982	0.209085	0.265805	lipB	Probable lipoyltransferase LipB
MAB_1944c	-0.576359	0.000253379	0.000608779	MAB_1944c	hypothetical protein
MAB_0670	1.56606	9.15202e-07	3.39537e-06	MAB_0670	hypothetical protein
MAB_0679c	1.56576	3.8772e-08	1.7463e-07	MAB_0679c	Probable hydrolase
MAB_1948c	0.634985	0.028455	0.0446489	pepA	Probable cytosol aminopeptidase (leucyl aminopeptidase?)
MAB_1949	-0.320564	0.0353285	0.0542715	gcvT	Probable aminomethyltransferase/Glycine cleavage system T protein
MAB_1950	0.113244	0.411838	0.476959	MAB_1950	Probable branched-chain amino acid aminotransferase (IlvE)
MAB_1951c	-0.302396	0.321884	0.38638	MAB_1951c	Conserved hypothetical protein (phosphoesterase?)
MAB_1952c	-0.363803	0.197139	0.253027	cobS	adenosylcobinamide-GDP ribazoletransferase
MAB_1446	1.56548	0.000347207	0.000808961	MAB_1446	hypothetical protein
MAB_1953c	0.142562	0.455252	0.520228	cobT	Probable nicotinate-nucleotide--dimethylbenzimidazole phosphoribosyltransferase CobT
MAB_1954c	0.177729	0.493047	0.555427	MAB_1954c	Putative cobinamide kinase/cobinamide phosphate guanylyltransferase CobU
MAB_1955c	0.43313	0.0959303	0.133454	MAB_1955c	hypothetical protein
MAB_1956	0.419761	0.0264896	0.0417816	MAB_1956	Probable glycerate kinase
MAB_0478	1.56312	0.00416208	0.00780347	MAB_0478	Probable membrane protein, MmpL
MAB_1958c	-0.185993	0.344481	0.410037	MAB_1958c	hypothetical protein
MAB_1959	0.14425	0.725522	0.76815	MAB_1959	Probable adenosine kinase CbhK
MAB_1450	1.56288	1.94201e-09	1.05866e-08	atpFH	ATP synthase delta chain AtpH
MAB_1961	1.0544	0.0711825	0.102158	MAB_1961	Probable cytochrome c oxidase subunit 2 precursor
MAB_1962	1.23569	0.0277963	0.0437363	MAB_1962	Probable cytochrome c oxidase polypeptide 4
MAB_4659	1.56243	6.75335e-14	6.37567e-13	MAB_4659	Conserved hypothetical protein (phosphoribosyltransferase?)
MAB_1965c	0.469221	0.00738815	0.0131929	MAB_1965c	Conserved hypothetical protein (pyridoxamine 5'-phosphate oxidase?)
MAB_0600	1.56227	0.000279271	0.000667105	MAB_0600	Probable acetyl-CoA acetyltransferase FadA
MAB_0106c	1.5622	6.29529e-07	2.38622e-06	MAB_0106c	hypothetical protein
MAB_3569c	1.56202	3.69466e-06	1.22018e-05	MAB_3569c	hypothetical protein
MAB_4606c	1.56085	6.3601e-06	2.0296e-05	MAB_4606c	hypothetical protein
MAB_1970	0.317911	0.063867	0.0925399	trpD	Anthranilate phosphoribosyltransferase TrpD
MAB_1971c	-0.204156	0.265646	0.326999	MAB_1971c	Probable DNA polymerase III epsilon subunit
MAB_1972c	0.32996	0.11578	0.157602	MAB_1972c	Conserved hypothetical protein (methyltransferase?)
MAB_1973	0.0889263	0.800524	0.835706	MAB_1973	hypothetical protein
MAB_0659	1.55902	2.90522e-05	8.22421e-05	MAB_0659	Putative dioxygenase
MAB_0006	1.55595	0.000703989	0.00153915	gyrB	DNA gyrase (subunit B) GyrB (DNA topoisomerase)
MAB_1976	0.00347826	0.989756	0.990847	MAB_1976	Conserved hypothetical protein (glycosyl transferase?)
MAB_1977	0.523493	0.0147656	0.0247419	MAB_1977	Putative methyltransferase
MAB_0807	1.55553	7.02985e-05	0.000185058	MAB_0807	hypothetical protein
MAB_0027c	1.55544	2.4131e-21	4.84863e-20	MAB_0027c	hypothetical protein
MAB_0757	1.55437	0.00226817	0.0044801	MAB_0757	hypothetical protein
MAB_0735	1.5542	0.000114922	0.000290085	MAB_0735	Hypothetical protein
MAB_2444c	1.554	0.00308008	0.00594417	MAB_2444c	Conserved hypothetical protein (metal-dependent phosphohydrolase?)
MAB_2251	1.5523	1.79449e-07	7.35448e-07	MAB_2251	hypothetical protein
MAB_1984	0.0551195	0.796925	0.832299	MAB_1984	Probable 1-acylglycerol-3-phosphate O-acyltransferase
MAB_1985	-0.599476	0.00388684	0.0073481	MAB_1985	Conserved hypothtical membrane protein
MAB_1986	-0.0862965	0.72942	0.771377	MAB_1986	hypothetical protein
MAB_2157	1.55153	0.00109569	0.00230348	MAB_2157	Probable acyl-[acyl-carrier protein] desaturase
MAB_1988c	-0.806181	0.00102709	0.00217033	MAB_1988c	Probable serine/threonine protein kinase
MAB_3005c	1.55006	0.000225664	0.000545076	MAB_3005c	hypothetical protein
MAB_1990	-0.127235	0.617463	0.672075	MAB_1990	hypothetical protein
MAB_1112c	1.54971	1.02434e-24	2.67328e-23	MAB_1112c	Putative quinone oxidoreductase
MAB_1829	1.54925	4.60998e-07	1.78161e-06	MAB_1829	Hypothetical protein
MAB_2929c	1.54842	0.00188991	0.00378232	MAB_2929c	Putative urate oxidase
MAB_2545c	1.54742	5.38272e-05	0.000145234	MAB_2545c	Hypothetical nitrilase/cyanide hydratase and apolipoprotein N-acyltransferase
MAB_2101	1.5473	5.61671e-10	3.3183e-09	MAB_2101	Probable recombinase
MAB_1652	1.54639	1.96646e-06	6.89021e-06	MAB_1652	Probable sulfate ABC transporter, sulfate-binding protein SubI
MAB_1998	0.800636	0.0427866	0.0644211	rsmH	16S rRNA (cytosine(1402)-N(4))-methyltransferase
MAB_3721c	1.54384	7.24161e-16	8.28316e-15	guaB	Probable inosine-5'-monophosphate dehydrogenase GuaB2
MAB_2000	0.0226471	0.944572	0.955513	MAB_2000	Probable penicillin-binding membrane protein PbpB
MAB_2001	-0.130712	0.523925	0.585419	murE	UDP-N-acetylmuramyl-tripeptide synthetase MurE
MAB_2002	0.0804796	0.666689	0.715537	murF	UDP-N-acetylmuramoyl-tripeptide--D-alanyl-D-alanine ligase MurF
MAB_2003	-0.126952	0.477231	0.541318	mraY	Phospho-N-acetylmuramoyl-pentapeptide-transferaseMurX
MAB_2004	-0.83771	2.75302e-07	1.09662e-06	murD	UDP-N-acetylmuramoylalanine--D-glutamate ligase MurD
MAB_4528c	1.54208	9.51855e-12	7.16811e-11	MAB_4528c	hypothetical protein
MAB_2006	-0.846824	8.67313e-05	0.000223904	murG	UDP-N-acetylglucosamine--N-acetylmuramyl-(pentapeptide) pyrophosphoryl-undecaprenol N-acetylglucosamine transferase MurG
MAB_2007	-0.822133	0.000589855	0.00130852	murC	UDP-N-acetylmuramate--L-alanine ligase MurC
MAB_p08	1.54194	0.00132887	0.00275291	MAB_p08	Alkylmercury (organomercurial) lyase MerB
MAB_2009	-0.586641	0.0129348	0.0220567	ftsZ	Putative cell division protein FtsZ
MAB_2010	-0.378421	0.0923977	0.129227	MAB_2010	hypothetical protein
MAB_4428	1.54091	0.00435877	0.00813863	MAB_4428	Putative short chain dehydrogenase/reductase
MAB_2012	-0.325352	0.157984	0.208064	sepF	hypothetical protein
MAB_2013c	0.586938	0.0272928	0.0429739	MAB_2013c	hypothetical protein
MAB_2564	1.54014	0.000112968	0.000285945	MAB_2564	Probable carbonic anhydrase
MAB_2016	0.455395	0.0712021	0.102158	MAB_2016	hypothetical protein
MAB_2017	-0.180214	0.602564	0.658355	MAB_2017	Hypothetical immunogenic protein antigen 84
MAB_2018	-0.694253	0.00619657	0.0112509	MAB_2018	Hypothetical protein
MAB_3037c	1.54009	1.53505e-05	4.56495e-05	MAB_3037c	hypothetical protein
MAB_2020c	2.70779	NA	NA	MAB_2020c	Possible bifunctional enzyme HhdD isomerase + cyclase/dehydrase
MAB_0078	1.53893	1.78789e-06	6.29366e-06	MAB_0078	Putative lipase/esterase
MAB_2047c	1.53864	4.35025e-19	7.10592e-18	MAB_2047c	Probable ferredoxin reductase
MAB_1661c	1.53502	0.000274148	0.00065556	cysH	Phosphoadenosine phosphosulfate reductase (CysH)
MAB_1447	1.53273	0.000684671	0.0014998	atpB	ATP synthase A chain AtpB
MAB_0107c	1.53132	1.01988e-06	3.75001e-06	MAB_0107c	hypothetical protein
MAB_4633	1.53066	5.20912e-05	0.000140801	MAB_4633	hypothetical protein
MAB_2032	1.30083	0.0159329	0.0265022	MAB_2032	Probable 3-oxoacyl-[acyl-carrier protein] reductase
MAB_2033	1.16516	0.04177	0.0629739	MAB_2033	Probable thioesterase
MAB_3945	1.52723	0.000672402	0.0014772	menB	1,4-dihydroxy-2-naphthoyl-CoA synthase
MAB_2407	1.52468	1.1643e-29	4.19611e-28	gcvP	Glycine dehydrogenase [decarboxylating]
MAB_2036	0.277699	0.480562	0.544368	MAB_2036	Putative membrane protein MmpS
MAB_2037	-0.434005	0.116223	0.158157	MAB_2037	Putative membrane protein MmpL
MAB_2603c	1.51925	2.30053e-07	9.28596e-07	MAB_2603c	Probable conserved integral membrane protein
MAB_1671	1.51616	4.15301e-06	1.36362e-05	MAB_1671	hypothetical protein
MAB_3436	1.51583	3.7969e-07	1.48507e-06	MAB_3436	Hypothetical protein
MAB_1946	1.51562	5.04052e-06	1.6326e-05	MAB_1946	hypothetical protein
MAB_2042c	0.0542588	0.742477	0.783361	MAB_2042c	hypothetical protein
MAB_2522c	1.5147	0.00300539	0.00581485	MAB_2522c	hypothetical protein
MAB_2045	0.532381	0.0259482	0.041056	MAB_2045	Putative hydrolase (alpha/beta fold)
MAB_3997c	1.51463	4.39867e-08	1.96405e-07	MAB_3997c	Probable transcriptional regulatory protein
MAB_4751	1.51333	0.00410916	0.00772018	MAB_4751	Conserved hypothetical protein (patatin-like)
MAB_3439	1.51313	3.88898e-05	0.000108144	MAB_3439	Putative pyrimidine dimer DNA glycosylase
MAB_0817	1.50863	8.96325e-07	3.32806e-06	MAB_0817	Putative aldehyde dehydrogenase
MAB_3432c	1.50823	2.2191e-06	7.6689e-06	MAB_3432c	Probable cytosine permease
MAB_3836c	1.50728	4.84934e-09	2.48823e-08	MAB_3836c	hypothetical protein
MAB_3597c	1.50061	2.24987e-06	7.76341e-06	MAB_3597c	Probable rubredoxin RubB
MAB_2053	0.840837	0.00803647	0.0142386	MAB_2053	Luciferase-like
MAB_2054	0.69469	0.00588149	0.0107088	MAB_2054	hypothetical protein
MAB_2055	0.631616	0.0036213	0.00688046	MAB_2055	MaoC-like dehydratase
MAB_2056	-0.0757422	0.803827	0.838735	MAB_2056	hypothetical protein
MAB_2057	0.0189019	0.948192	0.95878	MAB_2057	hypothetical protein
MAB_2058	0.28433	0.198569	0.254717	MAB_2058	Probable enoyl-CoA dehydratase/isomerase
MAB_2059	0.242822	0.392162	0.457582	MAB_2059	hypothetical protein
MAB_2060	0.049657	0.813523	0.847295	MAB_2060	hypothetical protein
MAB_2062c	-0.0945845	0.600223	0.656616	MAB_2062c	Hypothetical long-chain-fatty-acid--CoA ligase
MAB_2063c	0.325844	0.177023	0.230596	MAB_2063c	Probable acid-CoA ligase
MAB_3926	1.49761	7.13108e-06	2.24877e-05	MAB_3926	hypothetical protein
MAB_0946	1.49383	3.02149e-07	1.19935e-06	MAB_0946	Putative transcription regulator protein, MarR
MAB_0969	1.4923	2.86129e-11	2.03654e-10	MAB_0969	Putative transcriptional regulator, TetR
MAB_1286c	1.48993	0.00104768	0.00220971	MAB_1286c	Hypothetical protein
MAB_0438c	1.48676	8.91775e-19	1.40609e-17	MAB_0438c	hypothetical protein
MAB_2070c	0.576805	0.135141	0.180972	MAB_2070c	Putative transcriptional regulator
MAB_2061c	-0.788148	0.00224007	0.00443812	MAB_2061c	Putative transcriptional regulator, TetR family
MAB_0145c	1.48648	2.92025e-08	1.34355e-07	MAB_0145c	Probable transcriptional regulator, TetR family
MAB_3520c	1.48394	5.36988e-06	1.73556e-05	MAB_3520c	Possible transcriptional regulatory protein
MAB_2073	0.520891	0.0120477	0.0206526	MAB_2073	Putative monooxygenase
MAB_2074	-0.0777372	0.827624	0.85883	MAB_2074	Putative monooxygenase
MAB_2075	-0.824305	0.0101063	0.0176171	MAB_2075	Putative monooxygenase
MAB_2076	-0.258222	0.370617	0.436004	MAB_2076	Putative esterase/acetyl hydrolase
MAB_2077	0.411745	0.0286518	0.0448802	MAB_2077	Probable monooxygenase
MAB_1666	1.48078	2.00233e-21	4.05919e-20	dnaJ	Chaperone protein DnaJ
MAB_0317	1.4804	1.3576e-09	7.56425e-09	MAB_0317	hypothetical protein
MAB_2050	1.47854	4.10384e-12	3.24661e-11	MAB_2050	Putative HTH-type transcriptional regulator AraC
MAB_1938c	1.47595	0.00317241	0.00609644	MAB_1938c	Putative transcriptional regulator, TetR family
MAB_0923c	1.47466	0.00104999	0.00221357	MAB_0923c	hypothetical protein
MAB_2112	1.47443	1.05594e-07	4.46267e-07	MAB_2112	Hypothetical protein
MAB_1151	1.4743	3.55298e-18	5.23834e-17	MAB_1151	Hypothetical protein
MAB_2085	0.237721	0.293658	0.356646	MAB_2085	Probable acyl CoA dehydrogenase
MAB_2086c	0.619147	0.199961	0.256286	MAB_2086c	Truncated transposase-like protein IS1601-D
MAB_0069	1.47263	9.60464e-09	4.75623e-08	MAB_0069	Major facilitator family transporter
MAB_2088	0.488839	0.0715754	0.102564	MAB_2088	Transposase-like protein
MAB_2089	0.619812	0.0045729	0.00851745	MAB_2089	Hypothetical protein
MAB_2090	0.228963	0.492011	0.554673	MAB_2090	hypothetical protein
MAB_2871c	1.47228	2.94197e-06	9.96978e-06	MAB_2871c	hypothetical protein
MAB_4387	1.46676	0.00122824	0.00255846	MAB_4387	hypothetical protein
MAB_2393c	1.46607	1.31603e-06	4.74669e-06	MAB_2393c	hypothetical protein
MAB_4746	1.46494	1.18607e-05	3.59543e-05	MAB_4746	Putative membrane protein, MmpL
MAB_2096c	-0.642328	0.00211671	0.00421764	MAB_2096c	Putative MutT/NUDIX-like protein
MAB_2097c	-0.524432	0.00985373	0.0172298	MAB_2097c	hypothetical protein
MAB_2098	0.944789	0.099512	0.13777	MAB_2098	Putative regulatory protein
MAB_2099	-0.15582	0.756997	0.796091	MAB_2099	Hypothetical cell division FtsK/SpoIIIE protein
MAB_2100	0.805561	0.000342985	0.000802419	MAB_2100	Putative plasmid replication initiator protein
MAB_3963c	1.4627	8.55555e-05	0.000221498	MAB_3963c	hypothetical protein
MAB_2102	-0.416259	0.00990488	0.0173072	MAB_2102	Probable peptidase
MAB_2103	-0.384309	0.0289945	0.0453388	MAB_2103	hypothetical protein
MAB_2834c	1.46057	4.56666e-05	0.000124923	MAB_2834c	Conserved hypothetical protein (methyltransferase?)
MAB_2105c	-0.854742	0.00926102	0.0162497	MAB_2105c	hypothetical protein
MAB_2106c	-0.508597	0.0574327	0.0840484	MAB_2106c	Probable conserved lipoprotein LppL
MAB_2107	-0.124354	0.669148	0.717497	MAB_2107	hypothetical protein
MAB_2108	-0.263259	0.367758	0.433088	uppP	Probable undecaprenyl-diphosphatase (Bacitracin resistance protein)
MAB_2109	-0.660441	0.000527796	0.00118415	MAB_2109	Putative phosphoglycerate/bisphosphoglycerate mutase
MAB_2110	0.438532	0.00167379	0.00339772	MAB_2110	hypothetical protein
MAB_2111	0.60039	8.15374e-05	0.000212063	MAB_2111	Putative phosphatidylinositol 3-and 4-kinase
MAB_1035c	1.45975	4.61869e-06	1.51106e-05	MAB_1035c	hypothetical protein
MAB_3883c	1.45865	0.00136369	0.0028199	MAB_3883c	Putative transcriptional regulator, TetR family
MAB_2114c	-0.443545	0.327431	0.392623	MAB_2114c	Luciferase-like
MAB_2116	-0.0557766	0.783916	0.820879	mshC	Cysteinyl-tRNA synthetase (CysS)
MAB_2117	-0.354086	0.0441188	0.0660397	MAB_2117	Hypothetical short-chain dehydrogenase/reductase
MAB_2118	-0.437937	0.260208	0.321263	MAB_2118	Hypothetical protein
MAB_0569	1.45857	5.2935e-05	0.000142912	ispD	2-C-methyl-D-erythritol 4-phosphate cytidylyltransferase
MAB_2120c	-1.30825	0.00612948	0.0111336	MAB_2120c	Putative polyketide synthase MbtC
MAB_2121c	-0.590954	0.344776	0.410276	MAB_2121c	Putative phenyloxazoline synthase MbtB/ thioesterase
MAB_3754c	1.45766	2.34322e-06	8.07327e-06	MAB_3754c	Hypothetical protein
MAB_0999	1.44887	2.26457e-07	9.14893e-07	MAB_0999	Putative NAD-dependent formate dehydrogenase
MAB_3621c	1.44808	1.8453e-12	1.52355e-11	MAB_3621c	Probable taurine dioxygenase
MAB_4747	1.44688	4.57158e-05	0.000124982	MAB_4747	hypothetical protein
MAB_2126	0.12007	0.486021	0.549147	MAB_2126	Putative L-lactate 2-monooxygenase
MAB_2127c	0.0240106	0.942909	0.954257	MAB_2127c	hypothetical protein
MAB_2128c	0.238221	0.456287	0.521257	MAB_2128c	hypothetical protein
MAB_3401	1.44675	6.49779e-14	6.1729e-13	MAB_3401	Putative monooxygenase
MAB_2130	0.0975006	0.636708	0.689395	MAB_2130	Putative hydrolase
MAB_2131	0.328945	0.145135	0.192989	hisE	Probable phosphoribosyl-ATP pyrophosphatase
MAB_2132	-0.0595284	0.774681	0.812618	hisG	Probable ATP phosphoribosyltransferase
MAB_1987	1.44583	1.39654e-07	5.77568e-07	MAB_1987	3-deoxy-7-phosphoheptulonate synthase
MAB_2137	0.491644	0.145531	0.193459	nuoD	NADH-quinone oxidoreductase, D subunit NuoD
MAB_2138	-0.265805	0.219803	0.27772	MAB_2138	NADH-quinone oxidoreductase, E subunit NuoE
MAB_2139	-0.823457	7.47314e-05	0.000195369	MAB_2139	NADH-quinone oxidoreductase, F subunit NuoF
MAB_0994	1.44525	1.86651e-05	5.46828e-05	MAB_0994	Putative NAD-dependent epimerase/dehydratase
MAB_2141	-0.87216	2.36457e-10	1.48104e-09	nuoH	NADH-quinone oxidoreductase, H subunit NuoH
MAB_2142	0.146389	0.555918	0.614365	nuoI	NADH-quinone oxidoreductase, I subunit NuoI
MAB_2143	-0.744596	5.83475e-07	2.21906e-06	MAB_2143	NADH-quinone oxidoreductase, J subunit NuoJ
MAB_2144	-0.791104	1.13158e-05	3.44405e-05	nuoK	NADH-quinone oxidoreductase, K subunit NuoK
MAB_2148	0.261797	0.270457	0.332021	MAB_2148	Putative linoleoyl-CoA desaturase
MAB_0947c	1.4448	0.00278649	0.00542369	MAB_0947c	Putative luciferase
MAB_1464	1.44382	9.39891e-06	2.90348e-05	MAB_1464	hypothetical protein
MAB_3753c	1.44327	5.90904e-07	2.24543e-06	MAB_3753c	hypothetical protein
MAB_2253	1.44292	1.02008e-07	4.33321e-07	MAB_2253	Conserved hypothetical protein (MerR?)
MAB_3731c	1.44213	0.00106212	0.0022381	groL	60 kDa chaperonin 1 (GroEL protein 1)
MAB_1125c	1.43565	5.98722e-06	1.92141e-05	MAB_1125c	Hypothetical acetyltransferase, GNAT family
MAB_2156	-0.279421	0.42595	0.491298	MAB_2156	Probable peptidase
MAB_1999	1.43492	0.000162919	0.000400985	MAB_1999	hypothetical protein
MAB_2158c	0.865566	0.000152974	0.000378971	MAB_2158c	Probable ATP-dependent RNA helicase
MAB_2159	-0.0551813	0.852599	0.879921	MAB_2159	Conserved hypothetical protein (RNA methyltransferase?)
MAB_1967c	1.43171	2.45109e-05	7.0401e-05	MAB_1967c	Probable ubiquinol-cytochrome c reductase iron-sulfur subunit (Rieske iron-sulfur protein)
MAB_2508	1.42965	0.00148575	0.00305148	MAB_2508	hypothetical protein
MAB_0759c	1.42948	0.00204034	0.0040744	MAB_0759c	Putative dehydrogenase (3-hydroxybutyryl-CoA dehydrogenase FadB?)
MAB_2160c	-0.49781	0.00288727	0.00560303	MAB_2160c	Putative lipoprotein LppK precursor
MAB_2161c	-0.87567	0.000201914	0.000489794	MAB_2161c	Hypothetical low molecular weight antigen Mtb12
MAB_2162	0.485966	0.00998752	0.0174369	mpa	Putative AAA-family ATPase
MAB_1689	1.42492	0.000586278	0.00130185	MAB_1689	Probable daunorubicin resistance ABC transporter ATP-binding subunit DrrA
MAB_2962	1.42465	1.04378e-06	3.8348e-06	MAB_2962	Probable fatty-acid-CoA ligase FadD
MAB_2167	-0.878816	0.00961052	0.016824	MAB_2167	Putative 3-oxoacyl-ACP synthase III
MAB_3442	1.41817	1.12331e-08	5.51452e-08	MAB_3442	hypothetical protein
MAB_2169c	-0.120946	0.637923	0.690374	MAB_2169c	Probable O-methyltransferase
MAB_2170	-0.673192	2.86826e-05	8.14048e-05	MAB_2170	Conserved hypothetical protein (proteasome component?)
MAB_2171	0.477509	0.0757649	0.107751	pup	hypothetical protein
MAB_2172	0.525314	0.0594567	0.0867997	prcB	Proteasome (beta subunit) PrcB
MAB_2173	0.0824689	0.718895	0.7622	prcA	Proteasome (alpha subunit) PrcA
MAB_2174	0.0290614	0.938928	0.951288	MAB_2174	Hypothetical protein
MAB_2175	-0.428222	0.454419	0.519516	MAB_2175	hypothetical protein
MAB_3429	1.41711	3.03499e-06	1.02392e-05	MAB_3429	Putative integral membrane protein
MAB_2179	0.753513	0.000216434	0.000523615	MAB_2179	Beta-lactamase/esterase
MAB_2180c	-0.527154	0.0882142	0.124096	MAB_2180c	Hypothetical protein
MAB_2181c	-0.850184	1.05903e-09	6.0415e-09	MAB_2181c	Putative amidase
MAB_1996	1.41497	1.75266e-08	8.34259e-08	MAB_1996	hypothetical protein
MAB_2183	-0.780146	0.00331798	0.00634397	pafA	hypothetical protein
MAB_2184	-0.400338	0.151396	0.200317	MAB_2184	hypothetical protein
MAB_2185	0.185641	0.593947	0.650691	MAB_2185	hypothetical protein
MAB_2186	-0.162739	0.700391	0.74624	MAB_2186	hypothetical protein
MAB_1614	1.41055	0.000175007	0.000429106	MAB_1614	Hypothetical protein
MAB_2188	0.651844	0.0106969	0.0185612	tatC	Sec-independent protein translocase protein TatC homolog
MAB_1186c	1.40837	2.61881e-05	7.49339e-05	MAB_1186c	3-hydroxyisobutyrate dehydrogenase
MAB_2190	0.217466	0.221622	0.279862	MAB_2190	hypothetical protein
MAB_2191c	-0.580679	0.00521876	0.00962273	MAB_2191c	Probable 5'-3' exonuclease
MAB_2192	0.425728	0.000961067	0.00204412	MAB_2192	Probable dipeptidase PepE
MAB_4622c	1.408	2.96788e-15	3.2165e-14	MAB_4622c	hypothetical protein
MAB_0801	1.40294	1.42444e-10	9.21423e-10	MAB_0801	Hypothetical protein
MAB_2194	0.109148	0.628599	0.682724	MAB_2194	Probabme short-chain dehydrogenase/reductase
MAB_2196	-0.841386	0.000141024	0.00035109	MAB_2196	Probable precorrin-4 C11-methyltransferase CobM
MAB_1073c	1.40261	0.000298998	0.000709007	MAB_1073c	Probable acyl-CoA dehydrogenase FadE
MAB_4156c	1.4007	1.91704e-11	1.39507e-10	MAB_4156c	3-oxoacyl-ACP reductase
MAB_2965c	1.40012	5.03895e-05	0.00013669	MAB_2965c	hypothetical protein
MAB_2200c	-0.532639	0.0316433	0.0491086	MAB_2200c	Probable cobalamin biosynthesis protein CobG
MAB_2201	0.574485	8.82262e-05	0.000227246	MAB_2201	Probable cobalamin biosynthesis protein CobN
MAB_2202	-0.235459	0.324933	0.389937	MAB_2202	hypothetical protein
MAB_2203	0.178664	0.467162	0.532095	MAB_2203	hypothetical protein
MAB_2204	1.1049	0.0155384	0.0259317	MAB_2204	Conserved hypothetical protein (FxsA cytoplasmic membrane protein?)
MAB_2205	0.123947	0.636715	0.689395	MAB_2205	hypothetical protein
MAB_0729c	1.39849	1.15919e-16	1.45814e-15	MAB_0729c	hypothetical protein
MAB_0849c	1.39773	0.00188501	0.00377418	MAB_0849c	hypothetical protein
MAB_2445	1.38904	0.00078241	0.00169753	MAB_2445	Putative transcriptional regulator, AraC family
MAB_2523c	1.38685	9.37729e-10	5.40384e-09	MAB_2523c	Putative transcription antitermination regulator
MAB_0648	1.38402	2.64381e-09	1.41649e-08	MAB_0648	Hypothetical protein
MAB_0011c	1.3821	0.000135986	0.000339106	MAB_0011c	Hypothetical protein
MAB_2214c	-0.303072	0.182111	0.236006	MAB_2214c	Hypothetical protein
MAB_2215	-0.187604	0.623251	0.677401	MAB_2215	hypothetical protein
MAB_2218	1.4595	0.0278267	0.0437691	MAB_2218	Sulfonate ABC transporter periplasmic sulfonate-binding protein SsuA
MAB_2219	1.79036	0.00958684	0.016789	MAB_2219	Putative alkanesulfonate monooxygenase
MAB_2220c	0.638964	0.00152483	0.00312325	MAB_2220c	hypothetical protein
MAB_3710	1.38066	0.00176517	0.0035546	MAB_3710	Possible multi-functional enzyme with acyl-CoA-reductase activity AcrA1
MAB_2222c	-0.414165	0.0704222	0.101134	MAB_2222c	Probable peptidase
MAB_3032	1.37813	1.49944e-06	5.34517e-06	MAB_3032	Probable soluble pyridine nucleotide transhydrogenase
MAB_0618	1.3739	4.72004e-07	1.82105e-06	MAB_0618	Probable lipid transfer protein or keto acyl-CoA thiolase Ltp2
MAB_2216	1.07166	0.169057	0.221108	MAB_2216	Sulfonate ABC transporter, permease protein SsuC
MAB_2217	0.950024	0.164722	0.215936	ssuB	Sulfonate ABC transporter, ATP-binding subunit SsuB
MAB_1285c	1.37169	3.5744e-06	1.1865e-05	MAB_1285c	hypothetical protein
MAB_0348	1.36992	1.51065e-11	1.11181e-10	MAB_0348	Hypothetical conserved TPR domain protein
MAB_1118c	1.3681	5.18097e-12	4.00797e-11	MAB_1118c	Hypothetical protein
MAB_1665	1.36792	4.79862e-12	3.73766e-11	hrcA	Heat-inducible transcription repressor HrcA
MAB_4619	1.36648	5.10359e-05	0.000138278	MAB_4619	Probable citrate synthase
MAB_3308	1.36638	2.6294e-07	1.05014e-06	MAB_3308	Putative transcriptional regulator, LysR family
MAB_2231c	-1.02951	0.0459302	0.0685406	MAB_2231c	Hypothetical PE family protein
MAB_4053c	1.36302	0.000601838	0.0013338	MAB_4053c	Putative short chain dehydrogenase/reductase
MAB_3863	1.35873	0.000208341	0.000504843	MAB_3863	hypothetical protein
MAB_2234c	-1.02851	0.0259598	0.04106	MAB_2234c	Conserved hypothetical protein (AAA ATPase?)
MAB_2235	1.68214	0.0222542	0.0358737	MAB_2235	Possible siderophore-interacting protein
MAB_2236c	1.2578	0.0168981	0.0279847	MAB_2236c	Putative short-chain dehydrogenase/reductase
MAB_3189c	1.35865	0.000470556	0.00106467	MAB_3189c	Conserved hypothetical protein (putative helicase)
MAB_2239	1.71528	0.0217423	0.0351359	MAB_2239	Putative GntR-family transcriptional regulator
MAB_2244	-0.0955354	0.697786	0.744338	MAB_2244	Fumarate reductase/succinate dehydrogenase flavoprotein-like FrdA
MAB_2245	-0.637583	0.175609	0.228821	MAB_2245	Putative anthranilate synthase component I TrpE2/ Salicylate synthase MbtI
MAB_2246	-0.607555	0.0645477	0.093407	MAB_2246	Possible thiol-specific antioxidant related protein/Peroxidoxin BcpB
MAB_2034	1.35821	0.00182235	0.00366488	MAB_2034	Probable malonyl CoA-acyl carrier protein transacylase
MAB_3327c	1.35796	0.000445477	0.00101654	MAB_3327c	Putative transcriptional regulator, AsnC family
MAB_3080	1.35721	7.12295e-06	2.24776e-05	MAB_3080	Putative antibiotic biosynthesis monooxygenase
MAB_4079	1.35657	5.16222e-08	2.2781e-07	MAB_4079	Hypothetical carboxyvinyl-carboxyphosphonate phosphorylmutase
MAB_2760	1.35425	6.26403e-06	2.00317e-05	tal	Probable transaldolase
MAB_1828	1.35387	1.92129e-07	7.83881e-07	MAB_1828	Hypothetical protein
MAB_2242	-0.601151	0.108003	0.14808	MAB_2242	Putative nitrate ABC transporter, permease protein
MAB_2243	0.662062	0.0954837	0.132963	MAB_2243	Putative nitrate ABC transporter, ATP-binding protein
MAB_2247c	-0.795997	0.00610047	0.0110853	MAB_2247c	2,3-dihydroxybenzoate-AMP ligase
MAB_2254c	-0.393029	0.205827	0.262251	MAB_2254c	PPE family protein
MAB_2255	-0.693705	0.120713	0.16358	MAB_2255	Probable non-ribosomal peptide synthetase
MAB_2256	-0.78244	0.0190822	0.031305	MAB_2256	Probable polyketide synthase
MAB_2257	-0.481986	0.00816019	0.0144466	MAB_2257	Probable polyketide synthase
MAB_2258	-0.301769	0.158835	0.209003	MAB_2258	Peptide synthetase and polyketide synthase
MAB_2259	-0.496273	0.150929	0.199758	MAB_2259	Putative O-methyltransferase
MAB_2260	0.115763	0.701322	0.746881	MAB_2260	Putative formyltransferase
MAB_2261c	-0.896066	0.0388549	0.059027	MAB_2261c	Hypothetical ABC transporter ATP-binding protein
MAB_2262c	-0.449299	0.319733	0.384103	MAB_2262c	Hypothetical ABC transporter ATP-binding protein
MAB_2327c	1.3515	1.05737e-08	5.20207e-08	MAB_2327c	Hypothetical protein
MAB_2377	1.3498	1.63255e-07	6.71505e-07	MAB_2377	Hypothetical protein
MAB_3583c	1.34957	2.34837e-08	1.09599e-07	MAB_3583c	hypothetical protein
MAB_3984c	1.34885	3.14117e-14	3.11442e-13	MAB_3984c	Putative metal transporter ATPase
MAB_2267c	0.720152	0.186671	0.24122	MAB_2267c	Probable acetyltransferase
MAB_1690	1.34513	0.00085779	0.00184557	MAB_1690	Putative ABC transporter transmembrane protein
MAB_2044	1.34466	2.0321e-07	8.27602e-07	MAB_2044	Probable phenylacetic acid degradation-related protein
MAB_1470c	1.34439	2.92127e-12	2.36041e-11	MAB_1470c	Possible lipoprotein peptidase LpqM
MAB_3557	1.34193	5.67617e-14	5.46091e-13	MAB_3557	hypothetical protein
MAB_2274c	0.439371	0.0993579	0.137598	MAB_2274c	hypothetical protein
MAB_2276c	0.673738	0.195453	0.251076	MAB_2276c	Putative regulatory protein
MAB_2277	1.22973	0.0145705	0.0244515	MAB_2277	Probable aldehyde dehydrogenase
MAB_2272c	0.714017	0.0429432	0.064614	MAB_2272c	Putative transcriptional regulator, GntR
MAB_2279	1.30265	0.0545324	0.0802956	MAB_2279	Probable ornithine aminotransferase
MAB_2280	1.24244	0.0461668	0.068871	MAB_2280	hypothetical protein
MAB_2281	1.21985	0.0473254	0.0704375	MAB_2281	hypothetical protein
MAB_2282	1.00245	0.165523	0.216861	MAB_2282	Putative flavin-dependent reductase
MAB_0932c	1.34121	1.08615e-07	4.57534e-07	MAB_0932c	Putative citrate synthase CitA
MAB_2284	0.232594	0.552716	0.611735	MAB_2284	Putative halogenase
MAB_2285	-0.177538	0.412912	0.477959	MAB_2285	Probable Na+/H+ antiporter
MAB_2286	0.106296	0.68904	0.736913	MAB_2286	hypothetical protein
MAB_2287	0.296042	0.20218	0.258547	MAB_2287	Putative metal dependent phosphohydrolase
MAB_2288	0.361781	0.147476	0.195643	MAB_2288	Hypothetical protein
MAB_1157	1.34096	4.46318e-05	0.000122275	mfd	Probable transcription-repair coupling factor (TrcF)
MAB_2292c	0.295278	0.398426	0.463911	MAB_2292c	hypothetical protein
MAB_2294c	-0.220631	0.257818	0.318658	MAB_2294c	Probable monooxygenase
MAB_1722	1.33865	2.75585e-08	1.27178e-07	MAB_1722	hypothetical protein
MAB_2290	-0.45633	0.116844	0.158906	MAB_2290	Probable transcriptional regulator, TetR
MAB_2293	0.0986831	0.791901	0.828004	MAB_2293	Putative transcriptional regulator, MarR family
MAB_2296	-0.400144	0.147401	0.195643	rpsA	30S ribosomal protein S1
MAB_1668	1.33814	0.000394739	0.000909903	MAB_1668	PhoH-like protein
MAB_2298	0.446986	0.0245331	0.0391306	coaE	Dephospho-CoA kinase
MAB_2299c	0.375185	0.137221	0.183378	MAB_2299c	Possible transcriptional regulatory protein
MAB_2304c	-0.20076	0.592639	0.649728	MAB_2304c	hypothetical protein
MAB_1966c	1.33723	0.000113904	0.000287834	MAB_1966c	Probable ubiquinol-cytochrome c reductase cytochrome b subunit
MAB_2306c	-0.111803	0.551253	0.610546	MAB_2306c	Putative oxidoreductase
MAB_2307c	0.438379	0.0986341	0.136763	MAB_2307c	hypothetical protein
MAB_2308	0.313902	0.162165	0.213076	uvrB	UvrABC system protein B (UvrB protein) excinuclease
MAB_0621c	1.33584	3.68978e-11	2.57774e-10	MAB_0621c	Probable dehydrogenase/dehydratase (MaoC family)
MAB_1089	1.33347	7.6384e-06	2.39709e-05	MAB_1089	hypothetical protein
MAB_2302	-0.113403	0.787458	0.824117	MAB_2302	Probable conserved membrane protein, MmpS
MAB_0609c	1.33155	0.000360556	0.000837058	MAB_0609c	hypothetical protein
MAB_2311	-0.17378	0.37633	0.44158	MAB_2311	Probable peptidase
MAB_2312	0.0377375	0.905915	0.924089	MAB_2312	hypothetical protein
MAB_2313	0.302817	0.450376	0.515496	MAB_2313	Hypothetical protein
MAB_2314c	-0.668629	0.00461684	0.00858872	MAB_2314c	Beta-lactamase-like
MAB_2315	0.24339	0.0518661	0.076643	uvrA	UvrABC system protein A (UvrA protein) excinuclease
MAB_2316	-0.34563	0.321646	0.386196	MAB_2316	Probable acid-CoA ligase
MAB_2317c	-0.874519	0.00127718	0.0026531	MAB_2317c	hypothetical protein
MAB_2318c	0.0302864	0.921351	0.936195	MAB_2318c	Conserved hypothetical protein (esterase?)
MAB_3183c	1.33005	4.25356e-07	1.65656e-06	MAB_3183c	Probable dienelactone hydrolase
MAB_2093	1.32774	5.83777e-13	5.08816e-12	MAB_2093	UBA/THIF-type NAD/FAD binding fold
MAB_2321	-0.658519	0.0513836	0.0760043	MAB_2321	Translation initiation factor IF-3 (InfC)
MAB_2322	-0.682707	0.0135571	0.0229541	rpmI	50S ribosomal protein L35
MAB_2323	-0.833615	0.00380565	0.0072066	rplT	50S ribosomal protein L20
MAB_4792	1.32732	1.04882e-05	3.21587e-05	MAB_4792	Putative transcriptional regulator
MAB_2087	1.32666	0.00170743	0.00345518	MAB_2087	Transposase-like protein IS3/IS911
MAB_1185c	1.32605	0.000120221	0.000302618	MAB_1185c	Probable enoyl-CoA hydratase
MAB_1325c	1.32278	0.000415877	0.000953787	MAB_1325c	Probable NADPH dependent 2,4-dienoyl-CoA reductase FadH
MAB_2328c	0.7987	0.0036802	0.00698361	MAB_2328c	hypothetical protein
MAB_2329c	0.626211	0.0637676	0.0924924	MAB_2329c	hypothetical protein
MAB_2330	0.485158	0.0739642	0.10552	MAB_2330	Hypothetical purine cyclase-related protein
MAB_0376	1.32215	1.49262e-08	7.18766e-08	MAB_0376	Conserved hypothetical protein (peptidase?)
MAB_3091c	1.32151	5.78336e-08	2.54233e-07	thyA	Thymidylate synthase (ThyA)
MAB_0157	1.31805	3.18798e-05	8.96941e-05	MAB_0157	Hypothetical transcriptional regulator, MarR
MAB_2334	-0.892436	9.42248e-05	0.000240785	pheS	Phenylalanyl-tRNA synthetase alpha chain PheS
MAB_2335	-0.877737	0.00142277	0.00292741	pheT	Phenylalanyl-tRNA synthetase beta chain PheT
MAB_0768	1.31537	7.64842e-06	2.39858e-05	MAB_0768	hypothetical protein
MAB_2337	0.531193	0.0376236	0.0574475	argJ	Probable arginine biosynthesis bifunctional protein ArgJ
MAB_2338	-0.403918	0.0946364	0.131904	argB	acetylglutamate kinase
MAB_2339	-0.420751	0.0908934	0.127352	argD	Acetylornithine aminotransferase ArgD
MAB_2340	-0.159332	0.544004	0.604139	MAB_2340	Ornithine carbamoyltransferase ArgF
MAB_2341	-0.412949	0.0879876	0.123815	argR	Arginine repressor ArgR
MAB_2342	-0.760615	0.00235971	0.00465281	argG	Argininosuccinate synthase ArgG
MAB_2343	-0.849214	0.000113571	0.000287312	argH	Argininosuccinate lyase ArgH
MAB_2344	-0.728475	2.4098e-06	8.28382e-06	MAB_2344	hypothetical protein
MAB_2345	-0.85076	0.00175434	0.00353436	MAB_2345	hypothetical protein
MAB_0162c	1.31357	0.000179355	0.00043882	MAB_0162c	hypothetical protein
MAB_2347c	0.429822	0.233683	0.293137	MAB_2347c	hypothetical protein
[truncated: 2,564 more rows]

## Sheet: MAbs_PBS
Locus	log2FoldChange	pvalue	padj	Name	Product
MAB_0249	9.15184	9.30334e-39	9.07585e-38	MAB_0249	hypothetical protein
MAB_0469c	8.77919	1.9665e-129	1.65331e-127	MAB_0469c	Hypothetical protein
MAB_3840	7.72133	3.46699e-282	3.14802e-279	MAB_3840	hypothetical protein
MAB_4311c	6.55989	4.40748e-47	5.4672e-46	MAB_4311c	Putative membrane protein, MmpS family
MAB_4309c	6.24877	6.40054e-157	7.45088e-155	MAB_4309c	Putative serine protease
MAB_0007	-0.484021	0.0106051	0.0147104	MAB_0007	Hypothetical protein
MAB_3646c	5.8531	0	0	MAB_3646c	Probable aminotransferase class-III
MAB_4682c	5.83491	3.66017e-93	1.55301e-91	MAB_4682c	Hypothetical protein
MAB_0811	5.80362	1.00104e-105	5.47557e-104	MAB_0811	Conserved hypothetical membrane protein (resistance to D-cycloserine?)
MAB_0011c	0.267695	0.334913	0.375341	MAB_0011c	Hypothetical protein
MAB_0012c	0.159317	0.569241	0.60566	MAB_0012c	Hypothetical protein
MAB_0967	5.68262	3.42703e-281	2.59312e-278	MAB_0967	Hypothetical protein
MAB_4134	5.63995	3.07156e-46	3.71863e-45	MAB_4134	Putative lipase
MAB_4683c	5.63753	2.50028e-85	8.93801e-84	MAB_4683c	Hypothetical protein
MAB_2517c	5.60789	2.41459e-40	2.47455e-39	MAB_2517c	hypothetical protein
MAB_2049c	5.35506	1.11621e-260	5.63067e-258	MAB_2049c	Probable ferredoxin
MAB_1030	5.15083	8.83386e-155	1.00264e-152	MAB_1030	hypothetical protein
MAB_4268c	5.07827	7.22564e-67	1.69095e-65	MAB_4268c	Hypothetical protein
MAB_4426	5.04195	8.09773e-173	1.26771e-170	MAB_4426	Putative transcription regulator, ArsR family
MAB_0022c	0.0704324	0.788716	0.812335	MAB_0022c	Probable permease
MAB_0024c	-0.331743	0.0361187	0.0468645	cwsA	hypothetical protein
MAB_4425	5.02759	1.84908e-97	8.65444e-96	MAB_4425	Hypothetical protein
MAB_0026	-0.365194	0.0459859	0.0588598	MAB_0026	Rhomboid family protein
MAB_3126c	4.921	2.14589e-129	1.77133e-127	MAB_3126c	Hypothetical protein
MAB_3192c	4.90991	0	0	MAB_3192c	Putative glycosyl hydrolase (beta-glucosidase)
MAB_2381	4.80548	2.71658e-79	8.44745e-78	MAB_2381	Probable oxidoreductase
MAB_0030	0.177796	0.283615	0.321742	MAB_0030	hypothetical protein
MAB_0146	4.79481	4.9e-18	1.92606e-17	MAB_0146	Putative magnesium transport MgtC family protein
MAB_0032	-0.128799	0.426014	0.467287	MAB_0032	Glutamine amidotransferase of anthranilate synthase component II (PabA)
MAB_1541	4.65927	2.19639e-79	6.87699e-78	MAB_1541	Bacteriophage protein
MAB_0573	4.65355	5.08515e-18	1.99711e-17	MAB_0573	Putative glycerophosphoryl diester phosphodiesterase precursor (GlpQ)
MAB_1170	4.64959	6.36865e-192	1.44568e-189	MAB_1170	hypothetical protein
MAB_2512	4.63867	0	0	MAB_2512	Conserved hypothetical protein (sulfate transporter/antisigma-factor antagonist STAS?)
MAB_4487c	4.63799	4.71084e-26	2.67675e-25	MAB_4487c	hypothetical protein
MAB_3330	4.60274	8.34085e-126	6.52887e-124	MAB_3330	Putative salicylate hydroxylase
MAB_2048c	4.59898	7.53341e-150	7.95388e-148	MAB_2048c	Probable cytochrome P450
MAB_4427c	4.59487	2.51532e-82	8.45893e-81	MAB_4427c	Putative transcriptional regulator
MAB_0045	-0.335736	0.0649664	0.0814322	MAB_0045	Hypothetical TetR transcriptional regulator
MAB_0046	-0.101349	0.823399	0.844035	MAB_0046	Probable PE family protein
MAB_0047	-0.181428	0.437012	0.478081	MAB_0047	Probable PPE family protein
MAB_0926	4.54831	9.86627e-33	7.39156e-32	MAB_0926	Probable glycosyltransferase
MAB_0049	-0.960803	0.0149173	0.0203011	MAB_0049	ESAT-6-like protein
MAB_4095c	4.5198	4.44752e-53	6.73058e-52	MAB_4095c	Isocitrate lyase (AceA)
MAB_0052	0.71501	0.0637949	0.0800301	MAB_0052	hypothetical protein
MAB_0053c	-0.0804395	0.795464	0.818727	MAB_0053c	Probable cytidine/deoxycytidylate deaminase
MAB_0054c	-0.195467	0.627681	0.661023	cynS	Probable cyanate hydratase (Cyanase)
MAB_0815	4.49525	8.12184e-49	1.05052e-47	MAB_0815	Putative amino acid permease
MAB_2847c	4.47326	7.84971e-114	5.0911e-112	MAB_2847c	hypothetical protein
MAB_0057	0.0971468	0.724541	0.752727	MAB_0057	Putative short chain dehydrogenase/reductase
MAB_1169	4.41868	6.93619e-139	6.42659e-137	MAB_1169	Putative hydrolase, alpha/beta fold
MAB_2562c	4.36017	8.22027e-150	8.48182e-148	MAB_2562c	Probable transcriptional regulatory protein ArsR
MAB_3900c	4.35152	1.92653e-93	8.25135e-92	MAB_3900c	hypothetical protein
MAB_1588c	4.33276	8.45034e-35	6.91253e-34	MAB_1588c	Putative oxidoreductase
MAB_2526c	4.28864	1.11753e-48	1.43321e-47	MAB_2526c	hypothetical protein
MAB_0064c	-0.19022	0.120256	0.145087	MAB_0064c	Probable lipase LipE
MAB_3125c	4.28703	3.13459e-184	5.69242e-182	MAB_3125c	hypothetical protein
MAB_0067	0.326425	0.553193	0.591357	MAB_0067	hypothetical protein
MAB_2382	4.22062	6.39301e-57	1.12063e-55	MAB_2382	Conserved hypothetical protein (pyridoxamine 5'-phosphate oxidase-related)
MAB_4141	4.21493	5.49537e-08	1.18861e-07	MAB_4141	PE/PPE family protein
MAB_0066c	-0.423492	0.144403	0.171981	MAB_0066c	Putative transcriptional regulator, AraC family
MAB_2886c	4.17747	3.5955e-167	5.44119e-165	MAB_2886c	Hypothetical protein
MAB_3841	4.16808	1.4848e-179	2.40749e-177	MAB_3841	Ornithine aminotransferase RocD1
MAB_0072c	-0.849894	0.0107529	0.0148972	MAB_0072c	Putative short chain dehydrogenase/reductase
MAB_0073c	-0.380021	0.194082	0.226686	MAB_0073c	Putative short chain dehydrogenase/reductase
MAB_0074c	-0.200307	0.271923	0.310028	MAB_0074c	Putative (cyclohexanone) monooxygenase
MAB_2533	4.14975	9.4121e-49	1.21395e-47	MAB_2533	hypothetical protein
MAB_0078	0.207804	0.110008	0.133611	MAB_0078	Putative lipase/esterase
MAB_0079c	-1.02684	0.0343896	0.0448002	MAB_0079c	hypothetical protein
MAB_0080c	-0.372086	0.123659	0.148797	MAB_0080c	Putative oxygenase
MAB_0081	-0.245622	0.279053	0.31725	MAB_0081	Putative 3-ketosteroid 1-dehydrogenase or fumarate reductase/succinate dehydrogenase
MAB_0082c	-0.453404	0.0269414	0.035546	MAB_0082c	hypothetical protein
MAB_4437	4.13663	3.42508e-94	1.49518e-92	MAB_4437	Probable acyl-CoA dehydrogenase FadE
MAB_0085c	0.44757	0.0594382	0.074875	MAB_0085c	Putative transcriptional regulator
MAB_0086	0.398669	0.223742	0.258405	MAB_0086	Putative taurine dioxygenase
MAB_0087c	0.292435	0.111156	0.134789	MAB_0087c	Probable alkaline phosphatase
MAB_0182c	4.12292	2.90194e-164	3.87494e-162	MAB_0182c	Hypothetical protein
MAB_0083	-0.54309	0.0522351	0.0663164	MAB_0083	Putative transcriptional regulator, MarR family
MAB_2527	4.10877	7.01279e-55	1.16197e-53	MAB_2527	hypothetical protein
MAB_2506c	4.05414	1.14923e-26	6.68052e-26	MAB_2506c	Putative transcriptional regulator
MAB_4663	4.02921	9.59513e-15	3.15666e-14	MAB_4663	Hypothetical protein
MAB_2529c	4.0143	9.30215e-50	1.24946e-48	MAB_2529c	hypothetical protein
MAB_2177	3.99552	5.8344e-88	2.24476e-86	MAB_2177	Probable ABC transporter, periplasmic
MAB_4017c	3.99138	3.05377e-39	3.01393e-38	MAB_4017c	Probable monooxygenase
MAB_2556c	3.95041	2.60982e-53	3.98943e-52	MAB_2556c	hypothetical protein
MAB_4644c	3.91623	3.90259e-129	3.16389e-127	MAB_4644c	Putative transcriptional regulator, GntR family
MAB_0098	0.604843	0.014426	0.0196619	MAB_0098	Putative TetR-family transcriptional regulator
MAB_0099	-0.0516603	0.820676	0.841996	MAB_0099	Probable monooxygenase
MAB_0100	-0.516463	0.0475987	0.06077	MAB_0100	Putative short chain dehydrogenase/reductase
MAB_4659	3.91362	1.19829e-141	1.18266e-139	MAB_4659	Conserved hypothetical protein (phosphoribosyltransferase?)
MAB_0102	-0.596268	0.0494243	0.0629768	MAB_0102	Putative methyltransferase
MAB_4681c	3.90303	1.69295e-53	2.61428e-52	MAB_4681c	hypothetical protein
MAB_2750c	3.881	4.00078e-114	2.6324e-112	MAB_2750c	Probable transcriptional regulatory protein
MAB_0522c	3.87285	4.83453e-58	8.81476e-57	MAB_0522c	Probable monooxygenase
MAB_2043	3.87272	1.16724e-179	1.96269e-177	MAB_2043	Putative transcriptional regulator, TetR
MAB_1713	3.86385	1.35572e-70	3.70782e-69	MAB_1713	Hypothetical ABC transporter ATP-binding protein
MAB_3717	3.85979	1.1105e-39	1.11541e-38	MAB_3717	Hypothetical protein
MAB_1029c	3.84488	3.27622e-98	1.58234e-96	MAB_1029c	Putative transcriptional regulator, MarR family
MAB_0276	3.83758	5.02279e-57	8.83854e-56	MAB_0276	Probable cytochrome P450
MAB_0112	0.12906	0.434449	0.475735	MAB_0112	Hypothetical protein
MAB_1589	3.81467	1.51305e-42	1.64336e-41	MAB_1589	Putative transcriptional regulator, TetR family
MAB_0114	0.359948	0.0137965	0.0188834	MAB_0114	hypothetical protein
MAB_1591	3.81254	1.80324e-33	1.3923e-32	MAB_1591	hypothetical protein
MAB_2518	3.81064	7.68447e-62	1.56446e-60	MAB_2518	hypothetical protein
MAB_4539c	3.7699	3.03468e-193	8.10439e-191	MAB_4539c	Putative acyl-CoA carboxylase alpha subunit AccA
MAB_3028	3.73456	2.91324e-102	1.50297e-100	MAB_3028	RNA polymerase sigma factor
MAB_4806c	3.71692	6.4579e-37	5.77143e-36	MAB_4806c	hypothetical protein
MAB_1138c	3.71294	5.39252e-186	1.06444e-183	MAB_1138c	Putative transcriptional regulator, MarR family
MAB_2714c	3.71219	7.6368e-70	2.06375e-68	MAB_2714c	hypothetical protein
MAB_2047c	3.6987	1.41451e-247	5.83806e-245	MAB_2047c	Probable ferredoxin reductase
MAB_2521c	3.68896	1.00274e-64	2.23158e-63	MAB_2521c	Hypothetical protein
MAB_0123	0.0526942	0.694655	0.724496	MAB_0123	Putative glycerophosphoryl diester phosphodiesterase
MAB_0124	0.0819769	0.562958	0.600113	MAB_0124	Conserved hypothetical protein (GGDEF domain)
MAB_2530c	3.67471	4.37613e-54	6.94673e-53	MAB_2530c	Catalase CatB
MAB_0325c	3.64732	6.75144e-51	9.40231e-50	MAB_0325c	Hypothetical protein
MAB_3716	3.6457	1.59199e-35	1.34093e-34	MAB_3716	hypothetical protein
MAB_4494c	3.63575	3.84258e-105	2.07682e-103	MAB_4494c	hypothetical protein
MAB_2532	3.63001	5.90446e-49	7.74747e-48	MAB_2532	Hypothetical protein
MAB_0195c	3.62528	2.09635e-67	5.06246e-66	MAB_0195c	Putative hydrolase, alpha/beta hydrolase fold
MAB_3886c	3.60911	9.19183e-267	5.21636e-264	MAB_3886c	hypothetical protein
MAB_1539c	3.59318	2.36574e-83	8.07554e-82	MAB_1539c	hypothetical protein
MAB_0455	3.5855	9.54289e-51	1.32088e-49	MAB_0455	Hypothetical protein
MAB_0580	3.55551	3.61954e-43	3.99822e-42	MAB_0580	Probable acyl-CoA dehydrogenase FadE
MAB_0136	-0.635933	0.213543	0.247571	MAB_0136	hypothetical protein
MAB_0137	0.309553	0.310562	0.350037	MAB_0137	hypothetical protein
MAB_2235	3.52997	1.45682e-39	1.45682e-38	MAB_2235	Possible siderophore-interacting protein
MAB_0140c	0.16631	0.376508	0.417933	MAB_0140c	Probable monooxygenase
MAB_0141c	0.55025	0.0122542	0.0168793	MAB_0141c	Putative esterase
MAB_0142c	0.552755	0.0368082	0.0476366	MAB_0142c	Putative monooxygenase
MAB_1440c	3.49485	1.01288e-90	4.06943e-89	MAB_1440c	Hypothetical protein
MAB_4413c	3.49253	4.90464e-193	1.23706e-190	MAB_4413c	Putative decarboxylase
MAB_1117c	3.49055	1.67742e-118	1.15386e-116	MAB_1117c	Hypothetical protein
MAB_1262	3.48266	5.60778e-119	3.97802e-117	MAB_1262	hypothetical protein
MAB_2586	3.48147	2.43995e-69	6.29397e-68	MAB_2586	Putative transcription antitermination regulator
MAB_4016c	3.46753	9.89754e-23	4.91091e-22	MAB_4016c	Hypothetical protein
MAB_2163	3.45378	6.86206e-185	1.29807e-182	MAB_2163	Probable RNA polymerase sigma-70 factor, ECF subfamily
MAB_4181	3.45276	7.45242e-39	7.29181e-38	MAB_4181	Sulfate adenylate transferase, subunit 2 (CysD)
MAB_2520c	3.45038	1.55042e-32	1.1464e-31	MAB_2520c	hypothetical protein
MAB_4409	3.44816	2.70207e-76	8.17826e-75	MAB_4409	Probable hydrogen peroxide-inducible genes activator
MAB_1439c	3.44116	2.93963e-152	3.1776e-150	MAB_1439c	Hypothetical protein
MAB_0155	0.0331793	0.8628	0.879855	MAB_0155	hypothetical protein
MAB_2044	3.43666	2.02389e-106	1.13438e-104	MAB_2044	Probable phenylacetic acid degradation-related protein
MAB_4509c	3.42963	3.5028e-64	7.68248e-63	MAB_4509c	hypothetical protein
MAB_4139	3.42844	3.3298e-29	2.17515e-28	MAB_4139	Putative transcription regulator, ArsR family
MAB_3971	3.41252	1.51971e-127	1.21044e-125	MAB_3971	hypothetical protein
MAB_0163c	-0.27468	0.11073	0.134373	MAB_0163c	Probable phosphotransferase
MAB_1412	3.40746	1.98617e-135	1.76808e-133	MAB_1412	Hypothetical protein
MAB_2953	3.38947	1.43026e-25	7.93812e-25	MAB_2953	Hypothetical protein
MAB_2715c	3.37718	1.00718e-69	2.68975e-68	MAB_2715c	hypothetical protein
MAB_4540c	3.37267	1.48643e-116	9.92412e-115	MAB_4540c	Putative acetyl-CoA carboxylase beta subunit AccD
MAB_0870c	3.36763	8.4748e-76	2.54805e-74	MAB_0870c	Putative molybdenum cofactor biosynthesis protein D2 (MoaD2) / thiamineS
MAB_0169c	-0.121161	0.434353	0.475735	MAB_0169c	Putative exported repetitive protein precursor
MAB_1871	3.36522	4.83678e-122	3.59983e-120	MAB_1871	hypothetical protein
MAB_4721	3.36444	1.78318e-45	2.10277e-44	MAB_4721	Hypothetical protein
MAB_0925c	3.36188	1.86968e-29	1.22664e-28	MAB_0925c	Putative transcriptional regulator, MarR family
MAB_2966c	3.36116	1.74818e-64	3.85279e-63	MAB_2966c	Possible hemoglobine-related protein HMP
MAB_4434c	3.35585	2.35209e-103	1.22741e-101	MAB_4434c	Putative iron/ascorbate dependent oxidoreductase
MAB_0120	3.32348	3.4619e-194	9.82314e-192	msrA	Probable peptide methionine sulfoxide reductase
MAB_2749c	3.31395	1.97499e-83	6.84461e-82	MAB_2749c	Putative FeS assembly protein SufB
MAB_1850c	3.30681	1.00435e-49	1.34506e-48	MAB_1850c	Hypothetical protein
MAB_0178	-0.253603	0.0438206	0.0562311	MAB_0178	Hypothetical cutinase precursor
MAB_0179	0.209428	0.0451206	0.0578502	MAB_0179	Probable fatty-acid-CoA ligase FadD
MAB_4157c	3.30051	2.68814e-92	1.10947e-90	MAB_4157c	Probable ferredoxin FdxD
MAB_3467c	3.29219	2.55572e-80	8.28784e-79	MAB_3467c	18 kDa antigen (HSP 16.7)
MAB_3465	3.29041	3.11614e-51	4.36644e-50	MAB_3465	Putative sulfate transporter/antisigma-factor
MAB_2383	3.28311	1.5393e-28	9.71962e-28	MAB_2383	hypothetical protein
MAB_0570	3.2828	6.02304e-30	3.98029e-29	ispF	Putative 2-C-methyl-D-erythritol 2,4-cyclodiphosphate synthase
MAB_2528c	3.27089	2.09231e-35	1.7526e-34	MAB_2528c	hypothetical protein
MAB_0187	0.237603	0.345805	0.386689	MAB_0187	hypothetical protein
MAB_0188c	0.145102	0.711312	0.740508	MAB_0188c	Hypothetical protein
MAB_2531c	3.26008	2.28108e-21	1.05782e-20	MAB_2531c	hypothetical protein
MAB_3994c	3.25572	9.62421e-57	1.68054e-55	MAB_3994c	hypothetical protein
MAB_4180	3.25359	4.32371e-49	5.70629e-48	MAB_4180	Putative transcriptional regulator, IclR family
MAB_0215	3.23978	1.93797e-51	2.74092e-50	MAB_0215	Possible transcriptional regulator
MAB_2095	3.23821	8.13997e-166	1.15486e-163	MAB_2095	Metal-dependent phosphohydrolase, HD subdomain
MAB_0194	-0.288828	0.0853414	0.105486	MAB_0194	Dihydroxyacetone kinase family protein
MAB_2510c	3.23797	5.8867e-16	2.05424e-15	MAB_2510c	Putative methyltransferase
MAB_2844c	3.22136	1.07941e-54	1.76278e-53	MAB_2844c	hypothetical protein
MAB_0196c	0.378864	0.15452	0.183116	MAB_0196c	Putative transcriptional regulator, GntR family
MAB_0451c	3.22056	1.69666e-75	5.06764e-74	MAB_0451c	Possible cysteine synthase
MAB_2558	3.21316	2.28076e-22	1.10982e-21	MAB_2558	Putative carboxylate-amine ligase
MAB_1362	3.20939	1.0723e-67	2.63148e-66	MAB_1362	Probable alternative RNA polymerase sigma factor
MAB_0204c	-0.0843926	0.493218	0.533653	MAB_0204c	hypothetical protein
MAB_0205c	0.279945	0.0297777	0.03905	MAB_0205c	hypothetical protein
MAB_0206	0.121503	0.507969	0.547136	MAB_0206	Possible aminotransferase/cysteine desulfurase
MAB_0985	3.2006	7.0694e-189	1.45887e-186	MAB_0985	Putative monooxygenase EthA
MAB_0208	0.433124	0.0490431	0.0625262	MAB_0208	Putative MarR-family transcriptional regulator
MAB_4232c	3.19164	1.93245e-49	2.57282e-48	MAB_4232c	Putative oxygenase
MAB_0210	0.253186	0.33317	0.373479	MAB_0210	hypothetical protein
MAB_2967c	3.18728	2.19057e-63	4.66911e-62	MAB_2967c	hypothetical protein
MAB_0212	-0.862479	0.0302967	0.0396961	MAB_0212	hypothetical protein
MAB_0623	3.18035	6.55114e-67	1.54105e-65	MAB_0623	Probable dehydrogenase
MAB_1907	3.17658	1.18963e-100	6.00101e-99	MAB_1907	hypothetical protein
MAB_1714	3.1764	2.49398e-49	3.30106e-48	MAB_1714	Conserved hypothetical protein (cobalt transport protein?)
MAB_4140	3.16386	1.34325e-24	7.15767e-24	MAB_4140	hypothetical protein
MAB_3860c	3.16086	3.81614e-60	7.40395e-59	MAB_3860c	Probable acyl-CoA dehydrogenase FadE
MAB_2519c	3.15598	5.10486e-16	1.79104e-15	MAB_2519c	hypothetical protein
MAB_2616c	3.15553	4.27331e-43	4.70894e-42	MAB_2616c	Glyoxalase/bleomycin resistance protein
MAB_2508	3.14987	2.36509e-40	2.4293e-39	MAB_2508	hypothetical protein
MAB_0571	3.14929	7.12612e-11	1.86148e-10	cysS	Cysteinyl-tRNA synthetase
MAB_0221c	-1.45034	0.0878905	0.108342	MAB_0221c	Putative phage integrase
MAB_0242	-0.270141	0.173936	0.204842	MAB_0242	Hypothetical protein
MAB_2916	3.14689	8.04516e-74	2.28281e-72	MAB_2916	hypothetical protein
MAB_4158	3.14685	6.44617e-45	7.46572e-44	MAB_4158	Probable acyl-CoA dehydrogenase FadE
MAB_3191	3.13772	3.10886e-45	3.62834e-44	MAB_3191	hypothetical protein
MAB_4325c	3.13446	6.7788e-118	4.5934e-116	MAB_4325c	Hypothetical protein
MAB_0216	3.13392	9.565e-55	1.57337e-53	MAB_0216	hypothetical protein
MAB_4785	3.11517	8.02336e-56	1.3694e-54	MAB_4785	hypothetical protein
MAB_0250	0.112729	0.50131	0.541248	MAB_0250	Hypothetical GMC-type oxidoreductase
MAB_0251	-0.294329	0.10839	0.131787	MAB_0251	Hypothetical protein
MAB_4634c	3.11503	9.62611e-139	8.74051e-137	MAB_4634c	Putative TetR-family transcriptional regulator
MAB_0252	-0.29889	0.116744	0.141037	MAB_0252	hypothetical protein
MAB_4658	3.11446	6.77734e-81	2.22965e-79	MAB_4658	Putative transcriptional regulator, LysR family
MAB_0254c	-0.215822	0.201041	0.234212	MAB_0254c	Putative phosphoglycerate mutase
MAB_0440	3.11252	1.38399e-67	3.37813e-66	MAB_0440	hypothetical protein
MAB_0256c	-0.231378	0.146821	0.174632	MAB_0256c	hypothetical protein
MAB_0257c	0.0268453	0.815238	0.837561	MAB_0257c	Hypothetical protein
MAB_1947	3.11033	2.61963e-66	6.09903e-65	MAB_1947	hypothetical protein
MAB_0816	3.10976	1.80059e-18	7.23424e-18	MAB_0816	Probable glucose-methanol-choline oxidoreductase
MAB_3939	3.1061	1.74382e-68	4.39831e-67	MAB_3939	hypothetical protein
MAB_0961c	3.09586	1.00622e-106	5.71028e-105	MAB_0961c	hypothetical protein
MAB_4326c	3.09371	3.71644e-192	8.88033e-190	MAB_4326c	hypothetical protein
MAB_2091	3.08488	3.03323e-54	4.84889e-53	MAB_2091	Hypothetical protein similar to Patatin
MAB_0584	3.08235	2.18778e-39	2.17819e-38	MAB_0584	hypothetical protein
MAB_0268	0.318486	0.106444	0.129664	tadA	Cytidine/deoxycytidylate deaminase family protein
MAB_0269c	0.292336	0.523882	0.562941	MAB_0269c	Hypothetical protein
MAB_2045	3.07474	5.00613e-167	7.33156e-165	MAB_2045	Putative hydrolase (alpha/beta fold)
MAB_0471	3.07118	4.57848e-113	2.88698e-111	MAB_0471	hypothetical protein
MAB_3960c	3.06904	2.73796e-31	1.91827e-30	MAB_3960c	hypothetical protein
MAB_4538c	3.05946	1.31873e-54	2.13822e-53	MAB_4538c	Putative acyl-CoA dehydrogenase FadE
MAB_0183c	3.05357	5.07286e-93	2.13248e-91	MAB_0183c	Putative cation transporter
MAB_1151	3.02997	1.67222e-180	2.91996e-178	MAB_1151	Hypothetical protein
MAB_0280	0.0159908	0.903092	0.913759	MAB_0280	hypothetical protein
MAB_4310c	3.02144	9.53284e-98	4.50824e-96	MAB_4310c	Putative membrane protein, MmpL family
MAB_3218	3.00961	8.05858e-47	9.94184e-46	MAB_3218	Hypothetical protein
MAB_3065c	3.00653	1.15539e-94	5.19356e-93	MAB_3065c	hypothetical protein
MAB_0284c	0.137475	0.820853	0.841996	MAB_0284c	Major facilitator superfamily
MAB_1587c	3.00233	1.68628e-17	6.44964e-17	MAB_1587c	Probable fatty acid desaturase
MAB_0817	3.0002	2.74078e-19	1.14472e-18	MAB_0817	Putative aldehyde dehydrogenase
MAB_2584	2.98753	1.98403e-30	1.34641e-29	MAB_2584	Putative esterase
MAB_1263	2.98388	8.75649e-121	6.41201e-119	MAB_1263	Hypothetical protein
MAB_0292c	0.533646	0.0931637	0.114407	MAB_0292c	Putative ISXo8 transposase
MAB_0295	0.239182	0.681697	0.712455	MAB_0295	Putative phenazine biosynthesis protein PhzC
MAB_0297	0.468785	0.396852	0.438159	MAB_0297	Probable isochorismatase (phenazine biosynthesis) PhzD
MAB_4308c	2.97939	4.14894e-86	1.5314e-84	MAB_4308c	Hypothetical protein
MAB_0027c	2.97633	8.69299e-163	1.09628e-160	MAB_0027c	hypothetical protein
MAB_0301	0.690036	0.0600745	0.0756345	MAB_0301	Putative carboxylesterase
MAB_0302	0.751819	0.00784914	0.0110531	MAB_0302	Putative monooxygenase
MAB_0867c	2.95276	2.66428e-125	2.01597e-123	MAB_0867c	Putative transferase
MAB_2617c	2.94814	8.71578e-54	1.36447e-52	MAB_2617c	Probable cytochrome c oxidase subunit I
MAB_0306c	-0.577658	0.011757	0.016219	MAB_0306c	Hypothetical protein
MAB_0871c	2.94632	1.12729e-109	6.73405e-108	moaA	Putative molybdenum cofactor biosynthesis protein A2
MAB_0308c	0.0682852	0.818137	0.839779	MAB_0308c	Hypothetical protein
MAB_0356c	2.93366	2.5597e-61	5.14205e-60	MAB_0356c	hypothetical protein
MAB_4233c	2.93169	3.48372e-36	3.02411e-35	MAB_4233c	Putative monooxygenase (luciferase-like)
MAB_0312c	-0.60876	0.014941	0.0203273	eno	Enolase (Eno)
MAB_0313c	-0.12488	0.551464	0.589787	MAB_0313c	Putative aminoglycoside phosphotransferase
MAB_2187	2.92903	1.70706e-58	3.16329e-57	tatA	Sec-independent protein translocase protein TatA/E
MAB_0316	-0.162062	0.407166	0.448238	MAB_0316	Probable enoyl-CoA hydratase
MAB_0314c	-0.198873	0.214456	0.248502	MAB_0314c	Possible transcriptional regulator, TetR family
MAB_4331c	2.91966	6.87462e-71	1.89156e-69	MAB_4331c	Putative glyoxalase/bleomycin resistance protein
MAB_4917c	2.91163	1.22654e-72	3.4587e-71	MAB_4917c	Pyruvate dehydrogenase E1 component beta subunit
MAB_3121c	2.91132	3.92557e-67	9.33093e-66	MAB_3121c	hypothetical protein
MAB_2164	2.90731	1.063e-104	5.61166e-103	MAB_2164	hypothetical protein
MAB_0321c	-0.436515	0.423116	0.464557	MAB_0321c	Hypothetical protein
MAB_0322c	0.0481075	0.9234	0.931401	MAB_0322c	Hypothetical protein
MAB_4916c	2.90658	6.84084e-207	2.21839e-204	MAB_4916c	Putative dihydrolipoamide acyltransferase component
MAB_4784	2.90524	2.41556e-32	1.76597e-31	MAB_4784	hypothetical protein
MAB_2092	2.90389	7.11648e-28	4.36606e-27	MAB_2092	hypothetical protein
MAB_0327	0.0591767	0.733477	0.760854	MAB_0327	Possible aminoglycoside phosphotransferase
MAB_4807	2.89556	1.20023e-26	6.96811e-26	MAB_4807	Bacteriophage protein
MAB_1116	2.88811	2.31484e-59	4.36075e-58	MAB_1116	hypothetical protein
MAB_0331c	-0.269961	0.723262	0.75157	rpsR.2	30S ribosomal protein S18
MAB_0334c	0.131545	0.855141	0.872829	rpmB.2	50S ribosomal protein L28
MAB_3623	2.88768	3.13331e-145	3.16117e-143	MAB_3623	Probable transcriptional regulatory, AraC family
MAB_0336	1.0246	0.0274786	0.0362127	rpmE2	50S ribosomal protein L31 type B
MAB_4918c	2.88627	1.43788e-68	3.64692e-67	MAB_4918c	Pyruvate dehydrogenase E1 component alpha subunit
MAB_2922c	2.87561	4.51175e-57	8.0013e-56	MAB_2922c	Carbon-nitrogen hydrolase family protein/ nitrilase/cyanide hydratase
MAB_0338c	0.259771	0.369817	0.411411	MAB_0338c	Hypothetical protein
MAB_3901	2.87225	1.17349e-23	6.02674e-23	MAB_3901	Peptidase C56 PfpI
MAB_2041c	2.86657	2.26319e-134	1.93865e-132	MAB_2041c	Probable zinc-containing alcohol dehydrogenase
MAB_0342c	-0.353749	0.0536502	0.0680178	MAB_0342c	Putative nitroreductase family protein
MAB_4790	2.86118	9.97886e-68	2.47563e-66	MAB_4790	Possible oxidoreductase
MAB_2525c	2.86095	4.23705e-18	1.67271e-17	MAB_2525c	Phosphate transport system protein PhoU homolog
MAB_0018c	2.85914	1.02976e-22	5.10383e-22	MAB_0018c	Putative methyltransferase
MAB_1913	2.8557	4.79175e-85	1.6864e-83	MAB_1913	Conserved hypothetical protein (ribonuclease?)
MAB_0347	0.27607	0.210662	0.244605	MAB_0347	Cell division control protein 48 CDC48
MAB_0348	-0.0353533	0.867463	0.883221	MAB_0348	Hypothetical conserved TPR domain protein
MAB_0350	0.320766	0.346699	0.387459	MAB_0350	hypothetical protein
MAB_4722	2.85332	2.6137e-20	1.15768e-19	MAB_4722	hypothetical protein
MAB_0352	-0.0578778	0.575492	0.612025	MAB_0352	hypothetical protein
MAB_0353	-0.14323	0.256127	0.293197	MAB_0353	hypothetical protein
MAB_0452c	2.85005	2.05844e-113	1.31624e-111	MAB_0452c	Hypothetical protein
MAB_2208c	2.81999	7.34554e-41	7.70179e-40	rbpA	hypothetical protein
MAB_1996	2.81702	1.20451e-119	8.68015e-118	MAB_1996	hypothetical protein
MAB_p16c	2.81364	5.20813e-22	2.48894e-21	MAB_p16c	Putative replication protein RepA
MAB_1324	2.804	3.04987e-45	3.56866e-44	MAB_1324	Putative monooxygenase
MAB_0358	-0.195034	0.423234	0.464575	MAB_0358	Hypothetical conserved membrane protein PknM or conserved lipoprotein LppH
MAB_0359	0.319619	0.0608861	0.0765927	MAB_0359	Putative fructokinase
MAB_1413	2.80322	2.32833e-86	8.66446e-85	MAB_1413	hypothetical protein
MAB_0432	2.7964	6.08255e-49	7.93528e-48	MAB_0432	hypothetical protein
MAB_0622c	2.79154	7.99422e-32	5.73361e-31	MAB_0622c	Probable dehydrogenase
MAB_1597	2.78494	2.52064e-14	8.11034e-14	MAB_1597	hypothetical protein
MAB_2748c	2.78187	7.06763e-90	2.81465e-88	MAB_2748c	hypothetical protein
MAB_3068c	2.7803	2.42682e-106	1.34363e-104	MAB_3068c	Possible transcriptional regulatory protein
MAB_0367c	0.174541	0.320182	0.359719	MAB_0367c	hypothetical protein
MAB_4612	2.77974	5.81318e-45	6.74983e-44	MAB_4612	hypothetical protein
MAB_0117c	2.7789	7.95719e-53	1.18834e-51	MAB_0117c	hypothetical protein
MAB_0370	-0.286902	0.0101955	0.0141682	egtB	hypothetical protein
MAB_0371	0.0539336	0.710954	0.740306	egtC	hypothetical protein
MAB_0946	2.77454	7.1037e-63	1.48621e-61	MAB_0946	Putative transcription regulator protein, MarR
MAB_0372	0.123428	0.546523	0.585054	egtD	hypothetical protein
MAB_0373	-0.246437	0.193701	0.226301	egtE	Probable aminotransferase
MAB_2042c	2.76644	5.7608e-165	7.92546e-163	MAB_2042c	hypothetical protein
MAB_0375	0.246007	0.311551	0.350978	MAB_0375	Hypothetical protein
MAB_0376	0.278781	0.070823	0.0885044	MAB_0376	Conserved hypothetical protein (peptidase?)
MAB_2385	2.76453	3.55094e-05	6.20527e-05	MAB_2385	Probable streptomycin phosphotransferase
MAB_3621c	2.7574	3.86028e-135	3.37032e-133	MAB_3621c	Probable taurine dioxygenase
MAB_4162c	2.75677	3.94958e-57	7.03179e-56	MAB_4162c	Putative 2-nitropropane dioxygenase
MAB_0381	0.184942	0.241358	0.277268	MAB_0381	Glycerol uptake facilitator protein (GlpF)
MAB_1457	2.7548	5.41091e-80	1.72997e-78	murA	Probable UDP-N-acetylglucosamine 1-carboxyvinyltransferase MurA
MAB_0750	2.74875	6.20473e-107	3.56576e-105	MAB_0750	Putative oxidoreductase
MAB_0613	2.74849	1.93031e-39	1.92606e-38	MAB_0613	Putative cytochrome P450
MAB_2236c	2.74756	1.75414e-11	4.75449e-11	MAB_2236c	Putative short-chain dehydrogenase/reductase
MAB_2380c	2.74306	5.04342e-66	1.16822e-64	MAB_2380c	Putative transcriptional regulator, TetR family
MAB_0388c	-0.155835	0.389151	0.430703	MAB_0388c	hypothetical protein
MAB_3432c	2.73238	4.24426e-47	5.27916e-46	MAB_3432c	Probable cytosine permease
MAB_2093	2.72662	1.69714e-33	1.31261e-32	MAB_2093	UBA/THIF-type NAD/FAD binding fold
MAB_0391c	-0.593962	0.0128143	0.0175974	MAB_0391c	hypothetical protein
MAB_0392c	-0.382561	0.0442341	0.0567457	MAB_0392c	hypothetical protein
MAB_3924c	2.72266	9.98401e-39	9.68534e-38	MAB_3924c	Putative transcriptional regulator, TetR family
MAB_0394c	-0.741757	0.0137797	0.0188699	MAB_0394c	hypothetical protein
MAB_2027	2.7209	7.67275e-23	3.82794e-22	MAB_2027	Putative acyl carrier protein
MAB_0450c	2.71641	3.62504e-80	1.16721e-78	MAB_0450c	Putative ABC transport system membrane protein
MAB_3959c	2.7126	1.63754e-44	1.85397e-43	MAB_3959c	Putative ATP-dependent Clp protease
MAB_4531	2.70212	3.94913e-35	3.25983e-34	MAB_4531	Hypothetical protein
MAB_4174	2.69322	3.04766e-31	2.12868e-30	MAB_4174	hypothetical protein
MAB_0403	0.452525	0.00758219	0.0106904	MAB_0403	hypothetical protein
MAB_0924c	2.68982	5.04523e-30	3.34873e-29	MAB_0924c	Putative organic hydroperoxide resistance protein/OsmC-like protein
MAB_2636c	2.67747	1.13763e-42	1.24454e-41	MAB_2636c	hypothetical protein
MAB_3587c	2.67472	2.35103e-27	1.40259e-26	MAB_3587c	hypothetical protein
MAB_2310	2.67428	1.70765e-38	1.63216e-37	MAB_2310	Possible drug efflux membrane protein
MAB_0408c	0.0140326	0.881177	0.894776	MAB_0408c	Probable bifunctional membrane-associated penicillin-binding protein PonA2/glycosyl transferase
MAB_2405	2.67338	4.63886e-89	1.81556e-87	MAB_2405	hypothetical protein
MAB_4159	2.67156	2.93302e-85	1.04031e-83	MAB_4159	Probable acyl-CoA dehydrogenase
MAB_3066c	2.66511	7.78206e-159	9.5488e-157	MAB_3066c	hypothetical protein
MAB_0412	0.220333	0.154508	0.183116	MAB_0412	hypothetical protein
MAB_0572	2.65965	2.05527e-08	4.60104e-08	MAB_0572	23S rRNA (guanosine(2251)-2'-O)-methyltransferase RlmB
MAB_4778c	2.64891	1.63812e-62	3.4115e-61	MAB_4778c	Hypothetical protein
MAB_0415	-0.315228	0.0786832	0.097735	MAB_0415	hypothetical protein
MAB_4394	2.64462	1.25787e-42	1.36948e-41	MAB_4394	Conserved hypothetical protein (allophanate hydrolase?)
MAB_1261	2.64312	7.20008e-46	8.6022e-45	MAB_1261	Hypothetical protein
MAB_0121	2.64249	1.42706e-79	4.53065e-78	MAB_0121	Rhodanese-like protein
MAB_0419	0.12836	0.446981	0.488046	MAB_0419	hypothetical protein
MAB_3027	2.63792	2.86436e-46	3.47706e-45	MAB_3027	hypothetical protein
MAB_3217	2.63687	4.89666e-23	2.46462e-22	MAB_3217	Hypothetical protein
MAB_2739c	2.63481	2.53588e-139	2.39852e-137	MAB_2739c	Probable thioredoxin TrxB
MAB_0472	2.62499	2.9708e-34	2.36207e-33	MAB_0472	hypothetical protein
MAB_1231	2.62152	3.34864e-16	1.18587e-15	MAB_1231	hypothetical protein
MAB_2178	2.62096	8.5644e-29	5.46101e-28	MAB_2178	Probable ABC transporter, ATP-binding protein
MAB_3715c	2.6184	2.32701e-43	2.58304e-42	MAB_3715c	Putative two-component system sensor kinase
MAB_4163c	2.61788	2.28607e-50	3.13558e-49	MAB_4163c	Probable fatty-acid-CoA ligase FadD
MAB_1188c	2.59785	8.70061e-43	9.56435e-42	MAB_1188c	Probable acyl-CoA dehydrogenase
MAB_3197	2.59727	9.4362e-19	3.85602e-18	MAB_3197	Conserved hypothetical protein (putative peptidase)
MAB_0868c	2.59168	5.93991e-49	7.77152e-48	MAB_0868c	hypothetical protein
MAB_2331	2.58994	5.47497e-61	1.09019e-59	MAB_2331	hypothetical protein
MAB_2959	2.58676	7.239e-60	1.38671e-58	MAB_2959	Putative acetyltransferase
MAB_0434c	-0.248851	0.151272	0.179549	MAB_0434c	Hypothetical protein
MAB_1150	2.58196	7.77533e-93	3.23853e-91	MAB_1150	Hypothetical protein
MAB_4089c	2.57701	3.34546e-55	5.62532e-54	MAB_4089c	Putative transcriptional regulator, TetR family
MAB_3043c	2.57067	2.09913e-83	7.21975e-82	dapF	Probable diaminopimelate epimerase (DapF epimerase)
MAB_0438c	0.0208906	0.906146	0.916236	MAB_0438c	hypothetical protein
MAB_3574c	2.56735	1.23396e-18	5.00643e-18	MAB_3574c	3-oxoacyl-[acyl-carrier-protein] synthase III
MAB_2768	2.56695	2.30617e-14	7.44667e-14	MAB_2768	hypothetical protein
MAB_4173	2.56676	2.31765e-30	1.56813e-29	MAB_4173	Possible oxidoreductase
MAB_1489	2.56027	2.80364e-67	6.69922e-66	MAB_1489	Probable acyl-CoA ligase FadD
MAB_1136	2.55915	5.66726e-40	5.73037e-39	MAB_1136	Possible transcriptional regulatory protein TetR
MAB_3501	2.55879	1.13091e-51	1.63514e-50	MAB_3501	hypothetical protein
MAB_0445	0.297115	0.0775157	0.0964432	MAB_0445	hypothetical protein
MAB_2852c	2.55097	1.50775e-153	1.66955e-151	MAB_2852c	Hypothetical protein
MAB_0290	2.55086	6.38691e-33	4.83276e-32	MAB_0290	Probable 3-carboxymuconate cycloisomerase (PcaB)
MAB_0448c	0.544368	0.131885	0.158276	MAB_0448c	Hypothetical protein
MAB_2204	2.54977	3.855e-107	2.24381e-105	MAB_2204	Conserved hypothetical protein (FxsA cytoplasmic membrane protein?)
MAB_2797c	2.5445	3.71461e-71	1.02831e-69	MAB_2797c	Putative riboflavin synthase alpha chain
MAB_3210c	2.53533	1.42764e-12	4.1628e-12	MAB_3210c	hypothetical protein
MAB_0929	2.53358	6.84031e-36	5.85943e-35	MAB_0929	hypothetical protein
MAB_4414	2.53164	5.7335e-84	2.00231e-82	MAB_4414	Putative NAD-binding protein (D-isomer specific 2-hydroxyacid dehydrogenase?)
MAB_3049c	2.53108	3.11575e-27	1.85151e-26	MAB_3049c	Hypothetical protein
MAB_3219	2.52767	2.76348e-05	4.87421e-05	MAB_3219	hypothetical protein
MAB_4744c	2.52365	2.01226e-12	5.81518e-12	MAB_4744c	hypothetical protein
MAB_2221	2.52191	3.40109e-95	1.55969e-93	MAB_2221	Putative pyridoxamine 5'-phosphate oxidase-related protein
MAB_4182	2.50253	4.56438e-29	2.96881e-28	cysC	adenylyl-sulfate kinase
MAB_0299	2.49926	3.55067e-55	5.94836e-54	MAB_0299	Putative amidohydrolase (aminocarboxymuconate-semialdehyde decarboxylase)
MAB_0462c	-0.121323	0.581737	0.617798	MAB_0462c	hypothetical protein
MAB_4735	2.49487	2.10159e-27	1.25873e-26	MAB_4735	Putative starvation-induced DNA protecting protein/Ferritin and Dps
MAB_2098	2.49382	1.90611e-12	5.51544e-12	MAB_2098	Putative regulatory protein
MAB_0969	2.49324	7.24857e-65	1.63724e-63	MAB_0969	Putative transcriptional regulator, TetR
MAB_4234c	2.48523	9.99071e-25	5.36779e-24	MAB_4234c	Putative FMNH2-utilizing oxygenase
MAB_2040c	2.48334	1.54007e-81	5.1411e-80	MAB_2040c	Conserved hypothetical protein (carboxymuconolactone decarboxylase?)
MAB_3792	2.47624	8.62792e-88	3.29166e-86	MAB_3792	Luciferase-like protein
MAB_1000	2.44762	2.06189e-22	1.00873e-21	MAB_1000	Hypothetical protein
MAB_3463	2.44366	9.66392e-27	5.63212e-26	MAB_3463	Putative O-methyltransferase, family 3
MAB_0923c	2.44129	1.78972e-20	7.99154e-20	MAB_0923c	hypothetical protein
MAB_1627	2.44103	7.09234e-33	5.34871e-32	MAB_1627	Conserved hypothetical protein (ComEC/Rec2-related protein?)
MAB_2717c	2.43729	5.98111e-29	3.86812e-28	MAB_2717c	hypothetical protein
MAB_3984c	2.43218	3.93108e-38	3.70272e-37	MAB_3984c	Putative metal transporter ATPase
MAB_3368c	2.43199	2.94086e-41	3.11223e-40	MAB_3368c	Putative transcriptional regulator, AsnC family
MAB_1182	2.42903	3.2794e-58	6.02772e-57	MAB_1182	hypothetical protein
MAB_0480	2.42755	1.79989e-22	8.83407e-22	MAB_0480	Conserved hypothetical protein (NmrA-like)
MAB_0612c	2.4266	5.04959e-39	4.96216e-38	MAB_0612c	Probable acetyl-CoA acetyltransferase FadA
MAB_0812	2.42428	1.15581e-16	4.23516e-16	MAB_0812	Putative transcriptional regulator, IclR
MAB_0482c	0.280936	0.076109	0.094745	MAB_0482c	hypothetical protein
MAB_2509c	2.42409	3.55596e-16	1.25732e-15	MAB_2509c	hypothetical protein
MAB_0441	2.42395	1.79524e-44	2.02746e-43	MAB_0441	hypothetical protein
MAB_1380	2.41997	6.83246e-12	1.9007e-11	MAB_1380	hypothetical protein
MAB_0488	-0.483367	0.0379489	0.0489772	MAB_0488	hypothetical protein
MAB_4418	2.4184	1.02974e-108	6.07147e-107	MAB_4418	Succinate-semialdehyde dehydrogenase
MAB_2522c	2.41807	6.33583e-37	5.6735e-36	MAB_2522c	hypothetical protein
MAB_1585	2.41784	6.9503e-49	9.04137e-48	MAB_1585	Putative acetyltransferase
MAB_3521c	2.41633	6.36793e-21	2.89974e-20	MAB_3521c	Probable nitrite reductase
MAB_0942	2.41471	1.47901e-48	1.88615e-47	MAB_0942	Putative transcriptional regulator, AraC family
MAB_0491	0.605302	0.0125674	0.017295	MAB_0491	Probable DNA polymerase III, delta' subunit
MAB_0492	-0.204939	0.258434	0.295688	MAB_0492	hypothetical protein
MAB_0809c	2.41042	7.01689e-13	2.08759e-12	MAB_0809c	Conserved hypothetical PPE family protein
MAB_2738c	2.40958	1.65076e-69	4.33206e-68	MAB_2738c	Hypothetical protein
MAB_3857c	2.40763	1.05509e-17	4.08365e-17	MAB_3857c	Probable enoyl-coa hydratase/isomerase
MAB_0496c	-0.717625	0.147541	0.17535	MAB_0496c	hypothetical protein
MAB_3455c	2.40029	1.62669e-32	1.20084e-31	MAB_3455c	Putative acyl-CoA thiolase
MAB_0498c	0.167851	0.649738	0.681575	MAB_0498c	hypothetical protein
MAB_3461c	2.39265	3.89042e-30	2.60125e-29	MAB_3461c	hypothetical protein
MAB_2386	2.38253	9.66091e-15	3.176e-14	MAB_2386	Putative transcriptional regulator, ArsR family
MAB_0501c	0.173321	0.278059	0.316309	MAB_0501c	Probable peptidase S15
MAB_2067c	2.38234	2.32499e-36	2.026e-35	MAB_2067c	Probable acetyl/propionyl-CoA carboxylase beta subunit AccD2
MAB_1722	2.37341	2.33431e-23	1.18676e-22	MAB_1722	hypothetical protein
MAB_0453c	2.37316	4.02966e-08	8.79974e-08	MAB_0453c	hypothetical protein
MAB_0505c	-0.41377	0.014765	0.020112	MAB_0505c	Putative glycosyl transferase
MAB_1264	2.37111	7.32055e-46	8.72318e-45	MAB_1264	Hypothetical protein
MAB_0614	2.37047	1.57078e-63	3.37978e-62	MAB_0614	Probable acyl-CoA dehydrogenase FadE
MAB_2262c	2.36843	7.58981e-36	6.48922e-35	MAB_2262c	Hypothetical ABC transporter ATP-binding protein
MAB_0213c	2.3679	3.73413e-50	5.09098e-49	MAB_0213c	hypothetical protein
MAB_1257	2.36765	3.09994e-97	1.43609e-95	ispH	4-hydroxy-3-methylbut-2-enyl diphosphate reductase
MAB_2860c	2.36082	7.13186e-40	7.18123e-39	MAB_2860c	hypothetical protein
MAB_0513	0.536997	0.0361807	0.0469316	MAB_0513	Putative monooxygenase
MAB_4416c	2.35937	5.08201e-74	1.46027e-72	MAB_4416c	hypothetical protein
MAB_0999	2.35346	2.32985e-32	1.70881e-31	MAB_0999	Putative NAD-dependent formate dehydrogenase
MAB_0458	2.3527	1.79692e-20	8.01377e-20	MAB_0458	Hypothetical protein
MAB_0517	-0.242275	0.25063	0.287266	MAB_0517	Hypothetical protein
MAB_0449	2.34725	8.47622e-44	9.45505e-43	MAB_0449	Probable copper-transporting ATPase
MAB_4739	2.34709	1.29053e-34	1.04253e-33	MAB_4739	Probable FAD dependent oxidoreductase
MAB_2417	2.34702	9.1404e-27	5.34072e-26	MAB_2417	hypothetical protein
MAB_0521	0.452949	0.0182446	0.0245861	tilS	Putative tRNA(Ile)-lysidine synthase
MAB_3858c	2.34482	5.70496e-26	3.21746e-25	MAB_3858c	hypothetical protein
MAB_2237c	2.34052	2.44723e-14	7.88532e-14	MAB_2237c	Probable FAD-dependent monooxygenase
MAB_2283	2.33279	1.95746e-55	3.30366e-54	MAB_2283	Putative oxidoreductase
MAB_0525c	-0.028124	0.863726	0.880601	MAB_0525c	Probable conserved lipoprotein LpqG
MAB_1033	2.33189	2.36464e-17	8.98364e-17	MAB_1033	Putative ATP-dependent DNA ligase
MAB_0920	2.32874	1.16078e-32	8.66764e-32	MAB_0920	Putative repressor in the phenylacetic acid catabolism
MAB_4412c	2.32669	3.70775e-53	5.64873e-52	MAB_4412c	Putative decarboxylase
MAB_0529c	-0.545586	0.198306	0.231323	MAB_0529c	hypothetical protein
MAB_3427	2.32548	4.07922e-19	1.68975e-18	MAB_3427	hypothetical protein
MAB_0532	0.00856184	0.975704	0.977642	MAB_0532	Hypothetical protein
MAB_4328c	2.32272	1.91181e-45	2.24279e-44	MAB_4328c	hypothetical protein
MAB_1048c	2.32111	2.65606e-17	1.00488e-16	MAB_1048c	Probable class II aldolase
MAB_2999c	2.31751	1.07513e-47	1.34836e-46	MAB_2999c	Possible alternative RNA polymerase SigI
MAB_1189c	2.31497	1.46628e-25	8.1281e-25	MAB_1189c	Probable methylmalonic acid semialdehyde dehydrogenase MmsA
MAB_4799c	2.31366	7.02881e-32	5.05718e-31	MAB_4799c	Conserved hypothetical protein (methyltransferase?)
MAB_4632	2.30811	5.95507e-27	3.52032e-26	MAB_4632	Putative short chain dehydrogenase/reductase
MAB_3172c	2.30756	1.77857e-59	3.36446e-58	MAB_3172c	hypothetical protein
MAB_0540	0.123636	0.413655	0.454854	MAB_0540	hypothetical protein
MAB_1691	2.30236	5.75201e-10	1.41771e-09	MAB_1691	Hypothetical protein
MAB_3859c	2.30235	1.05627e-34	8.57862e-34	MAB_3859c	Possible enoyl-CoA hydratase/isomerase
MAB_2707	2.30115	3.01001e-24	1.58532e-23	MAB_2707	Putative transcriptional regulator
MAB_2569c	2.29836	1.48182e-10	3.79867e-10	MAB_2569c	hypothetical protein
MAB_1411	2.29693	6.01479e-59	1.12375e-57	MAB_1411	Putative mechanosensitive ion channel
MAB_4786c	2.29312	4.20748e-20	1.84204e-19	MAB_4786c	Hypothetical protein
MAB_2546	2.2896	1.62053e-53	2.51099e-52	MAB_2546	Probable amidohydrolase
MAB_1666	2.28932	1.01367e-67	2.50113e-66	dnaJ	Chaperone protein DnaJ
MAB_0552c	0.144795	0.161665	0.191135	MAB_0552c	Probable conserved lipoprotein LpqF
MAB_3822	2.28475	1.13241e-05	2.06058e-05	MAB_3822	Hypothetical protein
MAB_2094	2.27909	1.86805e-26	1.07763e-25	MAB_2094	Hypothetical protein
MAB_3318	2.27767	1.3784e-50	1.89634e-49	MAB_3318	Putative regulatory protein
MAB_3448	2.2773	5.06323e-37	4.57e-36	MAB_3448	acyltransferase
MAB_0442	2.27654	1.66848e-40	1.72943e-39	MAB_0442	Putative transposase/integrase
MAB_2391	2.27463	5.31551e-26	3.00528e-25	MAB_2391	hypothetical protein
MAB_1475	2.27008	2.71767e-81	9.00601e-80	clpS	Probable ATP-dependent Clp protease adaptor protein ClpS
MAB_2585	2.26878	2.59089e-10	6.54935e-10	MAB_2585	Probable L-ectoine synthase
MAB_2769	2.2664	4.85304e-13	1.45816e-12	MAB_2769	Cytochrome c oxidase subunit III
MAB_4576c	2.26013	4.31628e-34	3.41392e-33	MAB_4576c	Hypothetical protein
MAB_3921c	2.25933	8.5055e-17	3.13943e-16	MAB_3921c	hypothetical protein
MAB_0563	-0.222746	0.301369	0.340352	MAB_0563	hypothetical protein
MAB_2100	2.25585	1.35325e-37	1.25128e-36	MAB_2100	Putative plasmid replication initiator protein
MAB_3696c	2.25465	2.41727e-56	4.17278e-55	MAB_3696c	Putative transcriptional regulator
MAB_0456	2.25346	5.42454e-17	2.01864e-16	MAB_0456	Hypothetical protein
MAB_0611	2.25344	4.06336e-24	2.11556e-23	MAB_0611	Putative cytochrome P450
MAB_4451c	2.25094	6.56478e-36	5.63404e-35	MAB_4451c	Conserved hypothetical protein (hydrolase?)
MAB_4645	2.24486	1.09158e-54	1.77626e-53	MAB_4645	hypothetical protein
MAB_2504c	2.24032	1.0903e-25	6.08101e-25	MAB_2504c	hypothetical protein
MAB_2635c	2.23728	7.49489e-65	1.68449e-63	MAB_2635c	Conserved hypothetical protein (sensor protein?)
MAB_0479	2.23464	6.96224e-29	4.4708e-28	MAB_0479	Putative regulatory protein, MarR
MAB_4063c	2.23403	3.88087e-16	1.36901e-15	MAB_4063c	Transcriptional regulator, HxlR family
MAB_0810c	2.23086	1.467e-31	1.03903e-30	MAB_0810c	Putative transcriptional regulator, GntR family
MAB_0576c	0.37769	0.0266923	0.0352481	MAB_0576c	Putative ABC transporter ATP-binding protein
MAB_1032c	2.22911	5.01669e-26	2.83987e-25	ku	Conserved hypothetical protein (Ku70/Ku80 beta-barrel domain protein?)
MAB_0016	2.22357	3.58522e-15	1.20928e-14	MAB_0016	hypothetical protein
MAB_1470c	2.22096	5.87697e-54	9.26439e-53	MAB_1470c	Possible lipoprotein peptidase LpqM
MAB_0581c	-0.807441	0.0121652	0.0167617	MAB_0581c	hypothetical protein
MAB_1155	2.2155	9.28962e-70	2.49555e-68	MAB_1155	Hypothetical protein
MAB_0583c	-0.0193413	0.914995	0.924567	MAB_0583c	Putative oxidoreductase
MAB_3502	2.21344	1.47409e-34	1.1887e-33	MAB_3502	hypothetical protein
MAB_3714c	2.21001	2.06095e-26	1.1874e-25	MAB_3714c	Putative two-component system response regulator, LuxR family
MAB_0587	0.0641521	0.648205	0.680271	MAB_0587	Probable acetamidase/formamidase
MAB_0588c	0.0352284	0.880898	0.894693	MAB_0588c	Porphyromonas-type peptidyl-arginine deiminase
MAB_0589	0.0970025	0.597563	0.632828	MAB_0589	Probable aquaporin Z
MAB_0590c	-0.156258	0.232048	0.267114	MAB_0590c	hypothetical protein
MAB_4395	2.20749	4.0614e-44	4.55278e-43	MAB_4395	Aminoglycoside 2'-N-acetyltransferase
MAB_2706c	2.19785	4.54132e-21	2.08049e-20	MAB_2706c	Putative transporter
MAB_1536	2.1965	1.30593e-17	5.03305e-17	MAB_1536	Putative transcriptional regulator, TetR family
MAB_0602c	2.1932	1.07963e-13	3.37107e-13	MAB_0602c	Hypothetical protein
MAB_3173c	2.19018	1.84861e-21	8.63443e-21	MAB_3173c	hypothetical protein
MAB_4132	2.18964	1.80022e-37	1.65445e-36	MAB_4132	Hypothetical protein
MAB_0596c	-0.544908	0.0249378	0.0330266	MAB_0596c	Probable fatty-acid-CoA ligase FadD
MAB_0927	2.18408	5.34521e-13	1.60286e-12	MAB_0927	Probable glycosyltransferase
MAB_0598	0.0140426	0.935722	0.942992	MAB_0598	Short-chain dehydrogenase/reductase
MAB_0599	0.0965158	0.595526	0.630965	MAB_0599	Probable transcriptional regulator TetR family
MAB_0600	0.172478	0.257739	0.294967	MAB_0600	Probable acetyl-CoA acetyltransferase FadA
MAB_0818	2.1812	9.17106e-11	2.37652e-10	MAB_0818	Probable tryptophan 2-monooxygenase
MAB_2514c	2.1774	1.66125e-19	7.01587e-19	MAB_2514c	Conserved hypothetical protein (metallophosphoesterase?)
MAB_0380	2.17441	2.1995e-36	1.92033e-35	MAB_0380	Probable short-chain dehydrogenase/reductase
MAB_0604c	0.195415	0.329433	0.369838	MAB_0604c	Putative CoA-transferase beta subunit
MAB_0605c	0.152437	0.511735	0.5508	MAB_0605c	Putative CoA-transferase alpha subunit
MAB_0606c	-0.381487	0.354561	0.395603	MAB_0606c	Probable enoyl-CoA hydratase EchA
MAB_4915c	2.17278	7.13378e-40	7.18123e-39	MAB_4915c	Hypothetical protein
MAB_0608	0.0621561	0.788053	0.81202	MAB_0608	Probable short-chain dehydrogenase/reductase
MAB_0609c	0.304114	0.131401	0.157737	MAB_0609c	hypothetical protein
MAB_0015	2.16684	3.29157e-32	2.39483e-31	MAB_0015	Hypothetical protein
MAB_1283c	2.1615	7.29695e-13	2.16524e-12	MAB_1283c	Hypothetical protein
MAB_4456	2.15607	1.45405e-37	1.34175e-36	MAB_4456	Putative cytochrome P450
MAB_4561	2.15537	1.30386e-51	1.87327e-50	MAB_4561	Conserved hypothetical protein (pirin?)
MAB_3220	2.15247	6.83748e-20	2.95921e-19	MAB_3220	Hypothetical protein
MAB_4611c	2.14669	2.70288e-27	1.60826e-26	MAB_4611c	Putative transcriptional regulator
MAB_3508c	2.14638	6.23639e-52	9.07474e-51	whiB	Putative transcriptional regulator
MAB_0310c	2.14119	1.06468e-37	9.88472e-37	MAB_0310c	Putative cyclopropane-fatty-acyl-phospholipid synthase
MAB_0569	2.13674	7.54594e-24	3.8886e-23	ispD	2-C-methyl-D-erythritol 4-phosphate cytidylyltransferase
MAB_0619	0.52229	0.00895964	0.0125429	MAB_0619	Hypothetical protein
MAB_0620c	-0.155887	0.405785	0.446935	MAB_0620c	Hypothetical protein
MAB_3962	2.13539	9.89827e-06	1.81056e-05	MAB_3962	Hypothetical cytochrome P450
MAB_0300c	2.13497	2.28351e-21	1.05787e-20	MAB_0300c	Putative transcriptional regulator, TetR family
MAB_1297c	2.13247	1.38169e-45	1.63357e-44	MAB_1297c	hypothetical protein
MAB_3400	2.13193	4.95699e-57	8.7567e-56	MAB_3400	NADP-dependent alcohol dehydrogenase C
MAB_2516c	2.13068	3.75882e-11	1.00147e-10	MAB_2516c	hypothetical protein
MAB_1107c	2.12461	3.21666e-25	1.75948e-24	MAB_1107c	Hypothetical protein
MAB_0144c	2.12339	3.90196e-24	2.0362e-23	MAB_0144c	Putative oxidoreductase EphD
MAB_0311c	2.12053	3.09559e-32	2.25948e-31	MAB_0311c	hypothetical protein
MAB_2770	2.11797	1.30221e-24	6.94715e-24	MAB_2770	hypothetical protein
MAB_1019c	2.11427	1.53936e-21	7.20484e-21	MAB_1019c	Probable glycosyl transferase
MAB_0631c	-0.460221	0.0508861	0.0647486	MAB_0631c	Putative cation antiporter subunit
MAB_0632c	-0.499951	0.028035	0.0368818	MAB_0632c	Putative cation antiporter subunit
MAB_3583c	2.10688	2.78349e-19	1.16149e-18	MAB_3583c	hypothetical protein
MAB_0634c	-0.415458	0.00786814	0.0110764	MAB_0634c	Putative cation antiporter NADH dehydrogenase subunit
MAB_0636c	0.00884066	0.948642	0.953895	MAB_0636c	Putative cation antiporter NADH dehydrogenase subunit
MAB_3301	2.10506	4.10872e-14	1.30628e-13	MAB_3301	hypothetical protein
MAB_0457	2.09922	5.22165e-10	1.2919e-09	MAB_0457	Hypothetical protein
MAB_0379	2.09653	1.07122e-18	4.36956e-18	MAB_0379	Conserved hypothetical protein (MaoC-like dehydratase?)
MAB_3828c	2.09047	1.52327e-51	2.16792e-50	MAB_3828c	Ethanolamine ammonia-lyase, large subunit
MAB_4419	2.08643	7.76449e-64	1.68664e-62	MAB_4419	Tartrate dehydrogenase
MAB_0219	2.08465	4.94258e-22	2.36452e-21	MAB_0219	hypothetical protein
MAB_3726	2.0844	2.15449e-09	5.10511e-09	whiB	Putative transcriptional regulator, WhiB family
MAB_2431c	2.08324	8.83835e-55	1.45913e-53	MAB_2431c	Possible luciferase-like oxidoreductase
MAB_0947c	2.08241	7.9262e-49	1.02814e-47	MAB_0947c	Putative luciferase
MAB_0646c	0.616903	0.0620134	0.0778598	MAB_0646c	Putative short-chain dehydrogenase/reductase
MAB_1721	2.08107	2.28071e-19	9.56087e-19	MAB_1721	Putative histidine kinase sensor of two-component system
MAB_3302	2.0687	6.64592e-37	5.9278e-36	MAB_3302	Probable major facilitator superfamily
MAB_0649c	-0.317622	0.0748469	0.0932249	MAB_0649c	Putative monooxygenase
MAB_0650	-0.151618	0.769262	0.794823	groL	60 kDa chaperonin 2 (Protein Cpn60 2) (GroEL)
MAB_1712	2.06859	2.7913e-26	1.60209e-25	MAB_1712	hypothetical protein
MAB_2962	2.06758	6.61058e-26	3.71436e-25	MAB_2962	Probable fatty-acid-CoA ligase FadD
MAB_2834c	2.06462	3.7867e-56	6.4874e-55	MAB_2834c	Conserved hypothetical protein (methyltransferase?)
MAB_3522c	2.06422	2.23425e-18	8.92915e-18	MAB_3522c	Probable nitrite reductase
MAB_1273	2.06088	1.42238e-38	1.36814e-37	MAB_1273	Possible cysteine synthase A CysK2
MAB_4393	2.05596	3.78172e-32	2.74704e-31	MAB_4393	hypothetical protein
MAB_0470c	2.0548	6.57318e-14	2.07382e-13	MAB_0470c	Putative hydrolase (alpha/beta hydrolase fold)
MAB_0351	2.05383	2.65157e-38	2.50794e-37	MAB_0351	Catalase
MAB_0659	-0.0733059	0.846747	0.865818	MAB_0659	Putative dioxygenase
MAB_0660	-0.833608	0.0660532	0.0827259	MAB_0660	hypothetical protein
MAB_4417c	2.05129	2.75369e-112	1.68942e-110	MAB_4417c	Probable aminotransferase
MAB_0662	-1.22288	0.0653614	0.0819047	MAB_0662	hypothetical protein
MAB_1363	2.04713	2.02248e-47	2.5295e-46	MAB_1363	hypothetical protein
MAB_2505c	2.04472	2.65779e-20	1.17606e-19	MAB_2505c	Probable phosphoketolase
MAB_3678c	2.04177	2.1568e-22	1.05403e-21	MAB_3678c	Probable alternative RNA polymerase sigma factor SigJ
MAB_0433	2.03743	2.42519e-33	1.86301e-32	MAB_0433	Type II secretion system protein E
MAB_0945	2.03513	2.2302e-34	1.78573e-33	MAB_0945	Putative drug resistance transporter, EmrB/QacA family
MAB_0668c	0.170523	0.630662	0.663393	MAB_0668c	Probable O-methyltransferase OmT
MAB_0669	0.139125	0.708774	0.738374	MAB_0669	Hypothetical PPE-family protein
MAB_0670	0.484643	0.0776993	0.0966452	MAB_0670	hypothetical protein
MAB_2261c	2.03288	1.18226e-28	7.48602e-28	MAB_2261c	Hypothetical ABC transporter ATP-binding protein
MAB_3703c	2.03094	6.46712e-34	5.07094e-33	dnaE2	Error-prone DNA polymerase
MAB_0468	2.02884	2.14634e-10	5.45294e-10	MAB_0468	Probable transmembrane carbonic anhydrase
MAB_0674	0.355283	0.00921611	0.0128821	MAB_0674	Putative sensor histidine kinase PhoR
MAB_2593	2.02842	4.12082e-28	2.54538e-27	MAB_2593	Putative transcriptional regulator, TetR
MAB_3340	2.01285	1.74505e-40	1.80057e-39	MAB_3340	Probable sensor histidine kinase
MAB_1381	2.01264	5.12451e-19	2.11695e-18	MAB_1381	Putative oxidoreductase EphD
MAB_4332	2.00825	2.07882e-11	5.60441e-11	MAB_4332	Possible transcriptional regulatory protein TetR
MAB_0681	0.169196	0.390076	0.431412	MAB_0681	Putative HTH-type transcriptional regulator
MAB_3097	2.0055	1.67147e-31	1.18017e-30	MAB_3097	Hypothetical protein
MAB_0131c	2.00497	9.77988e-28	5.95982e-27	MAB_0131c	hypothetical protein
MAB_4290c	2.00218	3.02899e-50	4.14205e-49	MAB_4290c	hypothetical protein
MAB_0993c	1.99881	6.78043e-25	3.66903e-24	MAB_0993c	Putative transcriptional regulator, LysR family
MAB_2744c	1.99851	7.6698e-74	2.18999e-72	MAB_2744c	hypothetical protein
MAB_2561c	1.99747	1.40301e-19	5.93633e-19	pckG	Phosphoenolpyruvate carboxykinase
MAB_2747c	1.99194	4.85067e-50	6.59343e-49	MAB_2747c	ABC transporter ATP-binding protein
MAB_4503c	1.98747	7.69795e-27	4.53291e-26	MAB_4503c	Hypothetical protein
MAB_4752	1.98628	3.66871e-24	1.91889e-23	MAB_4752	hypothetical protein
MAB_0799c	1.98454	8.79855e-35	7.18443e-34	MAB_0799c	Hypothetical protein
MAB_1249	1.98454	3.14688e-41	3.32252e-40	MAB_1249	Hypothetical protein
MAB_3201	1.98369	1.23941e-16	4.52013e-16	MAB_3201	Putative membrane protein MmpL
MAB_2384	1.98086	6.01611e-09	1.38831e-08	MAB_2384	hypothetical protein
MAB_0378	1.98048	1.827e-17	6.96439e-17	MAB_0378	Probable lipid-transfer protein Ltp1/thiolase
MAB_3789c	1.97701	4.48537e-60	8.66536e-59	MAB_3789c	Possible protease IV SppA (endopeptidase IV)
MAB_1113c	1.97478	1.20644e-19	5.11889e-19	MAB_1113c	Conserved hypothetical protein (Pyridoxamine 5'-phosphate oxidase-related, FMN-binding?)
MAB_0697	-0.327468	0.00713085	0.0100917	purS	hypothetical protein
MAB_3329c	1.97045	2.67412e-18	1.06402e-17	MAB_3329c	Putative transcriptional regulator, MarR family
MAB_0699c	0.205305	0.0993564	0.121355	MAB_0699c	Probable 29 kDa antigen CFP29 (Bacteriocin CFP29)
MAB_0700c	-0.12392	0.350208	0.39113	MAB_0700c	Putative Dyp-type peroxidase
MAB_0701	0.081624	0.51661	0.555389	MAB_0701	Probable M18-family aminopeptidase 2
MAB_0703c	-0.260498	0.0846205	0.10468	MAB_0703c	hypothetical protein
MAB_2784c	1.96958	5.12135e-33	3.88812e-32	uvrC	UvrABC system protein C UvrC
MAB_1152	1.96482	3.4923e-41	3.67867e-40	MAB_1152	Hypothetical protein
MAB_0706c	-0.200327	0.200068	0.233319	MAB_0706c	Hypothetical protein
MAB_0568	1.95284	2.09154e-46	2.54573e-45	MAB_0568	Putative CarD-like transcriptional regulator
MAB_0708	0.0589504	0.597478	0.632828	MAB_0708	hypothetical protein
MAB_0761c	1.95165	1.28204e-11	3.50419e-11	MAB_0761c	Putative 3-hydroxyacyl-CoA dehydrogenase
MAB_1427c	1.94965	1.80729e-28	1.13644e-27	MAB_1427c	Putative cytochrome P450
MAB_0711	-0.149145	0.267212	0.304886	MAB_0711	hypothetical protein
MAB_1371	1.94738	6.00407e-27	3.54467e-26	MAB_1371	hypothetical protein
MAB_3520c	1.94738	4.15583e-13	1.25449e-12	MAB_3520c	Possible transcriptional regulatory protein
MAB_0014	1.94712	1.78052e-28	1.12116e-27	MAB_0014	Hypothetical protein
MAB_0615	1.94305	7.07648e-62	1.44717e-60	MAB_0615	Putative acyl-CoA dehydrogenase
MAB_0354c	1.94078	7.25727e-23	3.62864e-22	MAB_0354c	Oxidoreductase, 2-nitropropane dioxygenase family
MAB_0723c	-0.274	0.236726	0.272085	MAB_0723c	Putative triacylglycerol lipase precursor
MAB_0023	1.93646	2.72428e-30	1.83778e-29	MAB_0023	Transcriptional regulator, LysR family
MAB_0737c	1.93084	4.73951e-13	1.42688e-12	MAB_0737c	hypothetical protein
MAB_2903	1.92942	2.47098e-16	8.83326e-16	MAB_2903	Hypothetical protein
MAB_1356	1.92858	1.28652e-21	6.05263e-21	MAB_1356	hypothetical protein
MAB_2746c	1.92843	1.22897e-64	2.72171e-63	MAB_2746c	Probable cysteine desulfurase/aminotransferase
MAB_2330	1.92318	1.05137e-71	2.92835e-70	MAB_2330	Hypothetical purine cyclase-related protein
MAB_0726	0.184225	0.36413	0.405482	MAB_0726	Conserved hypothetical protein (Rieske region)
MAB_0727	-0.305	0.106556	0.129765	MAB_0727	Putative dihydrodipicolinate reductase
MAB_3883c	1.92098	1.14757e-30	7.83454e-30	MAB_3883c	Putative transcriptional regulator, TetR family
MAB_2983c	1.91803	5.81849e-13	1.73789e-12	MAB_2983c	Probable chloramphenicol resistance protein
MAB_2050	1.91771	4.73937e-47	5.86287e-46	MAB_2050	Putative HTH-type transcriptional regulator AraC
MAB_0149c	1.91517	9.20212e-29	5.85941e-28	MAB_0149c	Hypothetical protein
MAB_3827c	1.91433	1.87079e-36	1.63649e-35	MAB_3827c	Ethanolamine ammonia-lyase, small subunit
MAB_0734	0.207659	0.612703	0.64675	MAB_0734	hypothetical protein
MAB_0989	1.9084	8.71754e-26	4.8801e-25	MAB_0989	Putative HTH-type transcriptional regulator TetR
MAB_0736	0.144535	0.823063	0.843881	MAB_0736	Hypothetical protein
MAB_1399	1.9073	1.03735e-33	8.07815e-33	MAB_1399	Probable peptidase
MAB_1272	1.90472	6.49254e-21	2.95056e-20	MAB_1272	Hypothetical protein
MAB_1083c	1.90416	9.57237e-28	5.8412e-27	MAB_1083c	hypothetical protein
MAB_2923c	1.9021	5.44783e-21	2.48575e-20	MAB_2923c	hypothetical protein
MAB_0741c	0.495899	0.00733041	0.0103547	MAB_0741c	hypothetical protein
MAB_0742c	-0.383869	0.0277344	0.0365286	MAB_0742c	Probable thioredoxin ThiX
MAB_3730c	1.90181	7.87846e-22	3.74536e-21	MAB_3730c	Hypothetical protein
MAB_3371c	1.90112	5.53248e-09	1.2815e-08	MAB_3371c	hypothetical protein
MAB_0745	0.221995	0.0781512	0.0971274	mshD	Putative acetyltransferase
MAB_3875	1.89811	2.45902e-53	3.7716e-52	MAB_3875	Putative transcriptional regulator, TetR family
MAB_3033	1.89781	1.00405e-41	1.07004e-40	MAB_3033	hypothetical protein
MAB_1681	1.88856	3.86969e-10	9.65826e-10	MAB_1681	hypothetical protein
MAB_1045	1.88721	9.6622e-13	2.84109e-12	MAB_1045	hypothetical protein
MAB_2745c	1.8865	9.17782e-50	1.23642e-48	MAB_2745c	Possible SUF system FeS assembly protein
MAB_2918c	1.88376	6.76536e-20	2.9308e-19	MAB_2918c	hypothetical protein
MAB_1923c	1.88331	1.23375e-09	2.96047e-09	MAB_1923c	hypothetical protein
MAB_2466c	1.88227	1.7038e-38	1.63191e-37	MAB_2466c	Putative transcriptional regulator, TetR
MAB_0393	1.8798	1.49783e-07	3.14299e-07	MAB_0393	Possible methyltransferase
MAB_0758	-0.173273	0.714195	0.742998	MAB_0758	hypothetical protein
MAB_2602c	1.87835	7.31272e-23	3.65234e-22	MAB_2602c	Putative transcriptional regulator, ArsR family
MAB_2072	1.87772	2.80777e-26	1.60951e-25	MAB_2072	hypothetical protein
MAB_3183c	1.87738	1.9313e-46	2.35702e-45	MAB_3183c	Probable dienelactone hydrolase
MAB_0386c	1.87628	4.40962e-45	5.13325e-44	MAB_0386c	hypothetical protein
MAB_4415	1.87577	1.50003e-51	2.14155e-50	MAB_4415	Probable amidase
MAB_3847	1.87352	1.25941e-27	7.59328e-27	MAB_3847	hypothetical protein
MAB_3265c	1.87012	9.74451e-22	4.61796e-21	MAB_3265c	hypothetical protein
MAB_1665	1.86333	5.26891e-61	1.05378e-59	hrcA	Heat-inducible transcription repressor HrcA
MAB_0765	-0.0953342	0.801789	0.824677	MAB_0765	Hypothetical conserved integral membrane protein
MAB_0766	-0.30273	0.18777	0.219937	MAB_0766	Hypothetical conserved integral membrane protein
MAB_3245	1.86201	3.12963e-39	3.08211e-38	MAB_3245	hypothetical protein
MAB_0769c	-0.188262	0.469853	0.510808	MAB_0769c	Hypothetical transcriptional regulator
MAB_0770	0.517267	0.115336	0.139447	MAB_0770	Conserved hypothetical protein (YbaK/prolyl-tRNA synthetase associated region)
MAB_0771c	1.0368	0.0139874	0.0191158	MAB_0771c	Hypothetical major facilitator transporter
MAB_1047c	1.85894	2.3187e-15	7.89714e-15	MAB_1047c	Probable dihydrodipicolinate synthetase DapA
MAB_0774c	-0.618328	0.0562917	0.0711086	MAB_0774c	Hypothetical protein
MAB_0775	0.308156	0.497294	0.537807	MAB_0775	Hypothetical protein
MAB_4006	1.85688	4.0421e-36	3.49545e-35	MAB_4006	Putative lipase/esterase/beta-lactamase
MAB_3042c	1.85639	1.36775e-53	2.13388e-52	hflX	Probable GTP-binding protein HflX
MAB_1424c	1.85144	3.32991e-16	1.18108e-15	MAB_1424c	Putative transcriptional regulator, TetR family
MAB_0783c	-0.492619	0.205233	0.23879	MAB_0783c	Bacteriophage protein
MAB_0785	-0.121572	0.487391	0.528356	MAB_0785	Hypothetical protein
MAB_0786	0.349585	0.266064	0.303652	MAB_0786	Hypothetical protein
MAB_4664	1.84844	0.000825309	0.00128937	MAB_4664	Hypothetical protein
MAB_0792	0.349711	0.0373667	0.0483043	MAB_0792	Hypothetical protein
MAB_0793	0.36001	0.0968774	0.118551	MAB_0793	Hypothetical protein
MAB_0794	0.316348	0.180938	0.212648	MAB_0794	Hypothetical protein
MAB_4484	1.84807	2.89237e-22	1.40442e-21	MAB_4484	Probable aldehyde dehydrogenase
MAB_0796c	-0.0340789	0.850304	0.868868	MAB_0796c	Hypothetical protein
MAB_0998	1.84685	2.14078e-24	1.13277e-23	MAB_0998	Transcriptional regulator, LysR family
MAB_2458c	1.84649	8.57884e-14	2.68792e-13	MAB_2458c	Putative transcriptional regulator, TetR family
MAB_4548	1.84619	2.24502e-44	2.52287e-43	MAB_4548	Probable O-methyltransferase
MAB_4241c	1.84359	3.31717e-24	1.74103e-23	MAB_4241c	Hypothetical protein
MAB_0801	-0.0424442	0.865252	0.881701	MAB_0801	Hypothetical protein
MAB_0802	0.323319	0.608832	0.643113	MAB_0802	Hypothetical protein
MAB_0762	1.84142	3.72495e-28	2.30713e-27	MAB_0762	hypothetical protein
MAB_0804	0.69085	0.0087213	0.0122281	MAB_0804	Hypothetical protein
MAB_0805	0.262963	0.132468	0.158934	MAB_0805	hypothetical protein
MAB_3494c	1.8409	1.83321e-37	1.68137e-36	MAB_3494c	hypothetical protein
MAB_0807	0.179094	0.499488	0.539923	MAB_0807	hypothetical protein
MAB_3927c	1.83656	1.00202e-46	1.23284e-45	htpX	Probable protease HtpX homolog
MAB_3442	1.83447	4.47067e-21	2.05019e-20	MAB_3442	hypothetical protein
MAB_0446c	1.83405	5.75833e-34	4.53081e-33	MAB_0446c	Hypothetical protein
MAB_4143c	1.83405	3.18812e-12	9.09175e-12	MAB_4143c	Putative anti-ECFsigma factor, ChrR
MAB_0641	1.82903	1.54342e-24	8.20506e-24	MAB_0641	Putative HAD-superfamily hydrolase
MAB_0617	1.82839	3.94896e-35	3.25983e-34	MAB_0617	hypothetical protein
MAB_2387	1.82459	3.82163e-10	9.54357e-10	MAB_2387	hypothetical protein
MAB_0813c	0.142039	0.425017	0.466307	MAB_0813c	Putative transcriptional regulator, IclR
MAB_3839c	1.8232	6.54496e-09	1.50527e-08	MAB_3839c	Putative transcriptional regulator, AsnC family
MAB_0820c	0.195004	0.389387	0.43086	MAB_0820c	Probable NAD-glutamate dehydrogenase
MAB_1187c	1.82116	6.11027e-29	3.94043e-28	MAB_1187c	Probable enoyl-CoA hydratase
MAB_4808	1.82102	8.96929e-11	2.32556e-10	MAB_4808	Hypothetical protein
MAB_0730c	1.8198	1.64177e-52	2.42001e-51	MAB_0730c	Conserved hypothetical protein (glycine cleavage T-protein aminomethyl transferase?)
MAB_0824	0.235898	0.14239	0.169895	MAB_0824	Putative L-carnitine dehydratase
MAB_0825	0.0108215	0.948304	0.953766	MAB_0825	Hypothetical peptidase
MAB_0826c	-0.333372	0.0195162	0.0262218	MAB_0826c	Possible esterase LipW
MAB_0465	1.8181	6.56943e-15	2.1866e-14	MAB_0465	Hypothetical protein
MAB_4053c	1.81265	9.87e-22	4.66769e-21	MAB_4053c	Putative short chain dehydrogenase/reductase
MAB_0833	-0.308963	0.133719	0.160325	MAB_0833	Short-chain dehydrogenase/reductase
MAB_0834	-0.189366	0.260601	0.297792	MAB_0834	Putative enoyl-CoA hydratase/isomerase
MAB_1153	1.81154	1.56547e-33	1.21284e-32	MAB_1153	Hypothetical protein
MAB_2068c	1.80583	1.744e-14	5.6596e-14	MAB_2068c	Putative transcriptional regulator
MAB_2445	1.80359	2.58885e-34	2.06562e-33	MAB_2445	Putative transcriptional regulator, AraC family
MAB_3169c	1.80167	8.0961e-45	9.30539e-44	ispG	4-hydroxy-3-methylbut-2-en-1-yl diphosphate synthase
MAB_0840c	-0.0224426	0.902062	0.913124	MAB_0840c	hypothetical protein
MAB_3677	1.80155	3.99252e-07	8.18332e-07	MAB_3677	Possible transposase fusion protein
MAB_0842	0.640968	0.330184	0.37059	MAB_0842	Hypothetical protein
MAB_0843	0.959249	0.0384017	0.0495295	MAB_0843	Hypothetical protein
MAB_0844	0.49808	0.136208	0.163076	MAB_0844	Hypothetical protein
MAB_1472c	1.80141	9.69453e-43	1.06312e-41	MAB_1472c	Putative nicotinamidase/pyrazinamidase
MAB_2393c	1.79478	7.7319e-20	3.33044e-19	MAB_2393c	hypothetical protein
MAB_3466c	1.79069	5.47551e-15	1.83055e-14	MAB_3466c	Hypothetical protein
MAB_1842c	1.7906	9.39497e-32	6.70647e-31	MAB_1842c	Probable catalase
MAB_0849c	0.33428	0.376911	0.418176	MAB_0849c	hypothetical protein
MAB_0850	0.255585	0.0996806	0.121719	MAB_0850	Probable acyl-coa thiolase FadA
MAB_3761c	1.78822	2.63444e-18	1.05007e-17	MAB_3761c	hypothetical protein
MAB_0851	0.12433	0.331777	0.372242	MAB_0851	Probable fatty oxidation protein FadB
MAB_0499	1.78789	7.40035e-13	2.19449e-12	MAB_0499	Putative TetR-family transcriptional regulator
MAB_0827	1.78709	1.59792e-15	5.49587e-15	MAB_0827	Hypothetical short-chain dehydrogenase/reductase
MAB_1993	1.77994	4.44647e-65	1.01442e-63	MAB_1993	Probable 5,10-methylenetetrahydrofolate reductase
MAB_1586c	1.77973	1.54819e-76	4.7173e-75	MAB_1586c	hypothetical protein
MAB_3586c	1.77819	4.48124e-20	1.95435e-19	MAB_3586c	Putative transcriptional regulator, TetR family
MAB_0859	0.36231	0.0288636	0.0379168	MAB_0859	hypothetical protein
MAB_1246c	1.77476	1.40181e-07	2.95089e-07	MAB_1246c	Hypothetical protein
MAB_0997c	1.76765	1.51414e-13	4.6859e-13	MAB_0997c	hypothetical protein
MAB_0862c	-0.0853484	0.607727	0.642244	MAB_0862c	hypothetical protein
MAB_3326c	1.76671	6.0318e-30	3.98029e-29	MAB_3326c	Probable aminotransferase, class III
MAB_4747	1.76407	4.00186e-12	1.13411e-11	MAB_4747	hypothetical protein
MAB_0474	1.76246	6.54368e-17	2.42517e-16	MAB_0474	hypothetical protein
MAB_0988c	1.75651	8.79125e-09	2.00463e-08	MAB_0988c	Probable membrane protein, MmpS
MAB_3148c	1.75523	8.23897e-27	4.83267e-26	MAB_3148c	Probable polyketide synthase Pks5
MAB_2022	1.75463	1.81753e-16	6.56972e-16	MAB_2022	Putative transcriptional regulator, TetR family
MAB_3567c	1.75289	1.61746e-11	4.39634e-11	MAB_3567c	Putative carboxymuconolactone decarboxylase
MAB_3468	1.75231	6.94257e-26	3.89608e-25	MAB_3468	Putative transcriptional regulator, MerR family
MAB_3559c	1.75051	2.08783e-19	8.7766e-19	MAB_3559c	hypothetical protein
MAB_4542c	1.74929	1.71964e-28	1.08433e-27	MAB_4542c	hypothetical protein
MAB_3185	1.7452	1.25364e-09	3.00502e-09	MAB_3185	Hypothetical protein
MAB_0932c	1.74316	4.67448e-31	3.22525e-30	MAB_0932c	Putative citrate synthase CitA
MAB_0874c	-0.246106	0.0610499	0.0767562	MAB_0874c	hypothetical protein
MAB_4757	1.73958	8.4336e-19	3.45253e-18	MAB_4757	Putative transcriptional regulator, TetR family
MAB_0876	0.0618489	0.667976	0.699081	MAB_0876	hypothetical protein
MAB_0145c	1.73635	8.44592e-33	6.34842e-32	MAB_0145c	Probable transcriptional regulator, TetR family
MAB_0878c	-0.457388	0.027803	0.0365978	MAB_0878c	hypothetical protein
MAB_4131	1.73033	1.07988e-09	2.60087e-09	MAB_4131	Hypothetical protein
MAB_2416c	1.72912	2.48816e-14	8.01152e-14	MAB_2416c	Hypothetical protein
MAB_0972	1.72806	1.18464e-50	1.63473e-49	MAB_0972	Putative aldehyde dehydrogenase
MAB_0882	-0.00569222	0.973475	0.976248	MAB_0882	hypothetical protein
MAB_2982c	1.7239	2.08986e-07	4.35028e-07	MAB_2982c	Hypothetical protein
MAB_4587c	1.72338	9.41089e-66	2.1688e-64	MAB_4587c	hypothetical protein
MAB_2507	1.72172	3.5439e-13	1.07477e-12	MAB_2507	Putative oxidoreductase
MAB_2876c	1.72013	1.1607e-69	3.08161e-68	MAB_2876c	Probable GTP pyrophosphokinase
MAB_3882c	1.71923	1.35336e-22	6.65685e-22	MAB_3882c	Glycerol-3-phosphate dehydrogenase 1 GlpD1
MAB_0289	1.71713	1.72482e-10	4.40668e-10	MAB_0289	hypothetical protein
MAB_2583c	1.71668	3.86655e-48	4.87615e-47	MAB_2583c	Putative transcription regulator, AraC family
MAB_1352	1.71379	2.07167e-32	1.52191e-31	glgC	Probable glucose-1-phosphate adenylyltransferase
MAB_0473	1.70982	2.63446e-23	1.33487e-22	MAB_0473	hypothetical protein
MAB_0132	1.70937	1.66345e-32	1.22598e-31	pheA	Probable prephenate dehydratase PheA
MAB_0616	1.70672	1.28093e-41	1.36193e-40	MAB_0616	hypothetical protein
MAB_2078	1.70182	3.58869e-25	1.95825e-24	MAB_2078	Probable cytochrome P450
MAB_0466	1.70106	6.41737e-19	2.63903e-18	MAB_0466	Hypothetical protein
MAB_0095	1.70035	4.37483e-24	2.27251e-23	MAB_0095	Hypothetical helix-turn-helix domain protein
MAB_3005c	1.69883	8.5537e-38	7.99049e-37	MAB_3005c	hypothetical protein
MAB_3597c	1.69794	4.56649e-42	4.91276e-41	MAB_3597c	Probable rubredoxin RubB
MAB_0933	-0.264065	0.0578061	0.0728999	pdxH	Probable pyridoxamine 5'-phosphate oxidase PdxH
MAB_0934	-0.0902175	0.673525	0.704726	MAB_0934	hypothetical protein
MAB_0935c	-0.101999	0.416887	0.458051	MAB_0935c	Putative fatty-acid--CoA ligase FadD
MAB_4273c	1.69628	7.02654e-12	1.9511e-11	dnaK	Chaperone protein DnaK (Hsp 70)
MAB_3878	1.69406	6.5972e-28	4.05844e-27	MAB_3878	Probable lipase/esterase LipG
MAB_3598c	1.69082	1.96071e-21	9.14866e-21	MAB_3598c	Putative alkane-1-monooxygenase AlkB (fatty acid omega-hydroxylase)
MAB_3425c	1.69014	1.96146e-44	2.20968e-43	MAB_3425c	Putative cobalamin synthesis protein
MAB_4746	1.68972	5.00179e-10	1.23818e-09	MAB_4746	Putative membrane protein, MmpL
MAB_0941	-0.0117772	0.936746	0.943815	MAB_0941	hypothetical protein
MAB_3479c	1.68914	8.9559e-20	3.84672e-19	MAB_3479c	Putative regulatory protein, IclR family
MAB_1710c	1.68797	6.64207e-24	3.43451e-23	MAB_1710c	Conserved hypothetical protein (OsmC-like protein)
MAB_3325c	1.68751	1.53702e-18	6.19172e-18	MAB_3325c	Probable saccharopine dehydrogenase
MAB_0159	1.67929	4.16407e-17	1.55724e-16	MAB_0159	Hypothetical 2-nitropropane dioxygenase
MAB_2541c	1.67307	1.43492e-13	4.44983e-13	MAB_2541c	Probable transcriptional regulatory protein TetR
MAB_3385	1.67246	2.56852e-16	9.17474e-16	MAB_3385	hypothetical protein
MAB_3077c	1.67106	9.86102e-18	3.82315e-17	MAB_3077c	hypothetical protein
MAB_4237c	1.67066	8.8459e-11	2.29619e-10	MAB_4237c	Putative amino acid ABC transporter, ATP-binding protein
MAB_0950c	-0.478479	0.0242782	0.0321878	MAB_0950c	Putative amino acid permease family protein
MAB_0951	0.299822	0.244489	0.280581	MAB_0951	Putative aminoglycoside phosphotransferase
MAB_0952	0.142213	0.467641	0.508525	MAB_0952	3-oxoacyl-ACP reductase
MAB_2557c	1.67039	1.402e-07	2.95089e-07	MAB_2557c	Putative isochorismatase hydrolase EntB
MAB_3707c	1.66772	0.000110915	0.000186226	MAB_3707c	Hypothetical protein
MAB_0956c	-0.264932	0.0386407	0.0498235	MAB_0956c	Probable transcriptional regulatory protein PrrA
MAB_0957	0.27854	0.016262	0.0220387	MAB_0957	hypothetical protein
MAB_0958c	0.5915	0.0132197	0.0181377	MAB_0958c	Putative oxidoreductase
MAB_1668	1.6674	1.5133e-53	2.35286e-52	MAB_1668	PhoH-like protein
MAB_3251c	1.66723	4.28646e-62	8.8457e-61	MAB_3251c	Sensor protein KdpD
MAB_3704	1.66612	2.90938e-06	5.5803e-06	MAB_3704	hypothetical protein
MAB_4750	1.66581	2.98679e-09	7.01865e-09	MAB_4750	Putative short chain dehydrogenase/reductase
MAB_0601	1.66574	5.72792e-28	3.53326e-27	MAB_0601	Hypothetical protein
MAB_0964	0.0349643	0.864167	0.880853	MAB_0964	hypothetical protein
MAB_0965	-0.176297	0.20862	0.24242	MAB_0965	Putative lipase
MAB_0966	0.077448	0.722939	0.751406	MAB_0966	hypothetical protein
MAB_0044	1.66473	5.98977e-05	0.000102928	MAB_0044	hypothetical protein
MAB_3101c	1.66469	7.51512e-18	2.9362e-17	MAB_3101c	hypothetical protein
MAB_0970c	0.166384	0.277691	0.31597	MAB_0970c	Probable drug resistance transporter
MAB_4452	1.66417	6.73855e-32	4.86375e-31	MAB_4452	Putative transcriptional regulator, MerR family
MAB_0475	1.66403	1.56836e-08	3.53542e-08	MAB_0475	Hypothetical protein
MAB_0090c	1.66119	3.43053e-31	2.39241e-30	MAB_0090c	Probable oxidoreductase EphD
MAB_0974	0.174706	0.12152	0.146378	MAB_0974	hypothetical protein
MAB_3480	1.66066	2.2341e-18	8.92915e-18	MAB_3480	Putative short chain dehydrogenase/reductase
MAB_0976	0.453755	0.0418242	0.0537909	MAB_0976	Putative glyoxalase/bleomycin resistance protein
MAB_2603c	1.65822	7.27854e-13	2.1626e-12	MAB_2603c	Probable conserved integral membrane protein
MAB_0978	-0.48809	0.0277582	0.0365493	MAB_0978	Hypothetical protein
MAB_0979	-0.551388	0.021281	0.0284163	MAB_0979	Putative HTH-type transcriptional regulator MarR
MAB_0980	-0.573638	0.0319803	0.0418056	MAB_0980	hypothetical protein
MAB_2833	1.65487	8.33003e-15	2.74643e-14	MAB_2833	Probable beta-lactamase
MAB_0207c	1.65451	8.9931e-26	5.02197e-25	MAB_0207c	Probable quinone oxidoreductase
MAB_4660	1.65399	2.75399e-20	1.21626e-19	MAB_4660	hypothetical protein
MAB_0963c	1.65293	3.20776e-32	2.3376e-31	MAB_0963c	Putative polyketide synthase protein
MAB_1957	1.65255	9.36457e-27	5.46467e-26	MAB_1957	hypothetical protein
MAB_3543c	1.65237	6.26525e-42	6.70854e-41	MAB_3543c	RNA polymerase sigma-E factor
MAB_2957c	1.65073	1.09934e-19	4.69964e-19	MAB_2957c	Putative transcriptional regulator, TetR family
MAB_0729c	1.6503	9.00873e-32	6.45104e-31	MAB_0729c	hypothetical protein
MAB_0995	0.337205	0.209125	0.242944	MAB_0995	hypothetical protein
MAB_3166	1.64968	1.4675e-18	5.91691e-18	MAB_3166	hypothetical protein
MAB_2889	1.64454	3.73532e-31	2.59699e-30	MAB_2889	hypothetical protein
MAB_4236c	1.64444	1.8149e-17	6.92988e-17	MAB_4236c	Putative amino acid ABC transporter, substrate-binding protein
MAB_3648	1.64349	4.84822e-34	3.82798e-33	MAB_3648	hypothetical protein
MAB_2915c	1.64206	9.0317e-10	2.19507e-09	MAB_2915c	Putative TetR-family regulatory protein
MAB_0919	1.64156	7.81684e-13	2.31648e-12	MAB_0919	hypothetical protein
MAB_0773	1.63671	3.95111e-13	1.19587e-12	MAB_0773	Hypothetical protein
MAB_1657c	1.63525	5.27469e-19	2.17701e-18	MAB_1657c	hypothetical protein
MAB_2523c	1.63512	3.15536e-25	1.73011e-24	MAB_2523c	Putative transcription antitermination regulator
MAB_4661	1.63232	2.1273e-11	5.72492e-11	MAB_4661	hypothetical protein
MAB_2192	1.63129	1.20198e-52	1.78333e-51	MAB_2192	Probable dipeptidase PepE
MAB_1846	1.6311	2.59226e-25	1.42653e-24	MAB_1846	Putative ABC transporter ATP-binding protein
MAB_1183	1.63105	1.17033e-21	5.51743e-21	MAB_1183	Conserved hypothetical protein (rhodanese-like)
MAB_3462c	1.63021	1.15815e-22	5.71523e-22	MAB_3462c	Putative transcriptional regulator, TetR family
MAB_1444	1.62649	1.20678e-46	1.48075e-45	MAB_1444	Conserved hypothetical protein (Sua5/YciO/YRDC/ YwlC family protein?)
MAB_1360c	1.62521	1.78126e-13	5.49011e-13	MAB_1360c	Probable transcriptional regulator, TetR family
MAB_4044c	1.62436	2.14227e-07	4.45525e-07	MAB_4044c	Putative hydrolase/esterase/lipase
MAB_2495	1.62247	5.3978e-15	1.80723e-14	MAB_2495	Probable acyl-CoA dehydrogenase
MAB_2028	1.62187	2.4533e-06	4.73554e-06	MAB_2028	Probable 3-oxoacyl-(Acyl-carrier-protein) synthase II KasB
MAB_1014c	-0.111342	0.707893	0.737795	MAB_1014c	Probable glycosyl transferase
MAB_1015c	-0.238025	0.497603	0.538013	MAB_1015c	hypothetical protein
MAB_1016c	0.463078	0.0715044	0.0892086	MAB_1016c	hypothetical protein
MAB_1018c	0.582757	0.0086605	0.0121542	MAB_1018c	Probable glycosyl transferase
MAB_3002c	1.61994	1.42752e-67	3.46573e-66	MAB_3002c	hypothetical protein
MAB_2162	1.61694	2.45518e-39	2.43374e-38	mpa	Putative AAA-family ATPase
MAB_1021	0.637475	0.223968	0.258599	MAB_1021	Putative MarR-family transcriptional regulator
MAB_1022	0.107027	0.786141	0.810418	MAB_1022	Conserved hypothetical protein (esterase?)
MAB_1274	1.61336	3.92139e-33	2.99212e-32	MAB_1274	Putative ABC transporter, permease protein
MAB_3179c	1.61147	3.51928e-27	2.08856e-26	MAB_3179c	Putative transcriptional regulator, LysR family
MAB_1025	-0.0750416	0.562132	0.599502	MAB_1025	hypothetical protein
MAB_0624	1.61094	1.10418e-22	5.45483e-22	MAB_0624	Probable hydratase/decarboxylase
MAB_0133	1.60828	1.0194e-24	5.46408e-24	MAB_0133	Probable phosphoglycerate mutase
MAB_1156c	1.60821	1.13669e-08	2.57513e-08	lysA	Probable diaminopimelate decarboxylase LysA
MAB_0260	1.60766	2.9764e-15	1.00993e-14	MAB_0260	Probable transcriptional regulator, TetR
MAB_2705c	1.60711	2.26755e-22	1.10458e-21	ileS	Isoleucyl-tRNA synthetase IleS
MAB_2333c	1.60708	1.06944e-20	4.81674e-20	MAB_2333c	Putative 3-methyladenine DNA glycosylase AlkA
MAB_1841c	1.6059	1.08167e-15	3.74582e-15	MAB_1841c	Putative type-b cytochrome (b561)
MAB_0259c	1.6046	9.78879e-20	4.20048e-19	MAB_0259c	Putative short-chain dehydrogenase/reductase
MAB_1035c	0.585383	0.00995483	0.013855	MAB_1035c	hypothetical protein
MAB_4441	1.60413	4.67517e-27	2.76731e-26	MAB_4441	Putative oxidoreductase
MAB_3119c	1.60299	5.79932e-10	1.42859e-09	MAB_3119c	Possible carboxymuconolactone decarboxylase
MAB_4411c	1.60226	1.03604e-24	5.54675e-24	MAB_4411c	Putative transcriptional regulator, GntR family
MAB_1039	0.302158	0.0249446	0.0330266	MAB_1039	Putative short-chain dehydrogenase/reductase
MAB_2511	1.59907	7.35448e-39	7.21152e-38	MAB_2511	Alternative sigma factor SigF
MAB_1041	0.217858	0.192131	0.224697	MAB_1041	hypothetical protein
MAB_4267c	1.59819	6.89202e-28	4.23407e-27	MAB_4267c	hypothetical protein
MAB_1043c	0.499942	0.0966161	0.118263	MAB_1043c	Putative oxidoreductase
MAB_1044c	1.02117	0.026906	0.0355096	MAB_1044c	Hypothetical glyoxalase/bleomycin resistance protein
MAB_1177	1.59789	8.58131e-38	7.99983e-37	MAB_1177	Hypothetical protein
MAB_1046c	0.840073	0.0232493	0.0309165	MAB_1046c	Hypothetical cobalamin synthesis protein P47K/CobW
MAB_2195	1.59451	1.40325e-36	1.23945e-35	MAB_2195	Probable precorrin-6Y C5,15-methyltransferase CobL
MAB_2374c	1.58978	3.24419e-20	1.42996e-19	MAB_2374c	hypothetical protein
MAB_1517c	1.5895	2.53349e-13	7.75592e-13	MAB_1517c	Probable O-methyltransferase Omt
MAB_1051c	-0.266153	0.0826644	0.102428	pgi	Probable glucose-6-phosphate isomerase (PGI)
MAB_4429	1.58945	2.5632e-06	4.94137e-06	MAB_4429	hypothetical protein
MAB_1997	1.5893	1.81075e-12	5.25599e-12	mraZ	Protein MraZ
MAB_0162c	1.58819	2.04525e-28	1.28252e-27	MAB_0162c	hypothetical protein
MAB_0467	1.58765	5.41844e-15	1.8128e-14	MAB_0467	Hypothetical protein
MAB_1058	0.551942	0.27974	0.317903	MAB_1058	hypothetical protein
MAB_0990c	1.58709	1.99901e-07	4.16689e-07	MAB_0990c	hypothetical protein
MAB_1060	-0.0510695	0.899052	0.911093	MAB_1060	Putative alkanesulfonate monooxygenase
MAB_0113	1.58629	1.30199e-38	1.25767e-37	MAB_0113	hypothetical protein
MAB_2179	1.58282	9.54924e-18	3.70543e-17	MAB_2179	Beta-lactamase/esterase
MAB_4523	1.58146	1.92427e-18	7.7243e-18	MAB_4523	Putative adenylate cyclase
MAB_3519c	1.58066	1.89882e-12	5.49787e-12	MAB_3519c	hypothetical protein
MAB_4656	1.57928	0.00537511	0.00770297	MAB_4656	Hypothetical protein
MAB_4043c	1.57891	4.13698e-07	8.46794e-07	MAB_4043c	Probable short-chain dehydrogenase/reductase
MAB_4483	1.5755	2.62492e-16	9.36883e-16	MAB_4483	hypothetical protein
MAB_1069c	0.360014	0.0615473	0.0773387	MAB_1069c	Probable enoyl-CoA hydratase/isomerase
MAB_1070c	-0.451616	0.0139747	0.0191042	MAB_1070c	Probable acyl-CoA dehydrogenase
MAB_1071c	-0.351155	0.023468	0.0311716	MAB_1071c	Probable acetyl-/propionyl-CoA carboxylase alpha subunit AccA2
MAB_1072c	0.0244864	0.870255	0.885468	MAB_1072c	Pobable propionyl-CoA carboxylase beta subunit AccD2
MAB_1073c	0.362711	0.0219288	0.0292545	MAB_1073c	Probable acyl-CoA dehydrogenase FadE
MAB_1074c	0.504842	0.00777228	0.0109482	MAB_1074c	hypothetical protein
MAB_3200	1.57362	0.000109433	0.000183873	MAB_3200	Putative membrane protein MmpS
MAB_2843c	1.57011	4.91699e-26	2.78691e-25	aroC	Chorismate synthase (AroC)
MAB_1856	1.56963	3.42985e-23	1.73017e-22	MAB_1856	Putative transcriptional regulator, MarR family
MAB_2483c	1.56647	6.4309e-05	0.000110341	MAB_2483c	Hypothetical protein
MAB_1079	-0.00829486	0.946047	0.952099	MAB_1079	Putative molybdopterin biosynthesis protein
MAB_1080	-0.223344	0.285614	0.323848	MAB_1080	Hypothetical porin precursor
MAB_1081	0.29336	0.0812261	0.100728	MAB_1081	Hypothetical porin precursor
MAB_3211c	1.56571	4.74207e-19	1.96075e-18	MAB_3211c	Carbonic anhydrase (carbonate dehydratase)
MAB_2700c	1.56499	2.57868e-56	4.43455e-55	lspA	Lipoprotein signal peptidase
MAB_1084c	0.578928	0.0863485	0.106618	MAB_1084c	hypothetical protein
MAB_2990c	1.56423	6.73665e-38	6.30606e-37	dxs	Probable 1-deoxy-d-xylulose-5-phosphate synthase (DXS)
MAB_2997c	1.56379	1.15192e-21	5.43631e-21	MAB_2997c	hypothetical protein
MAB_4789c	1.56272	1.01566e-09	2.45533e-09	MAB_4789c	Hypothetical protein
MAB_4716c	1.56142	1.69969e-12	4.94335e-12	MAB_4716c	Possible membrane transport protein
MAB_3721c	1.56061	5.19512e-32	3.75571e-31	guaB	Probable inosine-5'-monophosphate dehydrogenase GuaB2
MAB_1110	1.56001	4.15789e-05	7.23249e-05	MAB_1110	hypothetical protein
MAB_1108c	0.368852	0.145801	0.173463	MAB_1108c	hypothetical protein
MAB_1347c	1.55938	9.67243e-16	3.35469e-15	MAB_1347c	hypothetical protein
MAB_4093	1.55178	5.41684e-11	1.42235e-10	MAB_4093	Putative allophanate hydrolase
MAB_4482	1.55061	6.28917e-13	1.87355e-12	MAB_4482	Putative phosphotransferase
MAB_1115	0.299993	0.143221	0.170797	MAB_1115	Hypothetical protein
MAB_0443	1.54735	7.21897e-09	1.65359e-08	MAB_0443	Putative transposase/integrase
MAB_3078	1.54461	8.45006e-12	2.32928e-11	MAB_3078	Putative transcriptional regulator, TetR family
MAB_3058	1.53929	4.26111e-18	1.68075e-17	MAB_3058	Hypothetical protein
MAB_2451c	1.53843	1.61091e-09	3.8351e-09	MAB_2451c	Conserved hypothetical protein (esterase?)
MAB_3701c	1.53669	9.23114e-21	4.16594e-20	MAB_3701c	Putative AraC-family regulatory protein
MAB_1121	0.388672	0.0483438	0.0616866	arcA	Probable arginine deiminase
MAB_4928c	1.53272	1.51161e-37	1.39203e-36	MAB_4928c	hypothetical protein
MAB_0968c	1.52989	5.8319e-18	2.28445e-17	MAB_0968c	Luciferase-like hypothetical protein
MAB_4586c	1.52607	1.04567e-27	6.3552e-27	MAB_4586c	hypothetical protein
MAB_0585	1.52565	3.64353e-31	2.53706e-30	MAB_0585	Possible 2,3-dihydroxybiphenyl 1,2-dioxygenase
MAB_1481	1.52289	2.25515e-17	8.58585e-17	MAB_1481	hypothetical protein
MAB_3874c	1.51724	6.83225e-15	2.27241e-14	MAB_3874c	Putative dioxygenase
MAB_0943	1.51712	3.2818e-21	1.51416e-20	MAB_0943	hypothetical protein
MAB_3837	1.51599	3.33724e-16	1.18275e-15	MAB_3837	Probable transcriptional regulatory protein TetR
MAB_2318c	1.51492	2.57177e-37	2.34912e-36	MAB_2318c	Conserved hypothetical protein (esterase?)
MAB_1473c	1.51302	5.60632e-48	7.05061e-47	MAB_1473c	hypothetical protein
MAB_2515c	1.51275	1.99732e-08	4.47573e-08	MAB_2515c	hypothetical protein
MAB_1133c	-0.466993	0.0155184	0.0210812	MAB_1133c	Putative serine/threonine protein kinase
MAB_3596c	1.51052	3.55288e-40	3.62473e-39	MAB_3596c	Putative transcriptional regulator, TetR family
MAB_0436	1.50765	0.00106413	0.00163935	MAB_0436	hypothetical protein
MAB_4166c	1.50707	3.93867e-29	2.5655e-28	MAB_4166c	Putative luciferase-like protein
MAB_0335	1.5062	8.29437e-05	0.00014093	MAB_0335	Probable cobalamin synthesis protein
MAB_2850c	1.50377	1.73387e-36	1.52258e-35	MAB_2850c	Putative Holliday junction resolvase
MAB_1135c	1.50103	5.58291e-17	2.07587e-16	MAB_1135c	Probable membrane protein, MmpS
MAB_3339	1.49817	4.24712e-11	1.12562e-10	MAB_3339	Putative sensory transduction protein
MAB_3997c	1.49574	6.50539e-14	2.05386e-13	MAB_3997c	Probable transcriptional regulatory protein
MAB_1067	1.49317	1.04541e-09	2.52187e-09	MAB_1067	Hypothetical protein
MAB_3003c	1.49196	3.36073e-28	2.0901e-27	dut	Probable deoxyuridine 5-triphosphate nucleotidohydrolase
MAB_1499	1.49192	0.00301358	0.00445656	MAB_1499	Putative FAD dependent oxidoreductase
MAB_1001	1.49068	3.92012e-12	1.11164e-11	MAB_1001	hypothetical protein
MAB_3888	1.48901	3.25286e-12	9.27054e-12	MAB_3888	Putative RNA polymerase sigma-70 factor
MAB_3023c	1.48863	3.32131e-15	1.1236e-14	MAB_3023c	hypothetical protein
MAB_4753c	1.48671	0.00518948	0.0074487	MAB_4753c	Putative metal-dependent phosphohydrolase
MAB_0621c	1.48603	5.80702e-16	2.02799e-15	MAB_0621c	Probable dehydrogenase/dehydratase (MaoC family)
MAB_1866c	1.48422	3.63143e-07	7.46004e-07	MAB_1866c	Putative oxygenase
MAB_3846	1.48178	4.53793e-09	1.05761e-08	MAB_3846	hypothetical protein
MAB_1682	1.48151	0.000128155	0.000213906	MAB_1682	Probable NAD-dependent epimerase/dehydratase
MAB_4657c	1.47684	5.07285e-17	1.89242e-16	MAB_4657c	Putative short-chain dehydrogenase/reductase
MAB_0768	1.47657	1.16087e-14	3.79436e-14	MAB_0768	hypothetical protein
MAB_3865	1.47335	5.31401e-15	1.78049e-14	MAB_3865	hypothetical protein
MAB_2802c	1.47086	9.66178e-07	1.92472e-06	MAB_2802c	Putative ABC-type transporter, permease component
MAB_3578c	1.47081	1.55544e-06	3.0491e-06	MAB_3578c	Probable acyl-CoA dehydrogenase
MAB_1160	0.148738	0.280289	0.318366	MAB_1160	Conserved hypothetical protein (Tat-translocated enzyme Dyp-type peroxidase precursor?)
MAB_3566c	1.47056	2.24686e-16	8.05746e-16	MAB_3566c	Putative cyclase
MAB_2634	1.46907	4.50478e-25	2.45224e-24	MAB_2634	hypothetical protein
MAB_1036	1.46812	2.16598e-20	9.62187e-20	MAB_1036	Putative TetR-family transcriptional regulator
MAB_2203	1.46127	1.59503e-26	9.22478e-26	MAB_2203	hypothetical protein
MAB_0094c	1.45753	1.07788e-17	4.16829e-17	map	Probable methionine aminopeptidase, type I (MAP)
MAB_2332c	1.45498	1.6481e-08	3.70966e-08	MAB_2332c	Putative methylated-DNA:protein-cysteine methyltransferase
MAB_2926c	1.45351	1.45894e-17	5.61321e-17	MAB_2926c	Putative oxidoreductase (molybdopterin dehydrogenase?)
MAB_0586	1.4526	8.79496e-20	3.78117e-19	MAB_0586	Possible oxidoreductase
MAB_0747	1.45214	1.92036e-24	1.01851e-23	MAB_0747	Putative phosphate ABC transporter, permease protein
MAB_0157	1.45053	8.987e-15	2.96088e-14	MAB_0157	Hypothetical transcriptional regulator, MarR
MAB_1172c	0.160104	0.290201	0.328557	MAB_1172c	hypothetical protein
MAB_1173c	0.287312	0.0421105	0.0541284	MAB_1173c	hypothetical protein
MAB_4256c	1.44945	7.72805e-20	3.33044e-19	MAB_4256c	Probable 4-hydroxybenzoyl-CoA thioesterase
MAB_1175	-0.263234	0.200201	0.233378	MAB_1175	Probable 4-hydroxybutyrate CoA-transferase AbfT
MAB_2925c	1.44689	2.1306e-21	9.90062e-21	MAB_2925c	Xanthine dehydrogenase family protein
MAB_0755c	1.44422	1.31483e-11	3.5895e-11	MAB_0755c	Hypothetical protein
MAB_4295c	1.44186	4.11003e-16	1.4476e-15	MAB_4295c	Probable UDP-glucose 6-dehydrogenase (UdgA)
MAB_1519	1.44177	1.7037e-14	5.53277e-14	MAB_1519	Hypothetical protein
MAB_4007c	1.4407	1.94962e-16	7.03039e-16	MAB_4007c	Ribonucleoside-diphosphate reductase, beta subunit
MAB_3712c	1.43988	5.13957e-07	1.04495e-06	MAB_3712c	hypothetical protein
MAB_2581	1.43677	1.3369e-16	4.8673e-16	MAB_2581	Putative two component transcriptional regulatory protein
MAB_3029	1.43187	5.73515e-37	5.14577e-36	MAB_3029	Iron-dependent repressor IdeR
MAB_0486c	1.4302	3.17562e-28	1.98313e-27	MAB_0486c	ATP-dependent RNA helicase, DEAD/DEAH box family
MAB_3016c	1.43014	1.09271e-11	2.99752e-11	MAB_3016c	hypothetical protein
MAB_4616c	1.42951	3.64617e-22	1.75542e-21	MAB_4616c	Probable transcriptional regulator protein
MAB_4257c	1.42276	1.12341e-18	4.57015e-18	MAB_4257c	Conserved hypothetical protein (glycoside hydrolase?)
MAB_4788c	1.41931	7.48092e-10	1.8319e-09	MAB_4788c	hypothetical protein
MAB_4137c	1.41727	1.02454e-27	6.23511e-27	MAB_4137c	hypothetical protein
MAB_4677c	1.41727	3.53704e-22	1.71014e-21	MAB_4677c	hypothetical protein
MAB_3484c	1.41677	1.24201e-16	4.52545e-16	MAB_3484c	hypothetical protein
MAB_0642	1.41418	5.16784e-16	1.81034e-15	MAB_0642	Putative glyoxalase/bleomycin resistance protein
MAB_2069	1.41252	1.19882e-13	3.73294e-13	MAB_2069	hypothetical protein
MAB_1194	0.241374	0.0406748	0.0523571	MAB_1194	Putative lipase LipU
MAB_1195	-0.177253	0.186722	0.218766	MAB_1195	Probable cystathionine beta-synthase
MAB_2565c	1.41249	2.62385e-10	6.62899e-10	MAB_2565c	Putative transcriptional regulator, ArsR family
MAB_2592c	1.41227	7.26626e-07	1.45839e-06	MAB_2592c	hypothetical protein
MAB_1720	1.41153	4.35037e-13	1.31234e-12	MAB_1720	Putative two-component system response regulator
MAB_2202	1.41043	4.76367e-32	3.44929e-31	MAB_2202	hypothetical protein
MAB_1200	0.223226	0.219406	0.253655	MAB_1200	hypothetical protein
MAB_3221c	1.40976	6.41809e-35	5.2691e-34	MAB_3221c	hypothetical protein
MAB_4776c	1.40891	6.68322e-12	1.86261e-11	MAB_4776c	Putative transcriptional regulator, TetR family
MAB_2079	1.40817	1.20058e-12	3.512e-12	MAB_2079	Conserved hypothetical protein (transglutaminase?)
MAB_3256c	1.4063	1.14139e-27	6.90943e-27	rnc	Ribonuclease III Rnc
MAB_4052c	1.404	1.48081e-25	8.19864e-25	MAB_4052c	Putative lipase/esterase
MAB_3542c	1.40385	4.98774e-21	2.2804e-20	MAB_3542c	Conserved hypothetical protein (possible anti-sigma factor)
MAB_2089	1.40372	2.50757e-31	1.75956e-30	MAB_2089	Hypothetical protein
MAB_1208c	-0.317274	0.0457301	0.0585985	MAB_1208c	Conserved hypothetical protein (hemolysin?)
MAB_3324	1.40142	1.61514e-17	6.18273e-17	MAB_3324	hypothetical protein
MAB_1210c	-0.424353	0.0880544	0.108485	MAB_1210c	Putative short chain dehydrogenase/reductase
MAB_1211c	0.00942596	0.959236	0.963267	MAB_1211c	Probable cytochrome P450
MAB_0148c	1.40127	1.21195e-28	7.66332e-28	MAB_0148c	PPE family protein
MAB_1934	1.39988	8.84579e-28	5.41238e-27	MAB_1934	hypothetical protein
MAB_3713c	1.39963	0.000677997	0.00106879	MAB_3713c	hypothetical protein
MAB_2308	1.39824	1.10219e-28	6.99849e-28	uvrB	UvrABC system protein B (UvrB protein) excinuclease
MAB_2243	1.39765	1.12813e-05	2.05362e-05	MAB_2243	Putative nitrate ABC transporter, ATP-binding protein
MAB_3573c	1.39326	7.83248e-13	2.3196e-12	MAB_3573c	HAD-superfamily phosphatase, subfamily IIIC:FkbH
MAB_1219	-0.172331	0.460182	0.501134	MAB_1219	Probable short-chain dehydrogenase/reductase
MAB_1220	-0.460747	0.0586276	0.0738948	MAB_1220	Probable dehydrogenase/reductase
MAB_1221	-0.79851	0.0114668	0.0158283	MAB_1221	Possible 4-carboxymuconolactone decarboxylase
MAB_1222	-0.577742	0.0166904	0.0225721	MAB_1222	hypothetical protein
MAB_3177	1.39267	3.24295e-05	5.68675e-05	MAB_3177	Putative FAD-dependent pyridine nucleotide-disulphide oxidoreductase
MAB_1224	-0.795204	0.0736826	0.0919009	MAB_1224	hypothetical protein
MAB_4541	1.39262	1.27721e-05	2.3111e-05	MAB_4541	Putative transcriptional regulator, TetR family
MAB_2390	1.39255	5.69053e-20	2.47462e-19	MAB_2390	Hypothetical protein
MAB_0751c	1.38777	3.27024e-37	2.97533e-36	MAB_0751c	Phosphate transport system protein PhoU
MAB_0147c	1.3871	2.05128e-21	9.55161e-21	MAB_0147c	hypothetical protein
MAB_1213c	1.38615	2.13756e-08	4.77584e-08	MAB_1213c	Putative ferredoxin
MAB_1233c	-0.244303	0.346161	0.386991	MAB_1233c	hypothetical protein
MAB_4908c	1.38578	3.88139e-06	7.36686e-06	MAB_4908c	Putative luciferase-like oxidoreductase
MAB_4624	1.38365	2.37983e-11	6.38937e-11	MAB_4624	Putative phenylacetic acid degradation protein
MAB_1236	-0.067204	0.558916	0.596632	glyA	Probable serine or glycine hydroxymethyltransferase
MAB_1226	0.0539748	0.688012	0.718558	MAB_1226	Putative ABC transporter, ATP-binding protein
MAB_1227	0.180254	0.304852	0.343858	MAB_1227	Putative ABC transporter, permease protein
MAB_0296	1.38272	0.00287891	0.00426853	MAB_0296	2,3-dihydro-2,3-dihydroxybenzoate dehydrogenase
MAB_1238	0.221702	0.11258	0.136369	MAB_1238	Hypothetical protein
MAB_1292c	1.38199	2.34108e-20	1.03895e-19	MAB_1292c	Probable O-methyltransferase OMT
MAB_1240	-0.0725212	0.62566	0.659048	MAB_1240	Possible glycosyl hydrolase
MAB_1241c	-0.0898877	0.75103	0.7774	MAB_1241c	hypothetical protein
MAB_1242c	-0.326118	0.464119	0.504936	MAB_1242c	Hypothetical protein
MAB_1243c	0.520391	0.0952259	0.116656	MAB_1243c	Hypothetical protein
MAB_1946	1.37863	3.01409e-10	7.57276e-10	MAB_1946	hypothetical protein
MAB_0061	1.37729	2.49587e-17	9.45849e-17	MAB_0061	Possible two component sensor kinase
MAB_0106c	1.37569	5.06848e-25	2.7525e-24	MAB_0106c	hypothetical protein
MAB_3423	1.37343	2.77338e-14	8.90462e-14	MAB_3423	Probable cytochrome P450
MAB_4748c	1.37183	3.35132e-10	8.3968e-10	MAB_4748c	Conserved hypothetical protein (pyridoxamine 5'-phosphate oxidase?)
MAB_3863	1.37106	1.73272e-06	3.38056e-06	MAB_3863	hypothetical protein
MAB_4756c	1.37037	1.12055e-06	2.22444e-06	MAB_4756c	Monooxygenase, FAD-binding
MAB_0644c	1.3678	2.1195e-18	8.48549e-18	MAB_0644c	hypothetical protein
MAB_1253c	0.159132	0.224452	0.259027	MAB_1253c	Conserved hypothetical protein (alanine racemase?)
MAB_1215c	1.36684	4.88702e-12	1.37381e-11	MAB_1215c	Probable oxidoreductase
MAB_1255c	0.0598405	0.637242	0.670004	xseA	Probable exodeoxyribonuclease VII large subunit XseA
MAB_0749	1.3651	1.31275e-45	1.5561e-44	pstB	Probable phosphate import ABC transporter ATP-binding protein PstB
MAB_4195c	1.36429	7.44415e-06	1.37552e-05	MAB_4195c	Putative major facilitator superfamily
MAB_2842c	1.36416	3.08979e-18	1.22727e-17	aroK	Shikimate kinase (AroK)
MAB_0680c	1.36374	7.42044e-11	1.93725e-10	MAB_0680c	hypothetical protein
MAB_4201c	1.363	2.26724e-22	1.10458e-21	MAB_4201c	Putative transcriptional regulator, TetR family
MAB_2924c	1.36299	2.11015e-15	7.20847e-15	MAB_2924c	hypothetical protein
MAB_0994	1.36269	3.63411e-07	7.46218e-07	MAB_0994	Putative NAD-dependent epimerase/dehydratase
MAB_0516c	1.36021	1.75001e-13	5.39745e-13	MAB_0516c	hypothetical protein
MAB_2080	1.35926	5.4129e-26	3.05654e-25	MAB_2080	Probable medium chain fatty-acid-CoA ligase FadD
MAB_1265c	-0.510195	0.0125734	0.0172979	MAB_1265c	hypothetical protein
MAB_0822	1.35658	1.59758e-06	3.12899e-06	MAB_0822	Probable acyl-CoA dehydrogenase
MAB_1267	-0.667748	0.0172886	0.0233463	MAB_1267	hypothetical protein
MAB_1268c	0.551614	0.0107034	0.0148377	MAB_1268c	hypothetical protein
MAB_4329c	1.35654	4.56344e-10	1.13523e-09	MAB_4329c	hypothetical protein
MAB_1845c	1.35111	3.08182e-18	1.22517e-17	MAB_1845c	hypothetical protein
MAB_1247c	1.34104	8.7605e-10	2.13305e-09	MAB_1247c	hypothetical protein
MAB_4640c	1.33978	1.39884e-05	2.52013e-05	ilvD	Dihydroxy-acid dehydratase (IlvD)
MAB_3922c	1.33917	0.000894174	0.00138883	MAB_3922c	hypothetical protein
MAB_0506	1.33871	0.00322694	0.0047535	MAB_0506	Hypothetical protein
MAB_3992c	1.33864	3.36533e-13	1.02267e-12	hemC	Porphobilinogen deaminase (HemC)
MAB_4320c	1.33852	2.71217e-06	5.2197e-06	MAB_4320c	Putative transcriptional regulator, TetR family
MAB_0673	1.33766	1.68123e-32	1.23708e-31	MAB_0673	Putative DNA-binding response regulator PhoP
MAB_1279	-0.246744	0.293533	0.331832	MAB_1279	Probable 3-demethylubiquinone-9 3-methyltransferase
MAB_1280c	0.261444	0.0681245	0.0852495	MAB_1280c	Hypothetical protein
MAB_0063c	1.33665	3.35831e-12	9.56508e-12	MAB_0063c	hypothetical protein
MAB_2943c	1.33612	1.29756e-05	2.34511e-05	MAB_2943c	Putative oxidoreductase
MAB_1285c	0.00888438	0.973668	0.976248	MAB_1285c	hypothetical protein
MAB_1286c	0.699181	0.146868	0.174641	MAB_1286c	Hypothetical protein
MAB_1289c	-0.193744	0.0366579	0.0474737	MAB_1289c	hypothetical protein
MAB_0679c	1.33577	2.23715e-12	6.43233e-12	MAB_0679c	Probable hydrolase
MAB_2305c	1.33485	8.14966e-11	2.12153e-10	MAB_2305c	hypothetical protein
MAB_1667	1.33464	1.5426e-14	5.02396e-14	MAB_1667	16S rRNA (uracil(1498)-N(3))-methyltransferase
MAB_4605c	1.33402	5.56074e-19	2.29298e-18	MAB_4605c	Probable aldehyde dehydrogenase
MAB_0647	1.33389	1.23807e-10	3.19183e-10	MAB_0647	Possible transcriptional regulatory protein TetR
MAB_1288	0.656742	0.00756298	0.0106666	MAB_1288	Putative transcriptional regulator, TetR family
MAB_4728c	1.32929	2.66104e-12	7.62698e-12	MAB_4728c	Putative DNA glycosylase Nei
MAB_1199	1.32879	1.00117e-24	5.37272e-24	MAB_1199	Probable threonine dehydratase
MAB_3443	1.32867	2.41433e-06	4.66428e-06	MAB_3443	Hypothetical protein
MAB_1002	1.32837	2.80951e-25	1.54234e-24	MAB_1002	Putative acetyl-CoA C-acyltransferase (thiolase)
MAB_1299c	0.645886	0.0201623	0.0270179	MAB_1299c	Putative multi-drug efflux transporter
MAB_2194	1.32417	2.05701e-11	5.55551e-11	MAB_2194	Probabme short-chain dehydrogenase/reductase
MAB_1244c	1.32348	0.00478262	0.00689086	MAB_1244c	Hypothetical protein
MAB_1302	0.468036	0.0139004	0.0190083	MAB_1302	hypothetical protein
MAB_3320c	1.32219	7.4236e-24	3.83426e-23	MAB_3320c	hypothetical protein
MAB_1304	-0.193722	0.291113	0.329343	MAB_1304	hypothetical protein
MAB_3985c	1.31854	5.661e-24	2.93055e-23	MAB_3985c	hypothetical protein
MAB_1405	1.3175	4.79088e-05	8.28278e-05	MAB_1405	Hypothetical protein
MAB_1307c	0.137022	0.563281	0.600304	MAB_1307c	4a-hydroxytetrahydrobiopterin dehydratase
MAB_1308	-0.650306	0.00968727	0.0135033	MAB_1308	Probable mutator protein MutT2/NUDIX hydrolase
MAB_3328	1.31719	1.40475e-18	5.67904e-18	MAB_3328	Putative aldehyde dehydrogenase
MAB_1209	1.31655	1.14476e-33	8.89936e-33	MAB_1209	Probable short-chain Z-isoprenyl diphosphate synthetase
MAB_0823	1.31641	1.1199e-12	3.28022e-12	MAB_0823	Probable aldehyde dehydrogenase
MAB_2906c	1.31592	1.70033e-10	4.34656e-10	MAB_2906c	hypothetical protein
MAB_1118c	1.31577	7.2259e-12	2.00401e-11	MAB_1118c	Hypothetical protein
MAB_2477c	1.31557	3.93243e-08	8.60397e-08	MAB_2477c	Probable monooxygenase
MAB_3545c	1.31485	2.33413e-23	1.18676e-22	MAB_3545c	hypothetical protein
MAB_1317	-0.286743	0.194193	0.226759	MAB_1317	hypothetical protein
MAB_1245c	1.31434	0.00364647	0.00532485	MAB_1245c	Hypothetical protein
MAB_1320c	-0.820464	0.19559	0.228331	MAB_1320c	Hypothetical protein
MAB_1323	0.294333	0.615585	0.649641	MAB_1323	Hypothetical protein
MAB_4730	1.31185	1.2192e-16	4.45665e-16	MAB_4730	Putative LysR-family transcriptional regulator
MAB_1326c	-0.266148	0.339408	0.380097	MAB_1326c	hypothetical protein
MAB_1327	-0.214934	0.0949575	0.11639	MAB_1327	Probable ferredoxin FdxC
MAB_0459c	1.31035	1.1816e-07	2.49743e-07	MAB_0459c	Possible glycosyl hydrolase
MAB_1329	-0.386814	0.168325	0.198498	MAB_1329	Probable glycosyl transferase
MAB_1325c	-0.0216324	0.904303	0.91478	MAB_1325c	Probable NADPH dependent 2,4-dienoyl-CoA reductase FadH
MAB_2961	1.31016	3.85899e-31	2.67887e-30	MAB_2961	Putative menaquinone biosynthesis methyltransferase
MAB_4144	1.30961	7.8788e-25	4.24315e-24	MAB_4144	hypothetical protein
MAB_4285	1.30772	0.000871137	0.00135583	MAB_4285	hypothetical protein
MAB_3887	1.30646	1.16094e-13	3.61748e-13	MAB_3887	hypothetical protein
MAB_3190c	1.3051	8.90738e-13	2.62594e-12	MAB_3190c	Putative nicotinamide mononucleotide transporter
MAB_1336	-0.146308	0.338994	0.379726	MAB_1336	Probable succinyl-diaminopimelate desuccinylase
MAB_1338	-0.281636	0.481876	0.522877	MAB_1338	Putative membrane efflux protein
MAB_1339	0.628222	0.0242827	0.0321878	MAB_1339	Putative monooxygenase (luciferase-like)
MAB_1340	-0.278113	0.0712949	0.0889961	MAB_1340	hypothetical protein
MAB_4250	1.30384	5.4533e-13	1.63203e-12	MAB_4250	hypothetical protein
MAB_2452	1.30256	0.000261984	0.000424788	MAB_2452	hypothetical protein
MAB_1891	1.30068	0.000800368	0.00125299	MAB_1891	hypothetical protein
MAB_1345	-0.0415245	0.765862	0.79185	MAB_1345	Probable dihydropteroate synthase 2 FolP2
MAB_2392	1.2983	5.97883e-08	1.28644e-07	MAB_2392	Putative transcriptional regulator, TetR
MAB_1344c	0.393151	0.0162823	0.0220595	MAB_1344c	Putative DTDP-glucose-4,6-dehydratase-related protein
MAB_1346	0.196774	0.122067	0.14696	MAB_1346	Conserved hypothetical protein (glycosyl transferase?)
MAB_1059c	1.29785	4.5007e-07	9.18757e-07	MAB_1059c	Conserved hypothetical protein (luciferase?)
MAB_1348	0.00922553	0.953041	0.957894	MAB_1348	hypothetical protein
MAB_3929	1.29695	3.33838e-24	1.75014e-23	MAB_3929	Possible oxidoreductase
MAB_4167	1.29672	2.86256e-10	7.20801e-10	MAB_4167	hypothetical protein
MAB_1351c	0.295376	0.0282679	0.0371666	MAB_1351c	Putative glycosyltransferase
MAB_4610c	1.29662	1.74875e-10	4.45778e-10	MAB_4610c	O-methyltransferase-like
MAB_0819	1.29649	5.25333e-06	9.83105e-06	MAB_0819	Hypothetical carbon-nitrogen hydrolase family protein
MAB_1357c	-0.0161836	0.942204	0.948681	MAB_1357c	hypothetical protein
MAB_3273c	1.2959	2.63881e-09	6.22348e-09	MAB_3273c	Putative transcriptional regulator, TetR family
MAB_2014c	1.29432	3.44186e-07	7.09952e-07	MAB_2014c	Putative transcriptional regulator, ArsR
MAB_3649	1.29405	4.10224e-28	2.53735e-27	MAB_3649	Probable aldehyde dehydrogenase
MAB_4639	1.29388	1.64396e-08	3.70218e-08	MAB_4639	Putative Na+/solute symporter
MAB_4076	1.29203	1.93477e-15	6.62433e-15	MAB_4076	Putative nitrilase/cyanide hydratase
MAB_1358c	0.267436	0.151081	0.179369	MAB_1358c	Putative ABC transporter, permease protein
MAB_1359c	0.606556	0.0104694	0.0145355	MAB_1359c	Putative ABC transporter, ATP-binding protein
MAB_0495c	1.28894	2.19171e-08	4.88962e-08	MAB_0495c	hypothetical protein
MAB_2702c	1.28844	1.27434e-11	3.48524e-11	dinB	DNA polymerase IV family
MAB_0857	1.28667	3.27413e-07	6.75661e-07	MAB_0857	Putative monooxygenase
MAB_1368	-0.0173475	0.926191	0.933801	MAB_1368	hypothetical protein
MAB_4680c	1.28556	4.22396e-08	9.21074e-08	MAB_4680c	Putative short-chain dehydrogenase/reductase
MAB_0778	1.28511	2.68434e-10	6.77051e-10	MAB_0778	Conserved hypothetical protein (lipoprotein LppU?)
MAB_3842	1.28177	1.3679e-14	4.45819e-14	MAB_3842	Probable cationic amino acid transport integral membrane protein
MAB_1718	1.28128	2.78729e-12	7.97371e-12	MAB_1718	Peptidase U62, modulator of DNA gyrase
MAB_4407c	1.27947	1.2314e-22	6.06353e-22	ahpD	Putative alkylhydroperoxidase AhpD
MAB_1679c	1.27936	1.49718e-15	5.15719e-15	MAB_1679c	Probable ArsR-family transcriptional regulator
MAB_3700c	1.27798	1.17239e-15	4.05689e-15	MAB_3700c	hypothetical protein
MAB_4079	1.27403	3.41993e-15	1.1561e-14	MAB_4079	Hypothetical carboxyvinyl-carboxyphosphonate phosphorylmutase
MAB_1382	0.278085	0.254628	0.291554	MAB_1382	Putative oxidoreductase EphD
MAB_1186c	1.27176	4.85363e-18	1.90949e-17	MAB_1186c	3-hydroxyisobutyrate dehydrogenase
MAB_1373	-0.443355	0.0150302	0.0204363	MAB_1373	Probable sugar ABC transporter, permease protein SugA
MAB_1401c	1.27141	4.73457e-10	1.17652e-09	MAB_1401c	hypothetical protein
MAB_2415c	1.26938	6.49354e-25	3.51798e-24	MAB_2415c	Conserved hypothetical protein (penicillinase repressor?)
MAB_1379c	-0.123484	0.609413	0.643576	MAB_1379c	Putative transcriptional regulator, TetR family
MAB_1699	1.26547	0.00227394	0.00340829	MAB_1699	Putative Mce family protein
MAB_4582c	1.26368	1.98617e-13	6.10507e-13	MAB_4582c	hypothetical protein
MAB_1386	0.125364	0.274333	0.31254	MAB_1386	Putative esterase/lipase/beta-lactamase
MAB_4713	1.26156	8.9356e-23	4.44333e-22	MAB_4713	Similarity with Glyoxalase/Bleomycin resistance protein
MAB_3213c	1.26039	3.21089e-06	6.13013e-06	MAB_3213c	Putative magnesium chelatase
MAB_2775c	1.25797	1.93493e-07	4.03518e-07	MAB_2775c	Conserved hypothetical protein (metallopeptidase?)
MAB_2580c	1.25499	2.79514e-05	4.92812e-05	MAB_2580c	Hypothetical protein
MAB_1391	-0.486634	0.0105012	0.0145751	MAB_1391	Putative transcriptional regulator
MAB_0439	1.25484	2.77828e-28	1.73738e-27	MAB_0439	Hypothetical protein
MAB_1393c	-0.126369	0.347341	0.388024	MAB_1393c	Probable 2-oxoglutarate dehydrogenase SucA
MAB_1932c	1.2545	1.86913e-08	4.19468e-08	MAB_1932c	Probable chaperone protein HchA (Hsp31)
MAB_0960	1.25423	4.14908e-24	2.15771e-23	MAB_0960	hypothetical protein
MAB_0298	1.25317	5.4613e-10	1.34898e-09	MAB_0298	Putative phenazine biosynthesis protein PhzE
MAB_2681	1.2513	4.81571e-12	1.35713e-11	mqo	Probable malate:quinone oxidoreductase
MAB_1214c	1.24831	4.19184e-16	1.47299e-15	MAB_1214c	Probable cytochrome P450
MAB_0060	1.24665	6.05499e-08	1.30159e-07	MAB_0060	Possible nitrate/nitrite response transcriptional regulatory protein NarL (LuxR family)
MAB_4428	1.24588	7.66025e-10	1.87278e-09	MAB_4428	Putative short chain dehydrogenase/reductase
MAB_2981c	1.24566	1.49973e-07	3.14494e-07	MAB_2981c	Putative lipoprotein LppU
MAB_1404	-0.195468	0.159926	0.189129	MAB_1404	acyltransferase
MAB_1112c	1.24271	3.67854e-19	1.52656e-18	MAB_1112c	Putative quinone oxidoreductase
MAB_1406c	0.600724	0.0183752	0.0247547	MAB_1406c	Probable cytochrome P450
MAB_2188	1.24183	1.39639e-12	4.0743e-12	tatC	Sec-independent protein translocase protein TatC homolog
MAB_3622c	1.24176	0.000309488	0.000499139	MAB_3622c	Putative quinone oxidoreductase
MAB_0248c	1.24099	4.26501e-11	1.1297e-10	MAB_0248c	Putative regulatory protein, TetR family
MAB_1410c	-0.662583	0.0301097	0.0394624	MAB_1410c	Hypothetical histidine triad (HIT) protein
MAB_3593	1.23948	1.49811e-07	3.14299e-07	MAB_3593	Possible Mg2+ transport P-type ATPase C MgtC
MAB_1040	1.23878	5.10839e-11	1.34447e-10	MAB_1040	hypothetical protein
MAB_1861c	1.23821	1.68064e-16	6.08946e-16	MAB_1861c	Putative transcriptional regulator, TetR family
MAB_1416	0.394783	0.0110618	0.0153111	MAB_1416	Putative lipoprotein LprB precursor
MAB_3056c	1.23807	0.000239021	0.000389502	MAB_3056c	hypothetical protein
MAB_3405	1.23803	9.00494e-17	3.31899e-16	MAB_3405	Putative short chain dehydrogenase/reductase
MAB_3076	1.23495	3.79185e-12	1.07728e-11	MAB_3076	hypothetical protein
MAB_0546	1.2345	4.10297e-14	1.30536e-13	MAB_0546	Probable ATP-dependent Clp protease ATP-binding subunit
MAB_0735	1.23428	0.00491863	0.00707784	MAB_0735	Hypothetical protein
MAB_4296c	1.23353	6.26953e-35	5.15646e-34	MAB_4296c	hypothetical protein
MAB_4646	1.23152	2.97155e-10	7.47e-10	MAB_4646	hypothetical protein
MAB_1425	0.119801	0.637508	0.670129	MAB_1425	Hypothetical protein
MAB_1426	-0.274693	0.0921533	0.113228	MAB_1426	Putative cytochrome P450
MAB_3208c	1.2297	1.4167e-13	4.39932e-13	MAB_3208c	Putative transcriptional regulator, LysR family
MAB_3537c	1.22891	7.08544e-13	2.10661e-12	MAB_3537c	hypothetical protein
MAB_1638	1.22879	2.38776e-12	6.8567e-12	MAB_1638	Putative TetR-family transcriptional regulator
MAB_0417c	1.2248	2.05679e-16	7.39484e-16	MAB_0417c	hypothetical protein
MAB_1429	0.604488	0.00851333	0.0119587	MAB_1429	Putative permease of the major facilitator superfamily
MAB_0798c	1.22438	4.02369e-12	1.13958e-11	MAB_0798c	Hypothetical protein
MAB_2438	1.22121	8.04328e-14	2.5236e-13	MAB_2438	Probable oxidoreductase
MAB_4240c	1.22088	8.68916e-21	3.92916e-20	MAB_4240c	Putative membrane protein, MmpL
MAB_0285	1.22047	7.75071e-07	1.55151e-06	MAB_0285	Putative oxidoreductase
MAB_0460	1.22011	3.39717e-05	5.95028e-05	MAB_0460	Hypothetical protein
MAB_2582	1.21771	5.51136e-12	1.54454e-11	MAB_2582	Putative two component sensor kinase
MAB_4402	1.21731	8.4917e-08	1.80657e-07	MAB_4402	Heat shock protein Hsp20
MAB_1685	1.21437	0.000988141	0.00152798	MAB_1685	Putative decarboxylase
MAB_2551	1.21393	8.46773e-18	3.29422e-17	MAB_2551	Hypothetical protein
MAB_0304	1.21271	1.80966e-07	3.78262e-07	MAB_0304	Hypothetical protein
MAB_1441	0.215796	0.231769	0.266861	rpmE	50S ribosomal protein L31
MAB_3055c	1.21248	7.63638e-08	1.63176e-07	MAB_3055c	hypothetical protein
MAB_1443	-0.110197	0.526128	0.564953	prmC	Probable modification methylase HemK
MAB_3862	1.20967	1.09268e-05	1.99308e-05	MAB_3862	Putative transcriptional regulator, ArsR family
MAB_4160	1.20916	8.55422e-21	3.872e-20	MAB_4160	Possible fatty-acid-CoA synthetase FadD
MAB_3034	1.20811	5.35775e-18	2.10053e-17	MAB_3034	Probable hydrolase
MAB_1154	1.20709	1.31368e-20	5.89924e-20	MAB_1154	Hypothetical protein
MAB_2591c	1.20467	1.10548e-05	2.014e-05	MAB_2591c	hypothetical protein
MAB_3471	1.20395	1.08771e-14	3.56292e-14	MAB_3471	Succinate-semialdehyde dehydrogenase
MAB_3170c	1.20107	4.81466e-31	3.31693e-30	MAB_3170c	Probable protease/peptidase
MAB_3232c	1.20084	4.50581e-05	7.80481e-05	MAB_3232c	Putative luciferase-like oxidoreductase
MAB_3653	1.2	3.65996e-15	1.23357e-14	MAB_3653	Probable pyridoxine 5-phosphate oxidase
MAB_1965c	1.19962	3.50952e-15	1.18463e-14	MAB_1965c	Conserved hypothetical protein (pyridoxamine 5'-phosphate oxidase?)
MAB_1719	1.19915	3.86726e-16	1.36527e-15	MAB_1719	hypothetical protein
MAB_1494	1.19904	1.27983e-08	2.8922e-08	MAB_1494	Putative TetR-family transcriptional regulator
MAB_2073	1.19896	2.28727e-16	8.1959e-16	MAB_2073	Putative monooxygenase
MAB_3569c	1.19655	0.000121777	0.000203635	MAB_3569c	hypothetical protein
MAB_3906c	1.19602	1.19548e-05	2.16925e-05	MAB_3906c	Hypothetical protein
MAB_1459c	-0.139489	0.218092	0.252458	MAB_1459c	Conserved hypothetical protein (adenylate cyclase?)
MAB_2855c	1.19524	2.44361e-27	1.45591e-26	MAB_2855c	hypothetical protein
MAB_0841	1.19416	0.00150576	0.00228864	MAB_0841	Hypothetical protein
MAB_1462c	0.380488	0.0297622	0.0390408	MAB_1462c	Conserved hypothetical protein (Glyoxalase/ Bleomycin resistance protein?)
MAB_1463	0.272246	0.0457975	0.0586683	MAB_1463	Probable acetyl-CoA acetyltransferase FadA
MAB_2871c	1.19292	4.73304e-20	2.06021e-19	MAB_2871c	hypothetical protein
MAB_1520c	1.19266	6.45796e-09	1.48602e-08	MAB_1520c	Probable membrane protein, MmpL family
MAB_3613c	1.19203	3.13149e-16	1.11244e-15	MAB_3613c	Possible DTDP-rhamnose modification protein RmlD
MAB_4384	1.1918	1.5225e-17	5.8429e-17	MAB_4384	Putative transcriptional regulator, TetR family
MAB_1469	-0.246544	0.0143592	0.0195826	MAB_1469	Probable glycogen phosphorylase GlgP
MAB_4725	1.18945	3.69626e-14	1.17927e-13	MAB_4725	Probable peptidase
MAB_2496	1.18877	6.93851e-08	1.48589e-07	MAB_2496	Probable acyl-CoA dehydrogenase
MAB_0464	1.18594	4.12738e-16	1.45258e-15	MAB_0464	Hypothetical protein
MAB_3312	1.18506	0.00180424	0.00272587	MAB_3312	Putative transcriptional regulator, TetR family
MAB_3926	1.18411	0.000259749	0.000421465	MAB_3926	hypothetical protein
MAB_2921	1.18284	0.00146381	0.00222861	MAB_2921	Putative bacteriophage protein
MAB_3458c	1.17891	1.28402e-14	4.19083e-14	MAB_3458c	Putative LysR-family transcriptional regulator
MAB_1477	0.40073	0.0626507	0.0786381	MAB_1477	Conserved hypothetical protein (peptidase?)
MAB_2904	1.17729	4.7549e-09	1.10477e-08	MAB_2904	Probable pyridoxamine 5'-phosphate oxidase
MAB_2774c	1.17557	1.68021e-19	7.08934e-19	MAB_2774c	Probable protein-export membrane protein SecG
MAB_1480	0.176018	0.192319	0.224853	MAB_1480	Probable cysteine synthase
MAB_4136c	1.1743	1.29153e-33	1.00232e-32	MAB_4136c	Putative aldehyde dehydrogenase
MAB_1880c	1.1722	2.25615e-17	8.58585e-17	MAB_1880c	hypothetical protein
MAB_1483	0.199409	0.156807	0.185681	MAB_1483	hypothetical protein
MAB_1484	0.377171	0.0197007	0.0264384	rph	Probable ribonuclease PH
MAB_1485	0.176483	0.192002	0.224604	MAB_1485	HAM1 protein homolog (NTPase)
MAB_1486c	0.343192	0.0203143	0.0272056	MAB_1486c	Putative oxidoreductase
MAB_4628c	1.17147	1.92717e-15	6.60328e-15	MAB_4628c	Luciferase-like monooxygenase
MAB_3257c	1.17103	2.29737e-38	2.17747e-37	MAB_3257c	hypothetical protein
MAB_4433c	1.16897	7.15779e-12	1.98633e-11	MAB_4433c	Hypothetical protein
MAB_1490	0.128146	0.290082	0.328503	MAB_1490	hypothetical protein
MAB_1476	1.16864	4.2113e-32	3.0542e-31	MAB_1476	hypothetical protein
MAB_4064	1.1686	4.44138e-06	8.38065e-06	MAB_4064	Major facilitator family transporter
MAB_0626	1.16813	1.10579e-19	4.71389e-19	MAB_0626	4-hydroxy-2-oxovalerate aldolase
MAB_3944	1.16776	1.61812e-11	4.39634e-11	MAB_3944	hypothetical protein
MAB_3441c	1.166	2.96616e-12	8.4641e-12	cobB	NAD-dependent deacetylase (regulatory protein Sir2 homolog)
MAB_3470c	1.1659	8.08574e-31	5.52851e-30	MAB_3470c	Probable acetolactate synthase large subunit IlvB
MAB_1498c	0.241035	0.378677	0.419828	MAB_1498c	Putative GntR-family transcriptional regulator
MAB_2841c	1.16292	1.74682e-19	7.36359e-19	aroB	3-dehydroquinate synthase
MAB_1500	-0.393745	0.525986	0.564935	MAB_1500	Putative haloacid dehalogenase-like hydrolase
MAB_1503	0.505749	0.14339	0.170953	MAB_1503	2-aminoethylphosphonate ABC transporter permease
MAB_1505	0.581568	0.224373	0.259002	MAB_1505	Hypothetical protein
MAB_0209	1.16058	5.9124e-14	1.86794e-13	MAB_0209	Hypothetical protein
MAB_1031c	1.159	3.15573e-11	8.42269e-11	mntH	Probable manganese transport protein MntH
MAB_2757	1.15831	8.02152e-23	3.99755e-22	MAB_2757	Probable quinone reductase Qor
MAB_0845	1.15779	1.06893e-14	3.50393e-14	MAB_0845	Probable fatty-acid-CoA racemase Far
MAB_1501	0.273714	0.554917	0.59283	MAB_1501	Probable ABC transporter, periplasmic protein
MAB_1504	0.857572	0.0353006	0.0458554	MAB_1504	Probable ABC transporter, permease protein
MAB_1510	-0.329972	0.0584903	0.0737423	MAB_1510	Alpha/beta hydrolase fold precursor
MAB_1511	-0.532608	0.0232742	0.0309324	MAB_1511	hypothetical protein
MAB_0409	1.15695	2.85059e-16	1.01344e-15	whiB	Putative transcriptional regulator WhiB
MAB_1692	1.15591	1.34542e-06	2.65576e-06	MAB_1692	Putative polyketide synthase Pks16/acyl-CoA synthetase
MAB_1852c	1.15567	7.18037e-26	4.02455e-25	MAB_1852c	Hypothetical isochorismatase hydrolase
MAB_1515c	-0.285724	0.115324	0.139447	MAB_1515c	Alkyl hydroperoxide reductase/ Thiol specific antioxidant/ Mal allergen
MAB_1516	-0.0649983	0.784936	0.80936	MAB_1516	hypothetical protein
MAB_0791	1.15467	8.8583e-12	2.44033e-11	MAB_0791	Hypothetical protein
MAB_2121c	1.15396	2.1146e-10	5.37531e-10	MAB_2121c	Putative phenyloxazoline synthase MbtB/ thioesterase
MAB_4302	1.15241	5.4817e-15	1.83127e-14	MAB_4302	hypothetical protein
MAB_3316	1.15095	1.49429e-06	2.93555e-06	MAB_3316	Probable cytochrome P450
MAB_1077	1.14987	1.82375e-23	9.32412e-23	MAB_1077	Probable two component sensor kinase MprB
MAB_1037	1.14855	2.16529e-21	1.00515e-20	MAB_1037	Probable tetrapyrrole methylase family protein
MAB_0733	1.14846	7.7118e-20	3.3281e-19	MAB_0733	hypothetical protein
MAB_1526	-0.320972	0.12104	0.145955	MAB_1526	Putative short chain dehydrogenase/reductase
MAB_4168	1.14777	3.45159e-09	8.07328e-09	MAB_4168	hypothetical protein
MAB_1528c	-0.0489182	0.816057	0.838212	MAB_1528c	Probable oxidoreductase
MAB_1525c	-0.35823	0.0803089	0.0996727	MAB_1525c	Putative transcriptional regulator, TetR family
MAB_0444	1.14725	0.000100086	0.000168856	MAB_0444	Putative transposase/integrase
MAB_3032	1.14714	4.00217e-13	1.21052e-12	MAB_3032	Probable soluble pyridine nucleotide transhydrogenase
MAB_0973	1.14692	8.23548e-24	4.23912e-23	MAB_0973	hypothetical protein
MAB_1596	1.14508	1.41305e-18	5.70753e-18	MAB_1596	Hypothetical protein
MAB_1269	1.14381	2.48647e-05	4.40959e-05	MAB_1269	hypothetical protein
MAB_2678	1.14297	4.3949e-06	8.29641e-06	MAB_2678	Conserved hypothetical protein (putative oxidoreductase
MAB_1537c	-0.0751139	0.579008	0.615188	MAB_1537c	Putative short chain dehydrogenase/reductase
MAB_0143c	1.14282	3.50644e-07	7.22944e-07	MAB_0143c	Putative oxidoreductase EphD
MAB_4498c	1.14265	5.1651e-11	1.35861e-10	MAB_4498c	Putative two-component system response regulator, LuxR family
MAB_1540	-0.329974	0.0228799	0.0304618	MAB_1540	Probable sodium:dicarboxylate symporter
MAB_3357c	1.14163	3.66099e-20	1.60899e-19	MAB_3357c	Putative aminotransferase/cysteine desulfurase
MAB_0071c	1.13966	5.26574e-17	1.96276e-16	MAB_0071c	Putative thiosulfate sulfurtransferase (SseB)
MAB_1543	0.306107	0.0861534	0.106432	MAB_1543	hypothetical protein
MAB_4287	1.13476	8.86948e-09	2.02146e-08	MAB_4287	Putative penicillinase repressor
MAB_1546c	-0.393354	0.184307	0.21616	MAB_1546c	Conserved hypothetical protein (sulfotransferase?)
MAB_1547c	0.450147	0.0328363	0.0428751	MAB_1547c	Probable sulfatase
MAB_0247c	1.13176	2.4182e-09	5.71209e-09	MAB_0247c	Putative acetyltransferase
MAB_2151c	1.13068	5.46597e-06	1.02121e-05	MAB_2151c	Putative cytochrome P450
MAB_2503c	1.1285	0.000379884	0.000608779	MAB_2503c	Putative iron-sulfur binding oxidoreductase
MAB_4084c	1.12735	4.74888e-13	1.42875e-12	MAB_4084c	Possible transcriptional regulator
MAB_1554	-0.0566112	0.790572	0.813876	MAB_1554	Hypothetical cyclic nucleotide-binding protein
MAB_4579c	1.12734	2.28407e-10	5.79312e-10	MAB_4579c	Probable NAD(P) transhydrogenase, alpha1 subunit PntAA
MAB_4720c	1.1267	4.4116e-12	1.24634e-11	MAB_4720c	Hypothetical protein
MAB_1557	0.392486	0.0135538	0.0185735	MAB_1557	Copper resistance D precursor
MAB_0760c	1.12667	8.74331e-05	0.00014828	MAB_0760c	hypothetical protein
MAB_4731c	1.12526	0.000276622	0.000448203	MAB_4731c	hypothetical protein
MAB_2708	1.12488	5.04193e-11	1.32852e-10	MAB_2708	hypothetical protein
MAB_1559	0.00875738	0.980956	0.982254	MAB_1559	Probable single-strand DNA binding protein
MAB_1365	1.12431	1.0608e-11	2.91176e-11	tatB	Probable Sec-independent protein translocase protein TatB homolog
MAB_1561	-0.267638	0.0316409	0.0413857	MAB_1561	Probable NAD-dependent glutamate dehydrogenase
MAB_1562	-0.192403	0.128105	0.153882	MAB_1562	hypothetical protein
MAB_1563	-0.263481	0.142767	0.1703	MAB_1563	hypothetical protein
MAB_1400	1.12395	2.73012e-11	7.30391e-11	MAB_1400	Probable transcriptional regulator, TetR
MAB_0971	1.12283	1.09967e-06	2.1849e-06	MAB_0971	Putative phenylacetic acid degradation-related protein
MAB_0821	1.12259	3.18865e-08	7.007e-08	MAB_0821	Probable 4-aminobutyrate aminotransferase (GabT)
MAB_2851c	1.12155	1.14456e-24	6.1205e-24	alaS	Alanyl-tRNA synthetase
MAB_4459c	1.12084	3.59005e-06	6.83389e-06	MAB_4459c	RNA polymerase sigma-70 factor, ECF subfamily
MAB_4161	1.11993	6.33625e-05	0.000108789	MAB_4161	hypothetical protein
MAB_3464	1.11989	1.4777e-07	3.10303e-07	MAB_3464	Hypothetical protein
MAB_1571c	-0.0893748	0.445365	0.486632	MAB_1571c	Probable aminopeptidase
MAB_1271c	1.11776	6.81835e-05	0.000116768	MAB_1271c	Probable oxidase (copper-binding protein)
MAB_1573c	-0.435114	0.0257137	0.0340152	MAB_1573c	hypothetical protein
MAB_1574	0.0822654	0.479505	0.520428	MAB_1574	Hypothetical carbohydrate-phosphate isomerase
MAB_1575	-0.211429	0.127666	0.153496	MAB_1575	Probable formamidopyrimidine-DNA glycolase
MAB_1576	0.4227	0.0120637	0.016627	MAB_1576	Putative TetR-family transcriptional regulator
MAB_2932c	1.11481	1.33973e-13	4.166e-13	MAB_2932c	Probable xanthine/uracil permease
MAB_3020c	1.11381	1.50659e-13	4.66571e-13	MAB_3020c	Hypothetical protein
MAB_1120c	1.10983	6.16827e-08	1.32406e-07	MAB_1120c	Conserved hypothetical protein (alkylated DNA repair protein?)
MAB_2309c	1.10939	5.13397e-12	1.44145e-11	MAB_2309c	Putative transcriptional regulator
MAB_1584	0.204041	0.118914	0.143544	MAB_1584	hypothetical protein
MAB_2053	1.10915	9.03673e-13	2.66235e-12	MAB_2053	Luciferase-like
MAB_0553c	1.10552	4.3629e-26	2.48527e-25	MAB_0553c	Conserved hypothetical protein (antibiotic biosynthesis monooxygenase?)
MAB_0051	1.10222	0.00297622	0.00440706	MAB_0051	hypothetical protein
MAB_3641	1.10121	3.9625e-14	1.26244e-13	MAB_3641	Putative thiosulfate sulfurtransferase
MAB_1936	1.10053	2.39027e-23	1.21385e-22	MAB_1936	hypothetical protein
MAB_4094c	1.1005	0.000808442	0.00126519	MAB_4094c	Probable 3-hydroxybutyryl-CoA dehydrogenase
MAB_0387	1.09971	8.4514e-16	2.93793e-15	MAB_0387	hypothetical protein
MAB_1422c	1.09962	6.26492e-07	1.26525e-06	MAB_1422c	Putative acyl-CoA dehydrogenase
MAB_1229	1.09841	8.80992e-26	4.92574e-25	MAB_1229	hypothetical protein
MAB_0477	1.09663	7.66507e-05	0.000130494	MAB_0477	Probable membrane protein, MmpS
MAB_4583c	1.09625	2.37477e-08	5.27986e-08	MAB_4583c	Hypothetical protein
MAB_4948c	1.09585	1.37937e-17	5.31156e-17	MAB_4948c	hypothetical protein
MAB_1599	0.286443	0.0764588	0.0951543	MAB_1599	hypothetical protein
MAB_3098	1.09578	7.06105e-19	2.89848e-18	MAB_3098	Probable transmembrane carbonic anhydrase
MAB_1601c	-0.225346	0.471569	0.512305	MAB_1601c	Putative monooxygenase
MAB_1693	1.09453	0.00681882	0.00967118	MAB_1693	Conserved hypothetical protein (YrbE family?)
MAB_4779	1.09403	3.67087e-05	6.40497e-05	MAB_4779	Hypothetical protein
MAB_3102c	1.09254	7.29342e-13	2.16524e-12	MAB_3102c	Putative monooxygenase
MAB_4497	1.09144	8.4867e-05	0.000144144	MAB_4497	Hypothetical protein
MAB_3171c	1.0912	5.23318e-18	2.05347e-17	dxr	1-deoxy-D-xylulose-5-phosphate reductoisomerase
MAB_2077	1.09099	2.29218e-09	5.42006e-09	MAB_2077	Probable monooxygenase
MAB_3182c	1.09069	7.54679e-08	1.61387e-07	MAB_3182c	hypothetical protein
MAB_1607	0.280352	0.0166636	0.0225426	MAB_1607	Possible ribonuclease E Rne
MAB_1608c	0.0676016	0.732191	0.759978	MAB_1608c	hypothetical protein
MAB_3941c	1.09038	1.19824e-11	3.28502e-11	MAB_3941c	hypothetical protein
MAB_4265c	1.08876	8.36983e-12	2.31419e-11	clpB	Chaperone ClpB
MAB_2719c	1.08441	5.82541e-13	1.73881e-12	MAB_2719c	hypothetical protein
MAB_3664	1.08428	9.83113e-21	4.43231e-20	MAB_3664	hypothetical protein
MAB_1613	-0.517826	0.0103764	0.0144108	proB	Probable glutamate 5-kinase (ProB)
MAB_3243	1.08379	2.06658e-20	9.18932e-20	MAB_3243	Soluble secreted antigen MPT53 precursor
MAB_1615	-0.387181	0.00914181	0.0127901	MAB_1615	hypothetical protein
MAB_1482	1.08363	2.21279e-09	5.24051e-09	murI	Probable glutamate racemase MurI
MAB_1617c	0.373119	0.0559921	0.0707499	rbsK	Probable ribokinase RbsK
MAB_4631c	1.08279	2.92195e-06	5.60204e-06	MAB_4631c	Putative transcriptional regulator, IclR family
MAB_4385	1.08265	3.50229e-13	1.06286e-12	MAB_4385	Putative oxidoreductase
MAB_1620	0.086937	0.600147	0.635147	MAB_1620	hypothetical protein
MAB_1621	-0.436103	0.0331199	0.0432081	nadD	Probable nicotinate-nucleotide adenylyltransferase
MAB_3991c	1.08181	4.69344e-07	9.55955e-07	MAB_3991c	Possible Uroporphyrin-III C-methyltransferase
MAB_0088c	1.08095	7.90713e-13	2.34018e-12	MAB_0088c	Putative oxidoreductase
MAB_1577c	1.07998	1.96438e-16	7.07802e-16	MAB_1577c	hypothetical protein
MAB_1625	-0.169716	0.316218	0.355706	MAB_1625	hypothetical protein
MAB_1626	0.518995	0.0894449	0.110138	MAB_1626	Conserved hypothetical protein (competence protein ComEA?)
MAB_3313c	1.07826	0.000977528	0.00151312	MAB_3313c	Putative transcriptional regulator, TetR family
MAB_1590c	1.07424	6.37169e-09	1.46765e-08	MAB_1590c	Hypothetical protein
MAB_0116	1.07334	7.79788e-08	1.66365e-07	MAB_0116	Hypothetical protein
MAB_4754	1.07014	2.35706e-08	5.24305e-08	MAB_4754	Putative transcription regulator, AraC family
MAB_1631c	-0.0321946	0.886595	0.899418	MAB_1631c	Hypothetical protein
MAB_1632c	-0.0790619	0.622991	0.656541	MAB_1632c	hypothetical protein
MAB_1633	0.0765217	0.524526	0.5635	MAB_1633	Putative DNA polymerase III delta subunit
MAB_1291	1.07002	5.93727e-11	1.55631e-10	MAB_1291	hypothetical protein
MAB_3212c	1.06918	0.000855263	0.00133387	MAB_3212c	hypothetical protein
MAB_1487c	1.06592	3.34157e-10	8.377e-10	MAB_1487c	hypothetical protein
MAB_2614	1.06435	4.19183e-09	9.77448e-09	MAB_2614	Hypothetical monooxygenase, FAD-binding
MAB_1639c	1.06415	3.29893e-19	1.37279e-18	MAB_1639c	hypothetical protein
MAB_3263c	1.06349	7.96427e-15	2.62966e-14	MAB_3263c	hypothetical protein
MAB_0748	1.06296	1.40292e-16	5.10356e-16	MAB_0748	Putative phosphate ABC transporter, permease protein
MAB_4408c	1.06164	2.06957e-11	5.58279e-11	MAB_4408c	Putative alkylhydroperoxidase C
MAB_1642	0.490712	0.00959462	0.0133782	MAB_1642	Hypothetical protein
MAB_2567	1.06083	1.26507e-06	2.50501e-06	MAB_2567	Probable arsenic-transport integral membrane protein ArsC
MAB_4625	1.05959	2.89012e-06	5.54806e-06	MAB_4625	Putative transcriptional regulator, TetR family
MAB_3845c	1.05898	5.78899e-17	2.15074e-16	MAB_3845c	hypothetical protein
MAB_1647c	0.193597	0.232665	0.26762	MAB_1647c	Hypothetical protein
MAB_1598	1.05757	4.6214e-05	7.99892e-05	mobA	Probable molybdopterin-guanine dinucleotide biosynthesis protein A
MAB_3787	1.05467	5.57308e-09	1.28959e-08	MAB_3787	hypothetical protein
MAB_1364	1.05179	1.384e-23	7.09986e-23	MAB_1364	Probable serine protease HtrA
MAB_1651	0.392204	0.0518394	0.0658719	MAB_1651	hypothetical protein
MAB_1656	-0.711479	0.0210041	0.0280715	MAB_1656	hypothetical protein
MAB_4543c	1.05065	3.34326e-06	6.37749e-06	MAB_4543c	hypothetical protein
MAB_1518	1.04929	2.16533e-12	6.23374e-12	MAB_1518	hypothetical protein
MAB_1185c	1.04729	5.11073e-23	2.56951e-22	MAB_1185c	Probable enoyl-CoA hydratase
MAB_2015c	1.04695	2.87849e-05	5.06917e-05	MAB_2015c	hypothetical protein
MAB_2066c	1.0462	1.09487e-14	3.5838e-14	MAB_2066c	Probable acetyl/propionyl carboxylase alpha subunit AccA2
MAB_3747c	1.04361	0.00011452	0.000191923	MAB_3747c	hypothetical protein
MAB_4410c	1.04206	3.15181e-08	6.93947e-08	MAB_4410c	PEP phosphonomutase and related enzymes
MAB_1664c	0.211465	0.24418	0.280298	MAB_1664c	hypothetical protein
MAB_4271c	1.03847	4.53672e-07	9.25694e-07	dnaJ	Chaperone protein DnaJ
MAB_0678	1.03716	4.56468e-06	8.6026e-06	MAB_0678	Probable transcriptional regulator, LysR family
MAB_2441	1.03098	2.1596e-07	4.48722e-07	MAB_2441	Hypothetical protein
MAB_2442c	1.03068	4.014e-13	1.21329e-12	MAB_2442c	hypothetical protein
MAB_4102c	1.03038	1.07298e-09	2.58564e-09	MAB_4102c	Hypothetical protein
MAB_1670	0.287902	0.0684547	0.0856155	MAB_1670	hypothetical protein
MAB_1671	0.133771	0.505465	0.545215	MAB_1671	hypothetical protein
MAB_1672	-0.112155	0.450249	0.491377	era	GTP-binding protein Era homolog
MAB_1669	1.02996	1.01214e-13	3.16687e-13	ybeY	hypothetical protein
MAB_1488c	1.02792	5.74853e-10	1.41762e-09	MAB_1488c	hypothetical protein
MAB_2430c	1.02752	2.24692e-18	8.97187e-18	MAB_2430c	hypothetical protein
MAB_0618	1.02696	3.90194e-21	1.79663e-20	MAB_0618	Probable lipid transfer protein or keto acyl-CoA thiolase Ltp2
MAB_1330	1.02275	2.22085e-15	7.57525e-15	MAB_1330	1-pyrroline-5-carboxylate dehydrogenase
MAB_3492c	1.02205	2.50304e-11	6.70432e-11	MAB_3492c	hypothetical protein
MAB_3035	1.0215	7.53844e-24	3.8886e-23	MAB_3035	Conserved hypothetical protein (phenazine biosynthesis?)
MAB_1680	1.08698	0.0469144	0.0599638	MAB_1680	hypothetical protein
MAB_2461	1.0213	0.000966349	0.00149735	MAB_2461	Putative sulfate ABC transporter, ATP-binding protein
MAB_0803	1.02048	6.49356e-06	1.20674e-05	MAB_0803	Hypothetical protein
MAB_1684	0.693057	0.241967	0.277831	MAB_1684	Diaminobutyrate--2-oxoglutarate aminotransferase
MAB_1174c	1.0195	5.12196e-09	1.18884e-08	MAB_1174c	Probable acyl-CoA synthase FadD
MAB_1686	0.453045	0.506929	0.546146	MAB_1686	Hypothetical protein
MAB_1687	-0.104136	0.854764	0.872709	MAB_1687	hypothetical protein
MAB_1688	0.475024	0.401648	0.442807	MAB_1688	Hypothetical protein
MAB_1689	0.324467	0.544555	0.583498	MAB_1689	Probable daunorubicin resistance ABC transporter ATP-binding subunit DrrA
MAB_1690	0.621689	0.224567	0.259093	MAB_1690	Putative ABC transporter transmembrane protein
MAB_2783c	1.01941	8.19436e-17	3.03198e-16	MAB_2783c	hypothetical protein
MAB_0245c	1.01918	2.77782e-06	5.33924e-06	MAB_0245c	Hypothetical protein
MAB_2395	1.0175	1.09764e-05	2.00133e-05	MAB_2395	Probable acyl-CoA dehydrogenase FadE
MAB_1694	0.125577	0.843076	0.862453	MAB_1694	Putative YrbE family protein
MAB_1695	-0.764602	0.109863	0.13347	MAB_1695	Putative Mce family protein
MAB_3685	1.01736	4.97989e-15	1.67224e-14	MAB_3685	hypothetical protein
MAB_1697	0.462998	0.318271	0.35775	MAB_1697	Putative Mce family protein
MAB_0383c	1.01655	1.66266e-06	3.24944e-06	MAB_0383c	Putative transcriptional regulator, PadR-like
MAB_1935	1.01629	9.07956e-10	2.20552e-09	MAB_1935	Putative drug resistance transporter
MAB_1700	-0.694064	0.159184	0.188299	MAB_1700	Putative Mce family protein
MAB_1701	0.493032	0.181289	0.212955	MAB_1701	hypothetical protein
MAB_3938	1.01618	4.83524e-05	8.35629e-05	MAB_3938	Putative Clp protease subunit
MAB_4218c	1.01547	2.89145e-09	6.79942e-09	MAB_4218c	Possible thiamine biosynthesis oxidoreductase ThiO
MAB_2931c	1.01501	5.23221e-06	9.79556e-06	MAB_2931c	hypothetical protein
MAB_4266c	1.01479	1.84583e-06	3.59042e-06	MAB_4266c	hypothetical protein
MAB_1707	0.366455	0.0344301	0.0448272	MAB_1707	Deoxyguanosinetriphosphate triphosphohydrolase-like protein
MAB_3394c	1.01197	6.05839e-08	1.30171e-07	MAB_3394c	hypothetical protein
MAB_1709c	0.122754	0.322446	0.362174	MAB_1709c	hypothetical protein
MAB_4650c	1.00957	1.78279e-16	6.4493e-16	MAB_4650c	Putative pyruvate carboxyltransferase
MAB_1474c	1.00831	1.56433e-10	4.00568e-10	MAB_1474c	Probable nicotinate phosphoribosyltransferase
MAB_3884	1.00631	7.92851e-13	2.34498e-12	MAB_3884	Possible flavoprotein
MAB_3216c	1.0048	4.70448e-12	1.32661e-11	MAB_3216c	Putative transcriptional regulator, TetR family
MAB_3957	1.00417	2.38709e-07	4.95084e-07	MAB_3957	Superoxide dismutase SodM
MAB_0671	1.00396	0.0040605	0.00590098	MAB_0671	hypothetical protein
MAB_3582	1.00283	0.000219263	0.00035911	MAB_3582	Putative transcriptional regulator, GntR family
MAB_2299c	1.00158	2.17369e-10	5.51933e-10	MAB_2299c	Possible transcriptional regulatory protein
MAB_3168c	0.998776	1.76536e-15	6.05801e-15	MAB_3168c	Conserved hypothetical protein (acetyltransferase?)
MAB_1855c	0.99871	1.08075e-05	1.9729e-05	MAB_1855c	Putative zinc-binding alcohol dehydrogenase
MAB_1717c	0.343611	0.0185883	0.0250344	MAB_1717c	Probable sugar ABC transporter, permease protein
MAB_1190	0.994184	4.40077e-14	1.39619e-13	MAB_1190	hypothetical protein
MAB_1828	-0.0646546	0.787092	0.811214	MAB_1828	Hypothetical protein
MAB_1829	-0.239668	0.587385	0.623067	MAB_1829	Hypothetical protein
MAB_1830	-0.111548	0.885557	0.89862	MAB_1830	Hypothetical protein
MAB_1835c	-0.0863962	0.56297	0.600113	MAB_1835c	Immunogenic protein MPT64 precursor
MAB_1836	1.04028	0.0539455	0.068354	MAB_1836	Arylsulfatase
MAB_1837c	-0.209932	0.226852	0.261664	MAB_1837c	Hypothetical protein
MAB_1838	-0.0724033	0.650953	0.682524	MAB_1838	Endonuclease
MAB_1839	0.478042	0.0518075	0.0658655	MAB_1839	Diguanylate cyclase/phosphodiesterase
MAB_0554	0.993445	6.75443e-07	1.35987e-06	MAB_0554	Putative hydrolase, alpha/beta fold family
MAB_2563	0.990543	5.9859e-11	1.56815e-10	MAB_2563	hypothetical protein
MAB_2513c	0.989516	8.8901e-11	2.30634e-10	MAB_2513c	Anti-sigma factor RsbW
MAB_1843	-0.0171104	0.920853	0.929659	MAB_1843	Probable D-alanyl-D-alanine dipeptidase
MAB_1844	0.373115	0.0291044	0.0382111	MAB_1844	Hypothetical protein
MAB_1394c	0.988513	7.50718e-19	3.07605e-18	MAB_1394c	hypothetical protein
MAB_3763	0.987733	7.75136e-08	1.6545e-07	MAB_3763	Probable cutinase cut2 precursor
MAB_1847	0.610795	0.0820946	0.101771	MAB_1847	Putative metalloprotease
MAB_1848	0.0373046	0.830986	0.85066	MAB_1848	Hypothetical protein
MAB_1937	0.987589	6.10204e-17	2.26519e-16	MAB_1937	Putative peptide monooxygenase
MAB_4051c	0.986676	2.06794e-09	4.90514e-09	MAB_4051c	hypothetical protein
MAB_0930	0.985845	6.84592e-15	2.27529e-14	MAB_0930	Putative ferredoxin/ferredoxin--NADP reductase
MAB_2773c	0.9853	7.0767e-09	1.62428e-08	MAB_2773c	Hypothetical protein
MAB_1337c	0.984784	9.85357e-08	2.09043e-07	MAB_1337c	Putative transcriptional regulator, AraC family
MAB_0463c	0.984519	2.80444e-08	6.20476e-08	MAB_0463c	Probable oxidase (copper-binding protein)
MAB_3652	0.984441	1.51031e-12	4.40102e-12	MAB_3652	hypothetical protein
MAB_0481c	0.9834	8.36003e-08	1.78023e-07	MAB_0481c	hypothetical protein
MAB_0197	0.981232	8.16987e-06	1.50349e-05	MAB_0197	Putative alkylhydroperoxidase AhpD core
MAB_0402	0.980403	3.25178e-15	1.10172e-14	MAB_0402	hypothetical protein
MAB_0625	0.980037	5.54087e-14	1.753e-13	MAB_0625	acetaldehyde dehydrogenase
MAB_1862	-0.463305	0.0379519	0.0489772	MAB_1862	Conserved hypothetical protein (L-carnitine dehydratase?)
MAB_0795	0.978919	3.03988e-11	8.11827e-11	MAB_0795	Hypothetical protein
MAB_1038	0.978594	2.40176e-16	8.5926e-16	MAB_1038	Putative formamidopyrimidine-DNA glycosylase
MAB_4378c	0.978336	0.000144139	0.000239441	MAB_4378c	Putative citrate lyase beta subunit
MAB_4613	0.977008	2.57719e-08	5.71311e-08	MAB_4613	Similarity with UbiE/COQ5 methyltransferase
MAB_1867	0.300229	0.0409437	0.0526883	MAB_1867	hypothetical protein
MAB_0756c	0.975828	5.11705e-08	1.10943e-07	MAB_0756c	hypothetical protein
MAB_1869c	-0.5358	0.00873731	0.0122468	MAB_1869c	Probable zinc-dependent alcohol dehydrogenase AdhE2
MAB_1870	-0.380145	0.0234994	0.0312043	MAB_1870	Putative beta-lactamase
MAB_1595	0.975628	2.59594e-23	1.31682e-22	MAB_1595	Probable ferredoxin oxidoreductase, beta subunit
MAB_3663	0.974304	1.75948e-11	4.76613e-11	MAB_3663	Hypothetical protein
MAB_2498c	0.97284	1.80478e-22	8.84849e-22	MAB_2498c	hypothetical protein
MAB_1876c	0.123566	0.28684	0.325157	MAB_1876c	Probable propionyl-CoA carboxylase beta chain 6
MAB_3885	0.972652	5.68252e-09	1.31425e-08	MAB_3885	hypothetical protein
MAB_4170	0.971861	9.95344e-06	1.81992e-05	MAB_4170	hypothetical protein
MAB_1854c	0.969131	6.23921e-10	1.53362e-09	MAB_1854c	Glycogen phosphorylase
MAB_4536	0.968287	4.0484e-13	1.22287e-12	MAB_4536	Probable zinc metalloprotease
MAB_1882c	-0.490579	0.111403	0.135051	MAB_1882c	Hypothetical protein
MAB_1883c	-0.651812	0.0485934	0.0619877	MAB_1883c	Conserved hypothetical protein (lipoprotein?)
MAB_0591	0.967701	0.000677154	0.00106783	MAB_0591	Probable rifampin adp-ribosyl transferase
MAB_0406c	0.966674	1.65362e-19	6.99015e-19	MAB_0406c	Cysteine synthase/cystathionine beta-synthase family
MAB_2272c	0.962237	0.00384174	0.0055956	MAB_2272c	Putative transcriptional regulator, GntR
MAB_2353	0.960185	4.4448e-08	9.68301e-08	MAB_2353	Probable ADP-ribosylglycohydrolase
MAB_1888	-0.359826	0.0428229	0.0550129	MAB_1888	Conserved hypothetical protein (thioesterase?)
MAB_4571	0.958069	3.52663e-07	7.26447e-07	MAB_4571	Possible GntR transcriptional regulatory protein
MAB_0860c	0.95547	3.29872e-18	1.30911e-17	MAB_0860c	Probable DNA helicase
MAB_2171	0.955464	2.2607e-08	5.03362e-08	pup	hypothetical protein
MAB_1216c	0.955407	9.27216e-05	0.000156839	MAB_1216c	Probable cytochrome P450
MAB_1893	-0.455782	0.00947572	0.0132206	MAB_1893	hypothetical protein
MAB_1281c	0.955203	0.00601095	0.00857089	MAB_1281c	Hypothetical protein
MAB_3386c	0.954688	2.10703e-10	5.35907e-10	MAB_3386c	hypothetical protein
MAB_1896c	-0.243469	0.0603965	0.0760188	MAB_1896c	Hypothetical protein
MAB_1897c	0.130521	0.402301	0.44342	MAB_1897c	Probable high-affinity nickel-transporter NicT
MAB_0627c	0.95301	0.00623304	0.00887085	MAB_0627c	Hypothetical protein
MAB_1899c	0.302777	0.0204227	0.0273427	MAB_1899c	hypothetical protein
MAB_0160	0.949771	0.000130091	0.000216897	MAB_0160	Probable 4-oxalocrotonate tautomerase
MAB_3436	0.949361	1.87066e-05	3.34494e-05	MAB_3436	Hypothetical protein
MAB_3335c	0.948661	5.56652e-09	1.28873e-08	pfkA	6-phosphofructokinase PfkA
MAB_1184c	0.947501	1.36873e-09	3.27054e-09	MAB_1184c	Putative transcriptional regulator, MarR family
MAB_3627c	0.945717	9.55709e-15	3.14642e-14	MAB_3627c	Possible oxidoreductase
MAB_2785	0.945104	1.43012e-07	3.00591e-07	MAB_2785	Hypothetical protein
MAB_1889	0.944531	8.30235e-13	2.44917e-12	MAB_1889	Probable L-carnitine dehydratase
MAB_0165	0.944313	3.74447e-14	1.19381e-13	MAB_0165	Putative acyltransferase
MAB_1908c	-0.276057	0.30435	0.343463	MAB_1908c	hypothetical protein
MAB_1909c	-0.205147	0.259237	0.296458	MAB_1909c	Probable methanol dehydrogenase transcriptional regulatory protein MoxR3
MAB_1910c	-0.0972976	0.662475	0.693963	MAB_1910c	hypothetical protein
MAB_2052	0.942602	5.0686e-07	1.03098e-06	MAB_2052	hypothetical protein
MAB_1028c	0.940194	3.46376e-06	6.59903e-06	cynS	Probable cyanate hydratase (CynS)
MAB_0167	0.940087	2.47528e-13	7.58283e-13	MAB_0167	Putative hydrolase
MAB_2984c	0.939024	5.85375e-10	1.44122e-09	MAB_2984c	Putative chlorite dismutase
MAB_2542	0.935855	7.15323e-10	1.75355e-09	MAB_2542	Conserved hypothetical protein (Pyridoxamine 5'-phosphate oxidase-related, FMN-binding?)
MAB_3317c	0.935193	1.494e-08	3.37283e-08	MAB_3317c	Probable peptide synthetase NRP
MAB_3694	0.934881	3.54866e-07	7.30002e-07	MAB_3694	Possible oxidoreductase
MAB_4169	0.9339	3.58138e-10	8.95837e-10	MAB_4169	Possible lipid carrier protein or keto acyl-COA thiolase
MAB_2930c	0.933435	4.12436e-06	7.79867e-06	MAB_2930c	Transthyretin family protein
MAB_1181c	0.931428	3.69259e-13	1.11837e-12	MAB_1181c	Putative lipoprotein LpqV precursor
MAB_0559	0.929589	2.19066e-08	4.88962e-08	MAB_0559	Probable carbonic anhydrase (carbonate dehydratase)
MAB_2677c	0.928915	6.16259e-09	1.42021e-08	MAB_2677c	Putative trancscriptional regulator,TetR
MAB_4580c	0.925663	2.23828e-09	5.29813e-09	MAB_4580c	Conserved hypothetical protein (putative glutathione S-transferase)
MAB_0512	0.925361	3.36548e-08	7.37773e-08	MAB_0512	Probable aminotransferase/cysteine desulfurase
MAB_4333	0.924945	1.36706e-06	2.69611e-06	MAB_4333	hypothetical protein
MAB_1309c	0.921273	1.36197e-10	3.49934e-10	MAB_1309c	Hypothetical protein
MAB_1928c	-0.171846	0.372982	0.414628	MAB_1928c	hypothetical protein
MAB_0075	0.920797	1.60032e-05	2.87171e-05	MAB_0075	Putative hydroxylase
MAB_1114	0.919803	1.72348e-05	3.08907e-05	MAB_1114	Putative metallo-beta-lactamase superfamily
MAB_1931c	0.618681	0.0241757	0.0320648	MAB_1931c	hypothetical protein
MAB_3509c	0.91879	2.81583e-07	5.82939e-07	MAB_3509c	Hypothetical protein
MAB_2258	0.917195	8.38631e-12	2.31593e-11	MAB_2258	Peptide synthetase and polyketide synthase
MAB_4724	0.914733	3.16265e-09	7.42038e-09	MAB_4724	Sodium/calcium exchanger family protein
MAB_4947	0.912462	0.000210769	0.000345823	MAB_4947	Beta-lactamase-like protein
MAB_1922	0.912096	5.94968e-08	1.28078e-07	MAB_1922	hypothetical protein
MAB_1254c	0.910352	3.92443e-07	8.04739e-07	xseB	Probable exodeoxyribonuclease VII small subunit
MAB_1939	0.124729	0.679288	0.710101	MAB_1939	Probable cytochrome P450
MAB_4662c	0.907275	2.96381e-05	5.21336e-05	MAB_4662c	hypothetical protein
MAB_4303	0.906869	6.45063e-11	1.68794e-10	MAB_4303	Alpha galactosidase precursor
MAB_2465c	0.906411	5.07052e-06	9.51247e-06	MAB_2465c	Putative enoyl-coa hydratase/isomerase family
MAB_2604c	0.905068	1.96851e-06	3.82578e-06	MAB_2604c	Putative transcriptional regulator, ArsR family
MAB_3178	0.90116	0.000106203	0.000178644	MAB_3178	Conserved hypothetical protein (putative methyltransferase)
MAB_0266c	0.89826	9.98484e-09	2.26996e-08	MAB_0266c	Probable prephenate dehydrogenase TyrA
MAB_1948c	0.154066	0.19237	0.224853	pepA	Probable cytosol aminopeptidase (leucyl aminopeptidase?)
MAB_1239	0.896699	4.61664e-12	1.30264e-11	MAB_1239	Probable PhoH-like protein PhoH2 (phosphate starvation-inducible protein PsiH)
MAB_1522	0.896146	2.12367e-07	4.41864e-07	MAB_1522	Putative two-component system response regulator LuxR
MAB_0557	0.895039	3.12783e-08	6.89338e-08	MAB_0557	Probable transcription regulator, AraC family
MAB_1952c	0.25018	0.293807	0.33206	cobS	adenosylcobinamide-GDP ribazoletransferase
MAB_p15c	0.894445	0.00397534	0.00577907	MAB_p15c	TraA/ATP-dependent exoDNAse/relaxase
MAB_1953c	-0.155369	0.420752	0.462186	cobT	Probable nicotinate-nucleotide--dimethylbenzimidazole phosphoribosyltransferase CobT
MAB_1954c	-0.419115	0.0309915	0.0405597	MAB_1954c	Putative cobinamide kinase/cobinamide phosphate guanylyltransferase CobU
MAB_1955c	-0.485132	0.0125949	0.0173171	MAB_1955c	hypothetical protein
MAB_4069c	0.892584	5.48745e-06	1.02481e-05	MAB_4069c	hypothetical protein
MAB_0560	0.89223	3.87076e-11	1.02948e-10	MAB_0560	hypothetical protein
MAB_1958c	-0.124599	0.332523	0.372847	MAB_1958c	hypothetical protein
MAB_2388	0.890482	0.000371463	0.000595705	MAB_2388	Conserved hypothetical protein (lactoylglutathione lyase and related lyases?)
MAB_0152	0.887639	1.73367e-09	4.1187e-09	MAB_0152	Putative ankyrin-like protein
MAB_4560	0.887401	3.06776e-09	7.20519e-09	MAB_4560	Alcohol dehydrogenase B (AdhB)
MAB_0603c	0.886142	3.3749e-09	7.90203e-09	MAB_0603c	Possible 2-nitropropane dioxygenase
MAB_1964	-0.339008	0.0744257	0.0927512	MAB_1964	hypothetical protein
MAB_0374c	0.885393	9.98224e-10	2.41446e-09	MAB_0374c	hypothetical protein
MAB_1663	0.884089	1.08648e-05	1.98256e-05	MAB_1663	Probable oxygen-independent coproporphyrinogen III oxidase HemN
MAB_1678c	0.883497	2.47759e-15	8.43199e-15	MAB_1678c	Putative ferric uptake regulator FurB
MAB_0759c	0.882087	0.00023497	0.000383177	MAB_0759c	Putative dehydrogenase (3-hydroxybutyryl-CoA dehydrogenase FadB?)
MAB_2455c	0.881861	3.28466e-10	8.24343e-10	MAB_2455c	Conserved hypothetical protein (HAD-superfamily hydrolase?)
MAB_1970	-0.529077	0.0169558	0.0229173	trpD	Anthranilate phosphoribosyltransferase TrpD
MAB_1971c	-0.399588	0.0329361	0.0429807	MAB_1971c	Probable DNA polymerase III epsilon subunit
MAB_1972c	0.404762	0.00944942	0.0131879	MAB_1972c	Conserved hypothetical protein (methyltransferase?)
MAB_4396c	0.881048	6.04996e-08	1.30113e-07	MAB_4396c	Hypothetical protein
MAB_2316	0.880505	7.46541e-16	2.59716e-15	MAB_2316	Probable acid-CoA ligase
MAB_3026c	0.879461	1.31713e-06	2.60329e-06	MAB_3026c	hypothetical protein
MAB_3136c	0.877282	2.22911e-10	5.65689e-10	rimP	hypothetical protein
MAB_1977	0.420477	0.0233919	0.0310797	MAB_1977	Putative methyltransferase
MAB_4666c	0.877083	7.38634e-05	0.000126305	MAB_4666c	hypothetical protein
MAB_2648c	0.876698	2.5503e-08	5.65627e-08	MAB_2648c	Putative transcriptional regulator, MarR family
MAB_3319	0.876357	8.86124e-06	1.62743e-05	MAB_3319	hypothetical protein
MAB_1981	-0.261917	0.0840891	0.104108	MAB_1981	hypothetical protein
MAB_4228c	0.875238	2.47278e-07	5.12622e-07	MAB_4228c	Hypothetical protein
MAB_3672c	0.874837	1.60453e-09	3.82191e-09	MAB_3672c	Probable cytidine deaminase Cdd
MAB_1984	0.243983	0.0830619	0.102864	MAB_1984	Probable 1-acylglycerol-3-phosphate O-acyltransferase
MAB_3581c	0.872257	0.00303268	0.00448189	MAB_3581c	hypothetical protein
MAB_1986	-0.383647	0.0202113	0.0270757	MAB_1986	hypothetical protein
MAB_0346	0.872028	1.46189e-10	3.7497e-10	MAB_0346	hypothetical protein
MAB_4121c	0.870892	0.000820443	0.00128265	MAB_4121c	Putative transcriptional regulator, MerR family
MAB_1989c	-0.441182	0.0148042	0.0201593	MAB_1989c	Hypothetical protein
MAB_1990	0.278734	0.106838	0.130038	MAB_1990	hypothetical protein
MAB_0628	0.870499	1.1059e-18	4.50296e-18	MAB_0628	hypothetical protein
MAB_3970c	0.869477	1.05448e-08	2.39606e-08	MAB_3970c	hypothetical protein
MAB_3157c	0.867907	1.49569e-09	3.5664e-09	MAB_3157c	Possible magnesium-chelatase
MAB_2822c	0.866946	4.5838e-13	1.38184e-12	rpoZ	DNA-directed RNA polymerase omega subunit
MAB_3990c	0.865838	2.49039e-10	6.30233e-10	MAB_3990c	Probable delta-aminolevulinic acid dehydratase HemB (porphobilinogen synthase)
MAB_4164	0.864221	8.92878e-07	1.78261e-06	MAB_4164	Possible enoyl-CoA hydratase
MAB_1998	0.501136	0.0394477	0.0508497	rsmH	16S rRNA (cytosine(1402)-N(4))-methyltransferase
MAB_1999	0.375579	0.0137825	0.0188699	MAB_1999	hypothetical protein
MAB_4379c	0.863887	0.00329425	0.00484637	MAB_4379c	MaoC-like dehydratase
MAB_2150c	0.862521	0.00129015	0.00197282	MAB_2150c	Hypothetical protein
MAB_1423	0.862001	0.000890609	0.00138424	MAB_1423	Hypothetical protein
MAB_1230c	0.860765	4.03417e-06	7.63448e-06	MAB_1230c	hypothetical protein
MAB_3075c	0.857882	1.55803e-06	3.05286e-06	MAB_3075c	Hypothetical protein
MAB_3372	0.857763	3.97747e-05	6.92397e-05	MAB_3372	Putative transcriptional regulator, TetR family
MAB_2449	0.857275	0.000102766	0.000173056	MAB_2449	hypothetical protein
MAB_1252	0.85445	9.65877e-10	2.33996e-09	MAB_1252	hypothetical protein
MAB_2447c	0.854247	0.00133197	0.00203539	MAB_2447c	Putative transcriptional regulator, TetR family
MAB_1201c	0.854014	5.20984e-05	8.98999e-05	greA	Hypothetical transcription elongation factor GreA
MAB_1708	0.852168	7.63762e-08	1.63176e-07	dnaG	DNA primase DnaG
MAB_3642	0.85204	2.23477e-13	6.85067e-13	MAB_3642	Hypothetical SufE-like protein
MAB_4581c	0.851496	3.90031e-06	7.39657e-06	MAB_4581c	Hypothetical protein
MAB_2628c	0.849277	8.86022e-08	1.88233e-07	MAB_2628c	Hypothetical protein
MAB_2394	0.84448	0.000605097	0.000956858	MAB_2394	hypothetical protein
MAB_4216c	0.842334	2.51788e-05	4.46182e-05	thiG	Thiazole biosynthesis protein ThiG
MAB_0779	0.841232	7.70345e-10	1.88233e-09	MAB_0779	Hypothetical protein
MAB_4468	0.840973	1.06381e-12	3.11794e-12	MAB_4468	hypothetical protein
MAB_2968	0.839997	1.62368e-07	3.39858e-07	MAB_2968	Putative transcriptional regulator, TetR family
MAB_2020c	-0.520184	0.0501629	0.0638821	MAB_2020c	Possible bifunctional enzyme HhdD isomerase + cyclase/dehydrase
MAB_2021c	0.834923	0.071053	0.0887674	MAB_2021c	Putative carboxymuconolactone decarboxylase
MAB_0948c	0.839506	1.67822e-09	3.99116e-09	MAB_0948c	Conserved hypothetical protein (phytoene dehydrogenase?)
MAB_4114	0.838195	0.000230218	0.000375832	MAB_4114	hypothetical protein
MAB_2029	0.361476	0.274797	0.31299	MAB_2029	Putative beta-ketoacyl synthase
MAB_2030	-0.648882	0.0990507	0.121047	MAB_2030	Probable 3-oxoacyl-(Acyl-carrier-protein) synthase II KasA
MAB_2031	-0.0743737	0.84859	0.867311	MAB_2031	Putative beta-ketoacyl synthase
MAB_2032	-0.938417	0.0784579	0.0974819	MAB_2032	Probable 3-oxoacyl-[acyl-carrier protein] reductase
MAB_2033	-0.0212086	0.969513	0.972727	MAB_2033	Probable thioesterase
MAB_2034	-0.155429	0.754794	0.781118	MAB_2034	Probable malonyl CoA-acyl carrier protein transacylase
MAB_2035	-0.221449	0.527226	0.565998	MAB_2035	Possible conserved polyketide synthase associated protein
MAB_2036	-0.0775906	0.85391	0.87216	MAB_2036	Putative membrane protein MmpS
MAB_2037	-0.00473075	0.980184	0.981698	MAB_2037	Putative membrane protein MmpL
MAB_2038	-0.289261	0.20493	0.238498	MAB_2038	Putative transport protein
MAB_1916c	0.838063	6.5369e-06	1.2138e-05	panB	3-methyl-2-oxobutanoate hydroxymethyltransferase
MAB_4217c	0.837399	4.49297e-06	8.47449e-06	MAB_4217c	Putative thiamine biosynthesis protein ThiS
MAB_0274c	0.837238	4.22438e-06	7.97782e-06	MAB_0274c	hypothetical protein
MAB_3314	0.835865	5.87034e-05	0.000100952	MAB_3314	hypothetical protein
MAB_2524	0.835858	2.48425e-11	6.65792e-11	MAB_2524	Putative Orn/Lys/Arg decarboxylase
MAB_4258c	0.835658	2.77093e-06	5.32826e-06	MAB_4258c	Putative RNA methyltransferase
MAB_4269	0.835504	6.77975e-12	1.88835e-11	MAB_4269	Probable monooxygenase
MAB_2172	0.835277	9.98135e-11	2.58354e-10	prcB	Proteasome (beta subunit) PrcB
MAB_0953	0.834709	1.25695e-06	2.49086e-06	MAB_0953	Putative transcriptional regulator, GntR family
MAB_2960	0.834056	1.32145e-10	3.39907e-10	MAB_2960	hypothetical protein
MAB_1892	0.833865	5.58492e-05	9.6153e-05	MAB_1892	Hypothetical protein
MAB_1618	0.833816	3.69692e-07	7.58771e-07	proA	Probable gamma-glutamyl phosphate reductase
MAB_2046	0.271381	0.0340906	0.0444361	MAB_2046	Possible transcriptional regulator, TetR family
MAB_1193c	0.833659	1.34247e-13	4.17167e-13	MAB_1193c	Conserved hypothetical protein (lipolytic enzyme G-D-S-L?)
MAB_2054	0.508797	0.0196163	0.0263329	MAB_2054	hypothetical protein
MAB_2055	0.268092	0.134111	0.160735	MAB_2055	MaoC-like dehydratase
MAB_2056	-0.0613414	0.693439	0.723561	MAB_2056	hypothetical protein
MAB_2057	0.0996831	0.588319	0.623912	MAB_2057	hypothetical protein
MAB_3775c	0.832552	1.29806e-12	3.79472e-12	MAB_3775c	Putative monooxygenase
MAB_2059	0.301043	0.0542296	0.0686758	MAB_2059	hypothetical protein
MAB_2060	-0.00116207	0.993089	0.993307	MAB_2060	hypothetical protein
MAB_3867	0.832508	0.000214385	0.000351248	MAB_3867	Hypothetical protein
MAB_2063c	-0.0253704	0.830898	0.85066	MAB_2063c	Probable acid-CoA ligase
MAB_2065c	0.214823	0.110754	0.134373	MAB_2065c	Probable acyl-CoA dehydrogenase FadE
MAB_1078	0.832341	4.54655e-18	1.79023e-17	MAB_1078	Putative serine protease
MAB_0317	0.831468	4.97985e-10	1.23342e-09	MAB_0317	hypothetical protein
MAB_0089c	0.830922	8.83278e-05	0.000149742	MAB_0089c	hypothetical protein
MAB_3556	0.829708	0.000164243	0.000271447	MAB_3556	Putative hydrolase, alpha/beta fold
MAB_2086c	0.829552	0.00431779	0.00625287	MAB_2086c	Truncated transposase-like protein IS1601-D
MAB_0959	0.829303	1.99346e-11	5.38709e-11	MAB_0959	Probable enoyl-CoA hydratase/isomerase
MAB_2071	0.765836	0.0474519	0.0606166	MAB_2071	Probable short-chain dehydrogenase/reductase
MAB_0476c	0.82773	0.00384681	0.00560119	MAB_0476c	Putative transcriptional regulator, TetR family
MAB_1331	0.827513	3.78371e-12	1.07632e-11	MAB_1331	Probable proline dehydrogenase
MAB_2074	0.0242499	0.946227	0.952099	MAB_2074	Putative monooxygenase
MAB_2075	-0.401566	0.102743	0.125323	MAB_2075	Putative monooxygenase
MAB_4476c	0.826607	0.00343412	0.00504397	MAB_4476c	Putative monooxygenase
MAB_2937c	0.825563	0.00125618	0.00192345	MAB_2937c	hypothetical protein
MAB_3510c	0.8246	1.44969e-06	2.85164e-06	MAB_3510c	Putative dienelactone hydrolase
MAB_3940c	0.82166	1.11836e-09	2.69213e-09	MAB_3940c	hypothetical protein
MAB_1853c	0.820178	0.00138922	0.0021193	MAB_1853c	hypothetical protein
MAB_4743c	0.819548	0.000164437	0.000271668	MAB_4743c	Putative dehydrogenase/reductase
MAB_2082	0.237712	0.190112	0.222451	MAB_2082	hypothetical protein
MAB_2083	0.174941	0.396456	0.437828	MAB_2083	hypothetical protein
MAB_2084	-0.161714	0.508665	0.547756	MAB_2084	Probable zinc-type alcohol dehydrogenase AdhD
MAB_2016	0.819492	4.32692e-05	7.51213e-05	MAB_2016	hypothetical protein
MAB_2099	0.819136	0.00140071	0.00213612	MAB_2099	Hypothetical cell division FtsK/SpoIIIE protein
MAB_2087	-0.0183248	0.951707	0.956765	MAB_2087	Transposase-like protein IS3/IS911
MAB_2088	-0.105576	0.69209	0.722486	MAB_2088	Transposase-like protein
MAB_2859c	0.818533	5.89301e-09	1.36154e-08	MAB_2859c	Transglutaminase family protein
MAB_0107c	0.817172	1.77871e-06	3.4673e-06	MAB_0107c	hypothetical protein
MAB_2840c	0.816972	1.12563e-08	2.55135e-08	aroQ	3-dehydroquinate dehydratase AroQ
MAB_4145	0.815855	5.28653e-16	1.85049e-15	MAB_4145	Probable alpha,alpha-trehalose-phosphate synthase
MAB_2484c	0.81304	0.000130987	0.000218311	MAB_2484c	Hypothetical protein
MAB_3450c	0.812289	5.47389e-12	1.53499e-11	MAB_3450c	Probable phosphoglucomutase PgmA
MAB_2096c	-0.252808	0.219812	0.253995	MAB_2096c	Putative MutT/NUDIX-like protein
MAB_2097c	-0.0909301	0.595373	0.630951	MAB_2097c	hypothetical protein
MAB_4272c	0.811375	0.00115641	0.00177428	grpE	Protein GrpE (HSP-70 cofactor)
MAB_0780	0.80935	3.0899e-08	6.81308e-08	MAB_0780	Hypothetical protein
MAB_3089c	0.809132	1.19023e-07	2.51332e-07	MAB_3089c	hypothetical protein
MAB_2101	0.25781	0.0744254	0.0927512	MAB_2101	Probable recombinase
MAB_2102	0.019815	0.872211	0.886971	MAB_2102	Probable peptidase
MAB_2574c	0.808703	0.000686136	0.00108087	MAB_2574c	Probable long-chain-fatty-acid-CoA ligase
MAB_4156c	0.808243	1.23352e-11	3.37971e-11	MAB_4156c	3-oxoacyl-ACP reductase
MAB_2980	0.802502	0.000144241	0.000239522	MAB_2980	Hypothetical protein
MAB_2796c	0.801509	7.1691e-10	1.75649e-09	ribBA	Putative riboflavin biosynthesis protein RibA2
MAB_2107	0.396864	0.00729351	0.0103122	MAB_2107	hypothetical protein
MAB_2108	-0.426811	0.00936224	0.0130743	uppP	Probable undecaprenyl-diphosphatase (Bacitracin resistance protein)
MAB_2109	-0.461039	0.0137623	0.0188536	MAB_2109	Putative phosphoglycerate/bisphosphoglycerate mutase
MAB_2965c	0.800776	3.28265e-09	7.69398e-09	MAB_2965c	hypothetical protein
MAB_4469c	0.799482	8.21982e-10	2.00527e-09	MAB_4469c	Sulfatase family protein
MAB_2112	-0.564967	0.00787302	0.0110798	MAB_2112	Hypothetical protein
MAB_0418	0.799207	9.30593e-07	1.85628e-06	nth	Probable endonuclease III protein
MAB_2051	0.797907	2.42113e-06	4.67542e-06	MAB_2051	Conserved hypothetical protein (thiolase?)
MAB_2116	-0.119259	0.486925	0.528022	mshC	Cysteinyl-tRNA synthetase (CysS)
MAB_2117	-0.217911	0.249715	0.286362	MAB_2117	Hypothetical short-chain dehydrogenase/reductase
MAB_2118	-0.771661	0.0647541	0.0811885	MAB_2118	Hypothetical protein
MAB_3739c	0.794973	9.86939e-15	3.24219e-14	MAB_3739c	Alanine racemase
MAB_2120c	0.165641	0.280211	0.318358	MAB_2120c	Putative polyketide synthase MbtC
MAB_3158c	0.794222	1.04001e-07	2.20535e-07	MAB_3158c	hypothetical protein
MAB_2122	0.193876	0.105632	0.128708	MAB_2122	Putative peptide synthetase MbtE
MAB_2123	-0.221103	0.0944939	0.115978	MAB_2123	Putative peptide synthetase MbtF
MAB_2124	0.109498	0.431503	0.472851	MAB_2124	Putative phenyloxazoline synthase MbtB
MAB_2716c	0.79288	4.1461e-05	7.21475e-05	MAB_2716c	Probable manganese transport transmembrane protein
MAB_2126	-0.137447	0.354033	0.39511	MAB_2126	Putative L-lactate 2-monooxygenase
MAB_3401	0.790902	8.87558e-07	1.77277e-06	MAB_3401	Putative monooxygenase
MAB_2128c	0.130836	0.39349	0.435081	MAB_2128c	hypothetical protein
MAB_4607c	0.78944	5.86937e-05	0.000100952	MAB_4607c	hypothetical protein
MAB_2130	0.107135	0.37179	0.413505	MAB_2130	Putative hydrolase
MAB_0672c	0.78915	3.05364e-08	6.7364e-08	MAB_0672c	hypothetical protein
MAB_2152	0.788472	0.00016769	0.000276841	MAB_2152	Putative transcriptional regulator, TetR family
MAB_1049	0.788004	1.11496e-07	2.35988e-07	MAB_1049	Putative transcription regulator protein
MAB_0693	0.786823	7.64839e-07	1.5317e-06	MAB_0693	Probable glutathione peroxidase
MAB_0447c	0.785429	2.18576e-05	3.89456e-05	MAB_0447c	Hypothetical protein
MAB_3650	0.784878	0.000214362	0.000351248	MAB_3650	Putative TetR-family transcriptional regulator
MAB_4619	0.784756	0.00157682	0.00239263	MAB_4619	Probable citrate synthase
MAB_2111	0.783649	7.31124e-09	1.67388e-08	MAB_2111	Putative phosphatidylinositol 3-and 4-kinase
MAB_2493c	0.781855	2.95338e-06	5.65752e-06	MAB_2493c	Similar to streptomycin adenyltransferase
MAB_1959	0.779355	5.76042e-12	1.61135e-11	MAB_1959	Probable adenosine kinase CbhK
MAB_0694	0.778558	1.18373e-05	2.14966e-05	MAB_0694	hypothetical protein
MAB_2646c	0.777096	4.58695e-11	1.21145e-10	MAB_2646c	hypothetical protein
MAB_3679c	0.77535	4.3552e-08	9.49237e-08	MAB_3679c	Hypothetical protein
MAB_1397c	0.774627	1.17622e-07	2.48721e-07	MAB_1397c	hypothetical protein
MAB_0076	0.774392	0.000810268	0.00126762	MAB_0076	2,3-dihydroxybiphenyl 1,2-dioxygenase
MAB_3961c	0.772899	0.000450813	0.000718893	MAB_3961c	Hypothetical cytochrome P450
MAB_0739c	0.770791	1.23292e-05	2.23273e-05	MAB_0739c	hypothetical protein
MAB_4085c	0.770684	5.27851e-09	1.22392e-08	MAB_4085c	hypothetical protein
MAB_4056c	0.768389	1.81437e-07	3.79072e-07	MAB_4056c	hypothetical protein
MAB_2443	0.766815	4.89773e-10	1.21507e-09	MAB_2443	Competence-damaged protein CinA-like
MAB_2158c	-0.269636	0.169474	0.199795	MAB_2158c	Probable ATP-dependent RNA helicase
MAB_2159	0.0966944	0.615729	0.649642	MAB_2159	Conserved hypothetical protein (RNA methyltransferase?)
MAB_3272c	0.76662	5.65958e-12	1.58412e-11	MAB_3272c	Probable cutinase Cut1
MAB_0707	0.765673	8.02377e-09	1.83331e-08	purL	Probable phosphoribosylformylglycinamidine synthase II PurL
MAB_1432	0.764918	1.96512e-11	5.31366e-11	MAB_1432	hypothetical protein
MAB_3453c	0.764552	0.000536789	0.000852404	MAB_3453c	Probable carboxylesterase LipT
MAB_2971c	0.763077	7.46199e-06	1.37825e-05	MAB_2971c	Putative oxidoreductase
MAB_3010	0.762849	6.64909e-05	0.000113956	MAB_3010	Hypothetical protein
MAB_3981c	0.762641	2.641e-09	6.22541e-09	MAB_3981c	Probable zinc metalloprotease
MAB_2166	-0.619125	0.0142193	0.0194093	MAB_2166	hypothetical protein
MAB_2167	0.403422	0.0370734	0.0479388	MAB_2167	Putative 3-oxoacyl-ACP synthase III
MAB_2168	0.170444	0.45437	0.495398	MAB_2168	Putative aminotransferase
MAB_2169c	-0.181003	0.544748	0.583567	MAB_2169c	Probable O-methyltransferase
MAB_1438	0.762527	1.66803e-21	7.79901e-21	rho	Probable transcription termination factor Rho
MAB_2153	0.761033	2.16075e-06	4.18864e-06	MAB_2153	hypothetical protein
MAB_1178c	0.756731	7.12444e-08	1.52499e-07	MAB_1178c	hypothetical protein
MAB_1270	0.755887	4.38797e-05	7.60649e-05	MAB_1270	hypothetical protein
MAB_2174	-0.288714	0.317711	0.357209	MAB_2174	Hypothetical protein
MAB_2175	-0.159142	0.609678	0.643707	MAB_2175	hypothetical protein
MAB_1495	0.754779	1.89159e-06	3.67786e-06	MAB_1495	Probable oxidoreductase
MAB_1673	0.753095	0.00569079	0.00813481	MAB_1673	hypothetical protein
MAB_2180c	0.103484	0.586356	0.622121	MAB_2180c	Hypothetical protein
MAB_1901c	0.751864	8.7734e-09	2.00157e-08	MAB_1901c	Conserved hypothetical protein (hydrolase?)
MAB_0846	0.751497	1.70899e-06	3.33856e-06	MAB_0846	Putative lipase/esterase
MAB_2183	0.253625	0.0462195	0.0591255	pafA	hypothetical protein
MAB_2184	-0.387629	0.0605963	0.0762492	MAB_2184	hypothetical protein
MAB_1636	0.751378	2.31147e-06	4.47318e-06	MAB_1636	hypothetical protein
MAB_2566	0.751107	0.00118588	0.00181826	MAB_2566	Putative glyoxalase/bleomycin resistance or cadmium-induced protein CadI
MAB_2718c	0.749517	9.68161e-13	2.84495e-12	MAB_2718c	hypothetical protein
MAB_3979c	0.749206	1.4917e-06	2.93173e-06	MAB_3979c	hypothetical protein
MAB_2058	0.747831	2.61484e-07	5.41577e-07	MAB_2058	Probable enoyl-CoA dehydratase/isomerase
MAB_2537c	0.746798	0.000878783	0.0013668	MAB_2537c	Putative pyruvate decarboxylase
MAB_2191c	-0.324244	0.0289352	0.0379999	MAB_2191c	Probable 5'-3' exonuclease
MAB_0407c	0.74477	1.5996e-11	4.35122e-11	MAB_0407c	Conserved hypothetical protein (metallophospho esterase?)
MAB_1024	0.744124	0.000157991	0.000261589	MAB_1024	Putative TetR-family transcriptional regulator
MAB_2670c	0.743653	5.74278e-08	1.238e-07	hisD	Histidinol dehydrogenase (HisD)
MAB_0607	0.743194	0.00685361	0.00971749	MAB_0607	Probable short-chain dehydrogenase/reductase
MAB_0713	0.742832	7.36072e-06	1.36121e-05	purF	Probable amidophosphoribosyltransferase PurF
MAB_3090c	0.742437	1.03692e-09	2.50405e-09	MAB_3090c	Dihydrofolate reductase DfrA
MAB_2884c	0.739839	2.99786e-05	5.27121e-05	ruvC	Probable crossover junction endodeoxyribonuclease RuvC
MAB_2868c	0.737859	0.00354806	0.0051895	MAB_2868c	hypothetical protein
MAB_2200c	0.334263	0.0537728	0.0681542	MAB_2200c	Probable cobalamin biosynthesis protein CobG
MAB_2201	0.0454692	0.675789	0.706932	MAB_2201	Probable cobalamin biosynthesis protein CobN
MAB_2090	0.735777	6.1316e-07	1.23942e-06	MAB_2090	hypothetical protein
MAB_3829c	0.735642	1.15791e-09	2.78437e-09	MAB_3829c	Ethanolamine permease
MAB_3832c	0.734949	4.2962e-05	7.46165e-05	MAB_3832c	Conserved hypothetical protein (creatininase?)
MAB_0013c	0.733081	0.00456512	0.00659213	MAB_0013c	Probable arylamine n-acetyl transferase
MAB_4810c	0.732928	2.50194e-08	5.55442e-08	MAB_4810c	Hypothetical protein
MAB_1171c	0.732849	1.42137e-06	2.79715e-06	MAB_1171c	hypothetical protein
MAB_2673c	0.732115	6.19124e-07	1.25092e-06	MAB_2673c	Probable L-aspartate oxidase NadB
MAB_1885	0.731557	1.31866e-09	3.15423e-09	MAB_1885	hypothetical protein
MAB_2212	0.13607	0.0955078	0.116969	MAB_2212	Probable polyketide synthase
MAB_2213	-0.1965	0.0899834	0.110711	MAB_2213	Putative thioesterase
MAB_3024	0.730045	5.64672e-06	1.05282e-05	MAB_3024	hypothetical protein
MAB_2215	-0.555491	0.0326238	0.0426099	MAB_2215	hypothetical protein
MAB_2218	0.13016	0.567948	0.60471	MAB_2218	Sulfonate ABC transporter periplasmic sulfonate-binding protein SsuA
MAB_2219	-0.434608	0.0946936	0.116192	MAB_2219	Putative alkanesulfonate monooxygenase
MAB_2220c	0.198414	0.331937	0.372281	MAB_2220c	hypothetical protein
MAB_2928	0.729109	0.0016438	0.00249011	MAB_2928	Probable amidohydrolase
MAB_1157	0.728987	3.54789e-05	6.20232e-05	mfd	Probable transcription-repair coupling factor (TrcF)
MAB_4042c	0.726631	0.00305223	0.00450931	MAB_4042c	Probable monooxygenase
MAB_0520	0.726561	1.83979e-07	3.84206e-07	MAB_0520	hypothetical protein
MAB_2216	0.259697	0.0863512	0.106618	MAB_2216	Sulfonate ABC transporter, permease protein SsuC
MAB_2217	-0.0874044	0.750932	0.7774	ssuB	Sulfonate ABC transporter, ATP-binding subunit SsuB
MAB_1146	0.725252	5.59549e-05	9.62985e-05	MAB_1146	Hypothetical protein
MAB_2454c	0.723324	0.000100851	0.000170084	MAB_2454c	hypothetical protein
MAB_3131c	0.723251	1.14452e-07	2.42131e-07	infB	Translation initiation factor IF-2 (InfB)
MAB_3776	0.722979	0.0052242	0.0074938	MAB_3776	Hypothetical protein
MAB_3557	0.720111	0.00238173	0.00355693	MAB_3557	hypothetical protein
MAB_1464	0.719508	1.18648e-09	2.85005e-09	MAB_1464	hypothetical protein
MAB_0800	0.719458	2.09529e-06	4.06696e-06	MAB_0800	Hypothetical protein
MAB_3022c	0.716842	4.59767e-14	1.45662e-13	MAB_3022c	hypothetical protein
MAB_2233c	-0.116429	0.410283	0.45145	MAB_2233c	hypothetical protein
MAB_4715c	0.708241	0.00478243	0.00689086	MAB_4715c	hypothetical protein
MAB_3205c	0.707587	7.51835e-07	1.50633e-06	MAB_3205c	Conserved hypothetical protein (siderophore-interacting?)
MAB_4507	0.706601	7.69172e-15	2.54708e-14	MAB_4507	hypothetical protein
MAB_3788c	0.706162	2.22339e-08	4.953e-08	MAB_3788c	hypothetical protein
MAB_2239	0.375217	0.52831	0.567027	MAB_2239	Putative GntR-family transcriptional regulator
MAB_2244	0.196921	0.372832	0.414563	MAB_2244	Fumarate reductase/succinate dehydrogenase flavoprotein-like FrdA
MAB_2245	0.268576	0.103318	0.125924	MAB_2245	Putative anthranilate synthase component I TrpE2/ Salicylate synthase MbtI
MAB_2246	-0.738441	0.0506973	0.0645264	MAB_2246	Possible thiol-specific antioxidant related protein/Peroxidoxin BcpB
MAB_1942c	0.706117	6.13717e-09	1.41507e-08	lipA	Probable lipoic acid synthetase LipA
MAB_2249	0.123599	0.455071	0.496044	MAB_2249	Probable lysine-N-oxygenase MbtG
MAB_2250	0.311963	0.181293	0.212955	MAB_2250	Putative MbtH family protein
MAB_1303c	0.706073	7.42875e-05	0.000126951	MAB_1303c	Hypothetical protein
MAB_3418	0.705884	2.8574e-06	5.48756e-06	MAB_3418	Putative transcriptional regulator, TetR family
MAB_0797c	0.705681	2.79869e-05	4.93248e-05	MAB_0797c	Hypothetical protein
MAB_2242	-0.543513	0.182985	0.21472	MAB_2242	Putative nitrate ABC transporter, permease protein
MAB_0328	0.705491	4.76182e-06	8.95924e-06	MAB_0328	Putative acyl-CoA dehydrogenase
MAB_3826c	0.704967	2.10514e-08	4.71037e-08	MAB_3826c	hypothetical protein
MAB_2254c	0.117805	0.638166	0.67051	MAB_2254c	PPE family protein
MAB_2255	0.268297	0.301542	0.340463	MAB_2255	Probable non-ribosomal peptide synthetase
MAB_2256	-0.0220743	0.900036	0.91148	MAB_2256	Probable polyketide synthase
MAB_0156c	0.703133	5.67516e-08	1.22458e-07	MAB_0156c	Iron-sulfur cluster-binding protein, RIESKE family
MAB_1076	0.702543	1.45311e-06	2.85714e-06	MAB_1076	Mycobacterial persistence regulator MrpA (two component response transcriptional regulatory protein)
MAB_2259	-0.678718	0.0287337	0.0377572	MAB_2259	Putative O-methyltransferase
MAB_2260	0.0181656	0.943351	0.949626	MAB_2260	Putative formyltransferase
MAB_3018	0.702475	0.000290348	0.000469939	MAB_3018	Putative transcriptional regulator, GntR family
MAB_4200	0.702432	1.52987e-05	2.75074e-05	MAB_4200	Putative sigma factor
MAB_2263c	-0.342784	0.0349901	0.0454912	MAB_2263c	General substrate transporter Major facilitator superfamily
MAB_2110	0.702289	9.4679e-06	1.73604e-05	MAB_2110	hypothetical protein
MAB_2265c	-0.318916	0.0470245	0.0600876	ectC	Probable L-ectoine synthase
MAB_2991c	0.701288	5.78576e-07	1.17213e-06	nhaA	Probable Na+/H+ antiporter NhaA
MAB_2267c	-0.162672	0.388418	0.429997	MAB_2267c	Probable acetyltransferase
MAB_2268c	0.0503997	0.73667	0.763929	MAB_2268c	hypothetical protein
MAB_2996c	0.701054	1.35284e-05	2.44211e-05	MAB_2996c	hypothetical protein
MAB_2271c	0.128147	0.578878	0.615188	MAB_2271c	hypothetical protein
MAB_2273	0.198061	0.429468	0.470963	MAB_2273	Putative MFS transporter
MAB_2274c	0.516746	0.0921223	0.11322	MAB_2274c	hypothetical protein
MAB_2276c	0.694804	0.230638	0.265694	MAB_2276c	Putative regulatory protein
MAB_2277	-0.0546029	0.927704	0.935119	MAB_2277	Probable aldehyde dehydrogenase
MAB_0858	0.700087	2.23298e-06	4.32681e-06	MAB_0858	Hypothetical luciferase-like monooxygenase
MAB_2281	-0.675119	0.404764	0.445918	MAB_2281	hypothetical protein
MAB_4692c	0.699896	3.83044e-06	7.27624e-06	MAB_4692c	MbtH-like protein
MAB_3993c	0.697514	8.41418e-12	2.3208e-11	hemA	Glutamyl-tRNA reductase (HemA)
MAB_2285	0.0472963	0.817258	0.839256	MAB_2285	Probable Na+/H+ antiporter
MAB_2286	-0.790313	0.0201265	0.0269779	MAB_2286	hypothetical protein
MAB_2575c	0.695904	0.00585838	0.00837174	MAB_2575c	Putative fumarylacetoacetate (FAA) hydrolase
MAB_4712	0.695806	1.50062e-06	2.94544e-06	MAB_4712	Putative transcriptional regulator, AraC
MAB_0096	0.69542	1.20814e-05	2.19093e-05	MAB_0096	hypothetical protein
MAB_2292c	-0.342095	0.315505	0.354992	MAB_2292c	hypothetical protein
MAB_2269c	0.694705	3.97338e-06	7.52572e-06	MAB_2269c	Putative transcriptional regulator, MerR family
MAB_4499	0.694532	1.33032e-05	2.40337e-05	MAB_4499	Putative two-component system sensor kinase
MAB_2290	0.0734918	0.623459	0.656882	MAB_2290	Probable transcriptional regulator, TetR
MAB_2293	-0.52765	0.0174343	0.023536	MAB_2293	Putative transcriptional regulator, MarR family
MAB_2296	-0.181779	0.145552	0.173213	rpsA	30S ribosomal protein S1
MAB_2297	0.541719	0.0158367	0.0214944	MAB_2297	23S rRNA (adenine(2058)-N(6))-methyltransferase Erm(41)
MAB_2298	-0.102592	0.628656	0.661743	coaE	Dephospho-CoA kinase
MAB_2456	0.694206	0.00149975	0.00228026	MAB_2456	hypothetical protein
MAB_2304c	0.540314	0.0232555	0.0309165	MAB_2304c	hypothetical protein
MAB_0992	0.693707	8.19918e-07	1.63984e-06	MAB_0992	Probable arsenate reductase (ArsC)
MAB_2306c	-0.307716	0.0541948	0.0686508	MAB_2306c	Putative oxidoreductase
MAB_2307c	-0.0686665	0.733537	0.760854	MAB_2307c	hypothetical protein
MAB_4215c	0.693526	0.000614917	0.000971372	MAB_4215c	Putative ABC transporter, ATP-binding protein
MAB_0984c	0.693386	0.000195996	0.000322282	MAB_0984c	Putative transcriptional regulator, TetR family
MAB_3019	0.69327	0.00227741	0.00341236	MAB_3019	Probable fatty acid hydroxylase
MAB_3478c	0.691326	7.95717e-06	1.46554e-05	prfB	Peptide chain release factor 2 (PrfB)
MAB_2205	0.691166	8.58703e-10	2.0926e-09	MAB_2205	hypothetical protein
MAB_2311	0.267208	0.200222	0.233378	MAB_2311	Probable peptidase
MAB_3844c	0.690683	1.50624e-05	2.70933e-05	MAB_3844c	Putative short-chain dehydrogenase/reductase
MAB_4723c	0.689422	0.00052346	0.000831819	MAB_4723c	Transcriptional regulator, MerR family
MAB_1159	0.687243	4.7684e-09	1.10734e-08	MAB_1159	Putative iron permease FTR1
MAB_2315	0.141745	0.110941	0.134563	uvrA	UvrABC system protein A (UvrA protein) excinuclease
MAB_3977c	0.686306	3.88812e-06	7.37654e-06	MAB_3977c	Conserved hypothetical protein (phosphoglycerate mutase?)
MAB_3469	0.685261	0.000101927	0.000171707	MAB_3469	MutT/NUDIX family protein
MAB_0134c	0.684674	0.000114639	0.000192051	MAB_0134c	Probable pyruvate dehydrogenase
MAB_1987	0.684202	2.45787e-11	6.59109e-11	MAB_1987	3-deoxy-7-phosphoheptulonate synthase
MAB_0767c	0.684115	0.00396561	0.00576677	MAB_0767c	Putative transcriptional regulator, AraC family
MAB_2321	-0.124814	0.142204	0.169762	MAB_2321	Translation initiation factor IF-3 (InfC)
MAB_3430c	0.683125	1.5039e-07	3.15221e-07	MAB_3430c	hypothetical protein
MAB_3289	0.682011	8.21986e-06	1.51147e-05	cofC	hypothetical protein
MAB_3155c	0.681297	0.000245813	0.000399853	cobB	Probable cobyrinic acid A,C-diamide synthase (CobB)
MAB_4054c	0.680084	8.24199e-06	1.51492e-05	MAB_4054c	Conserved hypothetical protein (pyridoxamine 5'-phosphate oxidase?)
MAB_2326c	0.258095	0.251033	0.28751	MAB_2326c	Hypothetical protein
MAB_2327c	-0.115799	0.517696	0.556426	MAB_2327c	Hypothetical protein
MAB_4214c	0.679786	0.000133304	0.00022193	MAB_4214c	Putative ABC transporter, membrane protein
MAB_2329c	0.458869	0.0221132	0.0294757	MAB_2329c	hypothetical protein
MAB_2564	0.676826	4.55278e-06	8.58374e-06	MAB_2564	Probable carbonic anhydrase
MAB_1609c	0.675661	0.000158752	0.000262658	MAB_1609c	hypothetical protein
MAB_2317c	0.672842	3.59293e-06	6.8365e-06	MAB_2317c	hypothetical protein
MAB_2414c	0.672742	1.73359e-05	3.10596e-05	MAB_2414c	Conserved hypothetical protein (peptidase?)
MAB_1943c	0.672703	5.8111e-08	1.25154e-07	lipB	Probable lipoyltransferase LipB
MAB_3531	0.670884	3.76153e-06	7.14832e-06	MAB_3531	Probable ATP-dependent DEAD-box RNA helicase
MAB_0103	0.669437	0.000124325	0.000207665	MAB_0103	Probable monooxygenase EthA
MAB_3835c	0.668663	1.30764e-10	3.36738e-10	MAB_3835c	Probable coenzyme PQQ synthesis protein E PqqE
MAB_1232c	0.667316	7.16622e-06	1.32686e-05	MAB_1232c	Probable cholesterol oxidase ChoD
MAB_0166	0.667147	1.05625e-08	2.39889e-08	MAB_0166	Putative acyltransferase
MAB_2435	0.666038	0.000113993	0.000191112	MAB_2435	Molybdenum ABC transporter ModC, ATP-binding protein
MAB_3836c	0.662685	9.3945e-07	1.87312e-06	MAB_3836c	hypothetical protein
MAB_4449c	0.662275	1.02411e-10	2.64926e-10	MAB_4449c	Putative transcriptional regulator, TetR family
MAB_2284	0.662272	3.38315e-05	5.92802e-05	MAB_2284	Putative halogenase
MAB_3356c	0.661466	1.6186e-07	3.3895e-07	mnmA	Probable tRNA (5-methylaminomethyl-2-thiouridylate)-methyltransferase
MAB_1538	0.66059	0.000117201	0.000196127	MAB_1538	hypothetical protein
MAB_2793c	0.660323	3.96342e-08	8.66342e-08	MAB_2793c	Putative transcriptional regulator
MAB_1552	0.659516	0.00211165	0.00317552	MAB_1552	Hypothetical regulatory protein, TetR family
MAB_0424	0.659437	7.84729e-06	1.44648e-05	MAB_0424	Putative protease
MAB_0122	0.657117	8.85353e-08	1.88179e-07	MAB_0122	hypothetical protein
MAB_2350c	-0.258231	0.506142	0.545465	MAB_2350c	Hypothetical protein
MAB_2352	0.0625942	0.789862	0.81333	MAB_2352	Putative 3-methyladenine DNA glycosylase
MAB_3300c	0.655063	0.00318473	0.00469284	MAB_3300c	Putative transcriptional regulator, TetR family
MAB_0104	0.654925	2.10998e-08	4.71886e-08	MAB_0104	Probable enoyl-CoA hydratase/isomerase
MAB_2355c	0.0350271	0.771191	0.796453	MAB_2355c	Putative ABC transporter ATP-binding protein
MAB_p09	0.652322	0.000277559	0.00044956	MAB_p09	Probable FAD-dependent pyridine nucleotide-disulphide oxidoreductase
MAB_1366c	0.650578	1.40391e-06	2.76518e-06	MAB_1366c	Putative Mrp homolog protein
MAB_2081	0.648464	0.000556371	0.000882265	MAB_2081	Probable acyl CoA dehydrogenase
MAB_2475c	0.645095	2.38954e-05	4.24598e-05	MAB_2475c	Conserved hypothetical protein (Activator of Hsp90 ATPase 1-like?)
MAB_2360	-0.442512	0.0106597	0.0147816	nadK	Probable inorganic polyphosphate/ATP-NAD kinase
MAB_4647	0.645059	0.0036384	0.00531478	MAB_4647	Putative transcriptional regulator, TetR family
[truncated: 2,541 more rows]

## Sheet: counts
Locus	Feature	A_1	A_2	A_3	D_1	D_2	D_3	P_1	P_2	P_3
MAB_0001	CDS	3880	3916	6096	1280	590	708	307	467	359
MAB_0003	CDS	1918	1733	2433	1162	616	1081	82	114	90
MAB_0004	CDS	1975	2025	2268	1053	485	1055	82	84	73
MAB_0005	CDS	787	892	806	351	214	334	38	34	37
MAB_0006	CDS	9441	8673	10601	6402	11698	14711	2316	3340	1743
MAB_0007	CDS	959	847	867	620	823	646	105	120	90
MAB_0008	CDS	750	534	591	186	346	206	46	61	28
MAB_0009	CDS	859	593	817	196	377	242	44	65	39
MAB_0010c	CDS	627	536	716	586	684	257	147	198	129
MAB_0011c	CDS	371	240	439	627	423	174	68	104	36
MAB_0012c	CDS	230	176	263	496	337	130	38	66	20
MAB_0013c	CDS	79	81	132	49	53	19	24	32	22
MAB_0014	CDS	124	126	159	167	109	110	86	92	77
MAB_0015	CDS	117	107	166	186	106	76	90	122	72
MAB_0016	CDS	122	77	118	188	87	61	86	115	44
MAB_0017	CDS	786	614	930	198	117	99	65	128	53
MAB_0018c	CDS	38	29	35	224	2379	81	42	55	25
MAB_0019	CDS	7077	8777	9864	3290	5203	2041	615	756	514
MAB_0020	CDS	4268	4563	5942	1688	1449	953	363	438	403
MAB_t5001	tRNA	673	666	1019	119	65	85	41	80	59
MAB_t5002	tRNA	242	230	305	47	14	34	12	20	28
MAB_0022c	CDS	113	112	148	63	57	24	17	31	16
MAB_0024c	CDS	2118	2459	2609	1092	1406	588	239	410	294
MAB_0025	CDS	1073	1104	1474	702	806	271	113	109	93
MAB_0026	CDS	1535	1582	2034	545	608	232	194	194	249
MAB_0027c	CDS	586	567	846	1028	962	539	805	959	764
MAB_0028c	CDS	625	754	1105	182	151	68	44	86	56
MAB_0029c	CDS	1102	1151	1817	483	342	96	113	227	98
MAB_0030	CDS	325	352	467	78	40	42	69	79	61
MAB_0031	CDS	1251	1388	1848	314	174	129	163	208	189
MAB_0032	CDS	1504	1892	2235	636	672	382	211	351	278
MAB_0033c	CDS	7775	7163	10688	1707	1082	1078	270	400	320
MAB_0034c	CDS	3314	3329	4743	784	470	467	72	111	76
MAB_0035c	CDS	2896	2973	4086	534	258	327	53	83	53
MAB_0036c	CDS	4081	3670	5696	548	263	407	51	93	99
MAB_0037c	CDS	9178	9279	13137	1710	1096	1118	327	463	390
MAB_0038c	CDS	7125	6023	9665	2179	1618	1294	414	586	394
MAB_0039c	CDS	13362	12261	17378	7395	6371	4928	963	1440	972
MAB_t5003	tRNA	250	195	285	34	16	12	15	13	20
MAB_0042	CDS	0	0	0	0	0	0	0	0	0
MAB_0043	CDS	0	0	0	0	0	0	0	0	0
MAB_0044	CDS	22	20	25	14	24	4	11	8	15
MAB_0045	CDS	450	391	564	142	81	46	53	60	66
MAB_0046	CDS	36	35	56	26	65	7	9	7	3
MAB_0047	CDS	228	189	281	131	289	55	41	33	25
MAB_0048	CDS	174	144	192	44	71	23	15	25	7
MAB_0049	CDS	162	142	192	44	81	34	11	29	3
MAB_0050c	CDS	9	9	18	19	321	14	6	1	2
MAB_0051	CDS	35	43	41	39	454	17	7	18	17
MAB_0052	CDS	38	53	64	35	178	14	6	15	20
MAB_0053c	CDS	85	76	123	36	51	35	17	14	12
MAB_0054c	CDS	57	56	65	26	18	12	12	5	8
MAB_0055c	CDS	489	478	740	92	92	100	8	27	18
MAB_0056c	CDS	2200	1984	2935	418	195	219	180	267	205
MAB_0057	CDS	100	104	137	41	46	17	24	22	13
MAB_0058c	CDS	5480	5572	7880	856	610	373	280	414	360
MAB_0059c	CDS	0	0	1	9	10	2	4	5	3
MAB_0060	CDS	119	150	132	33	19	20	50	57	49
MAB_0061	CDS	201	232	271	92	57	31	93	114	90
MAB_0062	CDS	570	560	635	287	311	181	134	150	112
MAB_0063c	CDS	160	152	227	108	529	47	60	104	58
MAB_0064c	CDS	4368	3914	5359	1696	1369	595	557	860	543
MAB_0065c	CDS	3461	2896	3829	1476	874	702	136	200	138
MAB_0067	CDS	20	23	33	9	15	3	9	2	4
MAB_0069	CDS	371	414	608	514	793	351	47	39	38
MAB_0070	CDS	660	618	928	303	324	264	35	73	62
MAB_0066c	CDS	138	110	171	79	71	79	12	26	13
MAB_0068	CDS	309	365	461	338	553	289	42	45	36
MAB_0071c	CDS	494	539	707	431	411	169	202	253	167
MAB_0072c	CDS	96	103	147	12	42	6	10	13	8
MAB_0073c	CDS	105	116	141	21	66	17	17	15	13
MAB_0074c	CDS	341	320	430	119	178	119	44	70	41
MAB_0075	CDS	125	108	156	59	173	14	39	44	36
MAB_0078	CDS	711	756	1016	1580	1216	451	146	184	134
MAB_0079c	CDS	49	48	80	24	53	9	2	7	5
MAB_0080c	CDS	220	175	247	134	238	51	27	25	28
MAB_0081	CDS	219	231	256	68	349	7	25	35	37
MAB_0082c	CDS	1897	1636	2451	263	180	112	158	367	199
MAB_0084	CDS	766	628	959	351	196	200	88	98	88
MAB_0085c	CDS	121	107	161	97	79	58	22	37	27
MAB_0086	CDS	101	58	95	110	125	86	15	26	14
MAB_0087c	CDS	441	569	744	298	186	76	95	159	96
MAB_0077	CDS	1548	1732	2211	4531	2965	1343	415	506	399
MAB_0083	CDS	131	138	179	56	74	76	10	22	18
MAB_0088c	CDS	2458	2972	3914	2382	781	689	1041	1358	813
MAB_0089c	CDS	1910	1910	2573	2660	885	802	589	920	376
MAB_0090c	CDS	1593	1221	1876	1572	426	556	715	1049	660
MAB_0091	CDS	12918	13734	17745	7862	7463	5134	1523	1959	1694
MAB_0092	CDS	5036	5259	6915	2490	2107	1726	473	525	417
MAB_0093	CDS	0	0	0	0	0	0	0	0	0
MAB_0095	CDS	174	215	245	144	160	77	102	125	107
MAB_0096	CDS	333	328	398	158	165	93	89	99	90
MAB_0097	CDS	289	266	351	314	410	173	68	85	71
MAB_0098	CDS	99	115	137	98	120	94	28	27	31
MAB_0099	CDS	191	213	222	141	112	68	26	40	33
MAB_0100	CDS	212	219	249	105	70	56	35	24	18
MAB_0101	CDS	366	353	467	119	117	87	37	39	26
MAB_0102	CDS	122	110	165	25	27	13	17	11	14
MAB_0103	CDS	4233	3799	4944	3350	2588	13462	1053	1589	778
MAB_0104	CDS	788	811	1049	451	429	2337	200	264	212
MAB_0105c	CDS	1360	1276	1938	556	740	752	323	370	271
MAB_0106c	CDS	1074	1074	1546	1097	1937	1419	541	552	442
MAB_0107c	CDS	1842	1739	2629	1827	3053	2397	620	748	406
MAB_0108c	CDS	1728	1990	2185	1388	1418	516	161	214	177
MAB_0110c	CDS	2218	2409	2981	841	668	373	93	151	143
MAB_0111c	CDS	1176	1435	1650	544	445	245	57	90	108
MAB_0112	CDS	5112	5013	7113	4592	3028	2513	777	1092	1151
MAB_0113	CDS	691	701	939	782	840	527	362	399	364
MAB_0114	CDS	928	970	1370	594	633	444	229	224	216
MAB_0115c	CDS	4109	3893	5828	4848	2887	2119	385	685	312
MAB_0116	CDS	216	245	245	62	101	26	89	84	69
MAB_0117c	CDS	1186	1116	1555	5356	5769	6596	1311	2084	980
MAB_0118c	CDS	13596	12790	16048	6607	5536	3953	1204	2054	1086
MAB_0119c	CDS	3605	2435	4483	1839	546	946	838	968	805
MAB_0120	CDS	1138	1187	1403	2202	2216	868	1979	2402	1706
MAB_0121	CDS	392	476	510	377	485	155	434	578	398
MAB_0109c	CDS	2124	2551	3223	664	686	398	135	184	175
MAB_0122	CDS	2517	2861	3458	1072	1113	575	628	887	748
MAB_0123	CDS	2430	2777	3431	854	672	547	409	535	502
MAB_0124	CDS	827	882	1231	221	154	72	142	185	173
MAB_0125c	CDS	1045	943	1395	434	400	491	53	95	56
MAB_0126c	CDS	20279	15606	26975	22687	10498	22112	1281	2321	1200
MAB_0127c	CDS	1445	1265	1957	940	482	639	101	187	92
MAB_0128c	CDS	664	609	889	137	72	61	63	96	64
MAB_0129c	CDS	217	190	361	55	28	12	20	22	18
MAB_0130	CDS	3259	3780	4663	1033	1032	629	858	992	859
MAB_0131c	CDS	105	98	139	45	84	10	64	94	65
MAB_0132	CDS	1609	1620	1895	1557	1095	713	969	935	803
MAB_0133	CDS	1106	1317	1302	1061	851	475	619	654	576
MAB_0134c	CDS	715	730	939	790	974	333	232	249	142
MAB_0135	CDS	4	5	4	4	5	1	0	5	0
MAB_0136	CDS	53	35	45	169	2293	140	3	5	6
MAB_0137	CDS	97	67	103	107	1157	90	12	24	18
MAB_0138	CDS	395	384	532	311	607	235	42	50	36
MAB_0140c	CDS	588	520	709	150	182	94	124	135	73
MAB_0141c	CDS	347	283	385	76	86	47	96	95	51
MAB_0142c	CDS	512	567	557	139	255	103	126	209	71
MAB_0143c	CDS	166	184	237	115	228	83	80	89	42
MAB_0144c	CDS	175	173	205	137	221	62	155	148	89
MAB_0146	CDS	3	6	7	3	44	4	35	12	22
MAB_0147c	CDS	1798	2204	2395	3496	5455	3408	887	1135	723
MAB_0148c	CDS	3665	4136	4937	11614	16064	9617	1648	2390	1487
MAB_0149c	CDS	867	629	899	5885	9497	4418	512	584	377
MAB_0150c	CDS	789	809	1123	249	145	235	33	70	44
MAB_0151c	CDS	5712	5710	7670	1815	1086	1110	224	358	282
MAB_0152	CDS	522	611	691	620	760	227	154	235	164
MAB_0153	CDS	1706	1872	2483	962	975	482	160	225	189
MAB_0154	CDS	1184	1291	1714	440	399	211	50	71	69
MAB_0155	CDS	423	455	599	260	450	116	77	72	92
MAB_0157	CDS	151	125	190	145	158	167	61	89	57
MAB_0159	CDS	111	138	146	327	256	150	66	86	55
MAB_0160	CDS	133	109	137	163	120	96	38	58	25
MAB_0162c	CDS	392	347	533	347	760	266	187	267	167
MAB_0163c	CDS	485	518	667	299	632	183	53	98	74
MAB_0164	CDS	481	480	660	259	257	139	41	64	56
MAB_0165	CDS	3703	3473	4937	2366	2142	1441	1294	1471	1002
MAB_0166	CDS	1726	1592	2054	1101	1097	1088	437	576	381
MAB_0167	CDS	1275	1117	1350	947	681	891	359	459	356
MAB_0168c	CDS	6901	6496	9555	3073	1392	2509	224	450	209
MAB_0169c	CDS	8072	9919	11788	9487	9633	5550	1344	2022	1140
MAB_0170	CDS	1842	1540	2383	406	157	165	64	95	52
MAB_0171	CDS	6164	6125	7942	850	534	465	160	267	205
MAB_0172	CDS	1074	1181	1621	138	111	82	32	54	38
MAB_0173	CDS	1892	1940	2778	165	98	88	49	73	53
MAB_0174	CDS	2272	2422	3368	280	141	85	69	102	82
MAB_0175	CDS	4185	3503	5649	2329	2079	2146	115	234	119
MAB_0176	CDS	13467	15239	18965	6411	5308	6525	308	697	360
MAB_0177	CDS	34603	38535	49733	9784	8944	6284	1280	2029	1158
MAB_0178	CDS	2982	3208	3626	1140	1383	627	375	533	438
MAB_0179	CDS	25014	24133	32490	11967	14094	10549	4775	6448	4177
MAB_0180	CDS	44810	45532	61113	15936	16406	10275	5286	6406	5273
MAB_0182c	CDS	115	143	164	806	2557	466	358	437	393
MAB_0183c	CDS	160	135	199	704	1992	1446	206	278	183
MAB_0184c	CDS	85	99	147	27	14	8	2	5	2
MAB_0185c	CDS	4249	4336	6437	689	504	493	78	123	86
MAB_0186c	CDS	4249	4410	6214	718	573	488	63	141	78
MAB_0187	CDS	138	147	165	165	265	73	36	28	22
MAB_0188c	CDS	54	81	93	21	17	11	6	26	10
MAB_0189c	CDS	4332	4981	6687	803	334	375	149	198	195
MAB_0190c	CDS	1887	2089	2793	375	209	239	65	81	56
MAB_0191c	CDS	2268	2422	3096	580	350	392	108	109	119
MAB_0192c	CDS	2825	2644	3485	906	431	488	95	109	130
MAB_0193c	CDS	193	127	206	53	25	29	3	2	2
MAB_0194	CDS	728	723	882	482	766	259	84	108	117
MAB_0197	CDS	423	323	431	490	317	181	105	195	88
MAB_0198	CDS	2305	2188	3093	517	247	225	133	166	187
MAB_0196c	CDS	105	87	156	110	147	58	21	33	19
MAB_0201c	CDS	1332	1377	2070	313	220	182	52	65	53
MAB_0202c	CDS	1374	1578	2036	338	266	178	48	74	59
MAB_0203c	CDS	1053	1040	1372	477	426	273	61	116	82
MAB_0204c	CDS	2078	2005	2621	1087	966	807	277	449	309
MAB_0205c	CDS	1191	1059	1528	583	497	362	233	314	199
MAB_0206	CDS	5784	5709	8358	2744	2008	1507	1028	1051	1329
MAB_0207c	CDS	352	376	471	580	674	353	203	264	150
MAB_0208	CDS	155	139	174	296	319	216	29	41	33
MAB_t5004	tRNA	47	39	70	64	115	48	13	6	17
MAB_0209	CDS	616	461	667	724	1032	821	201	255	179
MAB_0210	CDS	920	428	886	375	347	339	122	195	119
MAB_0211	CDS	929	710	1045	195	218	138	92	131	84
MAB_0212	CDS	111	74	161	29	41	11	7	19	5
MAB_0213c	CDS	375	333	465	606	1138	713	336	412	239
MAB_0214c	CDS	434	295	540	309	121	95	28	40	32
MAB_0200c	CDS	742	900	1194	148	111	79	30	32	20
MAB_0215	CDS	284	283	373	1172	4443	1761	584	535	315
MAB_0216	CDS	123	134	148	238	757	481	219	225	136
MAB_0217c	CDS	12238	11966	17072	3508	2138	2375	704	1045	739
MAB_0218c	CDS	4428	4480	6271	1991	1437	1312	251	465	252
MAB_0219	CDS	156	143	226	2037	1336	1165	143	133	81
MAB_0220c	CDS	792	773	1150	452	493	403	70	101	62
MAB_t5005	tRNA	2661	1270	3812	452	155	284	84	127	179
MAB_t5006	tRNA	1954	901	2929	344	113	195	70	102	123
MAB_0221c	CDS	19	25	23	16	2	8	1	1	2
MAB_0222c	CDS	0	0	0	0	0	0	0	0	0
MAB_0223	CDS	0	0	0	0	0	0	0	0	0
MAB_0224	CDS	0	0	0	0	0	0	0	0	0
MAB_0225	CDS	0	0	0	0	0	0	0	0	0
MAB_0226	CDS	0	0	0	0	0	0	0	0	0
MAB_0227	CDS	0	0	0	0	0	0	0	0	0
MAB_0228	CDS	0	0	0	0	0	0	0	0	0
MAB_0229	CDS	0	0	0	0	0	0	0	0	0
MAB_0230	CDS	0	0	0	0	0	0	0	0	0
MAB_0231	CDS	0	0	0	0	0	0	0	0	0
MAB_0232	CDS	0	0	0	0	0	0	0	0	0
MAB_0233	CDS	0	0	0	0	0	0	0	0	0
MAB_0234	CDS	0	0	0	0	0	0	0	0	0
MAB_0235	CDS	0	0	0	0	0	0	0	0	0
MAB_0236	CDS	0	0	0	0	0	0	0	0	0
MAB_0237	CDS	0	0	0	0	0	0	0	0	0
MAB_0238	CDS	0	0	0	0	0	0	0	0	0
MAB_0239	CDS	0	0	0	0	0	0	0	0	0
MAB_0240	CDS	0	0	0	0	0	0	0	0	0
MAB_0241	CDS	0	0	0	0	0	0	0	0	0
MAB_0242	CDS	576	497	640	247	182	137	63	74	92
MAB_0243	CDS	2445	1915	2176	755	393	574	148	209	130
MAB_0244	CDS	1905	1866	1762	507	241	323	109	173	97
MAB_0245c	CDS	421	259	522	306	302	337	130	165	98
MAB_0246	CDS	477	502	652	93	73	78	23	37	19
MAB_0247c	CDS	135	140	186	107	67	97	49	68	47
MAB_0249	CDS	2	1	2	326	291	149	202	161	94
MAB_0250	CDS	2251	2243	2781	831	800	485	490	426	349
MAB_0251	CDS	438	403	538	124	113	55	68	58	55
MAB_0248c	CDS	176	180	238	147	93	121	79	71	75
MAB_0252	CDS	802	797	940	251	229	109	135	114	85
MAB_0253	CDS	301	354	411	72	91	44	32	33	18
MAB_0254c	CDS	522	514	730	438	291	273	59	100	87
MAB_0255	CDS	1575	1600	1976	320	332	218	136	173	176
MAB_0256c	CDS	520	609	792	364	309	303	80	108	77
MAB_0257c	CDS	1412	1438	2011	965	1066	1170	233	310	256
MAB_0258c	CDS	689	658	893	310	544	189	197	222	134
MAB_0259c	CDS	385	421	401	249	352	101	188	260	161
MAB_0263	CDS	432	447	631	39	31	16	32	32	24
MAB_0264	CDS	255	242	365	23	24	10	24	36	23
MAB_0265	CDS	2111	1662	2757	469	268	156	105	167	139
MAB_0266c	CDS	536	541	756	455	407	233	178	177	190
MAB_0267	CDS	1107	1239	1782	846	642	420	255	353	340
MAB_0268	CDS	851	827	1210	529	429	279	152	185	235
MAB_0269c	CDS	30	31	46	22	14	8	3	7	11
MAB_0270c	CDS	6	4	5	9	19	2	2	2	5
MAB_0261	CDS	1522	1380	2083	133	120	60	182	213	149
MAB_t5007	tRNA	124	78	139	20	12	11	4	3	5
MAB_0271	CDS	0	0	0	0	0	0	0	0	0
MAB_0272	CDS	0	0	0	0	0	0	0	0	0
MAB_0273c	CDS	0	0	0	0	0	0	0	0	0
MAB_0274c	CDS	1261	1001	1625	660	593	449	307	550	285
MAB_0275	CDS	1035	965	1376	329	145	168	56	88	66
MAB_0276	CDS	1153	1276	1567	1455	771	280	3342	4404	1710
MAB_0278c	CDS	479	501	765	109	83	93	23	47	30
MAB_0279c	CDS	796	743	976	233	179	145	46	109	72
MAB_0280	CDS	2290	2098	3282	689	477	458	367	449	423
MAB_0281	CDS	1626	1718	2429	318	305	173	176	209	237
MAB_0282	CDS	1089	1023	1591	242	234	104	121	167	148
MAB_0283c	CDS	756	870	1225	234	158	123	11	35	41
MAB_t5008c	tRNA	150	109	215	23	21	9	3	9	8
MAB_0284c	CDS	23	18	25	10	9	3	5	7	0
MAB_0285	CDS	77	79	100	69	52	71	36	30	30
MAB_0286	CDS	9	7	24	18	10	9	3	3	1
MAB_0287	CDS	10	5	15	9	7	3	4	8	5
MAB_0288	CDS	9	3	8	5	9	1	6	3	1
MAB_0289	CDS	50	44	61	34	38	21	21	36	26
MAB_0290	CDS	71	70	86	104	109	90	58	76	81
MAB_0291	CDS	336	293	411	508	237	207	60	97	103
MAB_0292c	CDS	57	53	79	101	49	11	17	15	12
MAB_0295	CDS	39	17	21	21	38	13	4	5	6
MAB_0297	CDS	18	21	31	6	28	4	2	11	3
MAB_0298	CDS	122	128	166	75	121	75	46	74	42
MAB_0299	CDS	456	425	667	775	1299	1190	515	502	380
MAB_0301	CDS	52	36	54	38	429	12	16	12	9
MAB_0302	CDS	79	65	83	79	373	33	20	21	21
MAB_0304	CDS	91	108	143	107	133	39	36	42	49
MAB_0305	CDS	2313	2354	3451	1075	769	580	227	379	211
MAB_0306c	CDS	339	354	534	150	114	70	26	67	41
MAB_0307c	CDS	1093	985	1389	213	178	148	81	150	120
MAB_0308c	CDS	127	92	114	174	157	185	20	20	17
MAB_0310c	CDS	3710	3206	4348	4682	7893	9875	2748	3521	1889
MAB_0311c	CDS	6723	5753	8601	6260	8976	11187	5204	6406	3339
MAB_0312c	CDS	170	191	243	50	71	38	17	23	24
MAB_0313c	CDS	207	234	278	44	38	22	31	40	36
MAB_0315	CDS	360	359	410	137	329	101	25	26	27
MAB_0316	CDS	262	246	330	69	110	50	39	42	40
MAB_0314c	CDS	738	654	814	175	136	105	107	125	82
MAB_0317	CDS	1244	1179	1362	1423	1593	1381	363	399	334
MAB_0318c	CDS	6772	6007	9323	5851	4705	5500	490	935	439
MAB_0319	CDS	1732	2447	2361	490	453	256	103	204	141
MAB_0320	CDS	1967	2382	2795	516	368	318	85	115	127
MAB_0321c	CDS	36	29	34	15	63	10	5	5	2
MAB_0322c	CDS	25	26	47	13	19	10	7	4	5
MAB_0323c	CDS	736	767	1030	74	93	35	15	20	17
MAB_0324c	CDS	1098	1104	1555	1139	2287	409	125	85	90
MAB_0325c	CDS	73	60	95	6086	8667	2030	187	174	99
MAB_0327	CDS	296	313	390	380	95	73	51	66	52
MAB_0328	CDS	402	372	586	901	241	166	112	149	97
MAB_0330	CDS	1187	1196	1771	246	112	120	33	84	40
MAB_0331c	CDS	15	11	19	94	21	12	3	2	1
MAB_0332c	CDS	9	13	20	100	27	14	2	1	0
MAB_0333c	CDS	7	10	11	125	40	14	3	3	0
MAB_0334c	CDS	16	12	16	155	62	10	3	5	0
MAB_0335	CDS	26	25	37	3428	401	232	12	22	7
MAB_0336	CDS	17	27	25	2167	170	148	5	10	8
MAB_0326	CDS	159	164	228	52	43	20	9	15	10
MAB_0337c	CDS	6295	6412	8666	7234	4708	6991	354	507	445
MAB_0338c	CDS	135	135	184	421	273	199	14	50	26
MAB_0339	CDS	465	487	745	224	144	131	40	32	46
MAB_0340	CDS	416	408	656	121	74	56	18	27	31
MAB_0342c	CDS	488	523	700	322	374	221	57	74	84
MAB_0343	CDS	4897	4661	6051	2901	1950	1654	473	571	575
MAB_0344	CDS	3225	3873	4616	1756	1261	956	296	342	384
MAB_0345	CDS	1611	1584	2072	657	566	338	376	579	367
MAB_0346	CDS	903	780	1059	320	308	129	238	295	278
MAB_0347	CDS	157	178	204	488	681	376	29	39	38
MAB_0348	CDS	204	189	281	246	311	182	28	40	38
MAB_0350	CDS	82	58	104	116	139	99	9	28	13
MAB_0351	CDS	1667	1511	1739	5241	3543	1766	1013	1526	855
MAB_0352	CDS	2085	1994	2655	638	436	397	306	421	324
MAB_0353	CDS	1918	1901	2617	751	614	563	308	322	304
MAB_0341	CDS	292	350	424	81	55	49	20	38	25
MAB_0349c	CDS	648	716	853	93	77	66	45	65	46
MAB_0355	CDS	527	513	587	130	135	105	37	39	61
MAB_0356c	CDS	89	80	107	278	2954	4198	112	139	92
MAB_0357c	CDS	56	54	87	49	81	28	4	6	2
MAB_0358	CDS	198	175	241	96	92	65	27	24	35
MAB_0359	CDS	298	343	434	140	121	71	62	83	72
MAB_0360	CDS	107	93	132	64	51	54	6	9	1
MAB_0361	CDS	91	95	132	81	53	84	2	5	2
MAB_0362c	CDS	1027	1079	1432	187	129	107	66	93	90
MAB_0363c	CDS	1712	1802	2482	462	346	272	175	191	188
MAB_0365c	CDS	787	819	1027	123	85	45	45	53	56
MAB_0366	CDS	299	335	438	87	53	37	25	29	23
MAB_0367c	CDS	326	358	433	184	113	87	58	73	73
MAB_0368	CDS	4820	4011	5331	3436	2458	1877	256	380	310
MAB_0369	CDS	5017	4768	6693	1345	1244	769	514	598	594
MAB_0370	CDS	1820	1835	2539	227	168	94	238	319	263
MAB_0371	CDS	550	540	745	67	82	43	104	111	92
MAB_0364c	CDS	856	775	1108	164	112	72	82	84	80
MAB_0372	CDS	696	753	692	128	141	108	127	121	132
MAB_0373	CDS	595	585	704	97	110	51	93	75	87
MAB_0374c	CDS	1078	1115	1426	367	360	238	313	503	284
MAB_0375	CDS	148	122	166	260	223	96	31	32	21
MAB_0376	CDS	440	472	550	637	694	290	94	113	82
MAB_0378	CDS	526	519	652	1874	8231	996	395	507	205
MAB_0379	CDS	365	407	503	1145	3751	536	333	397	166
MAB_0380	CDS	380	424	507	1203	4925	662	358	365	237
MAB_0381	CDS	811	685	913	419	541	369	148	188	112
MAB_0382	CDS	847	885	1026	602	743	503	186	274	164
MAB_0384	CDS	520	465	634	107	80	64	42	45	37
MAB_0385	CDS	600	675	825	131	126	73	43	63	64
MAB_0386c	CDS	468	519	719	401	528	250	328	407	277
MAB_0387	CDS	485	492	691	244	307	188	174	206	194
MAB_0388c	CDS	312	344	442	124	142	73	52	66	42
MAB_0389c	CDS	158	195	291	61	68	79	11	21	4
MAB_0390c	CDS	279	248	442	71	75	64	15	32	25
MAB_0391c	CDS	224	241	351	82	81	68	30	24	32
MAB_0392c	CDS	454	469	657	240	331	182	68	87	42
MAB_0393	CDS	28	26	33	133	68	35	12	29	12
MAB_0394c	CDS	146	112	189	88	79	23	11	16	16
MAB_0395c	CDS	1266	1370	2030	358	308	177	123	157	128
MAB_0396c	CDS	1676	1563	2220	722	560	307	158	203	118
MAB_0397c	CDS	0	0	0	0	0	0	0	0	0
MAB_0401	CDS	1374	1410	2070	419	203	184	116	175	135
MAB_0400c	CDS	801	895	1238	161	117	70	26	35	32
MAB_0402	CDS	1207	1265	1502	1325	830	772	355	551	381
MAB_0403	CDS	353	388	453	323	240	154	85	89	90
MAB_0404c	CDS	321	304	388	215	345	106	12	14	13
MAB_0405c	CDS	8330	7852	10093	2446	2218	2511	395	645	415
MAB_t5009c	tRNA	130	139	173	50	28	22	18	17	28
MAB_0406c	CDS	2075	2150	3131	1207	871	762	685	914	716
MAB_0407c	CDS	4720	4371	6704	2765	2333	1907	1284	1792	1209
MAB_0408c	CDS	5997	5693	8235	2231	1752	895	950	1297	1005
MAB_0409	CDS	6589	7261	8597	4175	2867	4163	2155	3099	2871
MAB_0410c	CDS	2062	2356	2625	633	308	280	81	146	134
MAB_0411c	CDS	1695	1857	2288	645	330	274	80	77	71
MAB_0412	CDS	588	623	678	489	545	178	114	133	112
MAB_0413	CDS	1006	1031	1165	889	902	316	253	287	264
MAB_0414	CDS	1050	1214	1315	784	654	285	248	311	345
MAB_0415	CDS	487	543	673	192	179	82	58	79	84
MAB_0416c	CDS	14094	14073	19422	4372	3482	2205	936	1291	1239
MAB_0417c	CDS	3054	2669	3993	3275	3516	1196	1161	1186	1264
MAB_0418	CDS	885	1223	1482	876	886	565	327	402	282
MAB_0419	CDS	953	1287	1480	406	407	204	220	228	206
MAB_0420	CDS	1922	2273	2846	404	336	195	180	213	253
MAB_0421	CDS	3002	2997	4164	701	567	374	272	406	331
MAB_0422c	CDS	1013	988	1406	457	302	315	66	109	90
MAB_0423c	CDS	1472	1345	2114	906	595	625	82	204	86
MAB_0424	CDS	3343	3374	4633	2963	3767	2002	856	1353	736
MAB_0425c	CDS	12120	13128	17838	4024	1868	535	484	590	504
MAB_0426	CDS	2349	1945	2982	792	381	742	59	81	68
MAB_0427	CDS	1269	1415	1998	284	160	249	42	75	56
MAB_0428	CDS	755	743	1058	152	79	134	15	29	18
MAB_0430	CDS	840	804	1111	228	146	155	54	76	60
MAB_0431c	CDS	3106	2938	3923	1306	831	963	252	354	300
MAB_0432	CDS	167	155	233	150	234	67	237	197	179
MAB_0433	CDS	183	190	273	131	123	77	155	151	119
MAB_0434c	CDS	933	750	926	584	379	303	95	150	116
MAB_0435c	CDS	261	242	288	300	290	127	51	89	60
MAB_0436	CDS	25	14	25	10	4	2	8	7	14
MAB_0437c	CDS	5763	3110	8476	2897	1319	1337	449	444	334
MAB_0438c	CDS	502	420	629	706	658	475	94	96	64
MAB_0439	CDS	639	609	822	495	436	275	244	309	247
MAB_0440	CDS	1298	1355	1514	5661	7498	6096	2248	2168	1450
MAB_0441	CDS	2714	3025	3721	6580	10573	9666	3117	3095	2002
MAB_0442	CDS	613	526	800	1029	1421	1205	564	576	373
MAB_0443	CDS	549	457	641	550	307	352	320	334	134
MAB_0444	CDS	197	151	221	103	48	38	79	98	31
MAB_0445	CDS	575	440	627	446	405	438	109	128	91
MAB_0446c	CDS	219	216	325	343	581	294	142	174	121
MAB_0447c	CDS	218	239	269	84	179	46	66	87	52
MAB_0448c	CDS	59	43	59	19	21	9	17	12	9
MAB_0449	CDS	495	465	614	431	354	169	494	462	335
MAB_0450c	CDS	457	484	657	481	515	235	559	562	555
MAB_0451c	CDS	284	240	371	1075	1093	782	501	505	336
MAB_0452c	CDS	584	581	844	1900	1955	1429	683	1025	650
MAB_0453c	CDS	11	13	19	30	30	13	7	15	14
MAB_0454c	CDS	6	3	15	11	11	7	2	3	5
MAB_0455	CDS	36	24	41	152	65	27	64	75	57
MAB_0456	CDS	43	34	49	126	40	19	25	43	30
MAB_0457	CDS	34	21	54	42	25	38	25	34	16
MAB_0458	CDS	47	44	84	64	51	54	51	57	35
MAB_0459c	CDS	95	73	127	31	48	12	46	40	31
MAB_0460	CDS	54	52	68	38	29	25	25	18	22
MAB_0461	CDS	9	3	4	10	7	3	3	5	1
MAB_0462c	CDS	339	395	407	244	208	128	62	75	36
MAB_0463c	CDS	671	580	749	676	504	326	236	200	199
MAB_0464	CDS	1665	1733	2193	2011	1277	1110	593	965	540
MAB_0465	CDS	107	70	134	188	120	119	60	73	44
MAB_0466	CDS	123	113	168	150	114	67	76	74	61
MAB_0467	CDS	95	92	128	126	133	70	44	58	51
MAB_0468	CDS	24	38	55	83	16	20	29	26	21
MAB_0469c	CDS	23	19	25	5478	531	611	1959	2213	697
MAB_0470c	CDS	66	56	95	74	72	27	60	57	28
MAB_0471	CDS	567	649	694	1846	1851	897	856	944	807
MAB_0472	CDS	109	139	135	323	211	138	141	119	121
MAB_0473	CDS	171	144	218	376	499	500	82	104	95
MAB_0474	CDS	143	191	195	287	353	278	84	97	109
MAB_0475	CDS	66	111	105	135	175	104	44	40	59
MAB_0476c	CDS	69	65	84	67	160	22	24	26	13
MAB_0477	CDS	93	74	89	165	585	69	37	30	22
MAB_0480	CDS	93	78	111	44	372	36	103	90	52
MAB_0481c	CDS	715	506	786	603	435	518	211	280	158
MAB_0482c	CDS	1184	1107	1533	1207	902	1099	257	324	177
MAB_0484	CDS	4991	4248	6695	1404	786	643	480	520	419
MAB_0485	CDS	766	730	1183	211	251	99	43	45	40
MAB_0487	CDS	25804	20386	32082	4436	2171	2540	1824	3017	2488
MAB_0488	CDS	902	746	1056	391	372	193	87	86	134
MAB_0489	CDS	10074	11590	13852	3235	2330	2841	568	806	690
MAB_0490c	CDS	1412	1281	2128	312	164	123	85	113	87
MAB_t5010	tRNA	77	75	125	61	50	28	28	37	33
MAB_0479	CDS	204	167	247	207	905	240	170	200	104
MAB_0483c	CDS	220	171	302	53	43	28	15	22	13
MAB_0486c	CDS	605	607	930	693	480	368	285	383	263
MAB_0491	CDS	956	1015	1228	778	632	327	287	188	291
MAB_0492	CDS	858	1042	1100	300	287	195	124	141	156
MAB_0493	CDS	303	375	409	89	62	64	22	32	28
MAB_0494	CDS	149	171	196	26	28	14	10	12	16
MAB_0495c	CDS	173	114	183	371	482	167	60	84	44
MAB_0496c	CDS	35	50	58	27	41	24	5	4	5
MAB_0497	CDS	1410	1652	2131	553	627	205	324	477	309
MAB_0498c	CDS	54	50	65	43	140	21	12	14	5
MAB_0499	CDS	53	83	96	111	269	120	36	54	40
MAB_0500c	CDS	521	469	700	133	188	47	110	163	100
MAB_0501c	CDS	1830	1612	2290	895	1260	427	298	501	266
MAB_0502c	CDS	388	413	608	128	73	75	28	27	40
MAB_0503	CDS	596	645	757	185	226	113	28	18	28
MAB_0504c	CDS	1850	1419	2690	286	221	202	157	247	144
MAB_0505c	CDS	2056	1512	2831	449	232	240	222	334	219
MAB_0506	CDS	15	18	26	6	5	0	6	9	9
MAB_0507	CDS	1552	1573	2123	219	162	89	150	210	197
MAB_0508c	CDS	752	814	1149	118	71	85	18	32	36
MAB_0510c	CDS	4942	4841	6311	1340	640	841	145	200	149
MAB_0511c	CDS	765	712	1139	245	170	158	55	73	68
MAB_0512	CDS	222	229	336	173	53	58	69	96	76
MAB_0513	CDS	137	139	132	76	289	43	33	42	23
MAB_0514	CDS	323	350	371	120	214	62	29	40	31
MAB_0515	CDS	721	838	1020	581	489	399	166	274	198
MAB_0516c	CDS	284	279	387	12445	7061	7603	95	147	151
MAB_0517	CDS	265	274	292	429	290	323	37	44	34
MAB_0518c	CDS	1891	1337	2047	1046	721	840	73	122	107
MAB_0519	CDS	1842	1924	2593	1237	914	436	451	532	508
MAB_0520	CDS	683	649	958	321	231	111	198	209	199
MAB_0521	CDS	206	211	302	68	41	24	57	55	46
MAB_0522c	CDS	581	460	680	2718	1062	989	1436	1964	770
MAB_0523	CDS	1787	1989	2853	363	162	136	57	105	91
MAB_0524c	CDS	571	784	884	794	1987	577	188	170	168
MAB_0525c	CDS	1385	1456	1903	1517	3999	1266	287	265	196
MAB_0526c	CDS	722	687	1060	258	259	182	73	78	50
MAB_0527c	CDS	879	876	1355	334	258	166	100	100	75
MAB_0528c	CDS	785	709	1104	411	385	262	88	116	84
MAB_0529c	CDS	66	59	63	25	121	24	10	6	5
MAB_0531c	CDS	968	1218	1490	288	251	170	18	37	27
MAB_0532	CDS	474	367	542	232	161	82	50	64	107
MAB_0533	CDS	8620	9559	11910	7758	6640	3445	2152	2545	1931
MAB_0534	CDS	2478	2487	3382	1008	955	620	324	446	319
MAB_0535	CDS	2318	2481	3137	817	617	364	278	381	278
MAB_0536	CDS	733	840	1013	251	194	125	89	85	102
MAB_0537	CDS	519	619	769	179	106	67	66	51	71
MAB_0538	CDS	140	176	261	43	64	20	21	22	10
MAB_0539	CDS	3750	3818	5552	1885	986	1287	212	355	251
MAB_0540	CDS	672	681	826	497	626	306	114	134	136
MAB_0541	CDS	1832	1973	2312	1067	1154	819	232	282	237
MAB_0542	CDS	1505	1402	1692	499	552	375	132	187	122
MAB_0543	CDS	2144	2188	2609	677	728	507	190	223	193
MAB_0544	CDS	2113	1890	2246	421	293	224	84	120	102
MAB_0545	CDS	5080	3929	6297	3496	4002	4690	362	417	341
MAB_0546	CDS	18233	19117	22483	20771	30934	12375	7977	9735	5423
MAB_0550	CDS	2165	1852	2942	982	700	529	90	211	80
MAB_0551	CDS	5493	6147	8055	1960	1628	1119	226	366	270
MAB_0552c	CDS	3125	3330	4334	1447	2792	941	623	726	577
MAB_0553c	CDS	2928	3096	3710	1408	2755	960	1068	1262	1065
MAB_0555	CDS	279	298	370	116	107	69	83	82	66
MAB_0558c	CDS	638	663	929	214	109	83	61	66	51
MAB_0559	CDS	690	513	686	559	491	320	172	221	193
MAB_0548c	CDS	215	207	315	50	51	25	3	5	3
MAB_0549c	CDS	489	563	670	188	182	106	13	10	13
MAB_0554	CDS	172	232	298	155	160	61	76	79	69
MAB_0557	CDS	331	279	410	451	1952	314	100	127	81
MAB_0560	CDS	3380	3011	4577	3936	3264	2308	1153	1226	890
MAB_0561	CDS	8330	8599	11796	4222	6647	6897	425	713	389
MAB_0562c	CDS	2418	2197	3097	843	489	636	202	237	240
MAB_0563	CDS	443	340	434	125	104	73	65	62	43
MAB_0564c	CDS	1695	1813	2404	432	457	187	44	77	53
MAB_0565c	CDS	739	526	1069	174	143	106	32	48	38
MAB_0566c	CDS	144	124	186	64	39	27	9	8	6
MAB_0567c	CDS	4004	4660	5678	4542	2615	2754	458	557	370
MAB_0568	CDS	20659	18935	25127	19446	33018	36513	14561	14892	11021
MAB_0569	CDS	6353	7326	9248	5696	10766	8947	6783	5090	4162
MAB_0571	CDS	2244	2530	2900	716	985	722	5614	3076	2129
MAB_0572	CDS	1851	2102	2884	597	703	550	3476	2119	1232
MAB_0573	CDS	629	486	613	275	332	248	3681	2312	1030
MAB_0574c	CDS	810	752	1191	249	149	142	88	131	106
MAB_0575c	CDS	307	358	503	184	112	94	97	107	87
MAB_0576c	CDS	403	452	504	368	209	169	74	126	90
MAB_0577c	CDS	514	540	687	945	374	435	25	40	22
MAB_0578c	CDS	3158	3087	4206	1696	1042	1360	261	311	288
MAB_0580	CDS	291	273	320	729	687	276	763	487	411
MAB_0581c	CDS	163	118	196	35	30	13	20	17	7
MAB_0582c	CDS	617	729	918	260	183	139	41	68	45
MAB_0583c	CDS	312	288	438	238	128	160	45	64	56
MAB_0584	CDS	241	223	234	1878	2811	2359	407	310	241
MAB_0586	CDS	682	650	892	998	1227	1010	366	326	282
MAB_0587	CDS	1583	1445	1957	1407	1191	1274	304	305	232
MAB_0588c	CDS	260	251	370	81	64	52	59	60	27
MAB_0589	CDS	1735	1646	2023	205	100	146	319	429	207
MAB_0590c	CDS	1028	985	1468	785	470	459	155	209	141
MAB_0591	CDS	83	74	74	40	149	36	27	26	21
MAB_0592c	CDS	613	679	937	215	194	111	42	64	51
MAB_0593c	CDS	291	269	365	79	66	58	31	31	18
MAB_0585	CDS	1018	904	1216	1677	2286	1933	509	535	416
MAB_0594c	CDS	381	372	519	124	91	110	28	43	25
MAB_0595c	CDS	366	350	477	154	105	122	33	56	32
MAB_0596c	CDS	198	195	268	91	47	63	16	37	21
MAB_0597	CDS	548	502	624	384	312	328	130	146	107
MAB_0598	CDS	348	341	455	157	144	138	62	80	46
MAB_0599	CDS	664	590	814	330	1090	1538	132	148	80
MAB_0600	CDS	1096	1195	1435	793	2025	1614	235	283	168
MAB_0601	CDS	1047	824	1477	850	866	389	547	603	538
MAB_0602c	CDS	68	58	65	60	24	19	48	73	25
MAB_0603c	CDS	312	290	402	267	343	229	96	113	91
MAB_0604c	CDS	239	252	301	224	241	190	53	61	34
MAB_0605c	CDS	215	172	221	256	311	253	37	49	25
MAB_0606c	CDS	58	66	65	192	177	148	9	12	3
MAB_0607	CDS	97	77	95	98	82	74	25	23	25
MAB_0608	CDS	184	208	264	157	171	95	46	35	29
MAB_0609c	CDS	233	201	352	182	444	204	47	57	51
MAB_0610	CDS	295	216	436	131	168	127	18	18	28
MAB_0611	CDS	342	308	415	1028	1197	325	251	425	170
MAB_0612c	CDS	125	95	147	1587	3164	751	103	135	83
MAB_0613	CDS	806	735	1015	4011	5643	3087	948	1317	570
MAB_0614	CDS	773	863	941	1823	3004	867	707	907	576
MAB_0615	CDS	1153	1203	1374	2427	3665	1706	709	975	670
MAB_0616	CDS	961	995	1079	1759	2844	1322	505	626	490
MAB_0617	CDS	361	373	398	651	763	347	213	249	195
MAB_0618	CDS	977	964	1247	1197	1806	649	328	427	302
MAB_0619	CDS	201	180	230	153	270	70	47	48	47
MAB_0620c	CDS	284	265	356	279	187	101	41	54	37
MAB_0621c	CDS	356	451	469	507	516	355	182	265	144
MAB_0622c	CDS	247	179	225	923	1095	849	249	350	153
MAB_0623	CDS	189	182	257	623	608	373	354	328	232
MAB_0624	CDS	419	393	430	522	405	229	211	214	192
MAB_0625	CDS	867	955	1179	1119	1197	683	324	376	261
MAB_0626	CDS	1116	1154	1356	997	1278	751	449	474	397
MAB_0627c	CDS	59	32	81	27	24	5	15	20	18
MAB_0628	CDS	7988	7069	9674	5299	4168	3148	2267	2994	2104
MAB_0629	CDS	1414	1185	1990	629	572	421	367	434	302
MAB_0630	CDS	6436	6381	9369	2590	2077	1585	1384	1737	1266
MAB_0631c	CDS	212	247	277	80	53	48	34	32	21
MAB_0632c	CDS	255	220	334	71	48	42	37	32	23
MAB_0633c	CDS	383	340	530	81	72	52	31	47	24
MAB_0634c	CDS	607	614	802	172	162	121	80	105	62
MAB_0636c	CDS	1078	1111	1490	414	355	308	212	216	168
MAB_0637c	CDS	1846	1962	2753	333	287	179	171	242	176
MAB_0638c	CDS	2039	1896	2970	518	449	309	223	331	274
MAB_0639c	CDS	1961	2086	3052	706	746	301	207	247	225
MAB_0640c	CDS	1392	1419	1997	473	364	305	133	153	165
MAB_0641	CDS	238	248	357	550	449	946	174	196	114
MAB_0642	CDS	314	291	313	275	435	415	135	159	108
MAB_0643	CDS	700	682	1040	417	412	365	74	115	70
MAB_0644c	CDS	603	471	784	445	489	307	239	334	205
MAB_0645c	CDS	1146	1187	1362	318	165	217	21	46	39
MAB_0646c	CDS	53	46	70	37	71	25	9	18	15
MAB_0647	CDS	108	130	139	140	200	147	46	61	48
MAB_0648	CDS	333	365	429	389	476	365	87	91	105
MAB_0649c	CDS	345	334	448	154	153	73	41	62	44
MAB_0650	CDS	26349	30718	31952	17478	124612	25634	5457	6359	1606
MAB_0651c	CDS	2679	2284	3191	1253	797	922	122	180	98
MAB_0652	CDS	1062	928	1384	728	573	657	87	168	88
MAB_0653	CDS	985	733	1236	475	245	453	25	59	35
MAB_0654	CDS	277	283	414	165	81	130	11	24	17
MAB_0655	CDS	138	157	203	62	44	47	8	7	12
MAB_0656	CDS	406	470	585	181	90	121	13	16	16
MAB_0657	CDS	354	299	425	113	43	68	14	15	12
MAB_0658	CDS	375	351	370	98	49	104	15	9	5
MAB_0659	CDS	71	50	67	58	106	69	10	9	10
MAB_0660	CDS	59	49	69	29	61	52	6	4	6
MAB_0661	CDS	117	133	213	34	85	72	12	10	13
MAB_0662	CDS	36	47	50	6	28	21	1	0	8
MAB_0663	CDS	362	390	518	90	195	127	32	33	47
MAB_0664	CDS	52	40	59	16	37	20	1	4	0
MAB_0665	CDS	632	528	697	137	261	76	37	68	27
MAB_0666	CDS	603	480	690	122	197	71	32	62	19
MAB_0667	CDS	176	172	172	28	76	68	8	11	7
MAB_0668c	CDS	64	51	100	52	70	55	7	19	13
MAB_0669	CDS	79	57	67	44	114	92	14	17	6
MAB_0670	CDS	77	88	107	168	136	55	15	27	20
MAB_0671	CDS	31	47	57	29	31	10	11	20	13
MAB_t5011	tRNA	3	6	5	0	0	1	0	0	2
MAB_0672c	CDS	588	718	869	312	238	125	178	237	194
MAB_0673	CDS	2684	2710	3344	833	525	439	1092	1540	990
MAB_0674	CDS	1702	1964	2430	440	353	209	338	500	427
MAB_0676c	CDS	1747	1641	2285	821	631	321	116	238	78
MAB_0677c	CDS	6217	6740	9457	815	379	255	30	39	19
MAB_0679c	CDS	1604	1617	2428	1844	3428	1766	777	1048	500
MAB_0680c	CDS	5378	4934	6498	13514	21512	11206	2296	3447	1447
MAB_0681	CDS	203	208	296	134	162	67	43	47	38
MAB_0682	CDS	992	1036	1342	731	642	389	117	120	137
MAB_0683c	CDS	1097	1020	1574	689	750	650	89	130	101
MAB_0684c	CDS	964	1068	1410	583	806	360	88	102	129
MAB_0685	CDS	747	607	993	255	202	150	44	53	80
MAB_0687	CDS	4419	4851	5826	1185	1120	729	438	480	588
MAB_0688c	CDS	167	213	282	57	40	55	15	18	23
MAB_0689	CDS	2497	2053	3479	748	453	464	167	216	178
MAB_0690	CDS	3446	3151	4889	617	273	348	126	157	144
MAB_0691	CDS	507	513	717	118	98	135	53	50	43
MAB_0678	CDS	118	122	127	112	172	76	33	54	37
MAB_0686	CDS	4722	3826	5961	330	207	123	219	333	349
MAB_0692c	CDS	704	792	999	70	63	46	27	42	40
MAB_0693	CDS	1399	1398	2083	485	713	239	379	646	353
MAB_0694	CDS	265	282	449	145	246	182	77	117	81
MAB_0695	CDS	1147	1149	1435	168	195	230	100	111	127
MAB_0696c	CDS	604	634	922	196	200	112	34	52	44
MAB_0697	CDS	1710	1778	2349	631	423	470	215	282	254
MAB_0698	CDS	3530	3623	4988	1514	926	1026	420	528	520
MAB_0699c	CDS	1492	1430	1967	807	844	793	312	354	246
MAB_0700c	CDS	2267	1911	2770	887	774	738	355	384	290
MAB_0701	CDS	944	881	1214	488	507	350	171	204	146
MAB_0703c	CDS	1933	1982	2656	721	552	504	260	417	224
MAB_0704c	CDS	233	205	283	93	62	50	16	29	18
MAB_0705	CDS	1107	1183	1714	393	448	321	65	79	52
MAB_0706c	CDS	676	609	897	220	141	125	79	137	93
MAB_0707	CDS	4073	4668	6222	2873	2643	2149	1338	1410	1314
MAB_0708	CDS	2533	2802	3844	865	752	539	471	605	466
MAB_0709	CDS	592	590	814	178	189	137	66	88	79
MAB_0710	CDS	6576	5592	8696	1046	942	472	248	533	375
MAB_0711	CDS	1484	1313	2160	619	488	248	211	280	226
MAB_0712c	CDS	492	484	681	98	67	26	39	55	55
MAB_0713	CDS	3690	4283	5422	4019	3593	3347	1197	1616	859
MAB_0714c	CDS	14	13	12	9	8	9	1	4	3
MAB_0715c	CDS	310	306	490	78	58	58	12	29	7
MAB_0717	CDS	46	41	69	11	38	19	2	6	0
MAB_0718c	CDS	225	212	262	176	324	162	49	62	52
MAB_0723c	CDS	209	177	288	56	67	38	31	38	21
MAB_0716c	CDS	602	553	624	159	121	97	21	45	35
MAB_0720	CDS	335	301	500	57	56	37	18	22	20
MAB_0721	CDS	349	351	463	46	55	37	13	14	13
MAB_0722	CDS	640	755	926	84	89	81	20	33	23
MAB_0724c	CDS	629	655	807	115	150	50	42	66	40
MAB_0725c	CDS	197	247	249	53	73	25	12	26	26
MAB_0726	CDS	348	247	458	175	280	64	61	75	56
MAB_0727	CDS	464	397	523	229	373	91	68	60	53
MAB_0728	CDS	2875	3560	3929	825	411	356	235	272	337
MAB_0729c	CDS	1561	1298	2149	2151	1978	1422	766	1103	681
MAB_0730c	CDS	1562	1663	1969	1354	1433	833	916	1274	819
MAB_0732c	CDS	3399	2980	4386	1635	1045	1085	71	112	131
MAB_0733	CDS	857	814	1201	1011	586	765	280	438	315
MAB_0734	CDS	45	47	65	48	36	46	7	19	4
MAB_0735	CDS	20	18	33	27	40	21	9	13	5
MAB_0736	CDS	28	13	27	10	37	18	8	3	1
MAB_0737c	CDS	50	57	107	68	66	25	45	53	32
MAB_0738	CDS	538	599	805	216	183	92	143	137	167
MAB_0739c	CDS	4042	5012	5616	6759	8621	4904	1482	1278	1246
MAB_0740c	CDS	5348	5111	5883	10699	9700	7817	705	594	444
MAB_0741c	CDS	677	540	946	2061	2202	1106	176	196	118
MAB_0742c	CDS	467	415	643	203	204	95	49	80	60
MAB_0743c	CDS	795	803	1079	232	135	111	44	71	60
MAB_0744	CDS	2412	2380	3129	1324	813	867	488	617	513
MAB_0745	CDS	838	882	1165	556	459	331	162	229	156
MAB_0749	CDS	3108	2955	4050	709	454	204	1299	1744	1195
MAB_0750	CDS	1595	1635	2214	1843	2573	692	2061	2184	1644
MAB_0751c	CDS	1782	1857	2743	802	1135	427	821	1048	815
MAB_0752c	CDS	8302	8353	11691	1783	1057	1360	344	561	502
MAB_0753c	CDS	9608	9420	13710	2609	1528	2780	655	861	913
MAB_0754c	CDS	15167	15561	20682	5224	5916	9457	1417	2008	1737
MAB_0755c	CDS	152	154	185	87	97	64	73	101	46
MAB_0756c	CDS	1058	981	1433	490	828	470	369	502	246
MAB_0757	CDS	290	369	544	272	1032	245	34	50	42
MAB_0758	CDS	28	46	68	28	151	19	4	7	9
MAB_0759c	CDS	378	348	440	202	630	445	120	173	64
MAB_0760c	CDS	509	420	452	294	1383	1295	186	239	82
MAB_0747	CDS	554	543	772	382	211	117	242	374	219
MAB_0748	CDS	717	684	909	287	85	60	243	336	209
MAB_0761c	CDS	251	222	309	394	2063	1864	214	198	80
MAB_0762	CDS	248	287	337	227	989	701	174	210	126
MAB_0763c	CDS	900	853	1086	344	195	413	66	95	65
MAB_0764c	CDS	662	453	858	93	57	77	42	56	45
MAB_0765	CDS	49	59	71	18	51	401	11	8	8
MAB_0766	CDS	180	199	297	133	178	191	29	34	25
MAB_0768	CDS	335	427	462	633	517	217	197	231	130
MAB_0769c	CDS	236	197	256	118	73	57	17	50	33
MAB_0770	CDS	68	49	71	65	64	33	11	20	13
MAB_0771c	CDS	27	23	28	25	26	12	9	9	8
MAB_0772c	CDS	5	1	0	4	6	4	0	0	0
MAB_0773	CDS	110	76	118	275	470	304	53	57	43
MAB_0774c	CDS	130	97	152	52	60	41	17	16	7
MAB_0775	CDS	36	30	40	209	440	523	7	4	10
MAB_0776	CDS	0	0	0	0	0	0	0	0	0
MAB_0777	CDS	0	0	0	0	0	0	0	0	0
MAB_0778	CDS	142	184	203	319	610	839	65	70	73
MAB_0779	CDS	1036	1085	1339	1251	1806	2104	259	424	330
MAB_0780	CDS	385	342	489	318	287	187	99	143	104
MAB_0781	CDS	0	0	0	0	0	0	0	0	0
MAB_0782	CDS	0	0	0	0	0	0	0	0	0
MAB_0783c	CDS	69	56	92	59	57	26	4	12	9
MAB_t5012c	tRNA	47	25	65	3	4	6	0	3	1
MAB_t5013	tRNA	1152	774	1711	369	178	146	116	173	197
MAB_t5014	tRNA	1010	685	1517	307	155	130	103	154	176
MAB_t5015	tRNA	28	36	56	44	38	21	11	14	20
MAB_0785	CDS	384	335	470	245	210	154	49	77	52
MAB_0786	CDS	71	71	78	104	58	45	16	20	10
MAB_0787	CDS	0	0	0	0	0	0	0	0	0
MAB_0788	CDS	0	0	0	0	0	0	0	0	0
MAB_0789	CDS	0	0	0	0	0	0	0	0	0
MAB_0790	CDS	0	0	0	0	0	0	0	0	0
MAB_0791	CDS	290	333	370	165	208	94	96	138	126
MAB_0792	CDS	301	317	422	71	83	39	60	80	74
MAB_0793	CDS	181	181	274	42	38	14	41	40	49
MAB_0794	CDS	132	160	210	35	34	11	33	31	36
MAB_0795	CDS	809	917	1170	731	667	292	295	403	234
MAB_0796c	CDS	374	445	585	204	120	67	67	99	57
MAB_0797c	CDS	339	414	459	270	219	87	109	119	93
MAB_0798c	CDS	311	310	413	416	322	168	150	132	106
MAB_0799c	CDS	311	319	384	567	543	243	221	210	214
MAB_0800	CDS	402	371	504	585	1022	332	104	119	116
MAB_0801	CDS	154	125	211	211	227	118	20	35	22
MAB_0802	CDS	31	9	24	31	89	110	5	5	3
MAB_0803	CDS	127	101	152	142	276	180	33	59	34
MAB_0804	CDS	262	158	262	213	188	148	55	89	38
MAB_0805	CDS	400	372	476	227	226	156	73	113	60
MAB_0806	CDS	249	203	306	111	126	99	57	66	51
MAB_0807	CDS	168	115	163	172	145	208	23	38	22
MAB_0808c	CDS	3	2	7	15	19	3	15	14	4
MAB_0809c	CDS	41	57	61	291	181	69	67	39	29
MAB_0811	CDS	54	68	85	524	1241	724	817	602	423
MAB_0815	CDS	71	74	76	117	193	147	378	282	150
MAB_0816	CDS	92	118	159	242	319	262	259	169	78
MAB_0817	CDS	107	111	153	115	196	128	241	151	80
MAB_0818	CDS	145	155	181	144	172	140	184	92	70
MAB_0812	CDS	629	557	896	183	262	123	867	483	397
MAB_0813c	CDS	416	372	488	423	214	191	56	90	83
MAB_0819	CDS	116	117	171	51	66	46	75	51	32
MAB_0820c	CDS	156	134	215	185	287	56	29	35	29
MAB_0821	CDS	138	127	168	279	242	110	55	59	39
MAB_0822	CDS	118	127	146	272	253	118	75	56	31
MAB_0823	CDS	261	292	320	324	266	151	133	120	99
MAB_0824	CDS	475	576	636	378	346	255	96	128	100
MAB_0825	CDS	504	569	731	217	150	103	86	100	106
MAB_0826c	CDS	1378	1207	1886	358	311	226	150	240	184
MAB_0827	CDS	94	67	100	77	267	40	44	55	47
MAB_0828	CDS	0	0	0	0	0	0	0	0	0
MAB_0829	CDS	0	0	0	0	0	0	0	0	0
MAB_0830	CDS	8	5	9	7	32	4	3	3	3
MAB_0831	CDS	2309	2072	2870	580	681	454	214	373	207
MAB_0833	CDS	321	295	416	129	297	117	52	54	29
MAB_0834	CDS	467	451	693	103	190	86	79	87	61
MAB_0836c	CDS	861	748	1216	357	319	211	71	132	102
MAB_0837c	CDS	499	515	704	107	123	82	35	47	55
MAB_0838c	CDS	523	439	639	89	138	91	17	41	38
MAB_0839c	CDS	180	158	236	59	81	50	17	21	7
MAB_0840c	CDS	293	295	382	164	155	75	54	61	40
MAB_0841	CDS	29	34	46	162	50	74	10	23	8
MAB_0842	CDS	19	31	24	66	15	19	8	0	10
MAB_0843	CDS	26	31	36	87	25	22	17	8	4
MAB_0844	CDS	66	54	78	66	31	22	21	14	10
MAB_0845	CDS	940	914	1054	2423	2045	1208	314	365	372
MAB_0846	CDS	473	436	571	764	1037	334	106	153	145
MAB_0847c	CDS	1556	1416	1979	287	266	132	120	141	144
MAB_0848c	CDS	2187	1806	2444	152	137	50	39	87	68
MAB_0849c	CDS	57	88	64	112	49	73	16	20	8
MAB_0850	CDS	2234	2375	2897	7507	2366	1777	422	690	370
MAB_0835c	CDS	380	370	529	85	74	70	16	30	17
MAB_0851	CDS	6178	6944	8290	11924	4006	2697	1219	1599	1002
MAB_0852	CDS	3617	3498	5291	277	222	214	109	103	119
MAB_0853	CDS	1710	1783	2609	48	56	23	19	16	33
MAB_0854	CDS	1262	1283	1785	41	46	32	8	17	13
MAB_0857	CDS	98	68	112	1039	6155	330	39	45	26
MAB_0858	CDS	1309	1364	1636	489	1189	229	368	370	387
MAB_0859	CDS	335	332	476	175	353	66	61	100	77
MAB_0860c	CDS	1727	1833	2394	415	981	243	598	677	584
MAB_0861	CDS	600	463	768	191	223	151	13	33	26
MAB_0862c	CDS	1195	1420	1675	518	352	208	163	258	236
MAB_0863	CDS	1784	1243	2305	631	469	857	73	126	100
MAB_0864	CDS	3760	3091	5224	1510	971	1466	151	277	205
MAB_0856c	CDS	288	221	350	85	247	23	8	11	9
MAB_0865	CDS	1554	1413	2171	730	442	560	79	95	78
MAB_0866	CDS	576	627	1038	240	202	193	40	48	71
MAB_0867c	CDS	1170	958	1348	2516	2243	649	1451	1644	1261
MAB_0868c	CDS	749	640	861	3354	2760	714	821	857	527
MAB_0869c	CDS	10943	10369	15050	7493	4143	5888	180	225	281
MAB_0870c	CDS	134	134	179	241	171	76	283	269	191
MAB_0871c	CDS	1949	1773	2562	2644	1923	977	2651	3186	2019
MAB_0872	CDS	1578	1849	2189	1347	1743	995	136	175	183
MAB_0873	CDS	796	823	1183	620	840	443	70	67	95
MAB_0874c	CDS	1099	1113	1673	334	510	460	159	209	159
MAB_0875c	CDS	1494	1489	2207	1050	1907	1897	389	484	365
MAB_0876	CDS	1980	2249	2769	1464	868	811	378	393	400
MAB_0877c	CDS	2247	2271	3120	307	178	146	73	150	95
MAB_0878c	CDS	277	264	403	56	37	16	35	36	39
MAB_0879	CDS	2972	2999	4036	505	286	230	286	329	366
MAB_0880	CDS	641	669	974	331	259	192	80	92	80
MAB_0881	CDS	362	456	525	201	135	121	41	30	38
MAB_0882	CDS	449	493	558	149	166	92	79	82	81
MAB_0883c	CDS	3076	3231	4183	1726	1356	1157	160	244	143
MAB_0884c	CDS	547	495	545	141	168	127	21	30	24
MAB_0885c	CDS	14848	11387	14723	539	497	398	221	417	250
MAB_0886c	CDS	175	183	299	50	46	11	26	19	16
MAB_0887c	CDS	280	317	442	78	112	18	39	32	35
MAB_0888c	CDS	0	0	0	0	0	0	0	0	0
MAB_0889c	CDS	0	0	0	0	0	0	0	0	0
MAB_0891c	CDS	0	0	0	0	0	0	0	0	0
MAB_0893	CDS	0	0	0	0	0	0	0	0	0
MAB_0894c	CDS	0	0	0	0	0	0	0	0	0
MAB_0895c	CDS	0	0	0	0	0	0	0	0	0
MAB_0899c	CDS	0	0	0	0	0	0	0	0	0
MAB_0900c	CDS	0	0	0	0	0	0	0	0	0
MAB_0902	CDS	0	0	0	0	0	0	0	0	0
MAB_0892c	CDS	0	0	0	0	0	0	0	0	0
MAB_0896c	CDS	0	0	0	0	0	0	0	0	0
MAB_0897c	CDS	0	0	0	0	0	0	0	0	0
MAB_0898	CDS	0	0	0	0	0	0	0	0	0
MAB_0901c	CDS	0	0	0	0	0	0	0	0	0
MAB_0903	CDS	0	0	0	0	0	0	0	0	0
MAB_0904	CDS	0	0	0	0	0	0	0	0	0
MAB_0905	CDS	0	0	0	0	0	0	0	0	0
MAB_0911	CDS	0	0	0	0	0	0	0	0	0
MAB_0912	CDS	0	0	0	0	0	0	0	0	0
MAB_0913c	CDS	0	0	0	0	0	0	0	0	0
MAB_0914c	CDS	0	0	0	0	0	0	0	0	0
MAB_0916c	CDS	0	0	0	0	0	0	0	0	0
MAB_0917c	CDS	0	0	0	0	0	0	0	0	0
MAB_0918c	CDS	0	0	0	0	0	0	0	0	0
MAB_0907	CDS	0	0	0	0	0	0	0	0	0
MAB_0908	CDS	0	0	0	0	0	0	0	0	0
MAB_0909	CDS	0	0	0	0	0	0	0	0	0
MAB_0910	CDS	0	0	0	0	0	0	0	0	0
MAB_0915c	CDS	0	0	0	0	0	0	0	0	0
MAB_0919	CDS	192	127	265	248	1345	305	108	96	84
MAB_0920	CDS	170	158	185	241	1144	363	161	153	105
MAB_0923c	CDS	162	165	218	180	419	86	211	174	92
MAB_0924c	CDS	207	262	309	824	1441	415	298	368	159
MAB_0926	CDS	17	9	17	50	95	24	74	58	30
MAB_0927	CDS	43	31	46	20	27	15	24	46	20
MAB_0928c	CDS	2950	3612	4053	2577	2865	3134	333	524	323
MAB_0929	CDS	2488	2687	3083	9788	11303	14983	2590	3713	1651
MAB_0930	CDS	5924	6306	8607	4417	5049	8850	2031	2935	1769
MAB_0931c	CDS	1723	2040	2593	429	461	238	169	305	152
MAB_0932c	CDS	540	585	741	988	734	369	323	448	252
MAB_0933	CDS	784	775	965	365	352	249	106	142	95
MAB_0934	CDS	341	418	490	152	85	82	62	91	40
MAB_0935c	CDS	6979	6882	9823	3816	2467	2472	1090	1569	939
MAB_0925c	CDS	64	79	100	385	559	214	158	187	65
MAB_0936c	CDS	5742	5842	8177	2585	2497	3386	564	847	463
MAB_0938c	CDS	6628	5761	8358	2818	834	2624	611	843	578
MAB_0939	CDS	12727	14492	17037	3533	1634	1461	1444	1387	1417
MAB_0940	CDS	817	1043	1259	240	194	140	82	70	82
MAB_0941	CDS	1011	863	1368	360	257	281	159	180	175
MAB_0943	CDS	300	288	401	236	215	78	137	210	116
MAB_0944	CDS	7567	7045	10008	2436	1278	1394	243	472	289
MAB_0947c	CDS	307	302	371	246	788	170	220	279	179
MAB_0948c	CDS	2275	2249	2862	925	855	705	666	964	544
MAB_0949c	CDS	435	412	503	175	225	68	44	61	46
MAB_0942	CDS	360	322	466	391	519	182	314	313	348
MAB_0945	CDS	200	198	293	360	586	235	139	206	116
MAB_0946	CDS	178	226	255	284	395	143	239	308	190
MAB_0950c	CDS	250	250	323	171	163	61	34	39	23
MAB_0951	CDS	156	116	144	80	59	26	25	34	25
MAB_0952	CDS	222	210	290	138	95	33	45	50	34
MAB_0954	CDS	1787	1958	2399	450	340	329	108	245	119
MAB_0955c	CDS	2615	3145	3888	1043	840	495	263	300	272
MAB_0956c	CDS	2498	2772	3737	1138	1133	594	346	449	410
MAB_0957	CDS	2062	2088	2576	1413	1283	522	369	566	401
MAB_0958c	CDS	236	210	349	145	190	103	37	81	75
MAB_0959	CDS	2562	2733	3530	3248	3232	1758	865	995	681
MAB_0960	CDS	3487	3458	4779	4014	4104	2131	1576	1621	1292
MAB_0961c	CDS	374	366	493	706	928	260	562	723	434
MAB_0962	CDS	2749	2662	3554	645	435	279	240	348	308
MAB_0963c	CDS	645	613	670	309	188	134	311	381	301
MAB_0964	CDS	1153	1313	1073	557	519	537	201	212	185
MAB_0965	CDS	2233	2336	2458	860	878	781	331	379	307
MAB_0966	CDS	324	314	405	251	190	86	51	51	74
MAB_0967	CDS	1532	1444	1811	5554	4597	3754	14864	13397	11274
MAB_0968c	CDS	282	279	373	569	749	210	161	136	134
MAB_0970c	CDS	1720	1618	2478	1107	463	453	356	336	343
MAB_0971	CDS	95	92	146	52	28	19	40	49	28
MAB_0972	CDS	16009	16073	21364	9464	2869	2598	9190	12097	7595
MAB_0973	CDS	2358	2431	3259	931	389	318	948	1164	779
MAB_0974	CDS	2885	3118	3742	7079	2707	4912	540	753	507
MAB_0975c	CDS	477	466	642	222	98	136	109	114	126
MAB_0976	CDS	135	125	171	69	80	54	27	41	28
MAB_0977c	CDS	265	219	345	212	143	97	28	34	14
MAB_0978	CDS	256	265	320	180	91	73	26	32	39
MAB_0979	CDS	267	252	284	138	55	134	25	28	36
MAB_0980	CDS	209	199	260	127	61	86	18	20	34
MAB_0981c	CDS	1046	1240	1578	339	317	211	69	104	85
MAB_0982c	CDS	473	560	716	230	163	133	39	48	54
MAB_0984c	CDS	207	193	314	112	118	106	56	69	60
MAB_0985	CDS	1689	1670	2132	776	2394	2522	2314	3143	2728
MAB_0989	CDS	126	117	174	85	110	62	89	93	70
MAB_0990c	CDS	36	38	51	33	47	33	21	26	14
MAB_0992	CDS	855	771	1018	637	436	369	216	237	236
MAB_0994	CDS	61	65	108	91	137	48	33	43	21
MAB_0995	CDS	159	162	162	98	91	46	20	52	30
MAB_0997c	CDS	75	68	90	21	23	6	29	52	48
MAB_0999	CDS	129	126	181	256	158	103	102	177	87
MAB_1000	CDS	50	50	62	67	57	29	54	59	31
MAB_1001	CDS	129	98	150	89	105	20	58	55	57
MAB_1002	CDS	448	439	557	353	350	134	190	222	176
MAB_0988c	CDS	29	39	49	29	24	10	20	26	18
MAB_0993c	CDS	320	268	369	487	628	384	219	271	137
MAB_0998	CDS	120	135	156	57	31	39	77	98	66
MAB_1003c	CDS	15357	16965	21319	1466	1347	788	379	664	378
MAB_1004c	CDS	11804	11878	15440	1539	1454	763	299	492	326
MAB_1005c	CDS	20235	20589	29245	987	560	606	57	139	71
MAB_1006c	CDS	11997	12497	16541	648	466	448	95	122	76
MAB_1007c	CDS	19637	17257	22795	918	626	699	72	105	61
MAB_1008c	CDS	17871	16656	18761	834	517	587	49	90	57
MAB_1009c	CDS	23091	21590	31578	1040	707	684	73	134	98
MAB_1010c	CDS	22186	23260	32234	1022	813	632	89	168	190
MAB_1011c	CDS	12092	11664	18046	595	446	301	91	124	158
MAB_1012c	CDS	16091	15611	22609	645	493	287	106	219	205
MAB_1013	CDS	3938	4353	4704	209	323	86	105	176	111
MAB_1014c	CDS	84	107	146	47	61	71	18	17	15
MAB_1015c	CDS	77	64	83	46	19	17	8	13	10
MAB_1016c	CDS	90	93	126	58	93	70	18	28	23
MAB_1018c	CDS	151	135	188	105	83	131	38	35	41
MAB_1019c	CDS	63	58	89	154	137	142	47	51	48
MAB_1020	CDS	228	261	336	38	40	25	1	11	4
MAB_t5016c	tRNA	42	34	54	16	16	15	5	17	7
MAB_1021	CDS	23	22	28	17	81	21	4	13	2
MAB_1022	CDS	42	53	61	19	76	18	8	7	12
MAB_1023c	CDS	739	860	1124	1564	6371	4422	42	54	30
MAB_1024	CDS	481	597	963	245	238	298	180	229	138
MAB_1025	CDS	1062	1116	1480	751	815	579	152	227	184
MAB_1026c	CDS	2384	2521	2899	909	799	450	89	156	80
MAB_1027	CDS	1250	1238	1679	661	878	717	323	340	284
MAB_1028c	CDS	504	412	550	720	1525	1456	161	204	98
MAB_1030	CDS	631	463	783	2423	10451	11308	3473	4987	2463
MAB_1031c	CDS	193	224	294	349	970	209	78	111	69
MAB_1032c	CDS	1758	1538	2109	1348	1542	1569	1311	2048	854
MAB_1033	CDS	479	432	640	172	251	81	589	393	257
MAB_1034c	CDS	525	493	563	561	238	224	117	179	107
MAB_1035c	CDS	635	633	680	1217	584	538	155	239	96
MAB_1036	CDS	2150	1881	2503	2362	758	1172	994	1267	705
MAB_1037	CDS	1087	1049	1403	818	344	412	432	455	377
MAB_1038	CDS	900	835	1235	343	298	219	308	368	268
MAB_1039	CDS	1990	1639	2280	1194	961	1221	402	448	331
MAB_1040	CDS	1439	1192	1478	994	3915	8083	511	738	363
MAB_1041	CDS	441	376	564	145	2291	14846	92	97	70
MAB_1042c	CDS	332	326	409	291	580	1236	22	45	38
MAB_1043c	CDS	132	181	147	130	368	151	30	58	22
MAB_1044c	CDS	32	39	24	77	359	82	8	19	6
MAB_1045	CDS	72	84	97	125	281	118	66	45	39
MAB_1046c	CDS	29	55	61	456	86	75	12	17	13
MAB_1047c	CDS	69	73	99	709	270	314	51	60	31
MAB_1048c	CDS	46	51	71	961	332	332	41	70	27
MAB_1049	CDS	520	518	590	202	130	94	145	164	148
MAB_1050c	CDS	0	0	0	0	0	0	0	0	0
MAB_1051c	CDS	2223	2080	2858	1617	1596	1236	257	462	262
MAB_1052c	CDS	2624	3067	3070	1259	710	972	85	140	127
MAB_1053c	CDS	2435	2474	2598	1042	484	725	144	191	179
MAB_1054	CDS	3541	3512	4818	1461	1134	881	463	489	500
MAB_1055c	CDS	9535	8104	12138	3274	1166	2307	174	253	355
MAB_1058	CDS	20	35	46	9	10	10	8	3	12
MAB_1059c	CDS	108	108	94	154	245	160	40	42	43
MAB_1060	CDS	47	60	65	155	39	51	13	10	4
MAB_1061	CDS	4759	5475	7323	2710	2119	1046	415	564	462
MAB_1062	CDS	2491	2786	3454	683	464	309	84	138	126
MAB_1063	CDS	876	766	1213	174	71	79	15	20	15
MAB_1064	CDS	2815	3080	3632	534	312	256	65	74	92
MAB_1066	CDS	0	0	0	0	0	0	0	0	0
MAB_1067	CDS	461	413	618	978	586	631	207	362	129
MAB_1068c	CDS	2964	3058	4105	1868	895	658	674	1043	699
MAB_1057	CDS	3115	4374	5060	1500	1046	1034	53	94	69
MAB_1069c	CDS	258	351	412	473	168	107	64	81	67
MAB_1070c	CDS	486	579	659	830	318	171	70	86	50
MAB_1071c	CDS	566	649	825	1042	392	203	78	102	79
MAB_1072c	CDS	605	708	844	1094	412	232	113	144	100
MAB_1073c	CDS	377	399	512	890	430	217	84	93	90
MAB_1074c	CDS	283	295	376	1165	476	280	85	81	53
MAB_1075	CDS	4748	4055	6505	1499	1145	782	197	441	331
MAB_1076	CDS	4555	4506	6225	2742	1605	908	1167	1886	1037
MAB_1077	CDS	2931	2716	4347	2111	917	502	1128	1406	1027
MAB_1078	CDS	2401	2379	3235	2761	2470	1226	735	911	665
MAB_1079	CDS	2236	2594	3162	1289	1248	696	379	488	419
MAB_1080	CDS	1026	1387	1583	1417	615	1142	148	180	220
MAB_1081	CDS	523	683	803	318	174	199	122	143	132
MAB_1082c	CDS	2551	2142	3010	1313	870	952	508	750	504
MAB_1083c	CDS	243	243	375	327	879	282	150	243	132
MAB_1084c	CDS	523	434	641	1145	3934	2247	132	220	49
MAB_1085c	CDS	424	441	555	60	55	17	42	58	59
MAB_1086	CDS	1526	1831	1897	546	508	409	121	172	171
MAB_1087	CDS	2138	2287	2847	866	881	783	169	179	230
MAB_1088	CDS	424	509	588	136	119	134	27	30	55
MAB_1089	CDS	5499	6621	7164	5257	8958	6085	1535	2103	1308
MAB_t5017	tRNA	404	364	585	298	395	363	89	172	101
MAB_1091	CDS	0	0	0	0	0	0	0	0	0
MAB_1092	CDS	0	0	0	0	0	0	0	0	0
MAB_1093c	CDS	0	0	0	0	0	0	0	0	0
MAB_1094	CDS	0	0	0	0	0	0	0	0	0
MAB_1095	CDS	0	0	0	0	0	0	0	0	0
MAB_1096	CDS	0	0	0	0	0	0	0	0	0
MAB_1097	CDS	0	0	0	0	0	0	0	0	0
MAB_1098	CDS	0	0	0	0	0	0	0	0	0
MAB_1099c	CDS	0	0	0	0	0	0	0	0	0
MAB_1100c	CDS	0	0	0	0	0	0	0	0	0
MAB_1101	CDS	0	0	0	0	0	0	0	0	0
MAB_1102	CDS	0	0	0	0	0	0	0	0	0
MAB_1103	CDS	0	0	0	0	0	0	0	0	0
MAB_1104c	CDS	0	0	0	0	0	0	0	0	0
MAB_1105c	CDS	0	0	0	0	0	0	0	0	0
MAB_1106c	CDS	0	0	0	0	0	0	0	0	0
MAB_1107c	CDS	1038	640	1466	812	645	419	661	791	713
MAB_1108c	CDS	108	136	161	43	56	23	19	35	31
MAB_1110	CDS	38	47	69	18	26	12	16	17	38
MAB_1112c	CDS	816	803	1021	1273	1343	733	333	432	257
MAB_1114	CDS	253	222	412	117	105	55	80	84	100
MAB_1115	CDS	229	194	297	71	61	31	44	46	52
MAB_1116	CDS	163	146	242	389	547	315	240	239	173
MAB_1117c	CDS	1582	1230	1873	6604	12909	2913	3024	3101	2347
MAB_1118c	CDS	2227	1586	2434	2741	2721	1522	789	1185	593
MAB_1119	CDS	845	680	1065	460	486	436	179	242	177
MAB_1120c	CDS	148	128	182	164	135	129	59	61	40
MAB_1121	CDS	510	592	743	211	152	77	113	119	153
MAB_1122c	CDS	1156	1174	1668	480	317	193	85	101	96
MAB_1123	CDS	557	604	790	157	164	77	49	49	49
MAB_1113c	CDS	107	71	110	99	124	58	54	73	57
MAB_1124c	CDS	843	909	1189	335	374	190	87	120	105
MAB_1126c	CDS	205	210	257	50	51	28	21	24	16
MAB_1127c	CDS	732	729	977	291	250	197	29	50	41
MAB_1128c	CDS	1440	1358	1852	622	552	518	61	154	93
MAB_1129	CDS	905	1005	1352	471	553	484	207	268	279
MAB_1130	CDS	3438	3335	4651	1067	580	575	241	234	277
MAB_1131	CDS	1752	1758	2486	503	297	309	87	109	145
MAB_1132c	CDS	1036	955	1256	188	173	94	79	156	101
MAB_1133c	CDS	457	377	595	53	38	39	40	76	52
MAB_1136	CDS	248	204	324	285	238	147	202	367	184
MAB_1125c	CDS	558	613	774	640	1229	437	46	37	36
MAB_1135c	CDS	192	183	274	88	97	65	91	135	73
MAB_1139	CDS	615	609	740	107	75	54	44	39	46
MAB_1140	CDS	6939	7181	8840	2086	2195	1308	252	375	352
MAB_1141c	CDS	1718	1632	2452	738	467	378	96	140	102
MAB_1142c	CDS	562	468	797	273	76	172	29	34	36
MAB_1143c	CDS	1104	1295	1448	686	254	446	49	79	44
MAB_1144c	CDS	867	842	903	532	589	358	81	116	77
MAB_1145c	CDS	386	461	545	178	128	96	35	69	38
MAB_1146	CDS	4527	5527	6623	1753	1763	834	1374	1373	1640
MAB_1147c	CDS	6851	7177	9527	1600	803	811	247	436	319
MAB_1148c	CDS	2449	2352	3097	1277	860	713	128	137	149
MAB_t5018c	tRNA	17	13	27	11	5	5	0	0	2
MAB_1150	CDS	493	556	683	2079	3455	555	530	600	541
MAB_1151	CDS	28341	26641	41196	45710	37366	29130	39087	46641	39870
MAB_1152	CDS	999	1060	1431	1939	2345	1119	740	713	717
MAB_1153	CDS	3619	3813	4914	1943	1285	1233	2016	3323	1814
MAB_1154	CDS	1233	1516	1784	619	731	529	514	640	540
MAB_1138c	CDS	443	396	642	915	861	482	910	1173	1027
MAB_1149	CDS	1398	1631	1795	738	579	355	355	404	312
MAB_1155	CDS	1530	1922	2372	1264	1025	512	1327	1722	1329
MAB_1156c	CDS	73	94	130	5209	3784	2706	52	35	55
MAB_1157	CDS	3309	3288	4631	2900	4421	4086	1155	940	858
MAB_1159	CDS	1164	1060	1489	719	523	441	303	350	310
MAB_1160	CDS	1342	1445	1936	698	678	419	287	286	265
MAB_1161c	CDS	1367	1419	1824	219	211	68	110	142	109
MAB_1162c	CDS	2352	2068	2760	442	428	186	133	208	156
MAB_1163c	CDS	726	624	1006	203	186	109	42	63	54
MAB_1164	CDS	1274	1175	1788	337	307	177	64	89	69
MAB_1165	CDS	4613	4480	5822	1796	1448	1110	219	251	264
MAB_1166	CDS	1686	1852	2264	400	288	237	76	80	72
MAB_1167	CDS	545	674	776	89	61	40	42	58	37
MAB_1168	CDS	731	790	1101	58	72	28	52	39	41
MAB_1170	CDS	87	71	103	513	255	142	352	395	311
MAB_1171c	CDS	887	789	1188	645	306	651	197	297	273
MAB_1172c	CDS	1663	1430	2331	1871	1087	2005	278	445	263
MAB_1173c	CDS	2028	1859	2837	3365	2318	3985	411	586	338
MAB_1174c	CDS	357	432	588	561	769	449	126	208	121
MAB_t5019	tRNA	6	6	11	9	4	3	6	5	0
MAB_1175	CDS	251	249	324	94	75	45	42	39	30
MAB_1176c	CDS	1637	1502	2244	335	236	228	291	513	386
MAB_1177	CDS	1005	940	1497	851	902	695	472	683	523
MAB_1178c	CDS	19582	20138	25293	4476	3353	2252	5647	5817	6117
MAB_1179c	CDS	1476	1400	1831	551	435	344	112	133	98
MAB_1180c	CDS	2279	2155	2516	932	626	571	172	223	184
MAB_1181c	CDS	2039	1792	2760	1294	973	775	576	894	576
MAB_1182	CDS	367	405	591	1297	181	331	311	469	401
MAB_1183	CDS	232	217	379	512	102	204	130	148	130
MAB_1185c	CDS	2296	2116	2891	3236	1684	2538	770	1008	679
MAB_1186c	CDS	1336	1435	1754	2305	1122	1551	586	766	439
MAB_1184c	CDS	685	886	954	779	468	539	224	338	237
MAB_1187c	CDS	1300	1298	1561	2861	1510	1991	793	1065	566
MAB_1188c	CDS	936	929	1143	3285	1760	2007	1016	1346	645
MAB_1189c	CDS	893	1049	1351	7033	3067	4649	947	1215	527
MAB_1190	CDS	7877	9598	12377	9971	9251	4589	3214	3616	2739
MAB_1191c	CDS	666	858	905	168	96	120	20	24	23
MAB_1192c	CDS	6324	7126	8686	3360	1455	1205	360	550	362
MAB_1193c	CDS	1416	1541	2029	1704	888	1375	455	529	447
MAB_1194	CDS	5309	5641	7413	5151	8594	2354	1191	1250	1046
MAB_1195	CDS	3901	3844	5055	1903	2479	1130	623	606	584
MAB_1196	CDS	11144	11622	14668	1192	916	1784	561	677	487
MAB_1197	CDS	3429	3520	4756	1661	1033	1022	299	318	341
MAB_1198c	CDS	144	203	255	45	19	21	8	21	13
MAB_1199	CDS	844	842	1087	510	456	304	373	386	361
MAB_1200	CDS	466	441	506	243	182	120	87	86	94
MAB_1201c	CDS	8184	8420	10665	9709	10352	6425	2249	4242	1765
MAB_1202c	CDS	1156	1195	1449	374	188	158	63	71	79
MAB_1203	CDS	1095	1444	1438	368	279	299	64	109	113
MAB_1204	CDS	729	769	1019	275	205	257	66	61	63
MAB_1205	CDS	1797	1880	2511	589	368	376	133	152	162
MAB_1206	CDS	1048	758	1355	282	193	172	66	103	71
MAB_1207	CDS	409	361	516	143	162	96	23	38	32
MAB_1208c	CDS	767	925	1193	315	392	122	105	140	128
MAB_1209	CDS	3080	3427	4483	2128	3194	3033	1421	1629	1354
MAB_1210c	CDS	156	165	221	23	23	25	21	21	23
MAB_1211c	CDS	501	524	651	76	83	60	91	126	60
MAB_1212c	CDS	312	347	375	67	54	45	76	104	62
MAB_1213c	CDS	69	72	103	42	18	13	27	50	27
MAB_1214c	CDS	353	354	496	162	106	61	164	176	121
MAB_1215c	CDS	180	245	275	90	79	43	90	132	74
MAB_1216c	CDS	334	302	353	159	156	112	102	160	59
MAB_1218	CDS	281	244	263	120	112	61	24	25	17
MAB_1219	CDS	188	177	233	90	142	44	22	43	22
MAB_1220	CDS	181	172	229	77	80	30	21	32	16
MAB_1221	CDS	129	115	142	40	36	20	13	11	12
MAB_1222	CDS	268	304	307	98	122	61	39	32	25
MAB_1223	CDS	310	331	436	92	95	43	29	38	23
MAB_1224	CDS	54	76	70	12	20	5	3	9	7
MAB_1228	CDS	602	589	853	256	157	233	50	78	69
MAB_1229	CDS	2373	2419	3344	1031	372	329	876	1165	786
MAB_1230c	CDS	186	193	287	122	354	133	56	87	53
MAB_1231	CDS	34	30	54	33	20	7	37	62	20
MAB_1232c	CDS	1975	1914	2585	1210	1309	630	468	789	437
MAB_1233c	CDS	355	299	392	89	87	63	31	83	34
MAB_1234c	CDS	351	350	566	103	63	54	19	16	20
MAB_1235	CDS	1319	1060	1661	424	346	318	115	153	137
MAB_1236	CDS	4489	4753	6825	3003	2720	1774	788	999	688
MAB_1226	CDS	1556	1527	2063	627	546	554	289	288	279
MAB_1227	CDS	330	350	457	167	162	165	66	68	73
MAB_1237	CDS	10754	10253	13657	2230	3002	7541	447	794	532
MAB_1238	CDS	1658	1346	2157	847	1255	1359	325	349	290
MAB_1239	CDS	3954	4298	5242	2919	5522	3345	1426	1466	1163
MAB_1240	CDS	2054	2280	2660	1007	1128	557	280	494	323
MAB_1241c	CDS	107	106	131	85	136	34	15	26	12
MAB_1242c	CDS	43	61	63	188	130	31	8	12	2
MAB_1243c	CDS	53	65	80	476	304	98	13	18	15
MAB_1244c	CDS	19	17	25	324	156	63	3	13	9
MAB_1245c	CDS	20	17	22	349	188	66	6	11	7
MAB_1246c	CDS	36	27	36	512	256	99	13	20	22
MAB_1247c	CDS	111	93	115	2245	1021	613	40	53	39
MAB_1248	CDS	178	178	213	117	84	43	36	55	51
MAB_1249	CDS	254	263	404	263	261	164	166	244	178
MAB_1250c	CDS	4771	5644	6904	2061	1242	1323	317	362	359
MAB_1252	CDS	817	1013	1309	576	658	514	280	348	286
MAB_1253c	CDS	754	757	1078	352	328	194	144	172	149
MAB_1254c	CDS	444	491	493	174	133	83	147	145	144
MAB_1255c	CDS	1557	1809	2096	776	1073	640	277	354	294
MAB_1256c	CDS	1910	2075	2351	1916	2247	1410	372	579	401
MAB_1257	CDS	3635	3786	4814	3675	4049	3705	3451	3968	2820
MAB_1258c	CDS	2838	3034	4158	814	420	364	142	224	192
MAB_1259c	CDS	216	236	346	41	43	27	16	20	29
MAB_1260c	CDS	883	976	1327	250	175	128	55	68	59
MAB_1261	CDS	299	246	350	44	34	15	283	428	211
MAB_1262	CDS	1104	932	1276	233	220	95	2149	2292	1563
MAB_1263	CDS	495	513	626	102	122	24	719	790	587
MAB_1264	CDS	145	134	231	22	44	9	124	172	128
MAB_1265c	CDS	321	296	431	96	87	65	31	58	31
MAB_1266	CDS	638	647	635	140	96	87	33	49	47
MAB_1267	CDS	177	155	188	41	35	19	17	15	21
MAB_1268c	CDS	432	275	476	149	36	61	80	131	73
MAB_1269	CDS	78	61	92	39	26	32	33	26	23
MAB_1270	CDS	216	200	310	94	34	40	53	74	70
MAB_1271c	CDS	59	58	88	89	71	43	26	31	15
MAB_1272	CDS	885	644	1169	989	477	402	550	727	364
MAB_1273	CDS	788	659	1014	1219	679	510	561	703	405
MAB_1276c	CDS	106	110	118	65	25	40	7	9	11
MAB_1275	CDS	721	801	929	531	363	465	171	217	179
MAB_1277	CDS	326	277	461	115	63	51	15	12	27
MAB_1278	CDS	336	287	424	189	112	137	35	42	37
MAB_1279	CDS	178	183	219	83	60	45	25	36	19
MAB_1280c	CDS	1545	1360	1632	1221	1413	648	274	381	241
MAB_1281c	CDS	157	66	100	160	110	74	36	38	29
MAB_1282	CDS	0	2	0	1	0	0	0	1	1
MAB_1283c	CDS	71	39	71	128	138	45	50	56	26
MAB_1284c	CDS	0	0	0	0	0	0	0	0	0
MAB_1285c	CDS	245	166	196	224	308	156	26	42	33
MAB_1286c	CDS	42	36	21	49	42	32	7	10	10
MAB_1289c	CDS	4166	4145	5705	2277	2099	1426	606	795	584
MAB_1290c	CDS	7147	6122	9626	3582	3613	3074	736	1223	757
MAB_1291	CDS	1190	1478	1716	588	711	322	454	494	528
MAB_1292c	CDS	1738	1350	2119	792	1036	409	694	949	569
MAB_1293c	CDS	457	402	425	124	148	81	26	42	30
MAB_1294c	CDS	288	197	309	104	147	44	22	26	15
MAB_1288	CDS	146	160	215	70	164	50	49	61	24
MAB_1295c	CDS	507	469	672	233	349	161	35	56	39
MAB_1296	CDS	1804	1601	2605	732	1075	561	136	190	104
MAB_1297c	CDS	649	744	885	111	278	102	480	553	573
MAB_1298c	CDS	1858	1731	2144	435	556	523	63	139	90
MAB_1299c	CDS	74	77	124	43	73	17	16	27	26
MAB_1300c	CDS	1717	1656	2048	256	272	99	36	80	62
MAB_1301c	CDS	1166	1037	1343	280	269	92	83	171	126
MAB_1302	CDS	854	832	797	602	386	381	185	244	143
MAB_1303c	CDS	1922	2486	2452	3597	5457	2036	498	858	509
MAB_1304	CDS	591	653	809	283	193	162	71	106	113
MAB_1305	CDS	688	728	971	352	338	215	71	78	96
MAB_1306	CDS	778	853	1096	249	205	160	59	80	67
MAB_1307c	CDS	657	456	767	604	404	431	97	174	71
MAB_1308	CDS	198	189	294	69	69	38	14	30	26
MAB_1309c	CDS	919	938	1487	383	221	146	292	376	342
MAB_1310	CDS	1950	2320	2565	934	634	702	159	189	189
MAB_1311	CDS	285	291	360	80	73	66	13	21	21
MAB_1312	CDS	2528	2119	3060	1321	1133	867	606	767	538
MAB_1314	CDS	201	207	228	143	77	61	8	16	20
MAB_1315	CDS	2300	2391	3097	531	352	305	103	144	126
MAB_1316	CDS	1516	1637	1982	402	301	261	55	117	71
MAB_1317	CDS	3177	1905	4071	2231	2389	2486	385	539	290
MAB_1318c	CDS	2371	2186	2780	1610	2005	800	552	784	533
MAB_1320c	CDS	27	24	36	59	46	63	1	4	3
MAB_1321	CDS	5	4	10	10	20	4	3	5	5
MAB_1322	CDS	7	7	10	17	28	5	1	4	2
MAB_1323	CDS	20	17	24	21	56	14	2	3	7
MAB_1324	CDS	66	69	98	93	104	41	94	97	71
MAB_1326c	CDS	148	121	163	96	346	202	18	29	12
MAB_1327	CDS	4191	3488	5443	3122	2591	3388	574	645	590
MAB_1328	CDS	4476	5100	6367	2186	1550	1986	324	324	377
MAB_1329	CDS	464	601	729	115	99	72	105	59	53
MAB_1325c	CDS	1020	1038	1075	759	1906	762	143	240	132
MAB_1330	CDS	8369	7242	11275	2115	2246	1931	2585	3901	2414
MAB_1331	CDS	2130	2335	2964	685	673	412	653	916	584
MAB_1332	CDS	2445	2408	3129	891	989	626	513	702	503
MAB_1333	CDS	765	821	988	236	332	187	187	237	159
MAB_1334c	CDS	703	664	992	180	154	93	64	63	72
MAB_1336	CDS	1855	1938	2586	551	441	256	268	312	342
MAB_1338	CDS	48	53	71	43	43	19	5	11	7
MAB_1339	CDS	84	86	121	107	260	44	13	32	28
MAB_1340	CDS	552	574	820	370	572	172	72	104	83
MAB_1341	CDS	400	527	561	201	248	109	38	74	29
MAB_1342	CDS	1831	1808	2416	730	704	388	145	229	192
MAB_1343	CDS	372	361	517	174	128	110	31	43	34
MAB_1345	CDS	1504	1444	2034	1140	682	550	245	260	269
MAB_1337c	CDS	177	174	227	477	817	266	63	76	47
MAB_1344c	CDS	379	324	478	489	1366	269	77	107	68
MAB_1346	CDS	2798	2889	3718	2193	1442	1396	514	614	606
MAB_1347c	CDS	161	172	200	132	56	23	76	121	62
MAB_1348	CDS	1238	1422	1845	645	727	355	182	299	254
MAB_1349	CDS	1921	2082	2876	829	792	423	157	222	176
MAB_1350	CDS	3466	3710	5434	2200	2200	1555	401	613	387
MAB_1351c	CDS	957	839	1220	713	597	371	175	218	203
MAB_1352	CDS	932	837	1290	1424	2179	2090	547	666	410
MAB_1356	CDS	96	84	109	742	525	431	49	71	59
MAB_1357c	CDS	160	173	231	84	120	56	26	33	31
MAB_1361c	CDS	1811	1756	2624	956	1288	1207	89	140	93
MAB_1362	CDS	5149	4942	7395	25376	18299	7316	8910	11737	5745
MAB_1363	CDS	3998	4734	6043	5399	4913	2397	2995	4399	2599
MAB_1364	CDS	10520	10876	14225	8239	7040	3668	3695	5063	3292
MAB_1365	CDS	2023	2662	2971	1219	1144	529	850	901	928
MAB_1358c	CDS	352	276	434	136	148	77	62	92	54
MAB_1359c	CDS	194	157	241	110	107	62	53	66	28
MAB_1360c	CDS	93	112	134	65	56	32	64	54	50
MAB_1366c	CDS	2554	2894	3628	1698	1066	646	701	796	789
MAB_1367c	CDS	6844	7732	9689	1179	643	577	229	357	314
MAB_1368	CDS	380	387	571	906	1519	394	74	92	48
MAB_1369	CDS	1037	1056	1415	460	610	259	102	100	78
MAB_1370c	CDS	1481	1203	1843	528	345	301	79	133	82
MAB_1371	CDS	1653	1451	2348	2887	1785	871	1136	1518	767
MAB_1376	CDS	735	825	1023	301	162	281	57	69	48
MAB_1377c	CDS	318	265	403	53	23	22	10	18	17
MAB_1378c	CDS	635	568	883	364	216	229	53	93	63
MAB_1380	CDS	16	23	34	1567	2810	221	13	27	23
MAB_1381	CDS	70	58	106	2625	5285	286	46	55	50
MAB_1382	CDS	198	132	244	1320	2975	172	29	44	39
MAB_1383	CDS	361	319	489	239	635	89	45	52	31
MAB_1373	CDS	878	982	1260	562	340	480	140	148	84
MAB_1374	CDS	1004	1019	1625	453	234	397	131	126	79
MAB_1375	CDS	2770	2566	3548	1167	672	1203	196	199	106
MAB_1379c	CDS	282	198	407	222	158	119	39	59	33
MAB_1384	CDS	2878	2769	3742	987	660	516	213	226	218
MAB_1385	CDS	1936	1967	2828	443	317	197	86	112	117
MAB_1386	CDS	1887	1740	2577	1140	1498	872	320	413	356
MAB_1387	CDS	627	573	879	334	1257	253	154	169	160
MAB_1388c	CDS	1297	1281	1708	1277	645	544	124	181	107
MAB_1389c	CDS	898	817	1112	481	225	219	31	48	33
MAB_1390c	CDS	1795	1700	2544	48	58	19	26	56	36
MAB_1391	CDS	509	543	649	178	200	93	47	73	77
MAB_1392c	CDS	2775	2760	3865	991	650	582	279	380	302
MAB_1393c	CDS	17367	17395	22199	11821	9356	6615	2598	3814	2176
MAB_1394c	CDS	1281	1179	1614	3769	4702	1197	387	555	376
MAB_1397c	CDS	653	539	846	400	692	656	155	242	169
MAB_1396	CDS	260	290	371	132	153	113	15	20	16
MAB_1398c	CDS	1311	1235	1866	758	1094	874	301	375	296
MAB_1399	CDS	192	196	225	1751	3781	998	116	154	106
MAB_1401c	CDS	232	232	342	103	115	36	125	114	73
MAB_1402c	CDS	433	447	691	84	80	38	38	50	33
MAB_1403	CDS	3449	3315	4615	1239	634	734	427	555	391
MAB_1404	CDS	1107	969	1442	377	179	255	164	173	156
MAB_1405	CDS	63	59	103	59	59	37	21	24	43
MAB_1406c	CDS	418	509	591	1994	3920	862	147	165	66
MAB_1407c	CDS	2860	2558	3613	771	639	492	195	268	201
MAB_1408c	CDS	1827	2020	2137	597	570	398	106	155	113
MAB_1409c	CDS	608	607	804	409	604	181	23	46	30
MAB_1410c	CDS	142	105	198	82	98	59	12	17	16
MAB_1411	CDS	438	412	570	364	1543	124	367	376	374
MAB_1412	CDS	332	254	411	819	1174	550	531	698	485
MAB_1413	CDS	349	358	435	1002	2730	564	444	517	338
MAB_1416	CDS	2710	2380	2826	1880	1499	1133	484	600	606
MAB_1417	CDS	2027	1910	2162	1366	1145	974	402	517	426
MAB_1418	CDS	930	1107	1261	597	585	479	98	139	130
MAB_1419c	CDS	1595	1273	2255	250	96	107	76	124	70
MAB_1420	CDS	2001	1898	2909	1132	919	646	229	343	229
MAB_1421	CDS	3610	3788	4662	1797	1274	1101	349	468	383
MAB_1422c	CDS	152	133	222	259	71	94	50	86	41
MAB_1423	CDS	100	109	143	57	91	48	41	44	19
MAB_1425	CDS	348	394	316	1472	2581	1090	44	92	58
MAB_1426	CDS	1004	1066	1249	2803	5261	2210	153	191	106
MAB_1427c	CDS	992	1016	1347	3099	912	1896	723	927	472
MAB_1428	CDS	1144	1071	1793	463	266	262	60	92	90
MAB_1415c	CDS	316	286	391	83	77	37	16	21	26
MAB_1424c	CDS	361	417	444	756	1104	532	234	357	146
MAB_1429	CDS	166	161	262	82	124	73	30	67	48
MAB_1431	CDS	157	171	225	54	55	41	36	60	38
MAB_1432	CDS	1191	1062	1577	208	183	141	306	424	323
MAB_t5020c	tRNA	17	11	27	7	5	4	5	11	4
MAB_1433	CDS	2589	2395	3388	781	623	462	90	136	133
MAB_1434	CDS	1786	2042	2796	599	415	346	74	107	99
MAB_1435	CDS	2888	2931	4315	1018	895	749	138	180	130
MAB_1436	CDS	2312	2611	3290	867	824	503	126	148	121
MAB_1437	CDS	1287	1180	1619	424	384	217	60	75	72
MAB_1438	CDS	15897	16132	21786	7309	9915	4318	4455	5905	4436
MAB_1439c	CDS	2282	2508	3126	7948	7221	4249	4789	5489	3681
MAB_1440c	CDS	1147	1208	1559	6341	5920	1525	2716	2675	1735
MAB_1441	CDS	5136	3236	6354	3866	2014	3326	788	1086	871
MAB_1442	CDS	2256	3023	3477	520	667	398	267	375	361
MAB_1443	CDS	624	720	926	128	186	105	81	139	121
MAB_1444	CDS	766	757	978	623	406	332	412	465	372
MAB_1445	CDS	1329	1130	1828	694	320	295	286	356	253
MAB_1446	CDS	2240	2334	3221	2265	2468	4076	257	415	230
MAB_1447	CDS	4203	3931	5744	3347	4887	7082	168	276	151
MAB_1448	CDS	4568	5067	6743	9052	22311	15240	326	459	333
MAB_1449	CDS	10304	12226	15436	15697	33568	22282	861	1083	1093
MAB_1450	CDS	10798	12809	15548	13749	23118	12318	836	1074	1015
MAB_1451	CDS	14468	15300	20082	11929	16434	16183	698	808	651
MAB_1452	CDS	11064	11051	14238	7875	10874	11969	538	645	543
MAB_1453	CDS	10215	11935	14673	10128	13984	11935	539	659	447
MAB_1454	CDS	5840	7143	9496	3514	5437	5486	266	353	301
MAB_1455	CDS	576	571	821	291	609	681	29	22	18
MAB_1456c	CDS	373	357	519	121	92	48	39	61	41
MAB_1457	CDS	17997	17930	26271	18739	20567	8354	21091	22020	23452
MAB_r5051	rRNA	485823	1388077	315468	766253	136112	1181888	25939	22233	13705
MAB_r5052	rRNA	3071607	5346872	2695481	4969525	5186067	7081339	1979463	2327202	1583071
MAB_r5053	rRNA	11240	13677	11742	5159	12012	9106	2855	2974	1561
MAB_1458	CDS	1801	1965	2044	425	444	294	180	211	196
MAB_1459c	CDS	1575	1614	2220	674	513	1119	230	327	239
MAB_1460	CDS	722	742	936	218	268	153	64	58	63
MAB_1461	CDS	231	293	308	76	106	30	28	25	22
MAB_1462c	CDS	1411	1331	2240	3017	1762	3302	305	491	258
MAB_1463	CDS	1410	1618	1738	1812	1355	822	286	388	271
MAB_1464	CDS	843	844	1192	874	1086	1162	247	297	221
MAB_1465	CDS	3475	4499	5821	2712	2200	1535	962	1300	998
MAB_1466c	CDS	1453	1334	1692	858	766	644	69	98	75
MAB_1468c	CDS	2508	2314	3499	749	523	454	241	313	266
MAB_1469	CDS	4171	4192	5747	2637	2312	2302	579	717	620
MAB_1470c	CDS	490	428	678	569	714	428	417	444	332
MAB_1471c	CDS	2032	2240	3058	739	740	462	227	324	253
MAB_1472c	CDS	632	564	923	643	543	325	350	497	345
MAB_1473c	CDS	1136	1130	1639	1145	750	908	536	711	551
MAB_1474c	CDS	242	253	319	202	242	115	83	106	77
MAB_1475	CDS	2323	2057	3153	2752	2268	1932	1961	2249	1636
MAB_1476	CDS	3731	3983	5090	2952	1976	1853	1409	1746	1494
MAB_1477	CDS	2202	2461	3053	903	726	548	425	506	690
MAB_1478	CDS	1466	1138	2036	570	510	331	111	163	163
MAB_1479	CDS	1704	1349	2076	810	872	530	108	165	148
MAB_1480	CDS	2638	2715	3315	1568	1693	908	515	531	529
MAB_1481	CDS	1278	1491	1891	1126	961	370	768	646	709
MAB_1482	CDS	795	1016	1364	690	434	239	360	340	365
MAB_1483	CDS	1817	2225	3067	1949	978	805	377	529	409
MAB_1484	CDS	1312	1540	1700	853	970	443	308	313	331
MAB_1485	CDS	1223	1391	1598	548	626	374	230	284	258
MAB_1486c	CDS	412	419	565	484	679	284	86	107	93
MAB_1487c	CDS	291	237	403	336	263	214	99	114	99
MAB_1488c	CDS	225	211	304	238	141	124	81	88	74
MAB_t5021	tRNA	113	93	181	144	137	62	122	177	157
MAB_1489	CDS	1459	1362	2088	2327	1763	1031	1524	2020	1158
MAB_1490	CDS	1103	1027	1388	365	473	230	205	240	178
MAB_1491	CDS	1188	1123	1405	299	381	220	52	92	56
MAB_1492	CDS	3451	3557	4437	672	933	511	170	264	190
MAB_1493c	CDS	170	168	264	209	226	84	17	26	12
MAB_1494	CDS	139	118	175	151	144	61	59	51	49
MAB_1495	CDS	1011	910	1230	585	492	305	283	383	206
MAB_1496c	CDS	249	220	306	245	957	210	51	65	61
MAB_1498c	CDS	121	90	159	58	40	47	20	34	17
MAB_1499	CDS	14	24	14	13	42	9	9	7	8
MAB_1500	CDS	25	18	31	6	66	4	4	2	3
MAB_1503	CDS	49	51	67	38	55	16	16	10	12
MAB_1505	CDS	30	20	28	12	12	6	5	7	7
MAB_1506c	CDS	6751	6691	6722	3207	1647	2345	168	293	199
MAB_1507	CDS	471	409	594	382	186	234	44	63	45
MAB_1508c	CDS	765	601	836	158	91	82	25	43	38
MAB_1509	CDS	2585	2870	3487	421	383	197	153	188	175
MAB_1501	CDS	33	37	31	26	61	7	8	6	6
MAB_1504	CDS	45	28	49	26	22	13	13	7	15
MAB_1510	CDS	413	449	574	170	210	96	64	62	58
MAB_1511	CDS	1123	923	1620	1078	810	867	106	222	90
MAB_1512	CDS	96683	111303	135367	55022	22835	21833	2001	2756	3562
MAB_1513	CDS	6252	7937	9410	2021	812	969	97	174	205
MAB_1514	CDS	2437	2699	3342	793	443	412	66	90	130
[truncated: 3,546 more rows]
