# Supplementary material for: Insights into Mycobacterium abscessus survival under prolonged potassium deficiency and starvation
Source: Front Cell Infect Microbiol. 2025 Nov 26;15:1668407. doi: 10.3389/fcimb.2025.1668407 (PMC12689514; doi:10.3389/fcimb.2025.1668407)
Supplement: Supplementary file 4 [file Table5.xlsx]

## Sheet: D_vs_A_FC
Fold change A-D	Majority protein IDs	Locus	Name	Log2FC	Number of Proteins	Protein Description UNIPROT
0.000333756	B1MP79	MAB_2048c	MAB_2048c	11.5489	1	Probable cytochrome P450
0.000993409	B1MDL0	MAB_3253c	kdpB	9.97533	1	Potassium-transporting ATPase ATP-binding subunit (EC 7.2.2.6) (ATP phosphohydrolase [potassium-transporting] B chain) (Potassium-binding and translocating subunit B) (Potassium-translocating ATPase B chain)
0.00111981	B1MDW1	MAB_3354	MAB_3354	9.80253	1	Probable acyl-[acyl-carrier protein] desaturase DesA1
0.00162007	B1MCF5	MAB_2847c	MAB_2847c	9.26973	1	p-aminobenzoate N-oxygenase AurF
0.00237499	B1MP99	MAB_2069	MAB_2069	8.71786	1	Metal-dependent hydrolase
0.00318891	B1MM18	MAB_4735	MAB_4735	8.29272	1	Starvation-induced DNA protecting protein/Ferritin and Dps
0.0031933	B1MBE9	MAB_2489	MAB_2489	8.29074	1	UspA domain-containing protein
0.00331334	B1MDK9	MAB_3252c	kdpC	8.2375	1	Potassium-transporting ATPase KdpC subunit (ATP phosphohydrolase [potassium-transporting] C chain) (Potassium-binding and translocating subunit C) (Potassium-translocating ATPase C chain)
0.00373497	B1MH96	MAB_3903	MAB_3903	8.06469	1	NAD(P)H nitroreductase acg
0.00690025	B1MDX9	MAB_3372	MAB_3372	7.17914	1	Transcriptional regulator, TetR family
0.00741795	B1MJN5	MAB_4320c	MAB_4320c	7.07476	1	Transcriptional regulator, TetR family
0.00749801	B1ME01	MAB_3394c	MAB_3394c	7.05928	1	DUF2867 domain-containing protein
0.00803156	B1MEB3	MAB_0077	MAB_0077	6.9601	1	Transcriptional regulator, IclR family
0.00806433	B1MD89	MAB_3133c	MAB_3133c	6.95423	1	nitric oxide dioxygenase (EC 1.14.12.17)
0.0139509	B1MFM4	MAB_0325c	MAB_0325c	6.16349	1	Uncharacterized protein
0.013958	B1MDX5	MAB_3368c	MAB_3368c	6.16277	1	Transcriptional regulator, AsnC family
0.0147345	B1MBB2	MAB_2452	MAB_2452	6.08465	1	Uncharacterized protein
0.0150307	B1MES1	MAB_3451c	MAB_3451c	6.05594	1	UPF0145 protein MAB_3451c
0.0163557	B1MMQ9	MAB_1536	MAB_1536	5.93406	1	Transcriptional regulator, TetR family
0.0163966	B1MDQ8	MAB_3301	MAB_3301	5.93046	1	ER-bound oxygenase mpaB/mpaB'/Rubber oxygenase catalytic domain-containing protein
0.0177218	B1MJN9	MAB_4324c	MAB_4324c	5.81833	1	Acetyltransferase, GNAT
0.0192385	B1MDK8	MAB_3251c	MAB_3251c	5.69986	1	histidine kinase (EC 2.7.13.3)
0.0197759	B1MH30	MAB_0616	MAB_0616	5.66011	1	Nucleic acid-binding protein
0.0200778	B1MDL1	MAB_3254c	kdpA	5.63826	1	Potassium-transporting ATPase potassium-binding subunit (ATP phosphohydrolase [potassium-transporting] A chain) (Potassium-binding and translocating subunit A) (Potassium-translocating ATPase A chain)
0.0221913	B1ML55	MAB_4631c	MAB_4631c	5.49386	1	Transcriptional regulator, IclR family
0.0224892	B1MM06	MAB_1497c	tetR	5.47462	1	DNA-binding transcriptional repressor TetR (MabTetRx)
0.0242282	B1MM73	MAB_4790	MAB_4790	5.36717	1	Possible oxidoreductase
0.024602	B1MAM8	MAB_2218	MAB_2218	5.34508	1	Sulfonate ABC transporter periplasmic sulfonate-binding protein SsuA
0.0260308	B1MGK6	MAB_0441	MAB_0441	5.26364	1	IrrE N-terminal-like domain-containing protein
0.0280724	B1MH97	MAB_3904	MAB_3904	5.15471	1	UspA domain-containing protein
0.0288566	B1MB41	MAB_2381	MAB_2381	5.11496	1	Probable oxidoreductase
0.0289983	B1MH27	MAB_0613	MAB_0613	5.10789	1	Cytochrome P450
0.0303991	B1MJH5	MAB_1041	MAB_1041	5.03983	1	Flavin-nucleotide-binding protein
0.0304328	B1MM89	MAB_4806c	MAB_4806c	5.03823	1	LysM domain-containing protein
0.0306469	B1MIJ1	MAB_4139	MAB_4139	5.02811	1	Transcription regulator, ArsR family
0.0318145	B1MC15	MAB_2707	MAB_2707	4.97417	1	Transcriptional regulator
0.0321591	B1MIM5	MAB_4173	MAB_4173	4.95863	1	Rieske-type oxygenase
0.0330755	B1MBP3	MAB_2583c	MAB_2583c	4.91809	1	Transcription regulator, AraC family
0.03325	B1MLN9	MAB_1380	MAB_1380	4.9105	1	Uncharacterized protein
0.0353043	B1MB42	MAB_2382	MAB_2382	4.82401	1	Pyridoxamine 5'-phosphate oxidase putative domain-containing protein
0.0378017	B1MHL8	MAB_4025c	MAB_4025c	4.72541	1	Metal-dependent hydrolase
0.0381555	B1MBQ3	MAB_2593	MAB_2593	4.71197	1	Transcriptional regulator, TetR
0.0392923	B1MKB2	MAB_1116	MAB_1116	4.66961	1	Metal-dependent hydrolase
0.0410104	B1MJX6	MAB_4413c	MAB_4413c	4.60787	1	Decarboxylase
0.0415154	B1MH95	MAB_3902c	MAB_3902c	4.59021	1	Adenylate kinase
0.045428	B1MMP1	MAB_1517c	MAB_1517c	4.46028	1	Probable O-methyltransferase Omt
0.0458552	B1MFB4	MAB_3646c	MAB_3646c	4.44677	1	L-lysine 6-transaminase (EC 2.6.1.36) (Lysine 6-aminotransferase)
0.0497872	B1MAS4	MAB_2264c	MAB_2264c	4.32808	1	Ectoine hydroxylase (EC 1.14.11.55)
0.0516622	B1MC22	MAB_2714c	MAB_2714c	4.27475	1	DoxX-like family protein
0.05293	B1MJI2	MAB_1048c	MAB_1048c	4.23977	1	Probable class II aldolase
0.0540009	B1MFN2	MAB_0333c	rpmG1	4.21087	1	Large ribosomal subunit protein bL33A (50S ribosomal protein L33 1)
0.0549017	B1MJG3	MAB_1029c	MAB_1029c	4.187	1	Transcriptional regulator, MarR family
0.0570912	B1MPA2	MAB_2072	MAB_2072	4.13059	1	Reductase
0.0593112	B1MIE1	MAB_4089c	MAB_4089c	4.07555	1	Transcriptional regulator, TetR family
0.0595594	B1MCS4	MAB_2967c	MAB_2967c	4.06953	1	Metal-dependent hydrolase
0.0596133	B1MCX2	MAB_3015	MAB_3015	4.06822	1	VOC domain-containing protein
0.0598637	B1MB40	MAB_2380c	MAB_2380c	4.06217	1	Transcriptional regulator, TetR family
0.06008	B1MDD5	MAB_3179c	MAB_3179c	4.05697	1	Transcriptional regulator, LysR family
0.0607201	B1MH37	MAB_0623	MAB_0623	4.04168	1	Probable dehydrogenase
0.0616947	B1MDX8	MAB_3371c	MAB_3371c	4.01871	1	Polyketide cyclase / dehydrase and lipid transport
0.0616995	B1MET5	MAB_3465	MAB_3465	4.0186	1	Sulfate transporter/antisigma-factor
0.0620931	B1MJG4	MAB_1030	MAB_1030	4.00942	1	Uncharacterized protein
0.0632151	B1MJF7	MAB_1023c	MAB_1023c	3.98359	1	ER-bound oxygenase mpaB/mpaB'/Rubber oxygenase catalytic domain-containing protein
0.0637826	B1MH84	MAB_3891c	MAB_3891c	3.97069	1	Probable transcriptional regulator, LuxR family
0.0638992	B1MJX2	MAB_4409	MAB_4409	3.96806	1	Probable hydrogen peroxide-inducible genes activator
0.0639411	B1MNV5	MAB_1923c	MAB_1923c	3.96711	1	VOC domain-containing protein
0.0640382	B1MFN0	rpsR	rpsR.2	3.96492	1	Small ribosomal subunit protein bS18
0.0657675	B1MK13	MAB_4451c	MAB_4451c	3.92648	1	Metal-dependent hydrolase
0.0663191	B1MLP1	MAB_1382	MAB_1382	3.91443	1	Oxidoreductase EphD
0.0681807	B1MCU6	MAB_2989	MAB_2989	3.87449	1	Chloramphenicol acetyltransferase (EC 2.3.1.28)
0.0684063	B1MMR4	MAB_1541	MAB_1541	3.86973	1	Bacteriophage protein
0.0698514	B1MLM7	MAB_1368	MAB_1368	3.83957	1	ER-bound oxygenase mpaB/mpaB'/Rubber oxygenase catalytic domain-containing protein
0.0727044	B1MIN3	MAB_4181	MAB_4181	3.78181	1	Sulfate adenylyltransferase subunit 2 (EC 2.7.7.4) (ATP-sulfurylase small subunit) (Sulfate adenylate transferase)
0.0757475	B1MHB4	MAB_3921c	MAB_3921c	3.72266	1	p-aminobenzoate N-oxygenase AurF
0.0764755	B1MLQ8	MAB_1399	MAB_1399	3.70886	1	Probable peptidase
0.0783643	B1MLL3	MAB_1352	glgC	3.67366	1	Glucose-1-phosphate adenylyltransferase (EC 2.7.7.27) (ADP-glucose pyrophosphorylase) (ADPGlc PPase) (ADP-glucose synthase)
0.0813269	B1MEQ2	MAB_0216	MAB_0216	3.62012	1	Cupin domain-containing protein
0.0820358	B1MJX5	MAB_4412c	MAB_4412c	3.6076	1	Decarboxylase
0.082818	B1MF62	MAB_3593	MAB_3593	3.59391	1	Possible Mg2+ transport P-type ATPase C MgtC
0.0831625	B1MET3	MAB_3463	MAB_3463	3.58792	1	O-methyltransferase, family 3
0.0839759	B1MAW9	MAB_2309c	MAB_2309c	3.57388	1	Transcriptional regulator
0.0851788	B1MLQ3	MAB_1394c	MAB_1394c	3.55336	1	EcsC family protein
0.0867684	B1MAS5	MAB_2265c	ectC	3.52669	1	L-ectoine synthase (EC 4.2.1.108) (N-acetyldiaminobutyrate dehydratase)
0.0873379	B1MPB0	MAB_2080	MAB_2080	3.51725	1	Probable medium chain fatty-acid-CoA ligase FadD
0.09148	B1MEQ1	MAB_0215	MAB_0215	3.4504	1	Possible transcriptional regulator
0.0921319	B1MMI3	MAB_4900c	MAB_4900c	3.44016	1	Integral membrane protein
0.0923289	B1MP00	MAB_1969c	MAB_1969c	3.43707	1	Probable cytochrome c oxidase subunit 3 (EC 7.1.1.9) (Cytochrome aa3 subunit 3) (Cytochrome c oxidase polypeptide III)
0.0960305	B1MLT3	MAB_1424c	MAB_1424c	3.38036	1	Transcriptional regulator, TetR family
0.100423	B1MJW5	MAB_4402	MAB_4402	3.31583	1	Heat shock protein Hsp20
0.101474	B1MBF0	MAB_2490	MAB_2490	3.30082	1	DUF1802 family protein
0.102305	B1MF26	MAB_3556	MAB_3556	3.28905	1	Hydrolase, alpha/beta fold
0.102347	B1MMJ6	MAB_4913c	MAB_4913c	3.28846	1	Short chain dehydrogenase/reductase
0.103711	B1MB85	MAB_2425	ureC	3.26936	1	Urease subunit alpha (EC 3.5.1.5) (Urea amidohydrolase subunit alpha)
0.11165	B1MGW6	MAB_0551	MAB_0551	3.16295	1	Cobalt transporter subunit (CbtA)
0.111731	B1MIQ3	MAB_4201c	MAB_4201c	3.16189	1	Transcriptional regulator, TetR family
0.112039	B1MLL4	MAB_1353c	MAB_1353c	3.15793	1	Transcriptional regulator, GntR family
0.112774	B1MLP0	MAB_1381	MAB_1381	3.1485	1	Oxidoreductase EphD
0.113685	B1MPA8	MAB_2078	MAB_2078	3.13689	1	Probable cytochrome P450
0.113756	B1MNP0	MAB_1858	MAB_1858	3.13598	1	Probable ABC transporter antibiotic-transport ATP-binding protein
0.114282	B1MCX8	MAB_3021c	MAB_3021c	3.12933	1	Uncharacterized protein
0.115897	B1MB46	MAB_2386	MAB_2386	3.10908	1	Transcriptional regulator, ArsR family
0.116827	B1MIC9	MAB_0857	MAB_0857	3.09755	1	Monooxygenase
0.118653	B1MMJ9	MAB_4916c	MAB_4916c	3.07519	1	Dihydrolipoamide acetyltransferase component of pyruvate dehydrogenase complex (EC 2.3.1.-)
0.118809	B1MIH8	MAB_4126c	MAB_4126c	3.07328	1	Carbonic anhydrase-related protein
0.12519	B1MEX0	MAB_3500	MAB_3500	2.99781	1	Thiol-disulfide oxidoreductase DCC
0.126168	B1MET7	MAB_3467c	MAB_3467c	2.98659	1	18 kDa antigen (HSP 16.7)
0.126245	B1MHN6	MAB_4043c	MAB_4043c	2.9857	1	Probable short-chain dehydrogenase/reductase
0.128065	B1ME30	MAB_3423	MAB_3423	2.96505	1	Probable cytochrome P450
0.131184	B1MJW3	MAB_4400c	MAB_4400c	2.93034	1	Transcriptional regulator, LysR family
0.13183	B1MD35	MAB_3078	MAB_3078	2.92325	1	Transcriptional regulator, TetR family
0.132517	B1MDS9	MAB_3322c	MAB_3322c	2.91575	1	Acetolactate synthase small subunit (AHAS) (ALS) (EC 2.2.1.6) (Acetohydroxy-acid synthase small subunit)
0.134538	B1ME35	MAB_3428c	MAB_3428c	2.89391	1	RNA polymerase sigma factor
0.134539	B1MMW2	MAB_1589	MAB_1589	2.8939	1	Transcriptional regulator, TetR family
0.136698	B1MLX3	MAB_1464	MAB_1464	2.87094	1	DUF3817 domain-containing protein
0.137613	B1MHV5	MAB_0680c	MAB_0680c	2.86131	1	Amidohydrolase 3 domain-containing protein
0.139617	B1MGZ8	MAB_0584	MAB_0584	2.84046	1	Monooxygenase
0.140133	B1MIN4	MAB_4182	cysC	2.83513	1	Adenylyl-sulfate kinase (EC 2.7.1.25) (APS kinase) (ATP adenosine-5'-phosphosulfate 3'-phosphotransferase) (Adenosine-5'-phosphosulfate kinase)
0.14019	B1MNV6	MAB_1924	MAB_1924	2.83455	1	Transcriptional regulator, MarR family
0.141868	B1MDL7	MAB_3260c	MAB_3260c	2.81738	1	HdeD family acid-resistance protein
0.14616	B1MKP3	MAB_1247c	MAB_1247c	2.77438	1	Alkaline shock protein 23
0.147692	B1MLQ9	MAB_1400	MAB_1400	2.75933	1	Probable transcriptional regulator, TetR
0.148156	B1MJX7	MAB_4414	MAB_4414	2.75481	1	NAD-binding protein (D-isomer specific 2-hydroxyacid dehydrogenase?)
0.149225	B1ML48	MAB_4624	MAB_4624	2.74444	1	Phenylacetic acid degradation protein
0.150985	B1MCA2	MAB_2794c	MAB_2794c	2.72753	1	Low molecular weight protein antigen 6 PH domain-containing protein
0.151486	B1MJY0	MAB_4417c	MAB_4417c	2.72275	1	Probable aminotransferase
0.15191	B1MLR5	MAB_1406c	MAB_1406c	2.71871	1	Probable cytochrome P450
0.153864	B1MBK1	MAB_2541c	MAB_2541c	2.70028	1	Probable transcriptional regulatory protein TetR
0.154236	B1MJG9	MAB_1035c	MAB_1035c	2.69679	1	p-aminobenzoate N-oxygenase AurF
0.154862	B1MAS6	MAB_2266c	MAB_2266c	2.69094	1	Diaminobutyrate--2-oxoglutarate transaminase (EC 2.6.1.76) (DABA aminotransferase)
0.156572	B1MM56	MAB_4773	MAB_4773	2.6751	1	heme oxygenase (biliverdin-producing) (EC 1.14.14.18)
0.156604	B1MH32	MAB_0618	MAB_0618	2.67481	1	Probable lipid transfer protein or keto acyl-CoA thiolase Ltp2
0.158397	B1MJX9	MAB_4416c	MAB_4416c	2.65838	1	DUF3830 family protein
0.158544	B1MI41	MAB_0767c	MAB_0767c	2.65704	1	Transcriptional regulator, AraC family
0.161137	B1MDT7	MAB_3330	MAB_3330	2.63364	1	Salicylate hydroxylase
0.162189	B1MCR1	MAB_2954	MAB_2954	2.62426	1	Uncharacterized protein
0.162442	B1MJ65	MAB_0929	MAB_0929	2.622	1	p-aminobenzoate N-oxygenase AurF
0.16382	B1MBU5	MAB_2636c	MAB_2636c	2.60981	1	Phosphatidylglycerol lysyltransferase C-terminal domain-containing protein
0.164881	B1ML34	MAB_4610c	MAB_4610c	2.6005	1	O-methyltransferase-like
0.166598	B1MPB2	MAB_2082	MAB_2082	2.58555	1	PRTRC system protein E
0.168715	B1MC23	MAB_2715c	MAB_2715c	2.56734	1	DoxX-like family protein
0.169763	B1MFJ9	MAB_0300c	MAB_0300c	2.5584	1	Transcriptional regulator, TetR family
0.169784	B1MCP6	MAB_2939	MAB_2939	2.55823	1	DUF6986 domain-containing protein
0.170737	B1MH26	MAB_0612c	MAB_0612c	2.55015	1	Probable acetyl-CoA acetyltransferase FadA
0.171957	B1ML47	MAB_4623c	metE	2.53988	1	5-methyltetrahydropteroyltriglutamate--homocysteine methyltransferase (EC 2.1.1.14) (Cobalamin-independent methionine synthase) (Methionine synthase, vitamin-B12 independent isozyme)
0.172155	B1MAZ6	MAB_2336	argC	2.53822	1	N-acetyl-gamma-glutamyl-phosphate reductase (AGPR) (EC 1.2.1.38) (N-acetyl-glutamate semialdehyde dehydrogenase) (NAGSA dehydrogenase)
0.174784	B1MEK2	MAB_0166	MAB_0166	2.51635	1	Acyltransferase
0.17486	B1MHH7	MAB_3984c	MAB_3984c	2.51573	1	Metal transporter ATPase
0.175809	B1MBB8	MAB_2458c	MAB_2458c	2.50792	1	Transcriptional regulator, TetR family
0.176266	B1MJQ0	MAB_4335	MAB_4335	2.50417	1	Short-chain dehydrogenase/reductase
0.176602	B1MPC5	MAB_2095	MAB_2095	2.50142	1	Metal-dependent phosphohydrolase, HD subdomain
0.177208	B1MHN7	MAB_4044c	MAB_4044c	2.49648	1	Hydrolase/esterase/lipase
0.177656	B1MPB3	MAB_2083	MAB_2083	2.49285	1	SCP2 domain-containing protein
0.17773	B1MGZ9	MAB_0585	MAB_0585	2.49224	1	Possible 2,3-dihydroxybiphenyl 1,2-dioxygenase
0.17875	B1ML52	MAB_4628c	MAB_4628c	2.48398	1	Luciferase-like monooxygenase
0.179214	B1ML35	MAB_4611c	MAB_4611c	2.48025	1	Transcriptional regulator
0.181752	B1ML24	MAB_4600c	MAB_4600c	2.45996	1	YrbE family protein
0.182702	B1MCM3	MAB_2916	MAB_2916	2.45244	1	Peptidase M28 domain-containing protein
0.183298	B1MIM6	MAB_4174	MAB_4174	2.44774	1	Uncharacterized protein
0.185612	B1MM33	MAB_4750	MAB_4750	2.42963	1	Short chain dehydrogenase/reductase
0.186683	B1MKI5	MAB_1189c	MAB_1189c	2.42134	1	methylmalonate-semialdehyde dehydrogenase (CoA acylating) (EC 1.2.1.27)
0.186951	B1MHG3	MAB_3970c	MAB_3970c	2.41927	1	DUF4229 domain-containing protein
0.187665	B1MDS0	MAB_3313c	MAB_3313c	2.41377	1	Transcriptional regulator, TetR family
0.187808	B1MHG7	MAB_3974c	MAB_3974c	2.41267	1	Cytochrome C biogenesis protein ResB
0.187997	B1MIN1	MAB_4179c	MAB_4179c	2.41122	1	DUF1214 domain-containing protein
0.188063	B1MIM7	MAB_4175c	dtd	2.41071	1	D-aminoacyl-tRNA deacylase (DTD) (EC 3.1.1.96) (Gly-tRNA(Ala) deacylase)
0.188792	B1MJP1	MAB_4326c	MAB_4326c	2.40513	1	Uncharacterized protein
0.189464	B1MET1	MAB_3461c	MAB_3461c	2.4	1	Nitroreductase
0.189795	B1MH25	MAB_0611	MAB_0611	2.39748	1	Cytochrome P450
0.190276	B1MGP7	MAB_0482c	MAB_0482c	2.39383	1	CN hydrolase domain-containing protein
0.19338	B1MB67	MAB_2407	gcvP	2.37049	1	Glycine dehydrogenase (decarboxylating) (EC 1.4.4.2) (Glycine cleavage system P-protein) (Glycine decarboxylase) (Glycine dehydrogenase (aminomethyl-transferring))
0.193393	B1MI24	MAB_0750	MAB_0750	2.37039	1	Oxidoreductase
0.193521	B1MJF5	MAB_1021	MAB_1021	2.36944	1	MarR-family transcriptional regulator
0.194015	B1ME57	MAB_0018c	MAB_0018c	2.36576	1	Methyltransferase
0.194265	B1MP75	MAB_2044	MAB_2044	2.3639	1	Probable phenylacetic acid degradation-related protein
0.195081	B1MPA9	MAB_2079	MAB_2079	2.35786	1	Transglutaminase-like domain-containing protein
0.195606	B1ME61	MAB_0023	MAB_0023	2.35397	1	Transcriptional regulator, LysR family
0.196951	B1MAF5	MAB_2145	MAB_2145	2.34409	1	NADH-quinone oxidoreductase, L subunit NuoL
0.197784	B1MD57	MAB_3101c	MAB_3101c	2.33801	1	Reductase
0.198056	B1MDE8	MAB_3192c	MAB_3192c	2.33602	1	Glycosyl hydrolase (Beta-glucosidase)
0.199075	B1MH36	MAB_0622c	MAB_0622c	2.32862	1	Probable dehydrogenase
0.200244	B1MKV6	MAB_4532c	MAB_4532c	2.32017	1	N-acetyltransferase Eis
0.203123	B1MDT5	MAB_3328	MAB_3328	2.29957	1	Aldehyde dehydrogenase
0.204991	B1MHV4	MAB_0679c	MAB_0679c	2.28637	1	Probable hydrolase
0.20545	B1MM24	MAB_4741c	MAB_4741c	2.28314	1	Terminal quinol oxidase, subunit I
0.206571	B1MCY5	MAB_3028	MAB_3028	2.27529	1	RNA polymerase sigma factor
0.20916	B1MC65	MAB_2757	MAB_2757	2.25732	1	Probable quinone reductase Qor
0.20944	B1MFB6	MAB_3648	MAB_3648	2.25539	1	2-oxoadipate dioxygenase/decarboxylase (EC 1.13.11.93) (2-hydroxyglutarate synthase)
0.21305	B1MPB1	MAB_2081	MAB_2081	2.23073	1	Probable acyl CoA dehydrogenase
0.213932	B1ML41	MAB_4617	MAB_4617	2.22477	1	Methylcitrate dehydratase family (MmgE/PrpD)
0.215494	B1MBU8	MAB_2639c	MAB_2639c	2.21428	1	Pyruvate kinase (EC 2.7.1.40)
0.215522	B1MJ77	MAB_0941	MAB_0941	2.21409	1	DUF2252 domain-containing protein
0.216675	B1MHX4	MAB_0699c	MAB_0699c	2.2064	1	Probable 29 kDa antigen CFP29 (Bacteriocin CFP29)
0.218724	B1MEE3	MAB_0107c	MAB_0107c	2.19282	1	4-hydroxy-4-methyl-2-oxoglutarate aldolase (HMG aldolase) (EC 4.1.1.112) (EC 4.1.3.17) (Oxaloacetate decarboxylase)
0.220003	B1ML82	MAB_4658	MAB_4658	2.1844	1	Transcriptional regulator, LysR family
0.220699	B1MIJ2	MAB_4140	MAB_4140	2.17985	1	Activator of Hsp90 ATPase homologue 1/2-like C-terminal domain-containing protein
0.222557	B1MG39	MAB_3710	MAB_3710	2.16775	1	Possible multi-functional enzyme with acyl-CoA-reductase activity AcrA1
0.223282	B1MFJ8	MAB_0299	MAB_0299	2.16306	1	Amidohydrolase (Aminocarboxymuconate-semialdehyde decarboxylase)
0.223404	B1MBS4	MAB_2614	MAB_2614	2.16227	1	Hypothetical monooxygenase, FAD-binding
0.223576	B1MFY1	MAB_3652	MAB_3652	2.16116	1	VOC domain-containing protein
0.223706	B1MPE0	MAB_2110	MAB_2110	2.16032	1	DUF3090 domain-containing protein
0.223769	B1MET8	MAB_3468	MAB_3468	2.15992	1	Transcriptional regulator, MerR family
0.224112	B1MD56	MAB_3100	MAB_3100	2.15771	1	Alanine dehydrogenase (EC 1.4.1.1)
0.225115	B1MH31	MAB_0617	MAB_0617	2.15127	1	Dehydratase
0.225418	B1MF92	MAB_3624c	MAB_3624c	2.14933	1	Uncharacterized protein
0.2278	B1MFL0	MAB_0311c	MAB_0311c	2.13416	1	FAD-binding PCMH-type domain-containing protein
0.228998	B1MB91	MAB_2431c	MAB_2431c	2.12659	1	Possible luciferase-like oxidoreductase
0.23016	B1MNU8	MAB_1916c	panB	2.11929	1	3-methyl-2-oxobutanoate hydroxymethyltransferase (EC 2.1.2.11) (Ketopantoate hydroxymethyltransferase) (KPHMT)
0.231083	B1ME07	MAB_3400	MAB_3400	2.11352	1	alcohol dehydrogenase (NADP(+)) (EC 1.1.1.2)
0.231148	B1MAF6	MAB_2146	MAB_2146	2.11311	1	NADH-quinone oxidoreductase, M subunit NuoM
0.231948	B1MHG6	MAB_3973c	MAB_3973c	2.10813	1	Possible cytochrome C-type biogenesis protein CcsA
0.231999	B1MLY4	MAB_1475	clpS	2.10781	1	ATP-dependent Clp protease adapter protein ClpS
0.232132	B1MJC8	MAB_0993c	MAB_0993c	2.10699	1	Transcriptional regulator, LysR family
0.233504	B1MI73	MAB_0800	MAB_0800	2.09848	1	Uncharacterized protein
0.233527	B1MFB7	MAB_3649	MAB_3649	2.09834	1	aldehyde dehydrogenase (NAD(+)) (EC 1.2.1.3)
0.233995	B1MH20	MAB_0606c	MAB_0606c	2.09545	1	Probable enoyl-CoA hydratase EchA
0.234148	B1ML70	MAB_4646	MAB_4646	2.09451	1	ER-bound oxygenase mpaB/mpaB'/Rubber oxygenase catalytic domain-containing protein
0.234201	B1MJG2	MAB_1028c	cynS	2.09418	1	Cyanate hydratase (Cyanase) (EC 4.2.1.104) (Cyanate hydrolase) (Cyanate lyase)
0.234466	B1MKZ5	MAB_4571	MAB_4571	2.09255	1	Possible GntR transcriptional regulatory protein
0.238816	B1MFS7	MAB_0378	MAB_0378	2.06603	1	propanoyl-CoA C-acyltransferase (EC 2.3.1.176) (Propanoyl-CoA C-acyltransferase)
0.240745	B1ME02	MAB_3395	MAB_3395	2.05442	1	Transcriptional regulator, TetR
0.242107	B1MDU2	MAB_3335c	pfkA	2.04628	1	ATP-dependent 6-phosphofructokinase (ATP-PFK) (Phosphofructokinase) (EC 2.7.1.11) (Phosphohexokinase)
0.243024	B1MJH6	MAB_1042c	MAB_1042c	2.04083	1	Cytochrome c oxidase subunit 1 (EC 7.1.1.9)
0.24308	B1MN42	MAB_1669	ybeY	2.0405	1	Endoribonuclease YbeY (EC 3.1.-.-)
0.2464	B1MGY3	MAB_0569	ispD	2.02093	1	2-C-methyl-D-erythritol 4-phosphate cytidylyltransferase (EC 2.7.7.60) (4-diphosphocytidyl-2C-methyl-D-erythritol synthase) (MEP cytidylyltransferase) (MCT)
0.247695	B1MHG4	MAB_3971	MAB_3971	2.01337	1	Uncharacterized protein
0.247787	B1MHD7	MAB_3944	MAB_3944	2.01283	1	Lipoprotein
0.248319	B1MKS4	MAB_1278	MAB_1278	2.00973	1	O-acyltransferase WSD1-like N-terminal domain-containing protein
0.249298	B1MIH9	MAB_4127c	MAB_4127c	2.00406	1	Dihydrolipoyl dehydrogenase (EC 1.8.1.4)
0.251624	B1MEF3	MAB_0117c	MAB_0117c	1.99066	1	Peptidase
0.252134	B1MJX4	MAB_4411c	MAB_4411c	1.98774	1	Transcriptional regulator, GntR family
0.25359	B1MJD3	MAB_0999	MAB_0999	1.97943	1	Formate dehydrogenase (FDH) (EC 1.17.1.9) (NAD-dependent formate dehydrogenase)
0.255237	B1MLS1	MAB_1412	MAB_1412	1.97009	1	Transmembrane protein
0.255799	B1MJM2	MAB_4307	MAB_4307	1.96692	1	Possible arylsulfatase AtsA
0.256976	B1MCR2	MAB_2955	MAB_2955	1.96029	1	Peptidase M48 domain-containing protein
0.257081	B1MLW8	MAB_1459c	MAB_1459c	1.95971	1	Adenylate cyclase
0.257491	B1MMR5	MAB_1542c	MAB_1542c	1.95741	1	Probable amino acid permease
0.260878	B1ME28	MAB_3421	MAB_3421	1.93855	1	DUF4349 domain-containing protein
0.261856	B1MN38	MAB_1665	hrcA	1.93315	1	Heat-inducible transcription repressor HrcA
0.262995	B1MP94	MAB_2063c	MAB_2063c	1.92689	1	Probable acid-CoA ligase
0.263259	B1MFP6	MAB_0347	MAB_0347	1.92544	1	Cell division control protein 48 CDC48
0.264131	B1MJY2	MAB_4419	MAB_4419	1.92067	1	Tartrate dehydrogenase
0.26584	B1MEH0	MAB_0134c	poxB	1.91137	1	Pyruvate dehydrogenase [ubiquinone] (EC 1.2.5.1) (Pyruvate oxidase) (POX) (Pyruvate:ubiquinone-8 oxidoreductase)
0.267616	B1MFY5	MAB_3656c	MAB_3656c	1.90176	1	Probable dihydrolipoamide dehydrogenase LpdA
0.267959	B1MEG2	MAB_0126c	MAB_0126c	1.89992	1	Ferritin
0.268285	B1MF18	MAB_3548c	MAB_3548c	1.89816	1	Fatty acid desaturase
0.269752	B1MKA4	MAB_1107c	MAB_1107c	1.89029	1	Transmembrane protein
0.270107	B1MBN6	MAB_2576c	MAB_2576c	1.8884	1	2,3-dihydroxybiphenyl-1,2-dioxygenase or glyoxalase/bleomycin resistance protein
0.270556	B1MN45	MAB_1672	era	1.886	1	GTPase Era
0.270967	B1MJK6	MAB_1072c	MAB_1072c	1.88381	1	Pobable propionyl-CoA carboxylase beta subunit AccD2
0.271166	B1MH29	MAB_0615	MAB_0615	1.88275	1	Acyl-CoA dehydrogenase
0.273179	B1MGT1	MAB_0516c	MAB_0516c	1.87208	1	2-oxo-4-hydroxy-4-carboxy-5-ureidoimidazoline decarboxylase (EC 4.1.1.97)
0.273556	B1MBA9	MAB_2449	MAB_2449	1.87009	1	Luciferase-like domain-containing protein
0.273754	B1MBM1	MAB_2561c	pckG	1.86905	1	Phosphoenolpyruvate carboxykinase [GTP] (PEP carboxykinase) (PEPCK) (EC 4.1.1.32) (GTP-dependent phosphoenolpyruvate carboxykinase) (GTP-PEPCK)
0.274841	B1MKJ0	MAB_1194	MAB_1194	1.86333	1	Lipase LipU
0.275286	B1MPG5	MAB_2135	nuoB	1.861	1	NADH-quinone oxidoreductase subunit B (EC 7.1.1.-) (NADH dehydrogenase I subunit B) (NDH-1 subunit B)
0.275289	B1MCE8	MAB_2840c	aroQ	1.86098	1	3-dehydroquinate dehydratase (3-dehydroquinase) (EC 4.2.1.10) (Type II DHQase)
0.276943	B1MEN5	MAB_0199	MAB_0199	1.85234	1	Probable phosphoesterase, PA-phosphatase related protein
0.280159	B1MB55	MAB_2395	MAB_2395	1.83568	1	Probable acyl-CoA dehydrogenase FadE
0.282414	B1MES8	MAB_3458c	MAB_3458c	1.82412	1	LysR-family transcriptional regulator
0.28506	B1MH28	MAB_0614	MAB_0614	1.81066	1	Probable acyl-CoA dehydrogenase FadE
0.285091	B1MK39	MAB_4477c	MAB_4477c	1.8105	1	Reductase
0.28556	B1MJX0	MAB_4407c	ahpD	1.80814	1	Alkyl hydroperoxide reductase AhpD (EC 1.11.1.28) (Alkylhydroperoxidase AhpD)
0.286911	B1MD00	MAB_3043c	dapF	1.80132	1	Diaminopimelate epimerase (DAP epimerase) (EC 5.1.1.7) (PLP-independent amino acid racemase)
0.287317	B1MJH1	MAB_1037	MAB_1037	1.79928	1	Probable tetrapyrrole methylase family protein
0.288761	B1MBA5	MAB_2445	MAB_2445	1.79205	1	Transcriptional regulator, AraC family
0.288862	B1MJP4	MAB_4329c	MAB_4329c	1.79155	1	ER-bound oxygenase mpaB/mpaB'/Rubber oxygenase catalytic domain-containing protein
0.290806	B1MDS5	MAB_3318	MAB_3318	1.78187	1	Regulatory protein
0.291217	B1MIX2	MAB_4270c	MAB_4270c	1.77983	1	Probable heat shock protein transcriptional regulator HspR
0.293964	B1MKI4	MAB_1188c	MAB_1188c	1.76629	1	Probable acyl-CoA dehydrogenase
0.294116	B1ME34	MAB_3427	MAB_3427	1.76554	1	NAD(P)-binding domain-containing protein
0.294873	B1MAS7	MAB_2267c	ectA	1.76183	1	L-2,4-diaminobutyric acid acetyltransferase (DABA acetyltransferase) (EC 2.3.1.178)
0.295004	B1MHR8	MAB_4076	MAB_4076	1.76119	1	Nitrilase/cyanide hydratase
0.295012	B1MLJ1	MAB_1330	MAB_1330	1.76116	1	L-glutamate gamma-semialdehyde dehydrogenase (EC 1.2.1.88) (L-glutamate gamma-semialdehyde dehydrogenase)
0.29563	B1MNS1	MAB_1889	MAB_1889	1.75814	1	Probable L-carnitine dehydratase
0.295904	B1MC26	MAB_2718c	MAB_2718c	1.7568	1	Band 7 domain-containing protein
0.296386	B1MLD8	MAB_4715c	MAB_4715c	1.75445	1	Pyridoxamine 5'-phosphate oxidase putative domain-containing protein
0.297358	B1MJ60	MAB_0924c	MAB_0924c	1.74973	1	Organic hydroperoxide resistance protein/OsmC-like protein
0.297823	B1MCS7	MAB_2970c	MAB_2970c	1.74747	1	Polyketide cyclase / dehydrase and lipid transport
0.297841	B1MIL0	MAB_4158	MAB_4158	1.74739	1	Probable acyl-CoA dehydrogenase FadE
0.298548	B1MPH4	MAB_2144	nuoK	1.74397	1	NADH-quinone oxidoreductase subunit K (EC 7.1.1.-) (NADH dehydrogenase I subunit K) (NDH-1 subunit K)
0.300335	B1MP72	MAB_2041c	MAB_2041c	1.73536	1	Probable zinc-containing alcohol dehydrogenase
0.302703	B1MFS9	MAB_0380	MAB_0380	1.72402	1	Probable short-chain dehydrogenase/reductase
0.303515	B1MPB4	MAB_2084	MAB_2084	1.72016	1	alcohol dehydrogenase (EC 1.1.1.1)
0.304038	B1MAZ3	MAB_2333c	MAB_2333c	1.71768	1	DNA-3-methyladenine glycosylase II (EC 3.2.2.21)
0.30417	B1MNQ3	MAB_1871	MAB_1871	1.71705	1	DUF3145 domain-containing protein
0.304244	B1MCY4	MAB_3027	MAB_3027	1.7167	1	Transmembrane protein
0.304906	B1MEU0	MAB_3470c	MAB_3470c	1.71357	1	acetolactate synthase (EC 2.2.1.6)
0.305503	B1MHE9	MAB_3956c	mtnP	1.71074	1	S-methyl-5'-thioadenosine phosphorylase (EC 2.4.2.28) (5'-methylthioadenosine phosphorylase) (MTA phosphorylase) (MTAP)
0.307291	B1MEC6	MAB_0090c	MAB_0090c	1.70232	1	Probable oxidoreductase EphD
0.307921	B1MGH6;B1MGH5	MAB_3846; MAB_3847	MAB_3846; MAB_3847	1.69937	2	ER-bound oxygenase mpaB/mpaB'/Rubber oxygenase catalytic domain-containing protein
0.308204	B1MIL4	MAB_4162c	MAB_4162c	1.69804	1	2-nitropropane dioxygenase
0.30913	B1MH67	MAB_3874c	MAB_3874c	1.69371	1	Dioxygenase (EC 1.13.11.-)
0.310724	B1MDK2	MAB_3245	MAB_3245	1.6863	1	Luciferase-like domain-containing protein
0.312851	B1MBQ2	MAB_2592c	MAB_2592c	1.67645	1	Phytanoyl-CoA dioxygenase
0.313268	B1MIT1	MAB_4229c	MAB_4229c	1.67453	1	DUF385 domain-containing protein
0.313395	B1MBP1	MAB_2581	MAB_2581	1.67395	1	Two component transcriptional regulatory protein
0.316968	B1MG06	MAB_3677	MAB_3677	1.65759	1	Possible transposase fusion protein
0.319254	B1MJ64	MAB_0928c	serC	1.64722	1	Phosphoserine aminotransferase (EC 2.6.1.52) (Phosphohydroxythreonine aminotransferase) (PSAT)
0.319466	B1MJK5	MAB_1071c	MAB_1071c	1.64627	1	Probable acetyl-/propionyl-CoA carboxylase alpha subunit AccA2
0.321804	B1MB74	MAB_2414c	MAB_2414c	1.63575	1	Peptidase M48 domain-containing protein
0.322092	B1ML83	MAB_4659	MAB_4659	1.63446	1	Phosphoribosyltransferase domain-containing protein
0.322174	B1MJQ4	MAB_4339c	MAB_4339c	1.63409	1	Saccharopine dehydrogenase NADP binding domain-containing protein
0.324683	B1MLW1	MAB_1452	atpG	1.6229	1	ATP synthase gamma chain (ATP synthase F1 sector gamma subunit) (F-ATPase gamma subunit)
0.324909	B1MG62	MAB_3733c	MAB_3733c	1.62189	1	SnoaL-like domain-containing protein
0.325016	B1MJK3	MAB_1069c	MAB_1069c	1.62142	1	Probable enoyl-CoA hydratase/isomerase
0.325342	B1MGE0	MAB_3810	MAB_3810	1.61997	1	Hydrolase, alpha/beta fold
0.326192	B1MDK7	MAB_3250c	MAB_3250c	1.61621	1	Probable transcriptional regulatory protein KdpE
0.326802	B1MHX5	MAB_0700c	MAB_0700c	1.61351	1	Dyp-type peroxidase
0.327329	B1MDB6	MAB_3160	MAB_3160	1.61119	1	Serine aminopeptidase S33 domain-containing protein
0.327655	B1MGI9	MAB_3860c	MAB_3860c	1.60975	1	Probable acyl-CoA dehydrogenase FadE
0.328325	B1MJI5	MAB_1051c	pgi	1.6068	1	Glucose-6-phosphate isomerase (GPI) (EC 5.3.1.9) (Phosphoglucose isomerase) (PGI) (Phosphohexose isomerase) (PHI)
0.329152	B1MDM8	MAB_3271	MAB_3271	1.60317	1	Luciferase-like domain-containing protein
0.330503	B1MIF4	MAB_4102c	MAB_4102c	1.59727	1	Uncharacterized protein
0.330779	B1MFM6	MAB_0327	MAB_0327	1.59606	1	Possible aminoglycoside phosphotransferase
0.331247	B1MEW2	MAB_3492c	MAB_3492c	1.59402	1	EcsC family protein
0.33255	B1MIN2	MAB_4180	MAB_4180	1.58836	1	Transcriptional regulator, IclR family
0.332926	B1MG31	MAB_3702	MAB_3702	1.58673	1	Putative tRNA (cytidine(34)-2'-O)-methyltransferase (EC 2.1.1.207) (tRNA (cytidine/uridine-2'-O-)-methyltransferase)
0.333183	B1MJK7	MAB_1073c	MAB_1073c	1.58561	1	Probable acyl-CoA dehydrogenase FadE
0.333363	B1MBX9	MAB_2670c	hisD	1.58484	1	Histidinol dehydrogenase (HDH) (EC 1.1.1.23)
0.33442	B1MK18	MAB_4456	MAB_4456	1.58027	1	Cytochrome P450
0.33488	B1MGV8	MAB_0543	coaX	1.57828	1	Type III pantothenate kinase (EC 2.7.1.33) (PanK-III) (Pantothenic acid kinase)
0.335291	B1MIC8	MAB_0856c	MAB_0856c	1.57652	1	Transcriptional regulator, TetR family (Tetracyclin resistance)
0.335417	B1MKN5	MAB_1239	MAB_1239	1.57597	1	Probable PhoH-like protein PhoH2 (Phosphate starvation-inducible protein PsiH)
0.335789	B1MNN7	MAB_1855c	MAB_1855c	1.57437	1	Zinc-binding alcohol dehydrogenase
0.337528	B1MK19	MAB_4457	MAB_4457	1.56692	1	Cytochrome P450
0.338145	B1MBA3	MAB_2443	MAB_2443	1.56428	1	CinA-like protein
0.339191	B1MJX8	MAB_4415	MAB_4415	1.55983	1	Probable amidase
0.340797	B1MKT3	MAB_1287	MAB_1287	1.55301	1	Probable conserved membrane protein, MmpL family
0.340862	B1MKX2	MAB_4548	MAB_4548	1.55274	1	Probable O-methyltransferase
0.340927	B1MG33	MAB_3704	MAB_3704	1.55247	1	Xaa-Pro dipeptidyl-peptidase-like domain-containing protein
0.345412	B1MEC4	MAB_0088c	MAB_0088c	1.53361	1	Oxidoreductase
0.346452	B1MN30	MAB_1657c	MAB_1657c	1.52927	1	Zinc transporter permease
0.347209	B1MKK5	MAB_1209	MAB_1209	1.52613	1	Isoprenyl transferase (EC 2.5.1.-)
0.34745	B1MH06	MAB_0592c	MAB_0592c	1.52512	1	DoxX family membrane protein
0.347857	B1MHH3	MAB_3980	MAB_3980	1.52343	1	Peptidase
0.349274	B1MJU9	MAB_4385	MAB_4385	1.51757	1	Oxidoreductase
0.349392	B1MGP4	MAB_0479	MAB_0479	1.51708	1	Regulatory protein, MarR
0.350306	B1MIH0	MAB_4118	MAB_4118	1.51331	1	Probable transcriptional regulatory protein
0.35044	B1MI36	MAB_0762	MAB_0762	1.51276	1	Regulator of polyketide synthase expression
0.351364	B1MJ84	MAB_0948c	MAB_0948c	1.50896	1	Protoporphyrinogen oxidase
0.351436	B1MH55	MAB_0641	MAB_0641	1.50867	1	HAD-superfamily hydrolase
0.35152	B1MJK8	MAB_1074c	MAB_1074c	1.50832	1	Exopolyphosphatase
0.353057	B1MK01	MAB_4438	MAB_4438	1.50203	1	AB hydrolase-1 domain-containing protein
0.353677	B1MHQ2	MAB_4059c	MAB_4059c	1.4995	1	Transcriptional regulator/sugar kinase
0.353751	B1MLY2	MAB_1473c	MAB_1473c	1.49919	1	HTH tetR-type domain-containing protein
0.354745	B1MP83	MAB_2052	MAB_2052	1.49515	1	Nucleic-acid-binding protein containing a Zn-ribbon
0.35637	B1MIN6	MAB_4184c	MAB_4184c	1.48855	1	Superoxide dismutase [Cu-Zn] (EC 1.15.1.1)
0.356604	B1MJL0	MAB_1076	MAB_1076	1.4876	1	Mycobacterial persistence regulator MrpA (Two component response transcriptional regulatory protein)
0.358214	B1MK11	MAB_4449c	MAB_4449c	1.48111	1	Transcriptional regulator, TetR family
0.360126	B1MB00	MAB_2340	MAB_2340	1.47343	1	Ornithine carbamoyltransferase (EC 2.1.3.3)
0.361214	B1MH04	MAB_0590c	MAB_0590c	1.46907	1	Uncharacterized protein
0.361427	B1MP74	MAB_2043	MAB_2043	1.46822	1	Transcriptional regulator, TetR
0.361431	B1MBK0	MAB_2540c	MAB_2540c	1.46821	1	Short-chain dehydrogenase/reductase
0.362441	B1MFT2	MAB_0383c	MAB_0383c	1.46418	1	Transcriptional regulator, PadR-like
0.3645	B1MPE7	MAB_2117	MAB_2117	1.45601	1	Hypothetical short-chain dehydrogenase/reductase
0.365303	B1MF91	MAB_3623	MAB_3623	1.45283	1	Probable transcriptional regulatory, AraC family
0.368547	B1MKF3	MAB_1157	mfd	1.44008	1	Transcription-repair-coupling factor (TRCF) (EC 3.6.4.-)
0.369203	B1MAG2	MAB_2152	MAB_2152	1.43751	1	Transcriptional regulator, TetR family
0.369901	B1MJG6	MAB_1032c	ku	1.43479	1	Non-homologous end joining protein Ku
0.370055	B1MPF6	MAB_2126	MAB_2126	1.43419	1	L-lactate 2-monooxygenase
0.370424	B1MED9	MAB_0103	MAB_0103	1.43275	1	Probable monooxygenase EthA
0.372846	B1MH83	MAB_3890c	MAB_3890c	1.42335	1	Probable histidine kinase response regulator
0.372946	B1MHV1	MAB_0676c	MAB_0676c	1.42296	1	Hypothetical HIT-like (Histidine triad) protein
0.373697	B1MN43	MAB_1670	MAB_1670	1.42006	1	CBS domain-containing protein
0.373937	B1MB72	MAB_2412c	guaB1	1.41913	1	GMP reductase (EC 1.7.1.7) (Guanosine 5'-monophosphate reductase) (GMPR)
0.374006	B1MGT9	MAB_0524c	MAB_0524c	1.41887	1	Probable conserved lipoprotein LpqG
0.374367	B1MHD1	MAB_3938	MAB_3938	1.41747	1	Clp protease subunit
0.376029	B1MN41	MAB_1668	MAB_1668	1.41108	1	PhoH-like protein
0.37884	B1MG22	MAB_3693c	MAB_3693c	1.40034	1	Possible oxidoreductase
0.379021	B1MDC2	MAB_3166	MAB_3166	1.39965	1	Glyoxalase-like domain-containing protein
0.379737	B1MI19	MAB_0745	mshD	1.39693	1	Mycothiol acetyltransferase (MSH acetyltransferase) (EC 2.3.1.189) (Mycothiol synthase)
0.380329	B1MF19	MAB_3549c	MAB_3549c	1.39468	1	Oxidoreductase
0.380381	B1MMU7	MAB_1574	MAB_1574	1.39448	1	Ribose-5-phosphate isomerase B (EC 5.3.1.6) (Phosphoriboisomerase B)
0.380875	B1MH00	MAB_0586	MAB_0586	1.39261	1	Possible oxidoreductase
0.38125	B1ML04	MAB_4580c	MAB_4580c	1.39119	1	GST C-terminal domain-containing protein
0.381303	B1MI35	MAB_0761c	MAB_0761c	1.39099	1	3-hydroxyacyl-CoA dehydrogenase
0.382094	B1MLJ8	MAB_1337c	MAB_1337c	1.388	1	Transcriptional regulator, AraC family
0.382408	B1MD40	MAB_3083c	rnj	1.38682	1	Ribonuclease J (RNase J) (EC 3.1.-.-)
0.384417	B1MC25	MAB_2717c	MAB_2717c	1.37926	1	CBS domain-containing protein
0.384589	B1MBK4	MAB_2544c	MAB_2544c	1.37861	1	Agmatine deiminase
0.385392	B1MCY2	MAB_3025	MAB_3025	1.3756	1	Possible ribonuclease BN
0.386014	B1MBA1	MAB_2441	MAB_2441	1.37327	1	UspA domain-containing protein
0.386222	B1MFN6	MAB_0337c	leuA	1.3725	1	2-isopropylmalate synthase (EC 2.3.3.13) (Alpha-IPM synthase) (Alpha-isopropylmalate synthase)
0.388398	B1MFS8	MAB_0379	MAB_0379	1.36439	1	Dehydratase
0.390717	B1MIB7	MAB_0845	MAB_0845	1.3558	1	Probable fatty-acid-CoA racemase Far
0.392212	B1MLW3	MAB_1454	atpC	1.3503	1	ATP synthase epsilon chain (ATP synthase F1 sector epsilon subunit) (F-ATPase epsilon subunit)
0.392558	B1MLB4	MAB_4691c	MAB_4691c	1.34902	1	Probable non-ribosomal peptide synthetase PstA
0.393393	B1MLI5	MAB_1324	MAB_1324	1.34596	1	Monooxygenase
0.393522	B1MIV9	MAB_4257c	MAB_4257c	1.34548	1	Fructose-bisphosphate aldolase
0.394512	B1MGQ1	MAB_0486c	MAB_0486c	1.34186	1	ATP-dependent RNA helicase, DEAD/DEAH box family
0.395136	B1MCN6	MAB_2929c	MAB_2929c	1.33958	1	Uricase (EC 1.7.3.3) (Urate oxidase)
0.396703	B1MBM2	MAB_2562c	MAB_2562c	1.33387	1	Probable transcriptional regulatory protein ArsR
0.398313	B1MPA0	MAB_2070c	MAB_2070c	1.32803	1	Transcriptional regulator
0.398341	B1MIR8	MAB_4216c	thiG	1.32792	1	Thiazole synthase (EC 2.8.1.10)
0.401387	B1MLZ2	MAB_1483	MAB_1483	1.31693	1	Metallo-beta-lactamase domain-containing protein
0.401604	B1MDM6	MAB_3269c	MAB_3269c	1.31616	1	Thioredoxin-like fold domain-containing protein
0.402303	B1MMY6	MAB_1613	proB	1.31365	1	Glutamate 5-kinase (EC 2.7.2.11) (Gamma-glutamyl kinase) (GK)
0.405286	B1MD47	MAB_3091c	thyA	1.30299	1	Thymidylate synthase (TS) (TSase) (EC 2.1.1.45)
0.405784	B1MEK1	MAB_0165	MAB_0165	1.30122	1	Acyltransferase
0.405842	B1MKW2	MAB_4538c	MAB_4538c	1.30101	1	Acyl-CoA dehydrogenase FadE
0.40626	B1MJA4	MAB_0968c	MAB_0968c	1.29952	1	Luciferase-like domain-containing protein
0.406344	B1MEU1	MAB_3471	MAB_3471	1.29923	1	Succinate-semialdehyde dehydrogenase
0.406519	B1MCF3	MAB_2845	MAB_2845	1.2986	1	Probable trans-aconitate methyltransferase
0.406996	B1MI42	MAB_0768	MAB_0768	1.29691	1	AB hydrolase-1 domain-containing protein
0.407328	B1MHV3	MAB_0678	MAB_0678	1.29574	1	Probable transcriptional regulator, LysR family
0.407761	B1MF04	MAB_3534	MAB_3534	1.2942	1	Possible phosphoglycerate mutase EntD
0.408485	B1MDS8	MAB_3321c	ilvC	1.29165	1	Ketol-acid reductoisomerase (NADP(+)) (KARI) (EC 1.1.1.86) (Acetohydroxy-acid isomeroreductase) (AHIR) (Alpha-keto-beta-hydroxylacyl reductoisomerase)
0.408578	B1MBK5	MAB_2545c	MAB_2545c	1.29132	1	Hypothetical nitrilase/cyanide hydratase and apolipoprotein N-acyltransferase
0.411131	B1MKN0	MAB_1234c	coaA	1.28233	1	Pantothenate kinase (EC 2.7.1.33) (Pantothenic acid kinase)
0.412112	B1MES0	MAB_3450c	MAB_3450c	1.27889	1	Probable phosphoglucomutase PgmA
0.412824	B1MLG8	MAB_1307c	MAB_1307c	1.2764	1	Putative pterin-4-alpha-carbinolamine dehydratase (PHS) (EC 4.2.1.96) (4-alpha-hydroxy-tetrahydropterin dehydratase) (Pterin carbinolamine dehydratase) (PCD)
0.414088	B1MAZ8	MAB_2338	argB	1.27199	1	Acetylglutamate kinase (EC 2.7.2.8) (N-acetyl-L-glutamate 5-phosphotransferase) (NAG kinase) (NAGK)
0.414363	B1MB65	MAB_2405	MAB_2405	1.27103	1	BFN domain-containing protein
0.414374	B1MG49	MAB_3720c	MAB_3720c	1.27099	1	Inosine-5'-monophosphate dehydrognase GuaB3
0.414731	B1MHD2	MAB_3939	MAB_3939	1.26975	1	Deazaflavin-dependent nitroreductase family protein
0.414914	B1MLX2	MAB_1463	MAB_1463	1.26912	1	Probable acetyl-CoA acetyltransferase (EC 2.3.1.9)
0.415164	B1MLT4	MAB_1425	MAB_1425	1.26825	1	Uncharacterized protein
0.415357	B1MH01	MAB_0587	MAB_0587	1.26758	1	Probable acetamidase/formamidase
0.416626	B1MFW1	MAB_0412	MAB_0412	1.26317	1	DUF4177 domain-containing protein
0.417061	B1MD23	MAB_3066c	MAB_3066c	1.26167	1	Alanine rich transmembrane protein
0.417296	B1MFR6	MAB_0367c	MAB_0367c	1.26086	1	SnoaL-like domain-containing protein
0.418189	B1MD39	MAB_3082	MAB_3082	1.25777	1	S-adenosyl-L-methionine-dependent methyltransferase (EC 2.1.1.-)
0.419878	B1MJY5	MAB_4422	MAB_4422	1.25196	1	Succinate dehydrogenase, flavoprotein subunit
0.419924	B1MB53	MAB_2393c	MAB_2393c	1.2518	1	Protein kinase domain-containing protein
0.420161	B1MDS1	MAB_3314	MAB_3314	1.25099	1	ABC1 atypical kinase-like domain-containing protein
0.42141	B1MJD2	MAB_0998	MAB_0998	1.2467	1	Transcriptional regulator, LysR family
0.422134	B1MD21	MAB_3064	MAB_3064	1.24423	1	Limonene-1,2-epoxide hydrolase domain-containing protein
0.425587	B1MGU0	MAB_0525c	MAB_0525c	1.23247	1	Probable conserved lipoprotein LpqG
0.42646	B1MNU4	MAB_1912c	MAB_1912c	1.22952	1	VOC domain-containing protein
0.42732	B1MN19	MAB_1646c	MAB_1646c	1.22661	1	Probable monooxygenase, FAD-binding
0.427377	B1MBH3	MAB_2513c	MAB_2513c	1.22642	1	Anti-sigma factor RsbW
0.427659	B1MJ96	MAB_0960	MAB_0960	1.22547	1	Metallo-beta-lactamase domain-containing protein
0.427752	B1MMV8	MAB_1585	MAB_1585	1.22515	1	Acetyltransferase
0.427992	B1ML06	MAB_4582c	MAB_4582c	1.22434	1	Uncharacterized protein
0.42869	B1MJU5	MAB_4381c	MAB_4381c	1.22199	1	Transcriptional regulator, LysR family
0.429028	B1MCC5	MAB_2817c	MAB_2817c	1.22086	1	Dihydropyrimidinase
0.429359	B1MDP2	MAB_3285	MAB_3285	1.21974	1	Thiamine-monophosphate kinase
0.429551	B1ML28	MAB_4604c	MAB_4604c	1.2191	1	Short-chain dehydrogenase/reductase
0.431079	B1MJY1	MAB_4418	MAB_4418	1.21398	1	Succinate-semialdehyde dehydrogenase
0.431416	B1MNX9	MAB_1948c	pepA	1.21285	1	Probable cytosol aminopeptidase (EC 3.4.11.1) (Leucine aminopeptidase) (LAP) (EC 3.4.11.10) (Leucyl aminopeptidase)
0.432018	B1MEX6	MAB_3506c	MAB_3506c	1.21084	1	Short-chain dehydrogenase/reductase
0.433753	B1ME27	MAB_3420c	MAB_3420c	1.20506	1	Short-chain dehydrogenase/reductase
0.435205	B1MEP3	MAB_0207c	MAB_0207c	1.20023	1	Probable quinone oxidoreductase
0.436584	B1MP93	MAB_2062c	MAB_2062c	1.19567	1	Hypothetical long-chain-fatty-acid--CoA ligase
0.43717	B1MD55	MAB_3099c	MAB_3099c	1.19374	1	Transcriptional regulator, AsnC family
0.438322	B1MEX4	MAB_3504	MAB_3504	1.18994	1	ABC transporter, ATP-binding protein
0.438613	B1MID8	MAB_4086	MAB_4086	1.18898	1	Possible TetR-family transcriptional regulator
0.438836	B1MM92	MAB_4809c	MAB_4809c	1.18825	1	Uncharacterized protein
0.439181	B1MFM7	MAB_0328	MAB_0328	1.18711	1	Acyl-CoA dehydrogenase
0.439195	B1MGD0	MAB_3800c	MAB_3800c	1.18707	1	Glutamate dehydrogenase
0.439897	B1MJP3	MAB_4328c	MAB_4328c	1.18476	1	Putative S-adenosyl-L-methionine-dependent methyltransferase MAB_4328c (EC 2.1.1.-)
0.440088	B1MLS5	MAB_1416	MAB_1416	1.18413	1	Lipoprotein LprB
0.441542	B1MG77	MAB_3748	MAB_3748	1.17938	1	Luciferase-like oxidoreductase
0.442047	B1ML73	MAB_4649c	MAB_4649c	1.17773	1	Polyketide cyclase / dehydrase and lipid transport
0.442219	B1MFW2	MAB_0413	MAB_0413	1.17717	1	Endoribonuclease
0.443118	B1MAG0	MAB_2150c	MAB_2150c	1.17424	1	SnoaL-like domain
0.444342	B1ML27	MAB_4603c	MAB_4603c	1.17026	1	Probable oxidoreductase
0.445338	B1MID6	MAB_4084c	MAB_4084c	1.16703	1	Possible transcriptional regulator
0.446922	B1MEE2	MAB_0106c	MAB_0106c	1.16191	1	Alanine racemase N-terminal domain-containing protein
0.447064	B1MCS2	MAB_2965c	MAB_2965c	1.16145	1	Amidohydrolase 3 domain-containing protein
0.44881	B1MDW4	MAB_3357c	MAB_3357c	1.15582	1	Aminotransferase/cysteine desulfurase
0.449422	B1MJ06	MAB_0868c	MAB_0868c	1.15386	1	Methyltransferase domain-containing protein
0.449752	B1MLW0	MAB_1451	atpA	1.1528	1	ATP synthase subunit alpha (EC 7.1.2.2) (ATP synthase F1 sector subunit alpha) (F-ATPase subunit alpha)
0.450623	B1MLK8	MAB_1347c	MAB_1347c	1.15001	1	Pyridoxamine 5'-phosphate oxidase putative domain-containing protein
0.451242	B1MGZ4	MAB_0580	MAB_0580	1.14803	1	Probable acyl-CoA dehydrogenase FadE
0.451497	B1MPB5	MAB_2085	MAB_2085	1.14721	1	Probable acyl CoA dehydrogenase
0.45292	B1MPG7	MAB_2137	nuoD	1.14267	1	NADH-quinone oxidoreductase subunit D (EC 7.1.1.-) (NADH dehydrogenase I subunit D) (NDH-1 subunit D)
0.454094	B1MLL1	MAB_1350	MAB_1350	1.13894	1	DUF3117 domain-containing protein
0.454556	B1MFK4	MAB_0305	MAB_0305	1.13747	1	Aminotransferase
0.454869	B1MJP6	MAB_4331c	MAB_4331c	1.13648	1	Glyoxalase/bleomycin resistance protein
0.455679	B1MM20	MAB_4737	MAB_4737	1.13391	1	Citrate lyase/aldolase
0.456004	B1MEE1	MAB_0105c	MAB_0105c	1.13288	1	Probable oxidoreductase
0.456272	B1MNX8	MAB_1947	MAB_1947	1.13203	1	Oxidoreductase
0.45736	B1ML46	MAB_4622c	MAB_4622c	1.1286	1	5,10-methylenetetrahydrofolate reductase
0.457483	B1MJK4	MAB_1070c	MAB_1070c	1.12821	1	Probable acyl-CoA dehydrogenase
0.457775	B1MID1	MAB_0859	MAB_0859	1.12729	1	Polyketide cyclase/dehydrase and lipid transport
0.458044	B1MKY4	MAB_4560	MAB_4560	1.12644	1	alcohol dehydrogenase (EC 1.1.1.1)
0.460327	B1MIS0	MAB_4218c	MAB_4218c	1.11927	1	Possible thiamine biosynthesis oxidoreductase ThiO
0.46191	B1MMV9	MAB_1586c	MAB_1586c	1.11432	1	Uncharacterized protein
0.462636	B1MDT0	MAB_3323c	MAB_3323c	1.11205	1	Acetolactate synthase (EC 2.2.1.6)
0.462899	B1MG50	MAB_3721c	guaB	1.11123	1	Inosine-5'-monophosphate dehydrogenase (IMP dehydrogenase) (IMPD) (IMPDH) (EC 1.1.1.205)
0.464323	B1MCX3	MAB_3016c	MAB_3016c	1.1068	1	Luciferase-like domain-containing protein
0.464534	B1MIK8	MAB_4156c	MAB_4156c	1.10614	1	Short chain dehydrogenase/reductase
0.464732	B1MHK0	MAB_4007c	MAB_4007c	1.10553	1	R2-like ligand binding oxidase (EC 1.-.-.-) (Ribonucleotide reductase R2 subunit homolog) (Ribonucleotide reductase small subunit homolog)
0.464773	B1MIT3	MAB_4231	MAB_4231	1.1054	1	Beta-lactamase-like protein
0.467064	B1MJB0	MAB_0974	MAB_0974	1.09831	1	PE-PGRS family protein
0.467088	B1MNZ6	MAB_1965c	MAB_1965c	1.09823	1	Pyridoxamine 5'-phosphate oxidase putative domain-containing protein
0.467288	B1MKW3	MAB_4539c	MAB_4539c	1.09761	1	biotin carboxylase (EC 6.3.4.14)
0.468111	B1MDT3	MAB_3326c	MAB_3326c	1.09508	1	Probable aminotransferase, class III
0.468136	B1MMQ0	MAB_1526	MAB_1526	1.095	1	Short chain dehydrogenase/reductase
0.468228	B1ML89	MAB_4665c	MAB_4665c	1.09472	1	3-oxoacyl-[acyl-carrier-protein] reductase MabA (3-ketoacyl-acyl carrier protein reductase) (Beta-Ketoacyl-acyl carrier protein reductase)
0.469016	B1MGI8	MAB_3859c	MAB_3859c	1.09229	1	Possible enoyl-CoA hydratase/isomerase
0.469017	B1MAI2	MAB_2172	prcB	1.09229	1	Proteasome subunit beta (EC 3.4.25.1) (20S proteasome beta subunit) (Proteasome core protein PrcB)
0.470717	B1MM17	MAB_4734	MAB_4734	1.08707	1	Probable dehydrogenase
0.472684	B1MEP1	MAB_0205c	MAB_0205c	1.08105	1	Transmembrane protein alanine and leucine rich
0.473198	B1MCA5	MAB_2797c	MAB_2797c	1.07949	1	Riboflavin synthase (EC 2.5.1.9)
0.473733	B1MD65	MAB_3109c	MAB_3109c	1.07785	1	Riboflavin biosynthesis protein [Includes: Riboflavin kinase (EC 2.7.1.26) (Flavokinase); FMN adenylyltransferase (EC 2.7.7.2) (FAD pyrophosphorylase) (FAD synthase)]
0.476237	B1MLI6	MAB_1325c	MAB_1325c	1.07025	1	Probable NADPH dependent 2,4-dienoyl-CoA reductase FadH
0.478574	B1MB89	MAB_2429c	MAB_2429c	1.06319	1	NADH:ubiquinone reductase (non-electrogenic) (EC 1.6.5.9)
0.478688	B1MDE5	MAB_3189c	MAB_3189c	1.06284	1	UvrD-like helicase ATP-binding domain-containing protein
0.479014	B1MN40	MAB_1667	MAB_1667	1.06186	1	Ribosomal RNA small subunit methyltransferase E (EC 2.1.1.193)
0.479237	B1MEJ5	MAB_0159	MAB_0159	1.06119	1	Hypothetical 2-nitropropane dioxygenase
0.480905	B1MLF3	MAB_1292c	MAB_1292c	1.05618	1	Probable O-methyltransferase OMT
0.482248	B1MJ66	MAB_0930	MAB_0930	1.05215	1	ferredoxin--NADP(+) reductase (EC 1.18.1.2)
0.483509	B1MGF4	MAB_3824	MAB_3824	1.04838	1	Phenylacetic acid degradation-like protein
0.483869	B1MGY4	MAB_0570	ispF	1.04731	1	2-C-methyl-D-erythritol 2,4-cyclodiphosphate synthase (MECDP-synthase) (MECPP-synthase) (MECPS) (EC 4.6.1.12)
0.484688	B1MGC2	MAB_3792	MAB_3792	1.04487	1	Luciferase-like protein
0.485856	B1MDZ4	MAB_3387	MAB_3387	1.0414	1	GntR-family regulatory protein
0.486062	B1MEF4	MAB_0118c	MAB_0118c	1.04079	1	Superoxide dismutase (EC 1.15.1.1)
0.486291	B1MMU6	MAB_1573c	MAB_1573c	1.04011	1	Peptidase M48 domain-containing protein
0.487403	B1MLM2	MAB_1363	MAB_1363	1.03681	1	RNA polymerase sigma-70 factor
0.487915	B1MGH3	MAB_3844c	MAB_3844c	1.0353	1	Short-chain dehydrogenase/reductase
0.491821	B1MDC4	MAB_3168c	MAB_3168c	1.0238	1	N-acetyltransferase domain-containing protein
0.492362	B1MCU1	MAB_2984c	chdC	1.02221	1	Coproheme decarboxylase (EC 1.3.98.5) (Coproheme III oxidative decarboxylase) (Hydrogen peroxide-dependent heme synthase)
0.492553	B1MB03	MAB_2343	argH	1.02165	1	Argininosuccinate lyase (ASAL) (EC 4.3.2.1) (Arginosuccinase)
0.493591	B1MM22	MAB_4739	MAB_4739	1.01861	1	Probable FAD dependent oxidoreductase
0.494643	B1MHC2	MAB_3929	MAB_3929	1.01554	1	Possible oxidoreductase
0.49526	B1MDB1	MAB_3155c	cobB	1.01374	1	Hydrogenobyrinate a,c-diamide synthase (EC 6.3.5.9) (Hydrogenobyrinic acid a,c-diamide synthase)
0.495306	B1MCX1	MAB_3014	MAB_3014	1.01361	1	FAD-dependent pyridine nucleotide-disulphide oxidoreductase, similar to mercuric reductases protein
0.496232	B1MEP4	MAB_0208	MAB_0208	1.01091	1	MarR-family transcriptional regulator
0.496488	B1MAL3	MAB_2203	MAB_2203	1.01017	1	Pyridoxamine 5'-phosphate oxidase putative domain-containing protein
0.496876	B1MID5	MAB_4083c	MAB_4083c	1.00904	1	Heparin-binding hemagglutinin (Adhesin)
0.497402	B1MB70	MAB_2410c	MAB_2410c	1.00752	1	CBS domain-containing protein
0.49805	B1MH77	MAB_3884	MAB_3884	1.00564	1	Possible flavoprotein
0.498209	B1MCZ2	MAB_3035	MAB_3035	1.00518	1	Trans-2,3-dihydro-3-hydroxyanthranilate isomerase
0.498578	B1MD37	MAB_3080	MAB_3080	1.00411	1	Antibiotic biosynthesis monooxygenase
0.49944	B1MF06	MAB_3536	MAB_3536	1.00162	1	Acetyltransferase
0.502003	B1MGA5	MAB_3775c	MAB_3775c	0.994233	1	Monooxygenase
0.502307	B1MI18	MAB_0744	MAB_0744	0.993358	1	Probable transcriptional regulatory protein
0.502878	B1MDR9	MAB_3312	MAB_3312	0.99172	1	Transcriptional regulator, TetR family
0.504891	B1MIT2	MAB_4230c	fgd	0.985956	1	F420-dependent glucose-6-phosphate dehydrogenase (FGD) (G6PD) (EC 1.1.98.2)
0.505047	B1ME50	MAB_0011c	MAB_0011c	0.985511	1	DUF3558 domain-containing protein
0.505909	B1MMU4	MAB_1571c	MAB_1571c	0.983051	1	Aminopeptidase N (EC 3.4.11.2) (Alanine aminopeptidase) (Lysyl aminopeptidase)
0.507059	B1MDJ9	MAB_3242	fni	0.979774	1	Isopentenyl-diphosphate delta-isomerase (IPP isomerase) (EC 5.3.3.2) (Isopentenyl diphosphate:dimethylallyl diphosphate isomerase) (Isopentenyl pyrophosphate isomerase) (Type 2 isopentenyl diphosphate isomerase) (IDI-2)
0.508833	B1MD52	MAB_3096c	dapB	0.974736	1	4-hydroxy-tetrahydrodipicolinate reductase (HTPA reductase) (EC 1.17.1.8)
0.509562	B1MF65	MAB_3596c	MAB_3596c	0.97267	1	Transcriptional regulator, TetR family
0.509665	B1MG07	MAB_3678c	MAB_3678c	0.972379	1	Probable alternative RNA polymerase sigma factor SigJ
0.510341	B1MLW7	MAB_1458	MAB_1458	0.970467	1	Conserved hypothetical transmembrane protein
0.510656	B1ME98	MAB_0062	MAB_0062	0.969576	1	Pyridine nucleotide-disulphide oxidoreductase family
0.510931	B1MH17	MAB_0603c	MAB_0603c	0.968798	1	Possible 2-nitropropane dioxygenase
0.513709	B1MI20	MAB_0746	MAB_0746	0.960977	1	Phosphate-binding protein
0.513957	B1MLW2	MAB_1453	atpD	0.960281	1	ATP synthase subunit beta (EC 7.1.2.2) (ATP synthase F1 sector subunit beta) (F-ATPase subunit beta)
0.514151	B1MF61	MAB_3592c	MAB_3592c	0.959736	1	Medium-chain acyl-CoA ligase
0.514743	B1MBZ9	MAB_2690	MAB_2690	0.958075	1	Glycogen operon protein GlgX homolog
0.515953	B1MM71	MAB_4788c	MAB_4788c	0.95469	1	Mycothiol-dependent maleylpyruvate isomerase metal-binding domain-containing protein
0.51621	B1MMR9	MAB_1546c	MAB_1546c	0.953971	1	Trehalose 2-sulfotransferase
0.516581	B1MCX4	MAB_3017	MAB_3017	0.952934	1	Enamine/imine deaminase
0.518798	B1MCJ7	MAB_2889	MAB_2889	0.946756	1	Phosphohydrolase
0.519272	B1MHV7	MAB_0682	purD	0.945438	1	Phosphoribosylamine--glycine ligase (EC 6.3.4.13) (GARS) (Glycinamide ribonucleotide synthetase) (Phosphoribosylglycinamide synthetase)
0.519293	B1MDR5	MAB_3308	MAB_3308	0.94538	1	Transcriptional regulator, LysR family
0.52066	B1MJL6	MAB_4300	MAB_4300	0.941587	1	Hydrolase, alpha/beta fold
0.521262	B1MLU3	MAB_1434	lysA	0.93992	1	Diaminopimelate decarboxylase (DAP decarboxylase) (DAPDC) (EC 4.1.1.20)
0.521968	B1MEJ2	MAB_0156c	MAB_0156c	0.937967	1	Iron-sulfur cluster-binding protein, RIESKE family
0.523182	B1MJ88	MAB_0952	MAB_0952	0.934615	1	3-oxoacyl-[acyl-carrier-protein] reductase
0.523649	B1MNU1	MAB_1909c	MAB_1909c	0.933329	1	Probable methanol dehydrogenase transcriptional regulatory protein MoxR3
0.523703	B1MPC1	MAB_2091	MAB_2091	0.933179	1	PNPLA domain-containing protein
0.524264	B1MLV9	MAB_1450	atpFH	0.931636	1	ATP synthase subunit b-delta [Includes: ATP synthase subunit b (ATP synthase F(0) sector subunit b 2) (ATPase subunit I 2) (F-type ATPase subunit b 2) (F-ATPase subunit b 2); ATP synthase subunit delta (ATP synthase F(1) sector subunit delta) (F-type ATPase subunit delta) (F-ATPase subunit delta)]
0.525474	B1MIS7	MAB_4225c	ackA	0.928309	1	Acetate kinase (EC 2.7.2.1) (Acetokinase)
0.526563	B1MF55	MAB_3586c	MAB_3586c	0.925322	1	Transcriptional regulator, TetR family
0.527888	B1MKE5	MAB_1149	MAB_1149	0.921696	1	Probable transcriptional regulator, TetR family
0.528113	B1MJI1	MAB_1047c	MAB_1047c	0.921082	1	Probable dihydrodipicolinate synthetase DapA
0.530167	B1MGZ0	MAB_0576c	MAB_0576c	0.915482	1	ABC transporter ATP-binding protein
0.530215	B1MHX6	MAB_0701	MAB_0701	0.915349	1	M18 family aminopeptidase (EC 3.4.11.-)
0.530947	B1MDN0	MAB_3273c	MAB_3273c	0.91336	1	Transcriptional regulator, TetR family
0.531312	B1ML65	MAB_4641	MAB_4641	0.912369	1	DNA-binding protein
0.531818	B1MD59	MAB_3103c	MAB_3103c	0.910995	1	Short chain dehydrogenase/reductase
0.531863	B1MKI3	MAB_1187c	MAB_1187c	0.910875	1	3-hydroxyisobutyryl-CoA hydrolase (EC 3.1.2.4)
0.53222	B1MGR4	MAB_0499	MAB_0499	0.909906	1	TetR-family transcriptional regulator
0.532263	B1MHY1	MAB_0707	purL	0.909787	1	Phosphoribosylformylglycinamidine synthase subunit PurL (FGAM synthase) (EC 6.3.5.3) (Formylglycinamide ribonucleotide amidotransferase subunit II) (FGAR amidotransferase II) (FGAR-AT II) (Glutamine amidotransferase PurL) (Phosphoribosylformylglycinamidine synthase subunit II)
0.532602	B1MLV3	MAB_1444	MAB_1444	0.908871	1	L-threonylcarbamoyladenylate synthase (EC 2.7.7.87) (L-threonylcarbamoyladenylate synthase)
0.532719	B1MH68	MAB_3875	MAB_3875	0.908552	1	Transcriptional regulator, TetR family
0.532994	B1MCW4	MAB_3007c	MAB_3007c	0.90781	1	Inositol-1-monophosphatase (EC 3.1.3.25)
0.533743	B1MFB5	MAB_3647c	MAB_3647c	0.905784	1	Probable transcriptional regulatory protein
0.535566	B1MIL7	MAB_4165	MAB_4165	0.900865	1	Lon N-terminal domain-containing protein
0.536642	B1MLL2	MAB_1351c	MAB_1351c	0.897968	1	Glycosyltransferase
0.536682	B1MIL8	MAB_4166c	MAB_4166c	0.897861	1	Luciferase-like protein
0.537052	B1MLV8	MAB_1449	atpF	0.896866	1	ATP synthase subunit b (ATP synthase F(0) sector subunit b) (ATPase subunit I) (F-type ATPase subunit b) (F-ATPase subunit b)
0.537075	B1MKA8	MAB_1112c	MAB_1112c	0.896804	1	Quinone oxidoreductase
0.538983	B1MCD9	MAB_2831c	pyrB	0.891689	1	Aspartate carbamoyltransferase catalytic subunit (EC 2.1.3.2) (Aspartate transcarbamylase) (ATCase)
0.540583	B1MGX3;B1MDG6	MAB_0559; MAB_3211c	MAB_0559; MAB_3211c	0.887412	2	carbonic anhydrase, EC:4.2.1.1
0.540855	B1MNN1	MAB_1849	MAB_1849	0.886685	1	Neutral metalloproteinase (EC 3.4.24.-)
0.541031	B1MBP9	MAB_2589c	MAB_2589c	0.886216	1	DUF2127 domain-containing protein
0.544041	B1MDK0	MAB_3243	MAB_3243	0.878212	1	Soluble secreted antigen MPT53
0.544882	B1MPC2	MAB_2092	MAB_2092	0.875984	1	Nucleotidyltransferase
0.545038	B1MEN3	MAB_0197	MAB_0197	0.875571	1	Alkylhydroperoxidase AhpD core
0.54637	B1MID7	MAB_4085c	MAB_4085c	0.872051	1	Transmembrane protein
0.547821	B1MD20	MAB_3063	MAB_3063	0.868224	1	Limonene-1,2-epoxide hydrolase domain-containing protein
0.547915	B1MEG6	MAB_0130	MAB_0130	0.867976	1	Hydrolase
0.548075	B1MC32	MAB_2724c	MAB_2724c	0.867556	1	VWFA domain-containing protein
0.55038	B1MKI1	MAB_1185c	MAB_1185c	0.861501	1	Probable enoyl-CoA hydratase
0.550722	B1MC68	MAB_2760	tal	0.860603	1	Transaldolase (EC 2.2.1.2)
0.550938	B1MHJ6	MAB_4003c	MAB_4003c	0.860039	1	UDP-glucose 4-epimerase GalE1
0.55169	B1MB02	MAB_2342	argG	0.85807	1	Argininosuccinate synthase (EC 6.3.4.5) (Citrulline--aspartate ligase)
0.552367	B1MJH3	MAB_1039	MAB_1039	0.856301	1	Short-chain dehydrogenase/reductase
0.553408	B1MPH1	MAB_2141	nuoH	0.853584	1	NADH-quinone oxidoreductase subunit H (EC 7.1.1.-) (NADH dehydrogenase I subunit H) (NDH-1 subunit H)
0.553633	B1MJY7	MAB_4424	MAB_4424	0.852999	1	Polyketide cyclase / dehydrase and lipid transport
0.554445	B1MCX5	MAB_3018	MAB_3018	0.850883	1	Transcriptional regulator, GntR family
0.554665	B1MIG1	MAB_4109c	MAB_4109c	0.850313	1	Methyltransferase
0.554691	B1MLP7	MAB_1388c	MAB_1388c	0.850243	1	Probable short-chain dehydrogenase/reductase
0.554854	B1MGA9	MAB_3779	MAB_3779	0.84982	1	dTDP-glucose 4,6-dehydratase (EC 4.2.1.46)
0.555072	B1MJQ1	MAB_4336	MAB_4336	0.849253	1	Probable acyl-CoA dehydrogenase FadE
0.555092	B1MGU5	MAB_0530	MAB_0530	0.849201	1	Probable transcriptional regulator, TetR family
0.557655	B1MBY0	MAB_2671	MAB_2671	0.842555	1	Deazaflavin-dependent nitroreductase family protein
0.55889	B1MDT4	MAB_3327c	MAB_3327c	0.839364	1	Transcriptional regulator, AsnC family
0.559334	B1MLP8	MAB_1389c	MAB_1389c	0.838218	1	Probable short-chain dehydrogenase/reductase
0.561337	B1MP12	MAB_1981	MAB_1981	0.83306	1	Cyclase
0.561538	B1MH19	MAB_0605c	MAB_0605c	0.832544	1	CoA-transferase alpha subunit
0.562151	B1MNZ8	MAB_1967c	MAB_1967c	0.83097	1	Cytochrome bc1 complex Rieske iron-sulfur subunit (Cytochrome bc1 reductase complex subunit QcrA) (Rieske iron-sulfur protein)
0.56364	B1MCS6	MAB_2969	MAB_2969	0.827154	1	ATP-binding protein
0.563885	B1MK60	MAB_4498c	MAB_4498c	0.826528	1	Two-component system response regulator,LuxR family
0.564638	B1MC69	MAB_2761	zwf	0.824601	1	Glucose-6-phosphate 1-dehydrogenase (G6PD) (EC 1.1.1.49)
0.564993	B1ME26	MAB_3419	nadE	0.823696	1	NH(3)-dependent NAD(+) synthetase (EC 6.3.1.5)
0.566186	B1MHH1	MAB_3978c	hemL	0.820651	1	Glutamate-1-semialdehyde 2,1-aminomutase (GSA) (EC 5.4.3.8) (Glutamate-1-semialdehyde aminotransferase) (GSA-AT)
0.566616	B1MIP9	MAB_4197	MAB_4197	0.819558	1	Phosphomethylpyrimidine kinase (ThiD)
0.566803	B1MLX6	MAB_1467c	glgB	0.81908	1	1,4-alpha-glucan branching enzyme GlgB (EC 2.4.1.18) (1,4-alpha-D-glucan:1,4-alpha-D-glucan 6-glucosyl-transferase) (Alpha-(1->4)-glucan branching enzyme) (Glycogen branching enzyme) (BE)
0.568265	B1MCR4	MAB_2957c	MAB_2957c	0.815365	1	Transcriptional regulator, TetR family
0.568674	B1MLX8	MAB_1469	MAB_1469	0.814327	1	glycogen phosphorylase (EC 2.4.1.1)
0.569043	B1MCV1	MAB_2994	MAB_2994	0.813391	1	Trk system potassium uptake protein CeoB
0.569221	B1MCI4	MAB_2876c	MAB_2876c	0.812938	1	Probable GTP pyrophosphokinase
0.571152	B1MAN1	MAB_2221	MAB_2221	0.808053	1	Pyridoxamine 5'-phosphate oxidase-related protein
0.571479	B1MPE6	MAB_2116	mshC	0.807227	1	L-cysteine:1D-myo-inositol 2-amino-2-deoxy-alpha-D-glucopyranoside ligase (L-Cys:GlcN-Ins ligase) (EC 6.3.1.13) (Mycothiol ligase) (MSH ligase)
0.571876	B1MJX1	MAB_4408c	MAB_4408c	0.806225	1	Alkylhydroperoxidase C
0.572863	B1MMS0	MAB_1547c	MAB_1547c	0.803739	1	Probable sulfatase
0.573748	B1MBD7	MAB_2477c	MAB_2477c	0.801512	1	Probable monooxygenase
0.574906	B1MC27	MAB_2719c	MAB_2719c	0.798601	1	NfeD-like C-terminal domain-containing protein
0.574913	B1MLY6	MAB_1477	MAB_1477	0.798585	1	Peptidase S58 family protein
0.575282	B1MEW8	MAB_3498c	MAB_3498c	0.797658	1	UPF0182 protein MAB_3498c
0.575549	B1MB73	MAB_2413c	MAB_2413c	0.796989	1	6-phosphogluconate dehydrogenase, decarboxylating (EC 1.1.1.44)
0.575952	B1MMY8	MAB_1615	MAB_1615	0.79598	1	Lipoprotein
0.578747	B1MNA2	MAB_1718	MAB_1718	0.788996	1	Peptidase U62, modulator of DNA gyrase
0.580481	B1MNP3	MAB_1861c	MAB_1861c	0.784679	1	Transcriptional regulator, TetR family
0.580482	B1MHJ5	MAB_4002c	MAB_4002c	0.784676	1	Acyltransferase
0.581348	B1MLH9	MAB_1318c	MAB_1318c	0.782527	1	Probable catechol-o-methyltransferase
0.581802	B1MDZ5	MAB_3388c	MAB_3388c	0.781399	1	phosphoserine phosphatase (EC 3.1.3.3) (O-phosphoserine phosphohydrolase)
0.582525	B1MIN0	MAB_4178c	MAB_4178c	0.779609	1	Probable Short-chain dehydrogenase/reductase
0.58307	B1ML53	MAB_4629	MAB_4629	0.778259	1	VOC domain-containing protein
0.5833	B1MKT7	MAB_1291	MAB_1291	0.777691	1	Methyltransferase type 11 domain-containing protein
0.584174	B1ME12	MAB_3405	MAB_3405	0.77553	1	Short chain dehydrogenase/reductase
0.584672	B1MAG7	MAB_2157	MAB_2157	0.7743	1	Probable acyl-[acyl-carrier protein] desaturase
0.585823	B1MNQ4	MAB_1872c	MAB_1872c	0.771463	1	DoxX family protein
0.586498	B1MEQ4	MAB_0218c	MAB_0218c	0.769803	1	Type 2A encapsulin shell protein SrpI-like domain-containing protein
0.586889	B1MF87	MAB_3619c	purE	0.768841	1	N5-carboxyaminoimidazole ribonucleotide mutase (N5-CAIR mutase) (EC 5.4.99.18) (5-(carboxyamino)imidazole ribonucleotide mutase)
0.587055	B1MN25	MAB_1652	MAB_1652	0.768433	1	Probable sulfate ABC transporter, sulfate-binding protein SubI
0.587662	B1MH24	MAB_0610	MAB_0610	0.76694	1	Site-specific recombinase XerC
0.588238	B1MHC8	MAB_3935c	menC	0.765529	1	o-succinylbenzoate synthase (OSB synthase) (OSBS) (EC 4.2.1.113) (4-(2'-carboxyphenyl)-4-oxybutyric acid synthase) (o-succinylbenzoic acid synthase)
0.589092	B1MD46	MAB_3090c	MAB_3090c	0.763435	1	Dihydrofolate reductase (EC 1.5.1.3)
0.591096	B1MDP7	MAB_3290	ppk	0.758536	1	Polyphosphate kinase (EC 2.7.4.1) (ATP-polyphosphate phosphotransferase) (Polyphosphoric acid kinase)
0.59267	B1MHW2	MAB_0687	MAB_0687	0.754699	1	Adenylosuccinate lyase (ASL) (EC 4.3.2.2) (Adenylosuccinase)
0.592686	B1MF57	MAB_3588	MAB_3588	0.754661	1	Acyl-CoA oxidase
0.592965	B1MHQ3	MAB_4060	MAB_4060	0.753981	1	Short chain dehydrogenase/reductase
0.59379	B1MDA0	MAB_3144	MAB_3144	0.751974	1	ABC transporter, ATP-binding protein
0.594613	B1MAL2	MAB_2202	MAB_2202	0.749977	1	Pyridoxamine 5'-phosphate oxidase putative domain-containing protein
0.595578	B1MKI2	MAB_1186c	MAB_1186c	0.747637	1	3-hydroxyisobutyrate dehydrogenase (HIBADH) (EC 1.1.1.31)
0.595739	B1MLH3	MAB_1312	MAB_1312	0.747248	1	Beta-lactamase-like
0.596272	B1MEC7	MAB_0091	MAB_0091	0.745958	1	Ferredoxin-dependent glutamate synthase
0.597542	B1MNX5	MAB_1944c	MAB_1944c	0.742888	1	Epimerase family protein
0.597812	B1MAH9	MAB_2169c	MAB_2169c	0.742237	1	Probable O-methyltransferase
0.59857	B1MN50	MAB_1677	MAB_1677	0.740409	1	Uncharacterized protein
0.599819	B1MN28	MAB_1655	MAB_1655	0.737402	1	Probable sulfate ABC transporter, ATP-binding protein SysA
0.599916	B1MK58	MAB_4496c	MAB_4496c	0.737168	1	Luciferase-like monooxygenase
0.600475	B1MB54	MAB_2394	MAB_2394	0.735824	1	Toxin
0.600658	B1MJA8	MAB_0972	MAB_0972	0.735384	1	Aldehyde dehydrogenase
0.601595	B1MDL6	MAB_3259c	coaD	0.733135	1	Phosphopantetheine adenylyltransferase (EC 2.7.7.3) (Dephospho-CoA pyrophosphorylase) (Pantetheine-phosphate adenylyltransferase) (PPAT)
0.603098	B1MF66	MAB_3597c	MAB_3597c	0.729535	1	Rubredoxin
0.603324	B1MDM4	MAB_3267c	MAB_3267c	0.728994	1	Pyruvate carboxylase (EC 6.4.1.1)
0.603511	B1MKT5	MAB_1289c	MAB_1289c	0.728547	1	SnoaL-like domain-containing protein
0.603808	B1MP17	MAB_1986	MAB_1986	0.727837	1	3'-5' exoribonuclease (EC 3.1.13.-)
0.603815	B1MD41	MAB_3084c	dapA	0.727822	1	4-hydroxy-tetrahydrodipicolinate synthase (HTPA synthase) (EC 4.3.3.7)
0.60548	B1MNW5	MAB_1933c	MAB_1933c	0.723849	1	Glutamine synthetase (EC 6.3.1.2)
0.605532	B1MKQ1	MAB_1255c	xseA	0.723724	1	Exodeoxyribonuclease 7 large subunit (EC 3.1.11.6) (Exodeoxyribonuclease VII large subunit) (Exonuclease VII large subunit)
0.606706	B1MKN2	MAB_1236	glyA	0.720931	1	Serine hydroxymethyltransferase (SHMT) (Serine methylase) (EC 2.1.2.1)
0.608841	B1MAR2	MAB_2252	MAB_2252	0.715863	1	Glyoxalase-like domain
0.609775	B1MDH1	MAB_3216c	MAB_3216c	0.713652	1	Transcriptional regulator, TetR family
0.610857	B1MNV2	MAB_1920	MAB_1920	0.711093	1	Probable glutamine synthetase
0.611797	B1MP52	MAB_2021c	MAB_2021c	0.708875	1	Carboxymuconolactone decarboxylase
0.612538	B1MBB7	MAB_2457c	MAB_2457c	0.70713	1	TetR family transcriptional regulator
0.613642	B1MIX9	MAB_4277	MAB_4277	0.70453	1	Luciferase-like monooxygenase superfamily
0.614836	B1MNZ1	MAB_1960c	MAB_1960c	0.701726	1	asparagine synthase (glutamine-hydrolyzing) (EC 6.3.5.4)
0.615024	B1MB78	MAB_2418	MAB_2418	0.701285	1	Phenylacetic acid degradation-related protein
0.615602	B1MHK2	MAB_4009c	MAB_4009c	0.699931	1	Deazaflavin-dependent nitroreductase
0.615824	B1MI17	MAB_0743c	MAB_0743c	0.699409	1	DUF2993 domain-containing protein
0.616515	B1MNY1	MAB_1950	MAB_1950	0.697793	1	Branched-chain-amino-acid aminotransferase (EC 2.6.1.42)
0.617009	B1MDB5	MAB_3159c	mqo	0.696637	1	Probable malate:quinone oxidoreductase (EC 1.1.5.4) (MQO) (Malate dehydrogenase [quinone])
0.61796	B1MFT1	MAB_0382	glpK	0.694415	1	Glycerol kinase (EC 2.7.1.30) (ATP:glycerol 3-phosphotransferase) (Glycerokinase) (GK)
0.619481	B1MJ99	MAB_0963c	MAB_0963c	0.690868	1	Polyketide synthase protein
0.619922	B1MCU8	MAB_2991c	nhaA	0.689841	1	Na(+)/H(+) antiporter NhaA (Sodium/proton antiporter NhaA)
0.619933	B1MNR6	MAB_1884c	MAB_1884c	0.689815	1	Pyruvate dehydrogenase E1 component (EC 1.2.4.1)
0.620979	B1MKJ3	MAB_1197	MAB_1197	0.687384	1	Probable cystathionine gamma-synthase (CGS)
0.622081	B1MCK6	MAB_2898c	thrS	0.684827	1	Threonine--tRNA ligase (EC 6.1.1.3) (Threonyl-tRNA synthetase) (ThrRS)
0.622486	B1MN37	MAB_1664c	MAB_1664c	0.683887	1	Transcription regulator of the Arc/MetJ class
0.623815	B1MG21	MAB_3692c	folD	0.68081	1	Bifunctional protein FolD [Includes: Methylenetetrahydrofolate dehydrogenase (EC 1.5.1.5); Methenyltetrahydrofolate cyclohydrolase (EC 3.5.4.9)]
0.623911	B1MCP7	MAB_2940	alc	0.680588	1	Probable allantoicase (EC 3.5.3.4) (Allantoate amidinohydrolase)
0.625325	B1MAY6	MAB_2326c	MAB_2326c	0.677323	1	ESAT-6-like protein
0.625552	B1MGA8	MAB_3778	MAB_3778	0.676797	1	Luciferase-like domain-containing protein
0.625566	B1MEH4	MAB_0138	MAB_0138	0.676766	1	Transcriptional regulator, TetR family
0.626693	B1MHF2	MAB_3959c	MAB_3959c	0.674169	1	ATP-dependent Clp protease
0.62684	B1MNZ2	MAB_1961	MAB_1961	0.67383	1	cytochrome-c oxidase (EC 7.1.1.9) (Cytochrome aa3 subunit 2)
0.627611	B1MEM7	MAB_0191c	MAB_0191c	0.672057	1	Short chain dehydrogenase/reductase
0.630469	B1MMW4	MAB_1591	MAB_1591	0.665503	1	Adenylate and guanylate cyclase catalytic domain-containing protein
0.630893	B1MJ02	MAB_0864	moaC	0.664533	1	Cyclic pyranopterin monophosphate synthase (EC 4.6.1.17) (Molybdenum cofactor biosynthesis protein C)
0.632406	B1MHY5	MAB_0711	MAB_0711	0.661077	1	Bacterial SCP orthologue domain-containing protein
0.633594	B1MC67	MAB_2759	MAB_2759	0.65837	1	transketolase (EC 2.2.1.1)
0.633904	B1MM41	MAB_4758	MAB_4758	0.657664	1	Hypothetical patatin-like protein
0.634625	B1MAZ9	MAB_2339	argD	0.656024	1	Acetylornithine aminotransferase (ACOAT) (EC 2.6.1.11)
0.637062	B1MH13	MAB_0599	MAB_0599	0.650494	1	Probable transcriptional regulator TetR family
0.637512	B1MN77	MAB_1704c	MAB_1704c	0.649476	1	1-aminocyclopropane-1-carboxylate deaminase
0.638204	B1MH35	MAB_0621c	MAB_0621c	0.647911	1	Probable dehydrogenase/dehydratase (MaoC family)
0.639398	B1MFA9	MAB_3641	MAB_3641	0.645213	1	Sulfurtransferase
0.642481	B1MKP7	MAB_1251c	MAB_1251c	0.638275	1	Fructose-1,6-bisphosphatase
0.644312	B1MCN7	MAB_2930c	MAB_2930c	0.634169	1	5-hydroxyisourate hydrolase (HIU hydrolase) (HIUHase) (EC 3.5.2.17)
0.644435	B1MI34	MAB_0760c	MAB_0760c	0.633893	1	CAS/CSE protein involved in chromosome segregation
0.644561	B1MPG6	MAB_2136	nuoC	0.633612	1	NADH-quinone oxidoreductase subunit C (EC 7.1.1.-) (NADH dehydrogenase I subunit C) (NDH-1 subunit C)
0.644887	B1MJ80	MAB_0944	MAB_0944	0.632881	1	Citrate synthase
0.644978	B1MKJ4	MAB_1198c	MAB_1198c	0.632679	1	GPP34 family phosphoprotein
0.64519	B1MFC0	MAB_0220c	pat	0.632204	1	Putative phenylalanine aminotransferase (EC 2.6.1.-)
0.646105	B1MDM9	MAB_3272c	MAB_3272c	0.63016	1	Probable cutinase Cut1
0.647589	B1MPG9	MAB_2139	MAB_2139	0.62685	1	NADH-quinone oxidoreductase subunit F (EC 7.1.1.-)
0.648749	B1MBR6	MAB_2606c	MAB_2606c	0.624267	1	Transcriptional regulator, TetR family
0.648905	B1MMT5	MAB_1562	MAB_1562	0.62392	1	Thioesterase
0.649871	B1MHA3	MAB_3910	MAB_3910	0.621775	1	Serine peptidase
0.650665	B1MDG0	MAB_3205c	MAB_3205c	0.620014	1	FAD-binding FR-type domain-containing protein
0.651505	B1MP03	MAB_1972c	MAB_1972c	0.618152	1	Methyltransferase type 11 domain-containing protein
0.65258	B1ME13	MAB_3406	MAB_3406	0.615774	1	Probable geranylgeranyl reductase
0.652869	B1MNR9	MAB_1887	MAB_1887	0.615135	1	Probable peroxiredoxin (Thioredoxin reductase) AhpE
0.652982	B1MEG3	MAB_0127c	MAB_0127c	0.614886	1	Ferritin
0.653694	B1MEZ8	MAB_3528c	MAB_3528c	0.613314	1	ATP-binding protein
0.654878	B1MAN0	MAB_2220c	MAB_2220c	0.610702	1	SalK
0.655375	B1MM90	MAB_4807	MAB_4807	0.609608	1	N-acetylmuramoyl-L-alanine amidase (EC 3.5.1.28)
0.65573	B1MHX7	MAB_0703c	MAB_0703c	0.608826	1	Mycothiol-dependent maleylpyruvate isomerase metal-binding domain-containing protein
0.656525	B1MFK9	MAB_0310c	MAB_0310c	0.607079	1	Cyclopropane-fatty-acyl-phospholipid synthase
0.657848	B1MM13	MAB_4730	MAB_4730	0.604173	1	LysR-family transcriptional regulator
0.658464	B1MFW5	MAB_0416c	MAB_0416c	0.602823	1	Crp/Fnr-family transriptional regulator
0.65922	B1MJ97	MAB_0961c	MAB_0961c	0.601169	1	Methyltransferase domain-containing protein
0.659361	B1MEZ5	MAB_3525c	MAB_3525c	0.600859	1	Possible molybdenum cofactor biosynthesis protein MoeB1
0.661411	B1MPH0	MAB_2140	MAB_2140	0.596382	1	NADH-quinone oxidoreductase (EC 7.1.1.-)
0.661579	B1MKV5	MAB_4531	MAB_4531	0.596015	1	Interferon-induced transmembrane protein
0.66173	B1MNF1	MAB_1767	MAB_1767	0.595685	1	Uncharacterized protein
0.661908	B1MDZ6	MAB_3389c	MAB_3389c	0.595298	1	Cytochrome c oxidase subunit 1 (EC 7.1.1.9)
0.662026	B1MAG9	MAB_2159	MAB_2159	0.595041	1	tRNA (adenine(58)-N(1))-methyltransferase TrmI (EC 2.1.1.220)
0.663131	B1MCA3	MAB_2795c	ribH	0.592634	1	6,7-dimethyl-8-ribityllumazine synthase (DMRL synthase) (LS) (Lumazine synthase) (EC 2.5.1.78)
0.663189	B1MP28	MAB_1997	mraZ	0.592508	1	Transcriptional regulator MraZ
0.663203	B1MNN4	MAB_1852c	MAB_1852c	0.592478	1	Hypothetical isochorismatase hydrolase
0.663329	B1MK80	MAB_1082c	mscL	0.592204	1	Large-conductance mechanosensitive channel
0.663741	B1MG04	MAB_3675	MAB_3675	0.591307	1	Succinate dehydrogenase flavoprotein subunit (EC 1.3.5.1)
0.664189	B1MLZ8	MAB_1489	MAB_1489	0.590334	1	Probable acyl-CoA ligase FadD
0.66478	B1MD42	MAB_3085c	thyX	0.58905	1	Flavin-dependent thymidylate synthase (FDTS) (EC 2.1.1.148) (FAD-dependent thymidylate synthase) (Thymidylate synthase ThyX) (TS) (TSase)
0.665351	B1MFQ6	MAB_0357c	MAB_0357c	0.587812	1	CHAT domain-containing protein
0.665576	B1MCB5	MAB_2807	mfs	0.587325	1	Triacylglyceride transporter MAB_2807 (MFS-type drug efflux transporter P55)
0.665993	B1MM16	MAB_4733	MAB_4733	0.58642	1	RNA polymerase sigma factor
0.666577	B1MJ92	MAB_0956c	MAB_0956c	0.585155	1	Probable transcriptional regulatory protein PrrA
0.666586	B1MJ69	MAB_0933	pdxH	0.585136	1	Pyridoxine/pyridoxamine 5'-phosphate oxidase (EC 1.4.3.5) (PNP/PMP oxidase) (PNPOx) (Pyridoxal 5'-phosphate synthase)
0.668666	B1MCJ3	MAB_2885	MAB_2885	0.580641	1	Transcriptional regulator, TetR-family
0.668937	B1MFR7	MAB_0368	MAB_0368	0.580058	1	Short-chain dehydrogenase/reductas
0.670265	B1MLU4	MAB_1435	MAB_1435	0.577197	1	Homoserine dehydrogenase (EC 1.1.1.3)
0.670446	B1MD38	MAB_3081	MAB_3081	0.576808	1	Short-chain dehydrogenase/reductase
0.670566	B1MCR6	MAB_2959	MAB_2959	0.576549	1	Acetyltransferase
0.671103	B1MEQ3	MAB_0217c	MAB_0217c	0.575393	1	cysteine desulfurase (EC 2.8.1.7)
0.671243	B1MCG3	MAB_2855c	MAB_2855c	0.575094	1	Kae1-associated kinase
0.671678	B1MN90	MAB_4948c	MAB_4948c	0.574158	1	Acetyltransferase
0.672479	B1MEC8	MAB_0092	MAB_0092	0.572439	1	Probable NADH-dependent glutamate synthase (Small subunit) GltD
0.672991	B1MN13	MAB_1640	lepA	0.57134	1	Elongation factor 4 (EF-4) (EC 3.6.5.n1) (Ribosomal back-translocase LepA)
0.673406	B1MKI8	MAB_1192c	MAB_1192c	0.570451	1	Probable acyl-CoA thiolase
0.674405	B1MK00	MAB_4437	MAB_4437	0.568314	1	Probable acyl-CoA dehydrogenase FadE
0.674963	B1MBP6	MAB_2586	MAB_2586	0.56712	1	histidine kinase (EC 2.7.13.3)
0.675681	B1MPH3	MAB_2143	MAB_2143	0.565585	1	NADH-quinone oxidoreductase subunit J (EC 7.1.1.-)
0.675955	B1MBV3	MAB_2644c	trpB	0.565	1	Tryptophan synthase beta chain (EC 4.2.1.20)
0.6766	B1MBX7	MAB_2668c	hisB	0.563626	1	Imidazoleglycerol-phosphate dehydratase (IGPD) (EC 4.2.1.19)
0.676621	B1MCC9	MAB_2821c	coaBC	0.56358	1	Coenzyme A biosynthesis bifunctional protein CoaBC (DNA/pantothenate metabolism flavoprotein) (Phosphopantothenoylcysteine synthetase/decarboxylase) (PPCS-PPCDC) [Includes: Phosphopantothenoylcysteine decarboxylase (PPC decarboxylase) (PPC-DC) (EC 4.1.1.36) (CoaC); Phosphopantothenate--cysteine ligase (EC 6.3.2.5) (CoaB) (Phosphopantothenoylcysteine synthetase) (PPC synthetase) (PPC-S)]
0.677213	B1MB15	MAB_2355c	MAB_2355c	0.562319	1	ABC transporter ATP-binding protein
0.67771	B1MNU9	MAB_1917	MAB_1917	0.56126	1	Diacylglycerol O-acyltransferase (EC 2.3.1.20)
0.679337	B1MFZ8	MAB_3669	MAB_3669	0.5578	1	Primosomal protein
0.682451	B1MMN0	MAB_1506c	MAB_1506c	0.551203	1	MaoC-like domain-containing protein
0.683314	B1ML33	MAB_4609c	MAB_4609c	0.549379	1	Acyl-CoA dehydrogenase FadE
0.684158	B1MIZ5	MAB_4293	MAB_4293	0.547599	1	Fe-S oxidoreductase
0.684339	B1MLU5	MAB_1436	MAB_1436	0.547216	1	Threonine synthase (EC 4.2.3.1)
0.686611	B1MHI1	MAB_3988c	MAB_3988c	0.542436	1	Transmembrane protein
0.686723	B1MCJ1	MAB_2883c	ruvA	0.542199	1	Holliday junction branch migration complex subunit RuvA
0.688391	B1MIR0	MAB_4208	MAB_4208	0.538699	1	Succinate-semialdehyde dehydrogenase
0.688525	B1MGA7	MAB_3777	MAB_3777	0.538419	1	Band 7 protein
0.688641	B1MK40	MAB_4478c	MAB_4478c	0.538176	1	Short-chain dehydrogenase/reductase
0.689136	B1MIV1	MAB_4249c	purA	0.537139	1	Adenylosuccinate synthetase (AMPSase) (AdSS) (EC 6.3.4.4) (IMP--aspartate ligase)
0.689266	B1MDR1	MAB_3304c	MAB_3304c	0.536867	1	D-3-phosphoglycerate dehydrogenase (EC 1.1.1.95)
0.689529	B1ML37	MAB_4613	MAB_4613	0.536318	1	Similarity with UbiE/COQ5 methyltransferase
0.6897	B1MLK0	MAB_1339	MAB_1339	0.535959	1	Monooxygenase (Luciferase-like)
0.693662	B1MAZ7	MAB_2337	argJ	0.527695	1	Arginine biosynthesis bifunctional protein ArgJ [Cleaved into: Arginine biosynthesis bifunctional protein ArgJ alpha chain; Arginine biosynthesis bifunctional protein ArgJ beta chain] [Includes: Glutamate N-acetyltransferase (EC 2.3.1.35) (Ornithine acetyltransferase) (OATase) (Ornithine transacetylase); Amino-acid acetyltransferase (EC 2.3.1.1) (N-acetylglutamate synthase) (AGSase)]
0.69771	B1MMV1	MAB_1578c	MAB_1578c	0.519301	1	Hypothetical transcriptional regulator, TetR
0.701138	B1MD43	MAB_3086	MAB_3086	0.512231	1	Lipid/polyisoprenoid-binding YceI-like domain-containing protein
0.703283	B1MC85	MAB_2777c	tpiA	0.507822	1	Triosephosphate isomerase (TIM) (TPI) (EC 5.3.1.1) (Triose-phosphate isomerase)
0.704336	B1MGI4	MAB_3855c	MAB_3855c	0.505665	1	Lipoprotein LprC
0.704369	B1MEJ3	MAB_0157	MAB_0157	0.505596	1	Hypothetical transcriptional regulator, MarR
0.704499	B1MC70	MAB_2762	MAB_2762	0.505331	1	OxpP cycle protein OpcA
0.704855	B1MIX8	MAB_4276c	MAB_4276c	0.504602	1	Probable conserved lipoprotein DsbF
0.704895	B1ML91	MAB_4667	MAB_4667	0.504519	1	Amidohydrolase
0.705209	B1MHS0	MAB_4078c	deoC	0.503876	1	Deoxyribose-phosphate aldolase (DERA) (EC 4.1.2.4) (2-deoxy-D-ribose 5-phosphate aldolase) (Phosphodeoxyriboaldolase) (Deoxyriboaldolase)
0.70742	B1MAJ9	MAB_2189	MAB_2189	0.499362	1	Probable ATP-dependent DNA helicase HelY
0.707433	B1MG12	MAB_3683c	trpS	0.499335	1	Tryptophan--tRNA ligase (EC 6.1.1.2) (Tryptophanyl-tRNA synthetase) (TrpRS)
0.707534	B1MFH6	MAB_0276	MAB_0276	0.499128	1	Probable cytochrome P450
0.70849	B1MPG2	MAB_2132	hisG	0.49718	1	ATP phosphoribosyltransferase (ATP-PRT) (ATP-PRTase) (EC 2.4.2.17)
0.709116	B1MPC0	MAB_2090	MAB_2090	0.495906	1	Nucleotidyl transferase AbiEii/AbiGii toxin family protein
0.70933	B1MLG6	MAB_1305	MAB_1305	0.495471	1	Probable short-chain dehydrogenase/reductase
0.710768	B1MIL5	MAB_4163c	MAB_4163c	0.492549	1	Probable fatty-acid-CoA ligase FadD
0.710875	B1MBX1	MAB_2662	MAB_2662	0.492332	1	thioredoxin-dependent peroxiredoxin (EC 1.11.1.24) (Thioredoxin peroxidase)
0.710881	B1MFG6	MAB_0266c	MAB_0266c	0.492321	1	Probable prephenate dehydrogenase TyrA
0.713088	B1MKB7	MAB_1121	arcA	0.487849	1	Arginine deiminase (ADI) (EC 3.5.3.6) (Arginine dihydrolase) (AD)
0.713309	B1MKK0	MAB_1204	MAB_1204	0.487401	1	Secreted protein
0.713604	B1MAI3	MAB_2173	prcA	0.486805	1	Proteasome subunit alpha (20S proteasome alpha subunit) (Proteasome core protein PrcA)
0.713639	B1ME58	MAB_0019	gyrA	0.486734	1	DNA gyrase subunit A (EC 5.6.2.2)
0.713902	B1ML29	MAB_4605c	MAB_4605c	0.486203	1	Aldehyde dehydrogenase
0.713903	B1MH75	MAB_3882c	MAB_3882c	0.486201	1	Glycerol-3-phosphate dehydrogenase (EC 1.1.5.3)
0.714735	B1MD44	MAB_3087c	MAB_3087c	0.484521	1	Winged helix-turn-helix domain-containing protein
0.715026	B1MM34	MAB_4751	MAB_4751	0.483932	1	PNPLA domain-containing protein
0.715411	B1MP18	MAB_1987	MAB_1987	0.483155	1	Phospho-2-dehydro-3-deoxyheptonate aldolase (EC 2.5.1.54)
0.715782	B1MEI1	MAB_0145c	MAB_0145c	0.482409	1	Probable transcriptional regulator, TetR family
0.717964	B1MHQ4	MAB_4061c	MAB_4061c	0.478017	1	L,D-TPase catalytic domain-containing protein
0.718112	B1MJ04	MAB_0866	MAB_0866	0.47772	1	Probable molybdopterin-converting factor subunit 2 (MoaE)
0.720159	B1MG63	MAB_3734c	tsaD	0.473612	1	tRNA N6-adenosine threonylcarbamoyltransferase (EC 2.3.1.234) (N6-L-threonylcarbamoyladenine synthase) (t(6)A synthase) (t(6)A37 threonylcarbamoyladenosine biosynthesis protein TsaD) (tRNA threonylcarbamoyladenosine biosynthesis protein TsaD)
0.72191	B1MM21	MAB_4738c	MAB_4738c	0.470109	1	Amidohydrolase
0.722378	B1MEV5	MAB_3485	MAB_3485	0.469175	1	Histidinol-phosphatase (EC 3.1.3.15)
0.722964	B1MH53	MAB_0639c	psd	0.468004	1	Phosphatidylserine decarboxylase proenzyme (EC 4.1.1.65) [Cleaved into: Phosphatidylserine decarboxylase alpha chain; Phosphatidylserine decarboxylase beta chain]
0.723077	B1MEN0	MAB_0194	MAB_0194	0.467779	1	Dihydroxyacetone kinase family protein
0.723886	B1MG48	MAB_3719c	MAB_3719c	0.466166	1	Cholesterol oxidase ChoD
0.724031	B1MP09	MAB_1978c	MAB_1978c	0.465878	1	Acyl-CoA synthetase
0.724179	B1MC30	MAB_2722c	MAB_2722c	0.465582	1	Enoyl-[acyl-carrier-protein] reductase [NADH] (EC 1.3.1.9)
0.724305	B1MDV7	MAB_3350	MAB_3350	0.465331	1	Enoyl-CoA hydratase/isomerase
0.724527	B1MID0	MAB_0858	MAB_0858	0.464888	1	Hypothetical luciferase-like monooxygenase
0.726603	B1MKW9	MAB_4545	ilvD	0.46076	1	Dihydroxy-acid dehydratase (DAD) (EC 4.2.1.9)
0.7269	B1MI99	MAB_0827	MAB_0827	0.460171	1	Hypothetical short-chain dehydrogenase/reductase
0.727837	B1MKQ6	MAB_1260c	MAB_1260c	0.458312	1	Probable carbon starvation protein (CstA)
0.728958	B1MCE9	MAB_2841c	aroB	0.456092	1	3-dehydroquinate synthase (DHQS) (EC 4.2.3.4)
0.729386	B1MKW7	MAB_4543c	MAB_4543c	0.455245	1	DUF305 domain-containing protein
0.731431	B1MKQ3	MAB_1257	ispH	0.451206	1	4-hydroxy-3-methylbut-2-enyl diphosphate reductase (HMBPP reductase) (EC 1.17.7.4)
0.731466	B1MFF7	MAB_0257c	MAB_0257c	0.451138	1	Lipopolysaccharide assembly protein A domain-containing protein
0.731802	B1MJZ3	MAB_4430c	MAB_4430c	0.450475	1	Oxidoreductase
0.732874	B1MHX3	MAB_0698	purQ	0.448364	1	Phosphoribosylformylglycinamidine synthase subunit PurQ (FGAM synthase) (EC 6.3.5.3) (Formylglycinamide ribonucleotide amidotransferase subunit I) (FGAR amidotransferase I) (FGAR-AT I) (Glutaminase PurQ) (EC 3.5.1.2) (Phosphoribosylformylglycinamidine synthase subunit I)
0.733943	B1MLZ3	MAB_1484	rph	0.44626	1	Ribonuclease PH (RNase PH) (EC 2.7.7.56) (tRNA nucleotidyltransferase)
0.733959	B1MIQ9	MAB_4207	MAB_4207	0.446228	1	4-aminobutyrate aminotransferase (GabT)
0.73503	B1MI16	MAB_0742c	MAB_0742c	0.444124	1	Probable thioredoxin ThiX
0.735073	B1MLT5	MAB_1426	MAB_1426	0.44404	1	Cytochrome P450
0.735808	B1MHS1	MAB_4079	MAB_4079	0.442598	1	Hypothetical carboxyvinyl-carboxyphosphonate phosphorylmutase
0.736784	B1MPD2	MAB_2102	MAB_2102	0.440687	1	Probable peptidase
0.736818	B1MM42	MAB_4759	MAB_4759	0.440619	1	Probable nitroreductase
0.737144	B1MDE4	MAB_3188c	pyrH	0.439981	1	Uridylate kinase (UK) (EC 2.7.4.22) (Uridine monophosphate kinase) (UMP kinase) (UMPK)
0.738191	B1MNT7	MAB_1905	MAB_1905	0.437935	1	Phosphoglycerate mutase
0.738669	B1MJ03	MAB_0865	MAB_0865	0.437	1	Probable molybdopterin biosynthesis protein Mog
0.739323	B1MIE8	MAB_4096c	MAB_4096c	0.435723	1	Acyl-ACP thioesterase
0.739496	B1MEX3	MAB_3503	MAB_3503	0.435385	1	ABC transporter, ATP-binding protein
0.739903	B1MN12	MAB_1639c	MAB_1639c	0.434593	1	PemK-like protein
0.73992	B1MBN7	MAB_2577	MAB_2577	0.434559	1	TetR-family transcriptional regulator
0.739982	B1MDV0	MAB_3343	MAB_3343	0.434437	1	ACT domain-containing protein
0.740025	B1MMN3	MAB_1509	MAB_1509	0.434354	1	Transmembrane protein
0.740475	B1MII9	MAB_4137c	MAB_4137c	0.433477	1	Aspartate/tyrosine/aromatic aminotransferase
0.741884	B1MEA1	MAB_0065c	MAB_0065c	0.430734	1	Probable acyl-CoA dehydrogenase (FadE)
0.741925	B1MEX1	MAB_3501	MAB_3501	0.430654	1	Hydrolase
0.742235	B1MHW4	MAB_0689	purC	0.430052	1	Phosphoribosylaminoimidazole-succinocarboxamide synthase (EC 6.3.2.6) (SAICAR synthetase)
0.742319	B1MEW1	MAB_3491	MAB_3491	0.429888	1	ATP-dependent Clp protease
0.743611	B1MDI8	MAB_3231	MAB_3231	0.427381	1	Thioesterase domain-containing protein
0.745809	B1MB71	MAB_2411c	MAB_2411c	0.423122	1	CBS domain-containing protein
0.74586	B1MJJ3	MAB_1059c	MAB_1059c	0.423023	1	Luciferase-like domain-containing protein
0.747975	B1ML01	MAB_4577c	MAB_4577c	0.418939	1	NAD(P) transhydrogenase subunit beta (EC 7.1.1.1) (Nicotinamide nucleotide transhydrogenase subunit beta)
0.749644	B1MCA4	MAB_2796c	ribBA	0.415723	1	Riboflavin biosynthesis protein RibBA [Includes: 3,4-dihydroxy-2-butanone 4-phosphate synthase (DHBP synthase) (EC 4.1.99.12); GTP cyclohydrolase-2 (EC 3.5.4.25) (GTP cyclohydrolase II)]
0.750129	B1MHI5	MAB_3992c	hemC	0.414789	1	Porphobilinogen deaminase (PBG) (EC 2.5.1.61) (Hydroxymethylbilane synthase) (HMBS) (Pre-uroporphyrinogen synthase)
0.750417	B1MNY7	MAB_1956	MAB_1956	0.414236	1	Probable glycerate kinase
0.751997	B1MJ68	MAB_0932c	MAB_0932c	0.411201	1	Citrate synthase CitA
0.753289	B1MJH4	MAB_1040	MAB_1040	0.408724	1	ADP/GDP-polyphosphate phosphotransferase (EC 2.7.4.-) (Polyphosphate kinase PPK2)
0.755067	B1MIM1	MAB_4169	MAB_4169	0.405324	1	Possible lipid carrier protein or keto acyl-COA thiolase
0.757925	B1MLS6	MAB_1417	MAB_1417	0.399874	1	Lipoprotein LprC
0.758871	B1MBX8	MAB_2669c	hisC	0.398074	1	Histidinol-phosphate aminotransferase (EC 2.6.1.9) (Imidazole acetol-phosphate transaminase)
0.761552	B1MEY0	MAB_3510c	MAB_3510c	0.392986	1	Dienelactone hydrolase
0.762216	B1MG14	MAB_3685	MAB_3685	0.391728	1	AB hydrolase-1 domain-containing protein
0.762903	B1MCL0	MAB_2902	MAB_2902	0.390428	1	DUF1990 domain-containing protein
0.764485	B1MCD8	MAB_2830c	pyrC	0.387439	1	Dihydroorotase (DHOase) (EC 3.5.2.3)
0.764586	B1MKM8	MAB_1232c	MAB_1232c	0.38725	1	Probable cholesterol oxidase ChoD
0.764901	B1MN80	MAB_1707	MAB_1707	0.386655	1	Deoxyguanosinetriphosphate triphosphohydrolase-like protein
0.766982	B1MGH2	MAB_3843	MAB_3843	0.382735	1	UspA domain-containing protein
0.76714	B1MAV8	MAB_2298	coaE	0.382438	1	Dephospho-CoA kinase (EC 2.7.1.24) (Dephosphocoenzyme A kinase)
0.770736	B1MG34	MAB_3705	MAB_3705	0.375692	1	TetR family regulatory protein
0.770958	B1MP27	MAB_1996	MAB_1996	0.375277	1	Conserved hypothetical transmembrane protein
0.771062	B1ME43	MAB_0004	recF	0.375081	1	DNA replication and repair protein RecF
0.773116	B1MFZ1	MAB_3662c	upp	0.371243	1	Uracil phosphoribosyltransferase (EC 2.4.2.9) (UMP pyrophosphorylase) (UPRTase)
0.776919	B1MK48	MAB_4486	MAB_4486	0.364163	1	3-hydroxyisobutyrate dehydrogenase
0.777327	B1ML81	MAB_4657c	MAB_4657c	0.363406	1	Short-chain dehydrogenase/reductase
0.777691	B1MFZ9	MAB_3670c	add	0.362731	1	Adenosine deaminase (EC 3.5.4.4) (Adenosine aminohydrolase)
0.78022	B1MKZ4	MAB_4570c	MAB_4570c	0.358047	1	Probable enoyl-CoA hydratase/isomerase
0.782935	B1MHI3	MAB_3990c	MAB_3990c	0.353036	1	Delta-aminolevulinic acid dehydratase (EC 4.2.1.24)
0.78394	B1MEU4	MAB_3474c	MAB_3474c	0.351185	1	Cell division protein FtsX
0.785245	B1MHZ2	MAB_0718c	MAB_0718c	0.348786	1	NAD-dependent epimerase/dehydratase
0.786662	B1MGF6	MAB_3826c	MAB_3826c	0.346185	1	Thiolase-like protein type 1 additional C-terminal domain-containing protein
0.788027	B1MDK5	MAB_3248c	MAB_3248c	0.343684	1	OsmC family protein
0.789349	B1MH18	MAB_0604c	MAB_0604c	0.341265	1	CoA-transferase beta subunit
0.792483	B1MC00	MAB_2691c	ilvA	0.335548	1	L-threonine dehydratase (EC 4.3.1.19) (Threonine deaminase)
0.793467	B1MEG8	MAB_0132	pheA	0.333757	1	Prephenate dehydratase (PDT) (EC 4.2.1.51)
0.795736	B1MB49	MAB_2389	MAB_2389	0.329638	1	Possible fumarate reductase/succinate dehydrogenase
0.795896	B1ML75	MAB_4651c	MAB_4651c	0.329348	1	L-carnitine dehydratase
0.796094	B1MIQ5	MAB_4203	MAB_4203	0.32899	1	Aldehyde dehydrogenase
0.797185	B1MAJ3	MAB_2183	pafA	0.327013	1	Pup--protein ligase (EC 6.3.1.19) (Proteasome accessory factor A) (Pup-conjugating enzyme)
0.80357	B1MEI9	MAB_0153	serS	0.315505	1	Serine--tRNA ligase (EC 6.1.1.11) (Seryl-tRNA synthetase) (SerRS) (Seryl-tRNA(Ser/Sec) synthetase)
0.803741	B1MKT6	MAB_1290c	tpx	0.315198	1	Thiol peroxidase (Tpx) (EC 1.11.1.24) (Peroxiredoxin tpx) (Prx) (Thioredoxin peroxidase) (Thioredoxin-dependent peroxiredoxin)
0.80499	B1MLU2	MAB_1433	argS	0.312957	1	Arginine--tRNA ligase (EC 6.1.1.19) (Arginyl-tRNA synthetase) (ArgRS)
0.806618	B1MG69	MAB_3740c	MAB_3740c	0.310043	1	Glutamate decarboxylase (EC 4.1.1.15)
0.808153	B1MPF9	MAB_2129	MAB_2129	0.307299	1	Methionine synthase (EC 2.1.1.13) (5-methyltetrahydrofolate--homocysteine methyltransferase)
0.80845	B1MF16	MAB_3546	aroA	0.30677	1	3-phosphoshikimate 1-carboxyvinyltransferase (EC 2.5.1.19) (5-enolpyruvylshikimate-3-phosphate synthase) (EPSP synthase) (EPSPS)
0.808493	B1MNN3	MAB_1851	MAB_1851	0.306693	1	Probable acyl-CoA dehydrogenase FadE
0.808974	B1MEI3	MAB_0147c	MAB_0147c	0.305834	1	ESX secretion-associated protein EspG
0.809146	B1MDL3	MAB_3256c	rnc	0.305529	1	Ribonuclease 3 (EC 3.1.26.3) (Ribonuclease III) (RNase III)
0.809937	B1MGG8	MAB_3839c	MAB_3839c	0.304118	1	Transcriptional regulator, AsnC family
0.810127	B1MGG3	MAB_3834c	MAB_3834c	0.303781	1	Possible L-lactate dehydrogenase (Cytochrome) LldD1
0.811157	B1MEE9	MAB_0113	MAB_0113	0.301947	1	DUF955 domain-containing protein
0.812208	B1MEP2	MAB_0206	MAB_0206	0.300079	1	Possible aminotransferase/cysteine desulfurase
0.8174	B1MAJ6	MAB_2186	MAB_2186	0.290887	1	Protein pafC
0.818055	B1MAL1	MAB_2201	MAB_2201	0.289729	1	Probable cobalamin biosynthesis protein CobN
0.819403	B1MDD9	MAB_3183c	MAB_3183c	0.287355	1	Probable dienelactone hydrolase
0.824425	B1MMY5	MAB_1612	obg	0.278539	1	GTPase Obg (EC 3.6.5.-) (GTP-binding protein Obg)
0.825188	B1MEV2	MAB_3482	MAB_3482	0.277206	1	ferredoxin--NADP(+) reductase (EC 1.18.1.2)
0.826137	B1MG40	MAB_3711	MAB_3711	0.275546	1	Nucleoside hydrolase IunH
0.831307	B1MC91	MAB_2783c	MAB_2783c	0.266548	1	Nucleotide-binding protein MAB_2783c
0.833753	B1MC31	MAB_2723c	MAB_2723c	0.262307	1	3-oxoacyl-[ACP] reductase (MabA)
0.835466	B1MMV0	MAB_1577c	MAB_1577c	0.259347	1	DUF1542 domain-containing protein
0.840278	B1MAK2	MAB_2192	MAB_2192	0.251061	1	Probable dipeptidase PepE
0.842519	B1ME45	MAB_0006	gyrB	0.24722	1	DNA gyrase subunit B (EC 5.6.2.2)
0.845755	B1MH38	MAB_0624	MAB_0624	0.241688	1	Probable hydratase/decarboxylase
0.849322	B1MHJ1	MAB_3998	MAB_3998	0.235617	1	DUF1254 domain-containing protein
0.850542	B1MJY6	MAB_4423	MAB_4423	0.233546	1	Succinate dehydrogenase, iron-sulfur subunit
0.851838	B1MIW7	MAB_4265c	clpB	0.231349	1	Chaperone protein ClpB
0.854835	B1MFG7	MAB_0267	MAB_0267	0.226283	1	tRNA adenosine deaminase
0.85599	B1MDP8	MAB_3291	MAB_3291	0.224333	1	Possible hydrolase MutT/NUDIX
0.859957	B1MIJ7	MAB_4145	MAB_4145	0.217663	1	alpha,alpha-trehalose-phosphate synthase (ADP-forming) (EC 2.4.1.347)
0.860968	B1MF00	MAB_3530c	MAB_3530c	0.215968	1	Hydroxylase for synthesis of 2-methylthio-cis-ribozeatin in tRNA
0.861162	B1MJQ5	MAB_4340c	MAB_4340c	0.215644	1	Probable fatty-acid-CoA synthetase FadD
0.861432	B1MAJ1	MAB_2181c	MAB_2181c	0.215192	1	amidase (EC 3.5.1.4)
0.864532	B1MIE6	MAB_4094c	MAB_4094c	0.210008	1	Probable 3-hydroxybutyryl-CoA dehydrogenase
0.867253	B1MN35	MAB_1662c	MAB_1662c	0.205475	1	assimilatory sulfite reductase (ferredoxin) (EC 1.8.7.1)
0.870117	B1MHK3	MAB_4010c	MAB_4010c	0.200719	1	Diacylglycerol kinase catalytic domain protein
0.872157	B1MBY4	MAB_2675	MAB_2675	0.19734	1	Nudix hydrolase domain-containing protein
0.872906	B1MJ91	MAB_0955c	MAB_0955c	0.196102	1	histidine kinase (EC 2.7.13.3)
0.88814	B1MKC4	MAB_1128c	metG	0.171141	1	Methionine--tRNA ligase (EC 6.1.1.10) (Methionyl-tRNA synthetase) (MetRS)
0.889044	B1MNX6	MAB_1945c	MAB_1945c	0.169674	1	Dihydrolipoamide acetyltransferase component of pyruvate dehydrogenase complex (EC 2.3.1.-)
0.889306	B1MHD9	MAB_3946c	MAB_3946c	0.169249	1	Short chain dehydrogenase/reductase
0.889468	B1MD87	MAB_3131c	infB	0.168986	1	Translation initiation factor IF-2
0.892219	B1MIL1	MAB_4159	MAB_4159	0.16453	1	Probable acyl-CoA dehydrogenase
0.894218	B1MHE0	MAB_3947	MAB_3947	0.161301	1	Possible oxidoreductase
0.926299	B1MIE7	MAB_4095c	MAB_4095c	0.110451	1	isocitrate lyase (EC 4.1.3.1) (Isocitrase) (Isocitratase)
1.05492	B1MLR2	MAB_1403	deaD	-0.0771275	1	ATP-dependent RNA helicase DeaD (EC 3.6.4.13) (Cold-shock DEAD box protein A)
1.06681	B1MK85	MAB_1087	MAB_1087	-0.0933069	1	Molybdopterin molybdenumtransferase (EC 2.10.1.1)
1.08182	B1MAK9	MAB_2199c	MAB_2199c	-0.113464	1	Probable precorrin-8X methylmutase CobH
1.11152	B1MF08	MAB_3538	MAB_3538	-0.152529	1	DAGKc domain-containing protein
1.12663	B1MFT8	MAB_0389c	MAB_0389c	-0.172019	1	Regulatory protein
1.12764	B1MB69	MAB_2409c	glcB	-0.173307	1	Malate synthase G (EC 2.3.3.9)
1.12914	B1MPH2	MAB_2142	nuoI	-0.175219	1	NADH-quinone oxidoreductase subunit I (EC 7.1.1.-) (NADH dehydrogenase I subunit I) (NDH-1 subunit I)
1.15145	B1MLS8	MAB_1419c	MAB_1419c	-0.203456	1	Phosphoglycerate/bisphosphoglycerate mutase
1.15686	B1MHA9	MAB_3916c	MAB_3916c	-0.210216	1	Probable conserved secreted protein
1.1582	B1MDZ1	MAB_3384c	MAB_3384c	-0.211891	1	ABC transporter, ATP-binding protein
1.15853	B1MCI0	MAB_2872c	hisS	-0.2123	1	Histidine--tRNA ligase (EC 6.1.1.21) (Histidyl-tRNA synthetase) (HisRS)
1.15969	B1MCP9	MAB_2942	MAB_2942	-0.213737	1	AB hydrolase-1 domain-containing protein
1.1643	B1MIX1	MAB_4269	MAB_4269	-0.219465	1	nitric oxide dioxygenase (EC 1.14.12.17)
1.16522	B1MCU2	MAB_2985c	MAB_2985c	-0.220603	1	Coproporphyrinogen III oxidase (EC 1.3.3.15)
1.17608	B1MJG1	MAB_1027	MAB_1027	-0.233985	1	Bacteriophage protein
1.17621	B1MC63	MAB_2755c	MAB_2755c	-0.23415	1	Glutathione synthase/ribosomal protein S6 modification enzyme
1.17713	B1MAX2	MAB_2312	MAB_2312	-0.235277	1	UspA domain-containing protein
1.18103	B1MMW8	MAB_1595	MAB_1595	-0.240045	1	Probable ferredoxin oxidoreductase, beta subunit
1.18179	B1MMV7	MAB_1584	MAB_1584	-0.240972	1	Mycothiol-dependent maleylpyruvate isomerase metal-binding domain-containing protein
1.18433	B1MEB9	MAB_0083	MAB_0083	-0.244071	1	Transcriptional regulator, MarR family
1.18459	B1MB81	MAB_2421c	MAB_2421c	-0.244389	1	PknH-like extracellular domain-containing protein
1.1879	B1MDM7	MAB_3270c	MAB_3270c	-0.248418	1	Probable lipase/esterase LipN
1.18992	B1MIF5	MAB_4103c	MAB_4103c	-0.250862	1	Probable methyltransferase
1.19004	B1MLD7	MAB_4714c	car	-0.251015	1	Carboxylic acid reductase (CAR) (EC 1.2.1.-) (ATP/NADPH-dependent carboxylic acid reductase)
1.19104	B1MBY1	MAB_2672c	MAB_2672c	-0.25222	1	nicotinate-nucleotide diphosphorylase (carboxylating) (EC 2.4.2.19) (Quinolinate phosphoribosyltransferase [decarboxylating])
1.19375	B1MH08	MAB_0594c	MAB_0594c	-0.255499	1	Probable acyl-CoA dehydrogenase FadE
1.19491	B1ML11	MAB_4587c	MAB_4587c	-0.256897	1	Putative S-adenosyl-L-methionine-dependent methyltransferase MAB_4587c (EC 2.1.1.-)
1.19714	B1MD91	MAB_3135c	nusA	-0.25959	1	Transcription termination/antitermination protein NusA
1.19745	B1ME48	MAB_0009	MAB_0009	-0.259965	1	DUF3558 domain-containing protein
1.20003	B1MGI1	MAB_3852c	MAB_3852c	-0.263069	1	Transcriptional regulator, TetR family
1.20068	B1MPD9	MAB_2109	MAB_2109	-0.263851	1	Phosphoglycerate/bisphosphoglycerate mutase
1.2024	B1MF03	MAB_3533c	MAB_3533c	-0.265921	1	Cobyrinic acid a,c-diamide synthase
1.20371	B1MB51	MAB_2391	MAB_2391	-0.267491	1	ABC1 atypical kinase-like domain-containing protein
1.20739	B1MB14	MAB_2354	tyrS	-0.271896	1	Tyrosine--tRNA ligase (EC 6.1.1.1) (Tyrosyl-tRNA synthetase) (TyrRS)
1.21042	B1MGH8	MAB_3849c	fusA	-0.275507	1	Elongation factor G (EF-G)
1.21346	B1MDQ5	MAB_3298c	gltX	-0.279121	1	Glutamate--tRNA ligase (EC 6.1.1.17) (Glutamyl-tRNA synthetase) (GluRS)
1.21445	B1MJ85	MAB_0949c	MAB_0949c	-0.280301	1	Hypothetical aminotransferase
1.21689	B1MGI5	MAB_3856c	MAB_3856c	-0.283204	1	Lipoprotein LprB
1.21745	B1MGQ0	MAB_0485	MAB_0485	-0.283857	1	Oxidoreductase
1.22081	B1MKG1	MAB_1165	eno	-0.287833	1	Enolase (EC 4.2.1.11) (2-phospho-D-glycerate hydro-lyase) (2-phosphoglycerate dehydratase)
1.22134	B1MN47	MAB_1674c	MAB_1674c	-0.288459	1	amidase (EC 3.5.1.4)
1.22482	B1MF10	MAB_3540c	MAB_3540c	-0.292569	1	Probable two component sensor kinase
1.22661	B1MNZ9	MAB_1968c	MAB_1968c	-0.294678	1	Cytochrome bc1 complex cytochrome c subunit (EC 7.1.1.8)
1.22716	B1MMX7	MAB_1604	MAB_1604	-0.295328	1	tetrahydrofolate synthase (EC 6.3.2.17) (Tetrahydrofolylpolyglutamate synthase)
1.22869	B1MHL9	MAB_4026c	MAB_4026c	-0.297116	1	Probable transcriptional regulatory protein TetR
1.23038	B1MDY3	MAB_3376	MAB_3376	-0.299107	1	Activator of Hsp90 ATPase homologue 1/2-like C-terminal domain-containing protein
1.23312	B1MHP2	MAB_4049c	gpmA	-0.302317	1	2,3-bisphosphoglycerate-dependent phosphoglycerate mutase (BPG-dependent PGAM) (PGAM) (Phosphoglyceromutase) (dPGM) (EC 5.4.2.11)
1.24417	B1MC20	MAB_2712c	MAB_2712c	-0.315186	1	Methylmalonyl-CoA mutase small subunit (EC 5.4.99.2)
1.24476	B1MN76	MAB_1703	MAB_1703	-0.315867	1	Probable aminotransferase
1.24527	B1MMK6	MAB_4923c	leuS	-0.316458	1	Leucine--tRNA ligase (EC 6.1.1.4) (Leucyl-tRNA synthetase) (LeuRS)
1.24798	B1MN32	MAB_1659c	MAB_1659c	-0.319597	1	sulfate adenylyltransferase (EC 2.7.7.4)
1.24821	B1MMI1	MAB_4898c	MAB_4898c	-0.319864	1	Single-stranded DNA-binding protein (SSB)
1.24902	B1MJW9	MAB_4406	MAB_4406	-0.3208	1	Isochorismatase/Phenazine biosynthesis protein PhzD
1.25096	B1MLZ5	MAB_1486c	MAB_1486c	-0.323035	1	Oxidoreductase
1.25329	B1MCJ0	MAB_2882c	ruvB	-0.325726	1	Holliday junction branch migration complex subunit RuvB (EC 3.6.4.-)
1.25332	B1MK46	MAB_4484	MAB_4484	-0.325757	1	Probable aldehyde dehydrogenase
1.25336	B1MBV9	MAB_2650	MAB_2650	-0.325804	1	Membrane protein, MmpL family
1.25443	B1MJ17	MAB_0879	MAB_0879	-0.327031	1	HTH-type transcriptional regulator MarR
1.25746	B1MCD6	MAB_2828c	carA	-0.330514	1	Carbamoyl phosphate synthase small chain (EC 6.3.5.5) (Carbamoyl phosphate synthetase glutamine chain)
1.26267	B1MDR0	MAB_3303c	leuB	-0.336473	1	3-isopropylmalate dehydrogenase (EC 1.1.1.85) (3-IPM-DH) (Beta-IPM dehydrogenase) (IMDH)
1.26311	B1MIA3	MAB_0831	MAB_0831	-0.336976	1	Cyclase
1.26316	B1MEU7	MAB_3477c	MAB_3477c	-0.337033	1	MscS Mechanosensitive ion channel
1.26679	B1MF60	MAB_3591c	MAB_3591c	-0.34118	1	DNA-binding response regulator MtrA
1.26851	B1MCB6	MAB_2808c	MAB_2808c	-0.34314	1	Riboflavin biosynthesis protein RibD [Includes: Diaminohydroxyphosphoribosylaminopyrimidine deaminase (DRAP deaminase) (EC 3.5.4.26) (Riboflavin-specific deaminase); 5-amino-6-(5-phosphoribosylamino)uracil reductase (EC 1.1.1.193) (HTP reductase)]
1.26914	B1MDJ8	MAB_3241c	ftsY	-0.343851	1	Signal recognition particle receptor FtsY (SRP receptor) (EC 3.6.5.4)
1.27054	B1MKG4	MAB_1168	MAB_1168	-0.345447	1	exopolyphosphatase (EC 3.6.1.11)
1.27921	B1MNY4	MAB_1953c	cobT	-0.355258	1	Nicotinate-nucleotide--dimethylbenzimidazole phosphoribosyltransferase (NN:DBI PRT) (EC 2.4.2.21) (N(1)-alpha-phosphoribosyltransferase)
1.28002	B1MKJ9	MAB_1203	mca	-0.356171	1	Mycothiol S-conjugate amidase (EC 3.5.1.115)
1.2844	B1MHJ4	MAB_4001c	MAB_4001c	-0.361099	1	2-nitropropane dioxygenase, NPD
1.28483	B1MC57	MAB_2749c	MAB_2749c	-0.36158	1	FeS assembly protein SufB
1.28661	B1MFX2	MAB_0423c	MAB_0423c	-0.363575	1	Conserved hypothetical membrane protein
1.28757	B1MCB8	MAB_2810c	MAB_2810c	-0.364646	1	Probable Fmu protein (SUN protein)
1.2881	B1MFA4	MAB_3636c	MAB_3636c	-0.365245	1	Probable acyl-CoA dehydrogenase
1.29217	B1MMQ7	MAB_1534	MAB_1534	-0.369801	1	Helicase HerA-like C-terminal domain-containing protein
1.29233	B1MKE3	MAB_1147c	prs	-0.369976	1	Ribose-phosphate pyrophosphokinase (RPPK) (EC 2.7.6.1) (5-phospho-D-ribosyl alpha-1-diphosphate synthase) (Phosphoribosyl diphosphate synthase) (Phosphoribosyl pyrophosphate synthase) (P-Rib-PP synthase) (PRPP synthase) (PRPPase)
1.29383	B1MFX8	MAB_0429	MAB_0429	-0.371644	1	Oligopeptide ABC transporter,ATP-binding protein
1.29589	B1MDQ3	MAB_3296	MAB_3296	-0.373943	1	Pyridoxamine 5'-phosphate oxidase putative domain-containing protein
1.29849	B1MGB9	MAB_3789c	MAB_3789c	-0.376834	1	Possible protease IV SppA (Endopeptidase IV)
1.30036	B1MLX5	MAB_1466c	MAB_1466c	-0.378909	1	Possible lipoprotein peptidase LpqM
1.30071	B1MJL3	MAB_4297c	dcd	-0.379298	1	dCTP deaminase, dUMP-forming (EC 3.5.4.30) (Bifunctional dCTP deaminase:dUTPase) (DCD-DUT)
1.30135	B1MMZ1	MAB_1618	proA	-0.380011	1	Gamma-glutamyl phosphate reductase (GPR) (EC 1.2.1.41) (Glutamate-5-semialdehyde dehydrogenase) (Glutamyl-gamma-semialdehyde dehydrogenase) (GSA dehydrogenase)
1.30399	B1MEY4	MAB_3514c	MAB_3514c	-0.382931	1	Possible transmembrane cation transporter
1.30454	B1MDC5	MAB_3169c	ispG	-0.383544	1	4-hydroxy-3-methylbut-2-en-1-yl diphosphate synthase (flavodoxin) (EC 1.17.7.3) (1-hydroxy-2-methyl-2-(E)-butenyl 4-diphosphate synthase)
1.30543	B1MB30	MAB_2370	MAB_2370	-0.384524	1	Pseudouridine synthase (EC 5.4.99.-)
1.31087	B1MD78	MAB_3122	MAB_3122	-0.390529	1	Acyl-CoA dehydrogenase
1.31294	B1MDY1	MAB_3374c	MAB_3374c	-0.392801	1	Metal-dependent hydrolase
1.31299	B1MN34	MAB_1661c	cysH	-0.392854	1	Adenosine 5'-phosphosulfate reductase (APS reductase) (EC 1.8.4.10) (5'-adenylylsulfate reductase) (Thioredoxin-dependent 5'-adenylylsulfate reductase)
1.31895	B1ME75	MAB_0037c	MAB_0037c	-0.399385	1	protein-serine/threonine phosphatase (EC 3.1.3.16)
1.31983	B1MGU2	MAB_0527c	MAB_0527c	-0.400352	1	Possible monooxygenase (Luciferase-like)
1.32023	B1MBZ6	MAB_2687c	MAB_2687c	-0.400789	1	8-amino-7-oxononanoate synthase (EC 2.3.1.47) (7-keto-8-amino-pelargonic acid synthase) (8-amino-7-ketopelargonate synthase)
1.32056	B1MER1	MAB_3441c	cobB	-0.401155	1	NAD-dependent protein deacylase (EC 2.3.1.286) (Regulatory protein SIR2 homolog)
1.32193	B1MC47	MAB_2739c	MAB_2739c	-0.402641	1	Thioredoxin
1.32219	B1MLN4	MAB_1375	MAB_1375	-0.402933	1	Probable sugar ABC transporter, ATP-binding protein SugC
1.32368	B1MEU5	MAB_3475c	ftsE	-0.404554	1	Cell division ATP-binding protein FtsE
1.32612	B1MJ71	MAB_0935c	MAB_0935c	-0.407207	1	Fatty-acid--CoA ligase FadD
1.32725	B1MP37	MAB_2006	murG	-0.408439	1	UDP-N-acetylglucosamine--N-acetylmuramyl-(pentapeptide) pyrophosphoryl-undecaprenol N-acetylglucosamine transferase (EC 2.4.1.227) (Undecaprenyl-PP-MurNAc-pentapeptide-UDPGlcNAc GlcNAc transferase)
1.32787	B1MP76	MAB_2045	MAB_2045	-0.409119	1	Hydrolase (Alpha/beta fold)
1.3279	B1MD18	MAB_3061c	MAB_3061c	-0.409142	1	DUF3046 domain-containing protein
1.3299	B1MJ00	MAB_0862c	MAB_0862c	-0.411315	1	Helicase XPB/Ssl2 N-terminal domain-containing protein
1.33115	B1MLQ0	MAB_1391	MAB_1391	-0.412672	1	Transcriptional regulator
1.33149	B1MGY2	MAB_0568	MAB_0568	-0.413045	1	CarD-like transcriptional regulator
1.33156	B1MMZ4	MAB_1621	nadD	-0.41312	1	Probable nicotinate-nucleotide adenylyltransferase (EC 2.7.7.18) (Deamido-NAD(+) diphosphorylase) (Deamido-NAD(+) pyrophosphorylase) (Nicotinate mononucleotide adenylyltransferase) (NaMN adenylyltransferase)
1.33232	B1MC44	MAB_2736c	MAB_2736c	-0.413937	1	Probable macrolide ABC transporter, ATP-binding protein
1.33887	B1MLX1	MAB_1462c	MAB_1462c	-0.421012	1	VOC domain-containing protein
1.34	B1MLM5	MAB_1366c	MAB_1366c	-0.422233	1	Iron-sulfur cluster carrier protein
1.34289	B1MCY6	MAB_3029	MAB_3029	-0.425346	1	Iron-dependent repressor IdeR
1.34312	B1MP32	MAB_2001	murE	-0.425591	1	UDP-N-acetylmuramoyl-L-alanyl-D-glutamate--2,6-diaminopimelate ligase (EC 6.3.2.13) (Meso-A2pm-adding enzyme) (Meso-diaminopimelate-adding enzyme) (UDP-MurNAc-L-Ala-D-Glu:meso-diaminopimelate ligase) (UDP-MurNAc-tripeptide synthetase) (UDP-N-acetylmuramyl-tripeptide synthetase)
1.346	B1MHU9	MAB_0673	MAB_0673	-0.42868	1	DNA-binding response regulator PhoP
1.34993	B1MB96	MAB_2436	MAB_2436	-0.432884	1	Alanine and proline-rich secreted protein Apa (Fibronectin attachment protein)
1.3506	B1MD04	MAB_3047c	MAB_3047c	-0.433605	1	Transmembrane protein
1.35411	B1MAK0	MAB_2190	MAB_2190	-0.43734	1	DUF4333 domain-containing protein
1.35425	B1MDJ3	MAB_3236c	MAB_3236c	-0.437489	1	Probable amidohydrolase
1.35451	B1MM38	MAB_4755c	MAB_4755c	-0.437773	1	Metallo-beta-lactamase domain-containing protein
1.36187	B1MN82	MAB_1709c	MAB_1709c	-0.445586	1	Uncharacterized protein
1.36378	B1MH72	MAB_3879	MAB_3879	-0.447615	1	ABC1 atypical kinase-like domain-containing protein
1.36797	B1MEJ0	MAB_0154	MAB_0154	-0.452033	1	Uncharacterized protein
1.36846	B1MDP3	MAB_3286c	ddl	-0.452559	1	D-alanine--D-alanine ligase (EC 6.3.2.4) (D-Ala-D-Ala ligase) (D-alanylalanine synthetase)
1.3688	B1MF81	MAB_3612c	MAB_3612c	-0.452915	1	dTDP-rhamnosyltransferase
1.36961	B1MEZ7	MAB_3527	MAB_3527	-0.453762	1	Transcriptional regulator, TetR family
1.37395	B1MBD5	MAB_2475c	MAB_2475c	-0.458325	1	Activator of Hsp90 ATPase homologue 1/2-like C-terminal domain-containing protein
1.37648	B1MHD4	MAB_3941c	MAB_3941c	-0.460982	1	Quercetin 2,3-dioxygenase
1.37755	B1MLK9	MAB_1348	MAB_1348	-0.462102	1	DivIVA domain-containing protein
1.37796	B1MAK3	MAB_2193c	MAB_2193c	-0.462529	1	Pyridoxamine 5'-phosphate oxidase putative domain-containing protein
1.37824	B1MPF5	MAB_2125c	MAB_2125c	-0.462829	1	Nitroreductase domain-containing protein
1.37906	B1MBD3	MAB_2473c	MAB_2473c	-0.463682	1	N-acetyltransferase domain-containing protein
1.38227	B1MLQ7	MAB_1398c	MAB_1398c	-0.467036	1	Oxidoreductase
1.38298	B1MC19	MAB_2711c	MAB_2711c	-0.467775	1	methylmalonyl-CoA mutase (EC 5.4.99.2)
1.38327	B1MEM8	MAB_0192c	MAB_0192c	-0.468084	1	Probable oxidoreductase
1.38702	B1MAM2	MAB_2212	MAB_2212	-0.471985	1	Probable polyketide synthase
1.38749	B1ME66	MAB_0028c	MAB_0028c	-0.47248	1	Low molecular weight protein antigen 6 PH domain-containing protein
1.38915	B1MGS9	MAB_0514	MAB_0514	-0.474205	1	Probable oxidoreductase EphD
1.38966	B1MLB3	MAB_4690c	MAB_4690c	-0.474734	1	Probable non-ribosomal peptide synthetase PstA
1.39064	B1MP08	MAB_1977	MAB_1977	-0.475749	1	Methyltransferase
1.39232	B1MLQ2	MAB_1393c	MAB_1393c	-0.477487	1	Multifunctional 2-oxoglutarate metabolism enzyme (EC 1.2.4.2) (EC 2.2.1.5) (EC 2.3.1.61) (EC 4.1.1.71) (2-hydroxy-3-oxoadipate synthase) (2-oxoglutarate carboxy-lyase) (2-oxoglutarate decarboxylase) (Alpha-ketoglutarate decarboxylase) (Alpha-ketoglutarate-glyoxylate carboligase)
1.39392	B1MMU2	MAB_1569	MAB_1569	-0.479144	1	DUF5130 domain-containing protein
1.39409	B1MFA5	MAB_3637c	MAB_3637c	-0.479319	1	Aminoglycoside phosphotransferase
1.39894	B1MDD1	MAB_3175c	rlmN	-0.484331	1	Probable dual-specificity RNA methyltransferase RlmN (EC 2.1.1.192) (23S rRNA (adenine(2503)-C(2))-methyltransferase) (23S rRNA m2A2503 methyltransferase) (Ribosomal RNA large subunit methyltransferase N) (tRNA (adenine(37)-C(2))-methyltransferase) (tRNA m2A37 methyltransferase)
1.40222	B1MLY9	MAB_1480	MAB_1480	-0.487715	1	Probable cysteine synthase
1.40284	B1MGV0	MAB_0535	MAB_0535	-0.488349	1	Dihydropteroate synthase (DHPS) (EC 2.5.1.15) (Dihydropteroate pyrophosphorylase)
1.40307	B1MGT3	MAB_0518c	ppa	-0.488589	1	Inorganic pyrophosphatase (EC 3.6.1.1) (Pyrophosphate phospho-hydrolase) (PPase)
1.4101	B1MMM5	MAB_4942	MAB_4942	-0.495796	1	N-acetylmuramoyl-L-alanine amidase CwlM
1.41514	B1MML7	MAB_4934c	MAB_4934c	-0.50095	1	Poly(A) polymerase PcnA
1.4153	B1MFX5	MAB_0426	MAB_0426	-0.501111	1	Probable peptide ABC transporter DppA
1.42035	B1MMT1	MAB_1558c	MAB_1558c	-0.506245	1	Probable amidase
1.42164	B1MG85	MAB_3756c	MAB_3756c	-0.507558	1	FtsK/SpoIIIE family protein
1.42274	B1MNU7	MAB_1915	MAB_1915	-0.508667	1	Probable fatty-acid-coa ligase FadD
1.42459	B1MDI7	MAB_3230c	MAB_3230c	-0.510543	1	SnoaL-like domain-containing protein
1.42539	B1MJV7	MAB_4393	MAB_4393	-0.511355	1	Carboxyltransferase domain-containing protein
1.42555	B1MFY9	MAB_3660	MAB_3660	-0.51152	1	Purine nucleoside phosphorylase (EC 2.4.2.1) (Inosine-guanosine phosphorylase)
1.42676	B1MBX5	MAB_2666c	priA	-0.512744	1	Phosphoribosyl isomerase A (1-(5-phosphoribosyl)-5-[(5-phosphoribosylamino)methylideneamino] imidazole-4-carboxamide isomerase) (EC 5.3.1.16) (N-(5'-phosphoribosyl)anthranilate isomerase) (PRAI) (EC 5.3.1.24) (Phosphoribosylformimino-5-aminoimidazole carboxamide ribotide isomerase)
1.42728	B1ML19	MAB_4595c	MAB_4595c	-0.513266	1	Mce family protein
1.4284	B1MCU7	MAB_2990c	dxs	-0.5144	1	1-deoxy-D-xylulose-5-phosphate synthase (EC 2.2.1.7) (1-deoxyxylulose-5-phosphate synthase) (DXP synthase) (DXPS)
1.43001	B1MDP6	MAB_3289	fbiD	-0.516026	1	Phosphoenolpyruvate guanylyltransferase (PEP guanylyltransferase) (EC 2.7.7.105)
1.43055	B1MBC9	MAB_2469	MAB_2469	-0.516573	1	Barstar (barnase inhibitor) domain-containing protein
1.43092	B1MB32	MAB_2372	der	-0.51694	1	GTPase Der (GTP-binding protein EngA)
1.43094	B1MG28	MAB_3699c	MAB_3699c	-0.516968	1	Non-specific serine/threonine protein kinase
1.43324	B1MLK1	MAB_1340	MAB_1340	-0.519283	1	Cytokinin riboside 5'-monophosphate phosphoribohydrolase (EC 3.2.2.n1)
1.43326	B1MD66	MAB_3110	MAB_3110	-0.519296	1	Manganese transport regulator
1.43569	B1ME71	MAB_0033c	MAB_0033c	-0.521742	1	Serine/threonine-protein kinase PknB (EC 2.7.11.1)
1.43758	B1ML13	MAB_4589c	MAB_4589c	-0.523646	1	Phosphotransferase
1.43953	B1MF59	MAB_3590c	MAB_3590c	-0.525599	1	Sensor histidine kinase MtrB (EC 2.7.13.3)
1.43974	B1MD77	MAB_3121c	MAB_3121c	-0.525807	1	DUF2277 domain-containing protein
1.44123	B1MHW5	MAB_0690	MAB_0690	-0.527301	1	Probable protease II PrtB
1.44143	B1MD96	MAB_3140c	proS	-0.5275	1	Proline--tRNA ligase (EC 6.1.1.15) (Prolyl-tRNA synthetase) (ProRS)
1.4429	B1MKY3	MAB_4559	MAB_4559	-0.528967	1	Long-chain-fatty-acid CoA ligase
1.44476	B1MI02	MAB_0728	purM	-0.530835	1	Phosphoribosylformylglycinamidine cyclo-ligase (EC 6.3.3.1) (AIR synthase) (AIRS) (Phosphoribosyl-aminoimidazole synthetase)
1.44617	B1MGE8	MAB_3818c	rplW	-0.532232	1	Large ribosomal subunit protein uL23 (50S ribosomal protein L23)
1.45119	B1MEX7	MAB_3507	MAB_3507	-0.537232	1	ABC transporter, ATP-binding protein
1.45168	B1MCI6	MAB_2878c	MAB_2878c	-0.537723	1	Solute-binding protein family 5 domain-containing protein
1.4539	B1MNM4	MAB_1842c	MAB_1842c	-0.539923	1	Catalase-related peroxidase (EC 1.11.1.-)
1.45526	B1MN75	MAB_1702	glyQS	-0.541275	1	Glycine--tRNA ligase (EC 6.1.1.14) (Glycyl-tRNA synthetase) (GlyRS)
1.45614	B1MDU1	MAB_3334c	gatB	-0.542144	1	Aspartyl/glutamyl-tRNA(Asn/Gln) amidotransferase subunit B (Asp/Glu-ADT subunit B) (EC 6.3.5.-)
1.45706	B1MK05	MAB_4442c	MAB_4442c	-0.543062	1	Probable acetyl-CoA acyltransferase
1.45712	B1MFB0	MAB_3642	MAB_3642	-0.543121	1	Hypothetical SufE-like protein
1.45841	B1MFY7	MAB_3658c	MAB_3658c	-0.544397	1	Peptidase/amidohydrolase
1.45924	B1MJQ2	MAB_4337	MAB_4337	-0.545222	1	Hydrolase, alpha/beta fold
1.46287	B1MMJ0	MAB_4907	MAB_4907	-0.548804	1	Myo-inositol-1-phosphate synthase
1.46924	B1MEI5	MAB_0149c	MAB_0149c	-0.555067	1	PE domain-containing protein
1.47277	B1MIS1	MAB_4219	thiE	-0.558535	1	Thiamine-phosphate synthase (TP synthase) (TPS) (EC 2.5.1.3) (Thiamine-phosphate pyrophosphorylase) (TMP pyrophosphorylase) (TMP-PPase)
1.4739	B1MK77	MAB_1079	MAB_1079	-0.559642	1	Molybdopterin biosynthesis protein
1.47741	B1MG19	MAB_3690	MAB_3690	-0.563072	1	Lipoprotein
1.47763	B1MH40	MAB_0626	MAB_0626	-0.563281	1	4-hydroxy-2-oxovalerate aldolase 1 (HOA 1) (EC 4.1.3.39) (4-hydroxy-2-keto-pentanoic acid aldolase 1) (4-hydroxy-2-oxopentanoate aldolase 1)
1.48106	B1MMZ2	MAB_1619	MAB_1619	-0.566629	1	AAA+ ATPase domain-containing protein
1.48154	B1MDQ2	MAB_3295	MAB_3295	-0.567095	1	Transcriptional regulator, IclR family
1.48332	B1MN08	MAB_1635	MAB_1635	-0.568825	1	Circularly permuted ATP-grasp type 2 domain-containing protein
1.48436	B1MIY3	MAB_4281c	MAB_4281c	-0.569838	1	ATPase
1.48524	B1MF71	MAB_3602c	MAB_3602c	-0.570696	1	TobH protein
1.48589	B1MD24	MAB_3067c	MAB_3067c	-0.571327	1	35 kDa protein
1.48722	B1ML31	MAB_4607c	MAB_4607c	-0.572618	1	Putative S-adenosyl-L-methionine-dependent methyltransferase MAB_4607c (EC 2.1.1.-)
1.48839	B1MMX9	MAB_1606	ndk	-0.57375	1	Nucleoside diphosphate kinase (NDK) (NDP kinase) (EC 2.7.4.6) (Nucleoside-2-P kinase)
1.4952	B1MIX3	MAB_4271c	dnaJ	-0.580336	1	Chaperone protein DnaJ
1.50215	B1MIP1	MAB_4189	MAB_4189	-0.587033	1	Probable exodeoxyribonuclease III protein XthA
1.5041	B1MB39	MAB_2379	MAB_2379	-0.588903	1	Hypothetical lipoprotein LpqH
1.50633	B1MBV5	MAB_2646c	MAB_2646c	-0.591036	1	Tryptophan-associated transmembrane protein
1.50746	B1MEA0	MAB_0064c	MAB_0064c	-0.592115	1	Probable lipase LipE
1.51335	B1MHP8	MAB_4055c	MAB_4055c	-0.597748	1	Acyl-CoA synthetase
1.5134	B1MN18	MAB_1645	MAB_1645	-0.597791	1	DUF3298 domain-containing protein
1.51453	B1MDN8	MAB_3281	MAB_3281	-0.598873	1	Enoyl-CoA hydratase/isomerase
1.51496	B1MBT8	MAB_2629	MAB_2629	-0.599283	1	SnoaL-like domain-containing protein
1.51527	B1MGA2	MAB_3773c	rpsM	-0.599579	1	Small ribosomal subunit protein uS13 (30S ribosomal protein S13)
1.51584	B1MMM3	MAB_4940	MAB_4940	-0.600117	1	Thioredoxin reductase (EC 1.8.1.9)
1.51729	B1MCF4	MAB_2846	MAB_2846	-0.601496	1	Probable transcriptional regulator, TetR family
1.52463	B1MLJ3	MAB_1332	MAB_1332	-0.608463	1	Probable fatty-acid-CoA ligase FadD
1.52523	B1MDW9	MAB_3362c	MAB_3362c	-0.609027	1	Electron transfer flavoprotein alpha-subunit FixB
1.52533	B1MGK4	MAB_0439	MAB_0439	-0.609119	1	Uncharacterized protein
1.52813	B1MFF8	MAB_0258c	MAB_0258c	-0.611772	1	Dihydropicolinate reductase
1.52918	B1ML32	MAB_4608	MAB_4608	-0.612761	1	3-oxoacyl-[acyl-carrier-protein] synthase 1 KasA
1.53219	B1MCK9	MAB_2901c	MAB_2901c	-0.615595	1	Acyl-coenzyme A thioesterase THEM4 (EC 3.1.2.2) (Thioesterase superfamily member 4)
1.5388	B1MD73	MAB_3117c	MAB_3117c	-0.62181	1	Possible 4'-phosphopantetheinyl transferase
1.53889	B1MKV7	MAB_4533	MAB_4533	-0.621894	1	CoA-binding domain-containing protein
1.54154	B1MMT3	MAB_1560	ettA	-0.624374	1	Energy-dependent translational throttle protein EttA (EC 3.6.1.-) (Translational regulatory factor EttA)
1.54215	B1MJH2	MAB_1038	MAB_1038	-0.624947	1	DNA-(apurinic or apyrimidinic site) lyase (EC 4.2.99.18)
1.54306	B1MN51	MAB_1678c	MAB_1678c	-0.625794	1	Ferric uptake regulator FurB
1.54687	B1MIS5	MAB_4223	MAB_4223	-0.629354	1	Probable glutamine-binding protein GlnH
1.54768	B1MCE5	MAB_2837c	efp	-0.630105	1	Elongation factor P (EF-P)
1.54865	B1MC89	MAB_2781c	whiA	-0.631007	1	Probable cell division protein WhiA
1.55066	B1MDU8	MAB_3341c	gatA	-0.632882	1	Glutamyl-tRNA(Gln) amidotransferase subunit A (Glu-ADT subunit A) (EC 6.3.5.7)
1.55158	B1MGX6	MAB_0562c	disA	-0.633734	1	DNA integrity scanning protein DisA (Cyclic di-AMP synthase) (c-di-AMP synthase) (Diadenylate cyclase) (EC 2.7.7.85)
1.55269	B1MDE3	MAB_3187c	frr	-0.634771	1	Ribosome-recycling factor (RRF) (Ribosome-releasing factor)
1.55606	B1MC55	MAB_2747c	MAB_2747c	-0.637894	1	Probable conserved ABC transporter, ATP-binding protein
1.55649	B1MMY3	MAB_1610	rplU	-0.638298	1	Large ribosomal subunit protein bL21 (50S ribosomal protein L21)
1.55815	B1MD64	MAB_3108c	rpsO	-0.639836	1	Small ribosomal subunit protein uS15 (30S ribosomal protein S15)
1.55861	B1MK32	MAB_4470c	MAB_4470c	-0.640263	1	F5/8 type C domain-containing protein
1.56231	B1MP38	MAB_2007	murC	-0.643681	1	UDP-N-acetylmuramate--L-alanine ligase (EC 6.3.2.8) (UDP-N-acetylmuramoyl-L-alanine synthetase)
1.5661	B1MEV1	MAB_3481	MAB_3481	-0.647172	1	Probable acyl-CoA dehydrogenase FadE
1.568	B1MFR5	MAB_0366	MAB_0366	-0.648924	1	Luciferase-like domain-containing protein
1.57668	B1MGW1	MAB_0546	MAB_0546	-0.656891	1	Probable ATP-dependent Clp protease ATP-binding subunit
1.57736	B1MFF9	MAB_0259c	MAB_0259c	-0.657509	1	Short-chain dehydrogenase/reductase
1.57854	B1MB20	MAB_2360	nadK	-0.658595	1	NAD kinase (EC 2.7.1.23) (ATP-dependent NAD kinase)
1.58099	B1MG89	MAB_3760	MAB_3760	-0.66083	1	Type VII secretion system protein EccE domain-containing protein
1.58438	B1MFQ2	MAB_0353	MAB_0353	-0.663922	1	PknH-like extracellular domain-containing protein
1.58635	B1MEV4	MAB_3484c	MAB_3484c	-0.665713	1	Uncharacterized protein
1.58738	B1MK70	MAB_4508	MAB_4508	-0.666649	1	Membrane protein, MmpL
1.58754	B1MGY8	MAB_0574c	MAB_0574c	-0.66679	1	LamB/YcsF family protein
1.59125	B1MEE5	MAB_0109c	MAB_0109c	-0.670163	1	Copper resistance protein, CopC family
1.59246	B1ME72	MAB_0034c	MAB_0034c	-0.671256	1	non-specific serine/threonine protein kinase (EC 2.7.11.1)
1.59254	B1MMJ3	MAB_4910c	MAB_4910c	-0.671327	1	Aminoglycoside phosphotransferase
1.59303	B1MGC7	MAB_3797c	rplF	-0.671771	1	Large ribosomal subunit protein uL6 (50S ribosomal protein L6)
1.59386	B1MEU8	MAB_3478c	prfB	-0.672522	1	Peptide chain release factor 2 (RF-2)
1.59656	B1MG81	MAB_3752c	rplM	-0.674969	1	Large ribosomal subunit protein uL13 (50S ribosomal protein L13)
1.59669	B1MN81	MAB_1708	dnaG	-0.675084	1	DNA primase (EC 2.7.7.101)
1.60386	B1MEI4	MAB_0148c	MAB_0148c	-0.681546	1	PPE family protein
1.60391	B1MLH1	MAB_1310	bipA	-0.681591	1	Large ribosomal subunit assembly factor BipA (EC 3.6.5.-) (GTP-binding protein BipA)
1.60495	B1MCP2	MAB_2935c	MAB_2935c	-0.682533	1	Polysaccharide deacetylase family protein
1.60569	B1MGX7	MAB_0563	MAB_0563	-0.683191	1	Acyl-coenzyme A thioesterase THEM4 (EC 3.1.2.2) (Thioesterase superfamily member 4)
1.60774	B1MEY8	MAB_3518	MAB_3518	-0.685031	1	Possible DNA-methyltransferase
1.61079	B1MJJ8	MAB_1064	purH	-0.687771	1	Bifunctional purine biosynthesis protein PurH [Includes: Phosphoribosylaminoimidazolecarboxamide formyltransferase (EC 2.1.2.3) (AICAR transformylase); IMP cyclohydrolase (EC 3.5.4.10) (ATIC) (IMP synthase) (Inosinicase)]
1.61453	B1MPC6	MAB_2096c	MAB_2096c	-0.691115	1	MutT/NUDIX-like protein
1.61793	B1MMW7	MAB_1594	MAB_1594	-0.694146	1	Probable ferredoxin oxidoreductase, alpha subunit
1.62313	B1MG73	MAB_3744	MAB_3744	-0.698781	1	Alpha/beta hydrolase
1.62318	B1MI25	MAB_0751c	MAB_0751c	-0.698821	1	Phosphate-specific transport system accessory protein PhoU
1.62335	B1MCU5	MAB_2988	MAB_2988	-0.698977	1	HRDC domain-containing protein
1.62963	B1MKD5	MAB_1139	ispE	-0.704548	1	4-diphosphocytidyl-2-C-methyl-D-erythritol kinase (CMK) (EC 2.7.1.148) (4-(cytidine-5'-diphospho)-2-C-methyl-D-erythritol kinase)
1.63057	B1MAZ2	MAB_2332c	MAB_2332c	-0.70538	1	Methylated-DNA:protein-cysteine methyltransferase
1.63148	B1MKK2	MAB_1206	MAB_1206	-0.706182	1	SnoaL-like domain-containing protein
1.63278	B1MB66	MAB_2406	MAB_2406	-0.707333	1	HTH-type transcriptional regulator
1.63388	B1MCY9	MAB_3032	MAB_3032	-0.708298	1	NAD(P)(+) transhydrogenase (Si-specific) (EC 1.6.1.1) (NAD(P)(+) transhydrogenase [B-specific])
1.63455	B1MNR0	MAB_1878c	acpP	-0.708897	1	Acyl carrier protein (ACP)
1.6352	B1MH42	MAB_0628	MAB_0628	-0.709468	1	AAA domain-containing protein
1.63749	B1MIP8	MAB_4196	thiC	-0.711487	1	Phosphomethylpyrimidine synthase (EC 4.1.99.17) (Hydroxymethylpyrimidine phosphate synthase) (HMP-P synthase) (HMP-phosphate synthase) (HMPP synthase) (Thiamine biosynthesis protein ThiC)
1.64072	B1MD62	MAB_3106c	pnp	-0.714329	1	Polyribonucleotide nucleotidyltransferase (EC 2.7.7.8) (Polynucleotide phosphorylase) (PNPase)
1.64199	B1MN91	MAB_4949c	MAB_4949c	-0.715445	1	Probable chromosome partitioning protein ParB
1.64393	B1MIE0	MAB_4088c	MAB_4088c	-0.717153	1	Possible mycolic acid synthase UmaA1
1.64574	B1MES2	MAB_3452c	MAB_3452c	-0.718736	1	Carboxylic ester hydrolase (EC 3.1.1.-)
1.64589	B1MHD8	MAB_3945	menB	-0.718866	1	1,4-dihydroxy-2-naphthoyl-CoA synthase (DHNA-CoA synthase) (EC 4.1.3.36)
1.64774	B1MKS5	MAB_1279	MAB_1279	-0.720491	1	Probable 3-demethylubiquinone-9 3-methyltransferase
1.64871	B1MJM1	MAB_4306	MAB_4306	-0.721338	1	Transglutaminase-like protein
1.65076	B1MNR7	MAB_1885	MAB_1885	-0.723129	1	Lipoprotein
1.65483	B1MBT2	MAB_2623c	MAB_2623c	-0.726682	1	Branched-chain amino acid ABC transporter (LivG)
1.65645	B1MFH4	MAB_0274c	MAB_0274c	-0.728096	1	DUF4334 domain-containing protein
1.65652	B1MAK1	MAB_2191c	MAB_2191c	-0.728154	1	Probable 5'-3' exonuclease
1.6601	B1MI03	MAB_0729c	MAB_0729c	-0.731274	1	DUF3073 domain-containing protein
1.66234	B1MCG4	MAB_2856c	MAB_2856c	-0.733219	1	Zinc-ribbon domain-containing protein
1.66254	B1MB24	MAB_2364	pyrG	-0.733387	1	CTP synthase (EC 6.3.4.2) (Cytidine 5'-triphosphate synthase) (Cytidine triphosphate synthetase) (CTP synthetase) (CTPS) (UTP--ammonia ligase)
1.66428	B1MP46	MAB_2015c	MAB_2015c	-0.734898	1	Activator of Hsp90 ATPase homologue 1/2-like C-terminal domain-containing protein
1.66519	B1MCN4	MAB_2927c	MAB_2927c	-0.735687	1	Hydrolase
1.66593	B1MI27	MAB_0753c	MAB_0753c	-0.736331	1	tRNA-dihydrouridine synthase (EC 1.3.1.-)
1.66602	B1MKX1	MAB_4547	MAB_4547	-0.736408	1	Probable aldehyde dehydrogenase
1.66764	B1MLF6	MAB_1295c	MAB_1295c	-0.737811	1	Probable O-methyltransferase OMT
1.68613	B1MMN7	MAB_1513	acpS	-0.753714	1	Holo-[acyl-carrier-protein] synthase (Holo-ACP synthase) (EC 2.7.8.7) (4'-phosphopantetheinyl transferase AcpS)
1.68762	B1MHK1	MAB_4008c	MAB_4008c	-0.754988	1	Deazaflavin-dependent nitroreductase
1.68767	B1MB82	MAB_2422c	MAB_2422c	-0.755031	1	PknH-like extracellular domain-containing protein
1.69022	B1MG17	MAB_3688	metXA	-0.757215	1	Homoserine O-acetyltransferase (HAT) (EC 2.3.1.31) (Homoserine transacetylase) (HTA)
1.69023	B1MK24	MAB_4462c	MAB_4462c	-0.757216	1	Ribosome maturation factor RimP
1.69222	B1MB31	MAB_2371	cmk	-0.758914	1	Cytidylate kinase (CK) (EC 2.7.4.25) (Cytidine monophosphate kinase) (CMP kinase)
1.69848	B1MJB7	MAB_0981c	MAB_0981c	-0.764245	1	Possible enoyl-CoA hydratase/isomerase
1.70215	B1MD61	MAB_3105c	MAB_3105c	-0.767355	1	Hypothetical protease
1.70225	B1MD98	MAB_3142c	MAB_3142c	-0.767441	1	Transmembrane efflux protein
1.70329	B1MNR2	MAB_1880c	MAB_1880c	-0.76832	1	Regulator of polyketide synthase expression
1.70363	B1MFF4	MAB_0254c	MAB_0254c	-0.768614	1	Phosphoglycerate mutase
1.70383	B1MDT6	MAB_3329c	MAB_3329c	-0.768781	1	Transcriptional regulator, MarR family
1.70863	B1MHY7	MAB_0713	purF	-0.772837	1	Amidophosphoribosyltransferase (ATase) (EC 2.4.2.14) (Glutamine phosphoribosylpyrophosphate amidotransferase) (GPATase)
1.71206	B1MGK3	MAB_0438c	MAB_0438c	-0.775733	1	DUF5343 domain-containing protein
1.71425	B1MMY9	MAB_1616	MAB_1616	-0.777582	1	Secreted protein
1.71783	B1MAK8	MAB_2198c	MAB_2198c	-0.780589	1	Probable cobalamin biosynthesis protein CobI
1.71824	B1MGY7	MAB_0573	MAB_0573	-0.780928	1	Glycerophosphoryl diester phosphodiesterase (GlpQ)
1.71928	B1MIA5	MAB_0833	MAB_0833	-0.781804	1	Short-chain dehydrogenase/reductase
1.71947	B1MCT5	MAB_2978	MAB_2978	-0.781961	1	Arabinosyltransferase AftC
1.72081	B1MBD0	MAB_2470c	katG	-0.783085	1	Catalase-peroxidase (CP) (EC 1.11.1.21) (Peroxidase/catalase)
1.72109	B1MD79	MAB_3123	MAB_3123	-0.783319	1	Acyl-CoA dehydrogenase
1.72329	B1MKB4	MAB_1118c	MAB_1118c	-0.785161	1	Uncharacterized protein
1.727	B1MFF2	MAB_0252	MAB_0252	-0.788272	1	Alpha/beta hydrolase
1.72737	B1MAV4	MAB_2294c	MAB_2294c	-0.788581	1	Probable monooxygenase
1.72852	B1MB16	MAB_2356	MAB_2356	-0.789537	1	Tetratrico peptide repeat group 5 domain-containing protein
1.72891	B1MH56	MAB_0642	MAB_0642	-0.789866	1	Glyoxalase/bleomycin resistance protein
1.73663	B1MG61	MAB_3732c	groS	-0.796286	1	Co-chaperonin GroES (10 kDa chaperonin) (Chaperonin-10) (Cpn10)
1.73816	B1MG00	MAB_3671c	MAB_3671c	-0.797559	1	Probable thymidine phosphorylase DeoA
1.73923	B1MCB7	MAB_2809c	rpe	-0.798451	1	Ribulose-phosphate 3-epimerase (EC 5.1.3.1)
1.73936	B1MHA5	MAB_3912	MAB_3912	-0.798556	1	UPF0234 protein MAB_3912
1.7407	B1MFV6	MAB_0407c	MAB_0407c	-0.799667	1	Calcineurin-like phosphoesterase domain-containing protein
1.74398	B1MDJ4	MAB_3237c	ffh	-0.802387	1	Signal recognition particle protein (EC 3.6.5.4) (Fifty-four homolog)
1.74822	B1MN14	MAB_1641	MAB_1641	-0.805888	1	Propionate 3-nitronate monooxygenase
1.75294	B1MMI9	MAB_4906	MAB_4906	-0.809774	1	Transcriptional regulator, PadR family
1.75443	B1MLH7	MAB_1316	mshB	-0.811	1	1D-myo-inositol 2-acetamido-2-deoxy-alpha-D-glucopyranoside deacetylase (GlcNAc-Ins deacetylase) (EC 3.5.1.103) (N-acetyl-1-D-myo-inositol 2-amino-2-deoxy-alpha-D-glucopyranoside deacetylase)
1.75818	B1MCF9	MAB_2851c	alaS	-0.814086	1	Alanine--tRNA ligase (EC 6.1.1.7) (Alanyl-tRNA synthetase) (AlaRS)
1.75919	B1MDX0	MAB_3363c	MAB_3363c	-0.814915	1	Electron transfer flavoprotein subunit beta (Electron transfer flavoprotein small subunit)
1.75965	B1MFG5	MAB_0265	MAB_0265	-0.815286	1	Glycolipid-binding family protein
1.76123	B1MFW0	MAB_0411c	MAB_0411c	-0.816582	1	Anion transporter ATPase
1.7636	B1MF70	MAB_3601c	MAB_3601c	-0.818521	1	mannose-6-phosphate isomerase (EC 5.3.1.8)
1.77352	B1MF12	MAB_3542c	MAB_3542c	-0.826612	1	Putative zinc-finger domain-containing protein
1.77386	B1MIH3	MAB_4121c	MAB_4121c	-0.826893	1	Transcriptional regulator, MerR family
1.7773	B1MDV3	MAB_3346	MAB_3346	-0.829686	1	Phosphoribosylglycinamide formyltransferase
1.77818	B1MFG1	MAB_0261	MAB_0261	-0.8304	1	Probable amino acid ABC transporter, substrate binding
1.77862	B1MFP8	MAB_0349c	MAB_0349c	-0.830757	1	Hydrolase, alpha/beta fold
1.77958	B1MML3	MAB_4930	MAB_4930	-0.831539	1	TIGR03084 family protein
1.78164	B1ML23	MAB_4599c	MAB_4599c	-0.833204	1	Mce family protein
1.78766	B1MFH9	MAB_0279c	MAB_0279c	-0.838069	1	DNA ligase (ATP) (EC 6.5.1.1)
1.7878	B1MLT0	MAB_1421	MAB_1421	-0.838182	1	Endonuclease GajA/Old nuclease/RecF-like AAA domain-containing protein
1.78873	B1MDI0	MAB_3223c	MAB_3223c	-0.838939	1	Signal peptidase I (EC 3.4.21.89)
1.78892	B1MDV8	MAB_3351c	MAB_3351c	-0.839089	1	Nitroreductase
1.79547	B1MLW5	MAB_1456c	MAB_1456c	-0.844362	1	Corrinoid adenosyltransferase (EC 2.5.1.17) (Cob(II)alamin adenosyltransferase) (Cob(II)yrinic acid a,c-diamide adenosyltransferase) (Cobinamide/cobalamin adenosyltransferase)
1.79819	B1MC90	MAB_2782c	MAB_2782c	-0.846547	1	Putative gluconeogenesis factor
1.80066	B1MI06	MAB_0732c	MAB_0732c	-0.848529	1	Peroxynitrite isomerase (EC 5.99.-.-) (Ferric nitrobindin) (Nb(III))
1.80342	B1MAH2	MAB_2162	mpa	-0.850733	1	Proteasome-associated ATPase (AAA ATPase forming ring-shaped complexes) (ARC) (Mycobacterial proteasome ATPase)
1.80454	B1MN39	MAB_1666	dnaJ	-0.851629	1	Chaperone protein DnaJ
1.80541	B1MF82	MAB_3613c	MAB_3613c	-0.852326	1	dTDP-4-dehydrorhamnose reductase (EC 1.1.1.133)
1.80562	B1MDH2	MAB_3217	MAB_3217	-0.852491	1	CsbD-like domain-containing protein
1.80747	B1MHS6	MAB_0650	groL	-0.853973	1	Chaperonin GroEL (EC 5.6.1.7) (60 kDa chaperonin) (Chaperonin-60) (Cpn60)
1.80838	B1MGY1	MAB_0567c	MAB_0567c	-0.854697	1	Lipoprotein lpqE
1.80898	B1MIA4	MAB_0832	MAB_0832	-0.855174	1	Transcriptional regulator, TetR family
1.80919	B1MEF8	MAB_0122	MAB_0122	-0.855346	1	DUF4328 domain-containing protein
1.80977	B1MG60	MAB_3731c	groL	-0.85581	1	Chaperonin GroEL (EC 5.6.1.7) (60 kDa chaperonin) (Chaperonin-60) (Cpn60)
1.81113	B1MMQ6	MAB_1533c	orn	-0.856893	1	Oligoribonuclease (EC 3.1.-.-)
1.81233	B1MIV7	MAB_4255	MAB_4255	-0.857844	1	VTT domain-containing protein
1.81825	B1MHH0	MAB_3977c	MAB_3977c	-0.862551	1	Histidine phosphatase family protein
1.82604	B1MHK4	MAB_4011c	MAB_4011c	-0.868718	1	Xylose isomerase-like TIM barrel domain-containing protein
1.8348	B1ME24	MAB_3417c	MAB_3417c	-0.875624	1	Probable NADPH-dependent FMN reductase
1.83577	B1MCC2	MAB_2814	MAB_2814	-0.876382	1	Probable lipase LipH
1.83594	B1MCE2	MAB_2834c	htm	-0.876522	1	2-heptyl-1-hydroxyquinolin-4(1H)-one methyltransferase (HQNO methyltransferase) (HQNO-MTase) (EC 2.1.1.374) (Heterocyclic toxin methyltransferase)
1.83767	B1MHE4	MAB_3951	MAB_3951	-0.877879	1	DUF3349 domain-containing protein
1.83991	B1MIG5	MAB_4113	MAB_4113	-0.879639	1	Glucose-1-phosphate thymidylyltransferase (EC 2.7.7.24)
1.84485	B1MB33	MAB_2373	MAB_2373	-0.883502	1	Mannose-specific lectin
1.84812	B1MH79	MAB_3886c	MAB_3886c	-0.886058	1	Putative S-adenosyl-L-methionine-dependent methyltransferase MAB_3886c (EC 2.1.1.-)
1.85072	B1MID9	MAB_4087	MAB_4087	-0.88809	1	Polyphosphate kinase-2-related domain-containing protein
1.85309	B1MLK6	MAB_1345	MAB_1345	-0.889935	1	Dihydropteroate synthase (DHPS) (EC 2.5.1.15) (Dihydropteroate pyrophosphorylase)
1.85804	B1MKL7	MAB_1221	MAB_1221	-0.893785	1	Possible 4-carboxymuconolactone decarboxylase
1.86079	B1MF77	MAB_3608	MAB_3608	-0.895917	1	F420-0:gamma-glutamyl ligase
1.86193	B1MMZ8	MAB_1625	MAB_1625	-0.896799	1	DegV domain-containing protein
1.86678	B1MGM8	MAB_0463c	MAB_0463c	-0.900551	1	Probable oxidase (Copper-binding protein)
1.8688	B1MK06	MAB_4443	MAB_4443	-0.902109	1	Probable 3-oxoacyl-[acyl-carrier protein] reductase
1.86915	B1MCJ6	MAB_2888c	MAB_2888c	-0.902386	1	Probable transcriptional regulatory protein MAB_2888c
1.87942	B1MAZ4	MAB_2334	pheS	-0.910288	1	Phenylalanine--tRNA ligase alpha subunit (EC 6.1.1.20) (Phenylalanyl-tRNA synthetase alpha subunit) (PheRS)
1.8806	B1MKC1	MAB_1125c	MAB_1125c	-0.911189	1	Hypothetical acetyltransferase, GNAT family
1.88116	B1MIX4	MAB_4272c	grpE	-0.911619	1	Protein GrpE (HSP-70 cofactor)
1.88427	B1MK84	MAB_1086	MAB_1086	-0.914007	1	UTP--glucose-1-phosphate uridylyltransferase (EC 2.7.7.9)
1.88968	B1MB62	MAB_2402	gcvH	-0.918145	1	Glycine cleavage system H protein
1.89218	B1MDX2	MAB_3365	MAB_3365	-0.920048	1	1,4-alpha-glucan-branching protein
1.89356	B1MAM5	MAB_2215	MAB_2215	-0.921099	1	Uncharacterized protein
1.89712	B1MKB9	MAB_1123	rsmI	-0.92381	1	Ribosomal RNA small subunit methyltransferase I (EC 2.1.1.198) (16S rRNA 2'-O-ribose C1402 methyltransferase) (rRNA (cytidine-2'-O-)-methyltransferase RsmI)
1.89876	B1MAS2	MAB_2262c	MAB_2262c	-0.925055	1	Mycobactin import ATP-binding/permease protein IrtA
1.8997	B1MB57	MAB_2397	secA	-0.92577	1	Protein translocase subunit SecA (EC 7.4.2.8)
1.90393	B1MGV5	MAB_0540	MAB_0540	-0.928977	1	Chalcone/stilbene synthase
1.9049	B1MF74	MAB_3605	MAB_3605	-0.929715	1	Exonuclease
1.90496	B1MC60	MAB_2752	MAB_2752	-0.929763	1	Probable ATP-binding protein ABC transporter
1.90576	B1MKL6	MAB_1220	MAB_1220	-0.930363	1	Probable dehydrogenase/reductase
1.90689	B1MAJ2	MAB_2182c	MAB_2182c	-0.931224	1	Hypothetical glycosyl transferase
1.91308	B1MD07	MAB_3050	MAB_3050	-0.935897	1	Glutamate ABC transporter, ATP-binding protein
1.9131	B1MMI2	MAB_4899c	rpsF	-0.935911	1	Small ribosomal subunit protein bS6 (30S ribosomal protein S6)
1.91389	B1MAW1	MAB_2301	MAB_2301	-0.936504	1	Membrane protein, mmpL
1.91491	B1ML10	MAB_4586c	MAB_4586c	-0.937277	1	Putative S-adenosyl-L-methionine-dependent methyltransferase MAB_4586c (EC 2.1.1.-)
1.91604	B1MB44	MAB_2384	MAB_2384	-0.93813	1	Uncharacterized protein
1.91781	B1MJY3	MAB_4420	MAB_4420	-0.939457	1	Uncharacterized protein
1.91984	B1MFM9	MAB_0330	MAB_0330	-0.940986	1	Beta-lactamase
1.92202	B1MFY6	MAB_3657	MAB_3657	-0.942623	1	Gamma-glutamylcyclotransferase
1.92622	B1MNN0	MAB_1848	MAB_1848	-0.945774	1	Uncharacterized protein
1.92893	B1MKD9	MAB_1143c	rplY	-0.9478	1	Large ribosomal subunit protein bL25 (General stress protein CTC)
1.93091	B1MKX4	MAB_4550c	MAB_4550c	-0.94928	1	DUF2786 domain-containing protein
1.9355	B1MFF1	MAB_0251	MAB_0251	-0.952704	1	Uncharacterized protein
1.93803	B1MBH1	MAB_2511	MAB_2511	-0.954589	1	Alternative sigma factor SigF
1.94268	B1MFM5	MAB_0326	MAB_0326	-0.958046	1	Transcriptional regulator, MarR family
1.94277	B1MGY6	MAB_0572	MAB_0572	-0.958115	1	Uncharacterized tRNA/rRNA methyltransferase MAB_0572 (EC 2.1.1.-)
1.94365	B1MGE1	MAB_3811c	rpsQ	-0.958767	1	Small ribosomal subunit protein uS17
1.94365	B1MHI8	MAB_3995	MAB_3995	-0.958769	1	Hydrolase
1.94947	B1MC51	MAB_2743	MAB_2743	-0.963085	1	27 kDa lipoprotein antigen
1.95639	B1MNQ5	MAB_1873c	MAB_1873c	-0.968192	1	TetR family transcriptional regulator
1.95836	B1MM68	MAB_4785	MAB_4785	-0.969647	1	DoxX family protein
1.96046	B1MGV9	MAB_0544	lysS	-0.971189	1	Lysine--tRNA ligase (EC 6.1.1.6) (Lysyl-tRNA synthetase) (LysRS)
1.96069	B1MDP0	MAB_3283c	ung	-0.971362	1	Uracil-DNA glycosylase (UDG) (EC 3.2.2.27)
1.96305	B1MCU3	MAB_2986c	hemE	-0.973098	1	Uroporphyrinogen decarboxylase (UPD) (URO-D) (EC 4.1.1.37)
1.96394	B1MF49	MAB_3580c	secA	-0.973748	1	Protein translocase subunit SecA (EC 7.4.2.8)
1.9671	B1ME18	MAB_3411	MAB_3411	-0.976068	1	DUF2200 domain-containing protein
1.96978	B1MB01	MAB_2341	argR	-0.978032	1	Arginine repressor
1.97233	B1MDB2	MAB_3156c	MAB_3156c	-0.979899	1	Probable Cob(I)alamin adenosyltransferase (CobO)
1.97652	B1MLV1	MAB_1442	prfA	-0.982961	1	Peptide chain release factor 1 (RF-1)
1.98046	B1MEE4	MAB_0108c	MAB_0108c	-0.985832	1	Uncharacterized protein
1.98591	B1MG86	MAB_3757	MAB_3757	-0.989801	1	EccD-like transmembrane domain-containing protein
1.98775	B1MMM4	MAB_4941	MAB_4941	-0.991138	1	Thioredoxin
1.99069	B1MEK7	MAB_0171	MAB_0171	-0.993268	1	UDP-galactofuranosyl transferase GlfT2
1.99075	B1MG80	MAB_3751c	rpsI	-0.993315	1	Small ribosomal subunit protein uS9
1.99394	B1MHP7	MAB_4054c	MAB_4054c	-0.995625	1	Pyridoxamine 5'-phosphate oxidase putative domain-containing protein
1.99735	B1MKD8	MAB_1142c	pth	-0.998087	1	Peptidyl-tRNA hydrolase (PTH) (EC 3.1.1.29)
1.99746	B1MK36	MAB_4474	MAB_4474	-0.998168	1	DUF3068 domain-containing protein
1.99838	B1MDV2	MAB_3345c	ligA	-0.998828	1	DNA ligase (EC 6.5.1.2) (Polydeoxyribonucleotide synthase [NAD(+)])
1.9996	B1MK64	MAB_4502c	pckG	-0.99971	1	Phosphoenolpyruvate carboxykinase [GTP] (PEP carboxykinase) (PEPCK) (EC 4.1.1.32) (GTP-dependent phosphoenolpyruvate carboxykinase) (GTP-PEPCK)
2.00564	B1MB92	MAB_2432c	MAB_2432c	-1.00406	1	Short chain dehydrogenase/reductase
2.00787	B1MC01	MAB_2692c	MAB_2692c	-1.00567	1	Nitroreductase
2.02041	B1MCJ8	MAB_2890c	pdxT	-1.01465	1	Pyridoxal 5'-phosphate synthase subunit PdxT (EC 4.3.3.6) (Pdx2) (Pyridoxal 5'-phosphate synthase glutaminase subunit) (EC 3.5.1.2)
2.02067	B1MGC5	MAB_3795c	rpsE	-1.01484	1	Small ribosomal subunit protein uS5 (30S ribosomal protein S5)
2.02751	B1MPD3	MAB_2103	MAB_2103	-1.01971	1	YbhB/YbcL family Raf kinase inhibitor-like protein
2.0353	B1MHH2	MAB_3979c	MAB_3979c	-1.02524	1	Nitroreductase family deazaflavin-dependent oxidoreductase
2.03546	B1MIZ8	MAB_0860c	MAB_0860c	-1.02536	1	DNA 3'-5' helicase (EC 5.6.2.4)
2.03566	B1MP48	MAB_2017	MAB_2017	-1.0255	1	Cell wall synthesis protein Wag31 (Antigen 84)
2.03718	B1MEL4	MAB_0178	MAB_0178	-1.02658	1	Hypothetical cutinase
2.04028	B1MFW3	MAB_0414	MAB_0414	-1.02876	1	Possible hydrolase (Beta-lactamase-like)
2.04104	B1MGU3	MAB_0528c	MAB_0528c	-1.0293	1	Probable epoxide hydrolase EphA
2.04222	B1MN06	MAB_1633	MAB_1633	-1.03014	1	DNA polymerase III delta subunit
2.04304	B1MC33	MAB_2725c	MAB_2725c	-1.03072	1	DUF58 domain-containing protein
2.04351	B1MEJ7	MAB_0161	MAB_0161	-1.03105	1	Probable transcriptional regulator, LysR family
2.04442	B1ME10	MAB_3403c	MAB_3403c	-1.03169	1	DUF3349 domain-containing protein
2.05199	B1MD72	MAB_3116c	truB	-1.03702	1	tRNA pseudouridine synthase B (EC 5.4.99.25) (tRNA pseudouridine(55) synthase) (Psi55 synthase) (tRNA pseudouridylate synthase) (tRNA-uridine isomerase)
2.0543	B1MEA8	MAB_0072c	MAB_0072c	-1.03865	1	Short chain dehydrogenase/reductase
2.0551	B1MCG6	MAB_2858c	MAB_2858c	-1.03921	1	DUF403 domain-containing protein
2.06066	B1MP21	MAB_1990	MAB_1990	-1.04311	1	DNA-binding protein
2.06136	B1MCD2	MAB_2824c	MAB_2824c	-1.0436	1	Integration host factor (MihF)
2.06614	B1MEV8	MAB_3488	MAB_3488	-1.04694	1	Secreted protein
2.0719	B1MKW6	MAB_4542c	MAB_4542c	-1.05096	1	Regulated in copper repressor
2.07383	B1MAW4	MAB_2304c	MAB_2304c	-1.05229	1	DUF5078 domain-containing protein
2.07529	B1MB29	MAB_2369	MAB_2369	-1.05331	1	Hypothetical segregation and condensation protein B
2.08298	B1MMZ5	MAB_1622	rsfS	-1.05865	1	Ribosomal silencing factor RsfS
2.08354	B1MKH4	MAB_1178c	MAB_1178c	-1.05904	1	Protein PS1
2.09254	B1MMT9	MAB_1566c	MAB_1566c	-1.06526	1	Hemoglobin-like protein HbO
2.09723	B1MFQ7	MAB_0358	MAB_0358	-1.06849	1	Hypothetical conserved membrane protein PknM or conserved lipoprotein LppH
2.09833	B1MIM9	MAB_4177c	MAB_4177c	-1.06924	1	Sulfotransferase
2.1004	B1MNT4	MAB_1902	MAB_1902	-1.07066	1	Aminotransferase (EC 2.6.1.-)
2.10331	B1ML09	MAB_4585c	MAB_4585c	-1.07266	1	Putative S-adenosyl-L-methionine-dependent methyltransferase MAB_4585c (EC 2.1.1.-)
2.1058	B1MK79;B1MK78	MAB_1080; MAB_1081	MAB_1080; MAB_1081	-1.07437	2	Hypothetical porin
2.1118	B1MAY5	MAB_2325	MAB_2325	-1.07847	1	Short-chain dehydrogenase/reductase
2.11595	B1MH89	MAB_3896c	MAB_3896c	-1.08131	1	UPF0336 protein MAB_3896c
2.11647	B1MGZ3	MAB_0579c	MAB_0579c	-1.08166	1	Transcriptional regulator, TetR family
2.11734	B1MAL5	MAB_2205	MAB_2205	-1.08225	1	Amidohydrolase 3 domain-containing protein
2.13173	B1MF11	MAB_3541c	MAB_3541c	-1.09202	1	Biotinylated protein TB7.3 homolog
2.13428	B1MLY7	MAB_1478	MAB_1478	-1.09375	1	MPN domain-containing protein
2.13663	B1MGJ4	MAB_3865	MAB_3865	-1.09534	1	DUF1905 domain-containing protein
2.14032	B1MJP2	MAB_4327	MAB_4327	-1.09783	1	Peptidase S9 prolyl oligopeptidase catalytic domain-containing protein
2.14259	B1MCF8	MAB_2850c	MAB_2850c	-1.09936	1	Putative pre-16S rRNA nuclease (EC 3.1.-.-)
2.14446	B1MC29	MAB_2721c	cpfC	-1.10062	1	Coproporphyrin III ferrochelatase (EC 4.99.1.9)
2.14553	B1MCU4	MAB_2987	MAB_2987	-1.10133	1	Outer membrane receptor protein
2.14647	B1MCV9	MAB_3002c	MAB_3002c	-1.10196	1	DUF3710 domain-containing protein
2.14686	B1MFX9	MAB_0430	MAB_0430	-1.10223	1	Fido domain-containing protein
2.15025	B1MM04	MAB_1495	MAB_1495	-1.10451	1	Probable oxidoreductase
2.15295	B1MEV7	MAB_3487	MAB_3487	-1.10631	1	Probable acyl-CoA dehydrogenase
2.15609	B1MLL0	MAB_1349	MAB_1349	-1.10842	1	Probable DNA-3-methyladenine glycosylase I TagA
2.15866	B1MG98	MAB_3769c	rplQ	-1.11014	1	Large ribosomal subunit protein bL17 (50S ribosomal protein L17)
2.16299	B1MFL4	MAB_0315	MAB_0315	-1.11302	1	3-hydroxy-9,10-secoandrosta-1,3,5(10)-triene-9,17-dione monooxygenase
2.16593	B1MJ90	MAB_0954	MAB_0954	-1.11499	1	Peptidyl-prolyl cis-trans isomerase (EC 5.2.1.8)
2.16793	B1MN92	MAB_4950c	MAB_4950c	-1.11632	1	Chromosome partitioning protein/ cobyrinic acid a,c-diamide synthase
2.16914	B1MIN7	MAB_4185c	MAB_4185c	-1.11712	1	Tuberculin related peptide
2.16959	B1MCZ9	MAB_3042c	hflX	-1.11742	1	GTPase HflX (GTP-binding protein HflX)
2.1708	B1MJL2	MAB_4296c	MAB_4296c	-1.11823	1	Transmembrane protein
2.18185	B1MAH0	MAB_2160c	MAB_2160c	-1.12555	1	Lipoprotein LppK
2.18212	B1MDY8	MAB_3381c	MAB_3381c	-1.12573	1	Methyltransferase type 11 domain-containing protein
2.18645	B1MN93	MAB_4951c	gidB	-1.12859	1	Ribosomal RNA small subunit methyltransferase G (EC 2.1.1.-) (16S rRNA 7-methylguanosine methyltransferase) (16S rRNA m7G methyltransferase)
2.1874	B1ME44	MAB_0005	MAB_0005	-1.12922	1	UPF0232 protein MAB_0005
2.18881	B1MJ98	MAB_0962	MAB_0962	-1.13014	1	Probable cation-transporting ATPase E
2.19656	B1MDH7	MAB_0002	dnaN	-1.13525	1	Beta sliding clamp
2.19949	B1MGW0	MAB_0545	MAB_0545	-1.13717	1	Protein lsr2
2.20213	B1MI13	MAB_0739c	MAB_0739c	-1.1389	1	DUF1416 domain-containing protein
2.20231	B1MJP9	MAB_4334	MAB_4334	-1.13901	1	2-hydroxyacid dehydrogenase family
2.20433	B1MK69	MAB_4507	MAB_4507	-1.14034	1	NYN domain-containing protein
2.20938	B1MEF7	MAB_0121	MAB_0121	-1.14364	1	Rhodanese-like protein
2.21572	B1MHD5	MAB_3942	MAB_3942	-1.14778	1	N-acetyltransferase domain-containing protein
2.21595	B1MBT6	MAB_2627c	MAB_2627c	-1.14793	1	Possible two-component response regulatory protein
2.22213	B1MBD1	MAB_2471c	MAB_2471c	-1.15194	1	Ferric uptake regulation protein FurA
2.22514	B1MBD4	MAB_2474	MAB_2474	-1.15389	1	NlpC/P60 domain-containing protein
2.22949	B1MDZ7	MAB_3390	MAB_3390	-1.15671	1	Probable FeIII-dicitrate-binding periplasmic lipoprotein
2.23604	B1MMR6	MAB_1543	MAB_1543	-1.16095	1	DUF732 domain-containing protein
2.23604	B1MCT2	MAB_2975c	MAB_2975c	-1.16095	1	AFG1-like ATPase
2.23694	B1MDF2	MAB_3196c	rpsB	-1.16153	1	Small ribosomal subunit protein uS2 (30S ribosomal protein S2)
2.23859	B1MC52	MAB_2744c	MAB_2744c	-1.16259	1	MIP18 family-like domain-containing protein
2.23906	B1MJL1	MAB_1077	MAB_1077	-1.16289	1	histidine kinase (EC 2.7.13.3)
2.23917	B1MNP5	MAB_1863	MAB_1863	-1.16296	1	Probable acyl-CoA dehydrogenase FadE
2.23942	B1MAY3	MAB_2323	rplT	-1.16312	1	Large ribosomal subunit protein bL20 (50S ribosomal protein L20)
2.24063	B1MH70	MAB_3877c	rplJ	-1.16391	1	Large ribosomal subunit protein uL10 (50S ribosomal protein L10)
2.2426	B1MG96	MAB_3767c	MAB_3767c	-1.16517	1	Sensor domain-containing protein
2.24311	B1MKQ2	MAB_1256c	MAB_1256c	-1.1655	1	Lipid droplet-associated protein
2.24738	B1MK87	MAB_1089	MAB_1089	-1.16824	1	Transmembrane protein
2.25022	B1MGR8	MAB_0503	MAB_0503	-1.17007	1	Probable UDP-glucose 4-epimerase GalE1
2.2511	B1MIU1	MAB_4239	MAB_4239	-1.17063	1	Pyridoxamine 5'-phosphate oxidase
2.25511	B1MEL3	MAB_0177	MAB_0177	-1.1732	1	Antigen 85-A/B/C
2.25932	B1MKE0	MAB_1144c	MAB_1144c	-1.17589	1	Probable short-chain dehydrogenase/reductase
2.26474	B1MFR3	MAB_0364c	MAB_0364c	-1.17934	1	ATPase, BadF/BadG/BcrA/BcrD type
2.26475	B1MIZ2	MAB_4290c	MAB_4290c	-1.17935	1	Uncharacterized protein
2.26929	B1MF52	MAB_3583c	MAB_3583c	-1.18224	1	Sigma 54 modulation/S30EA ribosomal protein C-terminal domain-containing protein
2.26949	B1MD92	MAB_3136c	rimP	-1.18237	1	Ribosome maturation factor RimP
2.27153	B1MFY0	MAB_3651	MAB_3651	-1.18367	1	Probable ATP-dependent helicase Lhr
2.27593	B1MKC5	MAB_1129	MAB_1129	-1.18646	1	Probable deoxyribonuclease TatD
2.28008	B1MG99	MAB_3770c	rpoA	-1.18908	1	DNA-directed RNA polymerase subunit alpha (RNAP subunit alpha) (EC 2.7.7.6) (RNA polymerase subunit alpha) (Transcriptase subunit alpha)
2.28215	B1MAX4	MAB_2314c	MAB_2314c	-1.19039	1	Beta-lactamase-like
2.28672	B1MMV6	MAB_1583	clpX	-1.19328	1	ATP-dependent Clp protease ATP-binding subunit ClpX
2.28948	B1MC28	MAB_2720	MAB_2720	-1.19502	1	Uncharacterized protein
2.28961	B1MFE6	MAB_0246	MAB_0246	-1.1951	1	Activator of Hsp90 ATPase homologue 1/2-like C-terminal domain-containing protein
2.29928	B1MGA1	MAB_3772c	rpsK	-1.20119	1	Small ribosomal subunit protein uS11 (30S ribosomal protein S11)
2.30117	B1MN44	MAB_1671	MAB_1671	-1.20237	1	Cytidine deaminase
2.30137	B1ML15	MAB_4591	MAB_4591	-1.20249	1	Phosphotyrosine protein phosphatase
2.30422	B1MLE1	MAB_4718	MAB_4718	-1.20428	1	Trk system potassium uptake protein TrkA
2.30886	B1MK07	MAB_4444	MAB_4444	-1.20718	1	MaoC-like domain-containing protein
2.31021	B1MDX3	MAB_3366	MAB_3366	-1.20802	1	Possible glycosyl transferase
2.31262	B1MM63	MAB_4780	MAB_4780	-1.20953	1	MaoC-like dehydratase
2.31277	B1MII3	MAB_4131	MAB_4131	-1.20962	1	Deazaflavin-dependent oxidoreductase, nitroreductase family
2.31528	B1MMN6	MAB_1512	MAB_1512	-1.21119	1	Probable fatty acid synthase Fas
2.32023	B1MC34	MAB_2726c	MAB_2726c	-1.21427	1	MoxR family ATPase
2.32411	B1MII5	MAB_4133c	MAB_4133c	-1.21668	1	Integral membrane protein
2.3282	B1MAG4	MAB_2154c	MAB_2154c	-1.21921	1	Thioesterase-like superfamily protein
2.32909	B1MBV4	MAB_2645c	trpC	-1.21977	1	Indole-3-glycerol phosphate synthase (IGPS) (EC 4.1.1.48)
2.32983	B1MGS5	MAB_0510c	MAB_0510c	-1.22023	1	Probable non-ribosomal peptide synthase
2.33292	B1MKV2	MAB_4528c	MAB_4528c	-1.22214	1	Haemophore haem-binding domain-containing protein
2.33481	B1MF84	MAB_3615	MAB_3615	-1.2233	1	TIGR03089 family protein
2.33912	B1MMI0	MAB_4897c	rpsR.1	-1.22597	1	Small ribosomal subunit protein bS18
2.33933	B1MIG8	MAB_4116c	MAB_4116c	-1.22609	1	Membrane protein, MmpL
2.34916	B1ML08	MAB_4584c	MAB_4584c	-1.23215	1	Putative S-adenosyl-L-methionine-dependent methyltransferase MAB_4584c (EC 2.1.1.-)
2.34947	B1MGB4	MAB_3784c	secY	-1.23233	1	Protein translocase subunit SecY
2.35168	B1MDQ1	MAB_3294c	leuC	-1.23369	1	3-isopropylmalate dehydratase large subunit (EC 4.2.1.33) (Alpha-IPM isomerase) (IPMI) (Isopropylmalate isomerase)
2.35459	B1MAY1	MAB_2321	MAB_2321	-1.23548	1	Translation initiation factor IF-3
2.36164	B1MGE5	MAB_3815c	rplV	-1.23979	1	Large ribosomal subunit protein uL22 (50S ribosomal protein L22)
2.36847	B1MN33	MAB_1660c	MAB_1660c	-1.24396	1	Sulfate adenylyltransferase subunit 2 (EC 2.7.7.4) (ATP-sulfurylase small subunit) (Sulfate adenylate transferase)
2.36999	B1ME76	MAB_0038c	MAB_0038c	-1.24488	1	Possible forkhead-associated protein
2.3721	B1MJC7	MAB_0992	MAB_0992	-1.24616	1	arsenate reductase (glutathione/glutaredoxin) (EC 1.20.4.1)
2.37902	B1MLM0	MAB_1361c	MAB_1361c	-1.25037	1	Putative O-methyltransferase MAB_1361c (EC 2.1.1.-)
2.39584	B1MF20	MAB_3550c	MAB_3550c	-1.26053	1	Uncharacterized protein
2.39734	B1MNY6	MAB_1955c	MAB_1955c	-1.26143	1	DUF3043 domain-containing protein
2.40047	B1MHM9	MAB_4036	MAB_4036	-1.26332	1	Mce-associated membrane protein
2.40756	B1MFS0	MAB_0371	egtC	-1.26757	1	Gamma-glutamyl-hercynylcysteine sulfoxide hydrolase (EC 3.5.1.118) (Gamma-glutamyl hercynylcysteine S-oxide hydrolase)
2.41126	B1MI28	MAB_0754c	MAB_0754c	-1.26979	1	Probable fatty acid desaturase
2.41543	B1MNY8	MAB_1957	MAB_1957	-1.27228	1	FeS cluster biogenesis domain-containing protein
2.41871	B1MB80	MAB_2420c	MAB_2420c	-1.27424	1	PknH-like extracellular domain-containing protein
2.42398	B1MFX4	MAB_0425c	acsA	-1.27738	1	Acetyl-coenzyme A synthetase (AcCoA synthetase) (Acs) (EC 6.2.1.1) (Acetate--CoA ligase) (Acyl-activating enzyme)
2.42702	B1MIZ3	MAB_4291	MAB_4291	-1.27918	1	Proline rich protein
2.42802	B1MN11	MAB_1638	MAB_1638	-1.27978	1	TetR-family transcriptional regulator
2.43148	B1MFZ5	MAB_3666	MAB_3666	-1.28184	1	YbaB/EbfC family DNA-binding protein
2.43726	B1ME77	MAB_0039c	MAB_0039c	-1.28526	1	FHA domain-containing protein
2.4377	B1MH62	MAB_3869c	rpoB	-1.28552	1	DNA-directed RNA polymerase subunit beta (RNAP subunit beta) (EC 2.7.7.6) (RNA polymerase subunit beta) (Transcriptase subunit beta)
2.43797	B1MGF0	MAB_3820c	rplC	-1.28568	1	Large ribosomal subunit protein uL3
2.45077	B1MKL5	MAB_1219	MAB_1219	-1.29324	1	Probable short-chain dehydrogenase/reductase
2.45375	B1MK44	MAB_4482	MAB_4482	-1.29499	1	Phosphotransferase
2.45688	B1MNU6	MAB_1914c	MAB_1914c	-1.29683	1	Probable adenylate cyclase
2.45718	B1MHQ9	MAB_4067	MAB_4067	-1.297	1	DUF2505 domain-containing protein
2.45935	B1MH61	MAB_3868c	rpoC	-1.29828	1	DNA-directed RNA polymerase subunit beta' (RNAP subunit beta') (EC 2.7.7.6) (RNA polymerase subunit beta') (Transcriptase subunit beta')
2.46804	B1MEM6	MAB_0190c	MAB_0190c	-1.30337	1	Galactan 5-O-arabinofuranosyltransferase (EC 2.4.2.46) (Arabinofuranosyltransferase AftA)
2.4699	B1MGB1	MAB_3781	MAB_3781	-1.30445	1	Peptidyl-prolyl cis-trans isomerase
2.47358	B1MP29	MAB_1998	rsmH	-1.3066	1	Ribosomal RNA small subunit methyltransferase H (EC 2.1.1.199) (16S rRNA m(4)C1402 methyltransferase) (rRNA (cytosine-N(4)-)-methyltransferase RsmH)
2.47419	B1MMH9	MAB_4896c	rplI	-1.30696	1	Large ribosomal subunit protein bL9 (50S ribosomal protein L9)
2.47897	B1MCI3	MAB_2875	MAB_2875	-1.30974	1	beta-lactamase (EC 3.5.2.6)
2.48082	B1MHI4	MAB_3991c	MAB_3991c	-1.31082	1	uroporphyrinogen-III C-methyltransferase (EC 2.1.1.107)
2.48472	B1MHQ1	MAB_4058c	MAB_4058c	-1.31309	1	SRPBCC family protein
2.49126	B1MNT8	MAB_1906	MAB_1906	-1.31688	1	Pyridoxamine 5'-phosphate oxidase-related
2.49352	B1MDI3	MAB_3226c	trmD	-1.31818	1	tRNA (guanine-N(1)-)-methyltransferase (EC 2.1.1.228) (M1G-methyltransferase) (tRNA [GM37] methyltransferase)
2.49626	B1MG18	MAB_3689	MAB_3689	-1.31977	1	Methyltransferase
2.49915	B1MKX9	MAB_4555c	MAB_4555c	-1.32144	1	Possible glyoxalase/bleomycin resistance protein/ dioxygenase
2.50017	B1MD17	MAB_3060c	recA	-1.32202	1	Protein RecA (Recombinase A)
2.50721	B1MHV0	MAB_0674	MAB_0674	-1.32608	1	histidine kinase (EC 2.7.13.3)
2.51007	B1MH64	MAB_3871c	MAB_3871c	-1.32773	1	Possible ribonucleotide ABC transporter,ATP-binding
2.5117	B1MP26	MAB_1995c	MAB_1995c	-1.32867	1	N-acetyltransferase domain-containing protein
2.51551	B1MCI7	MAB_2879c	secF	-1.33085	1	Protein-export membrane protein SecF
2.51829	B1MFF3	MAB_0253	MAB_0253	-1.33245	1	Lipoprotein LppV
2.52031	B1MP42	MAB_2011	MAB_2011	-1.3336	1	Pyridoxal phosphate homeostasis protein (PLP homeostasis protein)
2.52229	B1MHQ8	MAB_4066c	murB	-1.33474	1	UDP-N-acetylenolpyruvoylglucosamine reductase (EC 1.3.1.98) (UDP-N-acetylmuramate dehydrogenase)
2.53086	B1MIU5	MAB_4243c	MAB_4243c	-1.33963	1	Rhodanese domain-containing protein
2.53677	B1MGV4	MAB_0539	MAB_0539	-1.343	1	Conserved hypothetical transmembrane protein
2.54677	B1MKD1;B1MAW0	MAB_1135c; MAB_2300	MAB_1135c; MAB_2300	-1.34867	2	Probable membrane protein, MmpS
2.55912	B1MNU5	MAB_1913	MAB_1913	-1.35565	1	Ribonuclease II/R domain-containing protein
2.56124	B1MG87	MAB_3758	MAB_3758	-1.35684	1	Protease
2.56186	B1MMM2	MAB_4939	MAB_4939	-1.35719	1	Anti-sigma-M factor RsmA
2.57037	B1MHG5	MAB_3972c	MAB_3972c	-1.36197	1	CobQ/CobB/MinD/ParA nucleotide binding domain-containing protein
2.57185	B1MGH4	MAB_3845c	MAB_3845c	-1.36281	1	SHOCT domain-containing protein
2.58526	B1MGF1	MAB_3821c	rpsJ	-1.37031	1	Small ribosomal subunit protein uS10 (30S ribosomal protein S10)
2.58677	B1MDX4	MAB_3367	car	-1.37115	1	Carboxylic acid reductase (CAR) (EC 1.2.1.-) (ATP/NADPH-dependent carboxylic acid reductase)
2.59448	B1MHY4	MAB_0710	MAB_0710	-1.37544	1	Secreted protein
2.59641	B1MAV6	MAB_2296	rpsA	-1.37652	1	30S ribosomal protein S1
2.59934	B1MGE7	MAB_3817c	rplB	-1.37815	1	Large ribosomal subunit protein uL2 (50S ribosomal protein L2)
2.59978	B1MBE8	MAB_2488c	MAB_2488c	-1.37839	1	Hemophore-related protein
2.60055	B1MGU8	MAB_0533	ftsH	-1.37881	1	ATP-dependent zinc metalloprotease FtsH (EC 3.4.24.-)
2.60985	B1MCA0	MAB_2792c	MAB_2792c	-1.38397	1	Probable aldehyde dehydrogenase
2.61181	B1MHY2	MAB_0708	MAB_0708	-1.38505	1	Transmembrane protein
2.61381	B1MCW6	MAB_3009	sigA	-1.38615	1	RNA polymerase sigma factor SigA
2.62115	B1MFK6	MAB_0307c	MAB_0307c	-1.3902	1	Lipoprotein
2.63407	B1MLY8	MAB_1479	MAB_1479	-1.39729	1	Possible thiamineS
2.63408	B1MKX8	MAB_4554c	MAB_4554c	-1.3973	1	Aminopeptidase N (EC 3.4.11.2)
2.64069	B1MH88	MAB_3895c	secE	-1.40092	1	Protein translocase subunit SecE
2.64358	B1MJ01	MAB_0863	MAB_0863	-1.4025	1	Uncharacterized protein
2.64996	B1MFR0	MAB_0361	MAB_0361	-1.40597	1	PknH-like extracellular domain-containing protein
2.65885	B1MAY2	MAB_2322	rpmI	-1.4108	1	Large ribosomal subunit protein bL35 (50S ribosomal protein L35)
2.65979	B1MNS5	MAB_1893	MAB_1893	-1.41131	1	Lipoprotein LpqN
2.66073	B1MEV6	MAB_3486	MAB_3486	-1.41182	1	Probable acyl-CoA dehydrogenase
2.66491	B1MGT8	MAB_0523	MAB_0523	-1.41409	1	Hypoxanthine phosphoribosyltransferase (EC 2.4.2.8)
2.66608	B1MLU7	MAB_1438	rho	-1.41472	1	Transcription termination factor Rho (EC 3.6.4.-) (ATP-dependent helicase Rho)
2.66621	B1MEY3	MAB_3513c	MAB_3513c	-1.41479	1	NAD(+) diphosphatase (EC 3.6.1.22)
2.67097	B1MM45	MAB_4762	MAB_4762	-1.41737	1	ABC-2 type transporter transmembrane domain-containing protein
2.67232	B1MIN9	MAB_4187	def	-1.41809	1	Peptide deformylase (PDF) (EC 3.5.1.88) (Polypeptide deformylase)
2.67268	B1MML0	MAB_4927	MAB_4927	-1.41829	1	DUF4393 domain-containing protein
2.67624	B1MDC0	MAB_3164c	map	-1.42021	1	Methionine aminopeptidase (MAP) (MetAP) (EC 3.4.11.18) (Peptidase M)
2.68144	B1MKW8	MAB_4544c	MAB_4544c	-1.42301	1	Diacylglycerol O-acyltransferase (EC 2.3.1.20)
2.68746	B1MB84	MAB_2424	ureB	-1.42624	1	Urease subunit beta (EC 3.5.1.5) (Urea amidohydrolase subunit beta)
2.69505	B1MCW5	MAB_3008	MAB_3008	-1.43031	1	Probable polyphosphate glucokinase PpgK
2.69558	B1MH85	MAB_3892c	rplA	-1.43059	1	Large ribosomal subunit protein uL1 (50S ribosomal protein L1)
2.69803	B1MKC7	MAB_1131	rsmA	-1.43191	1	Ribosomal RNA small subunit methyltransferase A (EC 2.1.1.182) (16S rRNA (adenine(1518)-N(6)/adenine(1519)-N(6))-dimethyltransferase) (16S rRNA dimethyladenosine transferase) (16S rRNA dimethylase) (S-adenosylmethionine-6-N', N'-adenosyl(rRNA) dimethyltransferase)
2.69872	B1MAX5	MAB_2315	uvrA	-1.43227	1	UvrABC system protein A (UvrA protein) (Excinuclease ABC subunit A)
2.7025	B1MG92	MAB_3763	MAB_3763	-1.4343	1	Cutinase (EC 3.1.1.-)
2.70252	B1MDH6	MAB_0001	dnaA	-1.43431	1	Chromosomal replication initiator protein DnaA
2.70439	B1MEF1	MAB_0115c	MAB_0115c	-1.43531	1	HTH cro/C1-type domain-containing protein
2.70855	B1MHN9	MAB_4046c	MAB_4046c	-1.43752	1	Transcriptional regulator, TetR family
2.71625	B1MGD5	MAB_3805c	rplE	-1.44161	1	Large ribosomal subunit protein uL5 (50S ribosomal protein L5)
2.72963	B1MIF6	MAB_4104	MAB_4104	-1.44871	1	Glycosyltransferase GtfB
2.73122	O32849	MAB_1457	murA	-1.44955	1	UDP-N-acetylglucosamine 1-carboxyvinyltransferase (EC 2.5.1.7) (Enoylpyruvate transferase) (UDP-N-acetylglucosamine enolpyruvyl transferase) (EPT)
2.73586	B1MM54	MAB_4771	MAB_4771	-1.452	1	Adenylate cyclase
2.74524	B1MHC3	MAB_3930c	menG	-1.45693	1	Demethylmenaquinone methyltransferase (EC 2.1.1.163)
2.74542	B1MNZ5	MAB_1964	MAB_1964	-1.45703	1	Transmembrane protein
2.74821	B1MII2	MAB_4130	MAB_4130	-1.45849	1	Probable peptidase
2.75567	B1MIY5	MAB_4283c	MAB_4283c	-1.4624	1	Dynamin N-terminal domain-containing protein
2.76056	B1MK15	MAB_4453c	MAB_4453c	-1.46496	1	YCII-related domain-containing protein
2.76211	B1MHS9	MAB_0653	MAB_0653	-1.46577	1	Hypothetical MoxR-like ATPase
2.76746	B1MDL5	MAB_3258c	MAB_3258c	-1.46856	1	Cell division initiation protein
2.77749	B1MEF9	MAB_0123	MAB_0123	-1.47378	1	Glycerophosphoryl diester phosphodiesterase
2.78089	B1MPF8	MAB_2128c	MAB_2128c	-1.47555	1	PAC2 family protein
2.78244	B1MN17	MAB_1644	MAB_1644	-1.47635	1	DUF3298 domain-containing protein
2.78267	B1MKV4	MAB_4530	MAB_4530	-1.47647	1	HTH cro/C1-type domain-containing protein
2.78328	B1MKE7	MAB_1151	MAB_1151	-1.47678	1	Intersectin-EH binding protein Ibp1
2.78469	B1MM70	MAB_4787c	MAB_4787c	-1.47752	1	Hypothetical regulatory protein, TetR family
2.79463	B1MB26	MAB_2366	xerD	-1.48266	1	Tyrosine recombinase XerD
2.79494	B1MHC7	MAB_3934c	MAB_3934c	-1.48281	1	Possible hydrolase, alpha/beta fold
2.79979	B1MEY7	MAB_3517	MAB_3517	-1.48532	1	Hydrolase, alpha/beta fold LipV
2.79989	B1MJN7	MAB_4322	MAB_4322	-1.48537	1	Aldehyde dehydrogenase family protein
2.80068	B1MMV3	MAB_1580	tig	-1.48577	1	Trigger factor (TF) (EC 5.2.1.8) (PPIase)
2.80239	B1MEK6	MAB_0170	MAB_0170	-1.48666	1	UDP-galactopyranose mutase (Glf)
2.80243	B1MJD7	MAB_1003c	MAB_1003c	-1.48668	1	Uncharacterized protein
2.80817	B1MCL2	MAB_2904	MAB_2904	-1.48963	1	Probable pyridoxamine 5'-phosphate oxidase
2.81178	B1MG66	MAB_3737c	MAB_3737c	-1.49148	1	tRNA threonylcarbamoyladenosine biosynthesis protein TsaE (t(6)A37 threonylcarbamoyladenosine biosynthesis protein TsaE)
2.82073	B1MD75	MAB_3119c	MAB_3119c	-1.49607	1	Possible carboxymuconolactone decarboxylase
2.82324	B1MD34	MAB_3077c	MAB_3077c	-1.49735	1	Secreted protein
2.82808	B1MH86	MAB_3893c	rplK	-1.49982	1	Large ribosomal subunit protein uL11 (50S ribosomal protein L11)
2.84079	B1MGE6	MAB_3816c	rpsS	-1.50629	1	Small ribosomal subunit protein uS19 (30S ribosomal protein S19)
2.84549	B1MF13	MAB_3543c	MAB_3543c	-1.50868	1	RNA polymerase sigma factor
2.84914	B1MM25	MAB_4742c	MAB_4742c	-1.51053	1	Trans-aconitate 2-methyltransferase
2.85412	B1MD14	MAB_3057	MAB_3057	-1.51305	1	Zinc finger CGNR domain-containing protein
2.85469	B1MI98	MAB_0826c	MAB_0826c	-1.51333	1	Possible esterase LipW
2.85535	B1MF99	MAB_3631	MAB_3631	-1.51367	1	Probable propionyl-CoA carboxylase beta chain 5 AccD5
2.85562	B1MNV1	MAB_1919	MAB_1919	-1.5138	1	AB hydrolase-1 domain-containing protein
2.86382	B1MCE6	MAB_2838c	MAB_2838c	-1.51794	1	Cytoplasmic peptidase PepQ
2.86506	B1MEL1	MAB_0175	MAB_0175	-1.51857	1	Antigen 85-C
2.86528	B1MCI8	MAB_2880c	secD	-1.51868	1	Protein translocase subunit SecD
2.87347	B1ML50	MAB_4626c	MAB_4626c	-1.5228	1	Probable fatty-acid-CoA ligase FadD
2.87819	B1ME20	MAB_3413c	MAB_3413c	-1.52516	1	Ribonucleoside-diphosphate reductase (EC 1.17.4.1)
2.88239	B1MKE1	MAB_1145c	MAB_1145c	-1.52727	1	Lipoprotein LpqT
2.88304	B1MED3	MAB_0097	MAB_0097	-1.52759	1	Polymerase/histidinol phosphatase N-terminal domain-containing protein
2.88761	B1MC41	MAB_2733c	MAB_2733c	-1.52988	1	Secreted protein
2.90077	B1MFV1	MAB_0402	MAB_0402	-1.53644	1	SGNH hydrolase-type esterase domain-containing protein
2.90407	B1MDI6	MAB_3229c	rpsP	-1.53808	1	Small ribosomal subunit protein bS16 (30S ribosomal protein S16)
2.91061	B1MC37	MAB_2729c	MAB_2729c	-1.54132	1	Uncharacterized protein
2.9179	B1MKN7	MAB_1241c	MAB_1241c	-1.54493	1	CsbD-like domain-containing protein
2.91961	B1MEC1	MAB_0085c	MAB_0085c	-1.54577	1	Transcriptional regulator
2.92233	B1MB79	MAB_2419c	MAB_2419c	-1.54712	1	PknH-like extracellular domain-containing protein
2.92338	B1MC10	MAB_2701	MAB_2701	-1.54764	1	Probable L-asparaginase
2.92549	B1MMZ6	MAB_1623	MAB_1623	-1.54868	1	Probable phosphoglycerate mutase
2.93631	B1MCI1	MAB_2873c	MAB_2873c	-1.55401	1	Metallo-beta-lactamase domain-containing protein
2.93637	B1MCZ5	MAB_3038	lexA	-1.55404	1	LexA repressor (EC 3.4.21.88)
2.94407	B1MB59	MAB_2399	MAB_2399	-1.55781	1	Membrane associated protein
2.9458	B1MDQ0	MAB_3293c	leuD	-1.55866	1	3-isopropylmalate dehydratase small subunit (EC 4.2.1.33) (Alpha-IPM isomerase) (IPMI) (Isopropylmalate isomerase)
2.94736	B1MGD4	MAB_3804c	rpsZ	-1.55942	1	Small ribosomal subunit protein uS14B (30S ribosomal protein S14 type Z)
2.95004	B1MCT0	MAB_2973c	MAB_2973c	-1.56073	1	Methyltransferase
2.95202	B1MMY4	MAB_1611	rpmA	-1.5617	1	Large ribosomal subunit protein bL27 (50S ribosomal protein L27)
2.95786	B1MN79	MAB_1706c	MAB_1706c	-1.56455	1	TPM domain-containing protein
2.96282	B1MD74	MAB_3118c	MAB_3118c	-1.56697	1	Calcineurin-like phosphoesterase domain-containing protein
2.96305	B1MH87	MAB_3894c	nusG	-1.56709	1	Transcription termination/antitermination protein NusG
2.98011	B1MHK7	MAB_4014	MAB_4014	-1.57536	1	Bacteriophage protein
2.9807	B1MKZ6	MAB_4572c	MAB_4572c	-1.57565	1	Coenzyme Q-binding protein COQ10 START domain-containing protein
2.98958	B1MBZ8	MAB_2689	MAB_2689	-1.57994	1	Probable acyltransferase
2.99186	B1MFB1	MAB_3643	MAB_3643	-1.58104	1	biotin carboxylase (EC 6.3.4.14)
2.99227	B1MJC2	MAB_0986	MAB_0986	-1.58124	1	Transcriptional regulator, ArsR family
2.99737	B1MGQ4	MAB_0489	topA	-1.5837	1	DNA topoisomerase 1 (EC 5.6.2.1) (DNA topoisomerase I)
3.00857	B1MGT2	MAB_0517	MAB_0517	-1.58908	1	Mycobacterium membrane protein
3.02397	B1MEM2	MAB_0186c	MAB_0186c	-1.59644	1	Probable arabinosyltransferase A
3.02793	B1MHQ0	MAB_4057c	mshA	-1.59833	1	D-inositol 3-phosphate glycosyltransferase (EC 2.4.1.250) (N-acetylglucosamine-inositol-phosphate N-acetylglucosaminyltransferase) (GlcNAc-Ins-P N-acetylglucosaminyltransferase)
3.03063	B1MEL2	MAB_0176	MAB_0176	-1.59962	1	Antigen 85-A
3.03235	B1MJK9	MAB_1075	rpmF	-1.60044	1	Large ribosomal subunit protein bL32 (50S ribosomal protein L32)
3.03435	B1MCI2	MAB_2874	MAB_2874	-1.60139	1	Probable peptidyl-prolyl cis-trans isomerase
3.04587	B1MJU8	MAB_4384	MAB_4384	-1.60685	1	Transcriptional regulator, TetR family
3.05231	B1MCB9	MAB_2811c	fmt	-1.6099	1	Methionyl-tRNA formyltransferase (EC 2.1.2.9)
3.06465	B1MEI8	MAB_0152	MAB_0152	-1.61572	1	Ankyrin-like protein
3.0742	B1MCH5	MAB_2867	MAB_2867	-1.62021	1	Zinc metallopeptidase
3.08957	B1MGB3	MAB_3783c	adk	-1.62741	1	Adenylate kinase (AK) (EC 2.7.4.3) (ATP-AMP transphosphorylase) (ATP:AMP phosphotransferase) (Adenylate monophosphate kinase)
3.09187	B1MGC3	MAB_3793c	rplO	-1.62848	1	Large ribosomal subunit protein uL15 (50S ribosomal protein L15)
3.09361	B1MCD1	MAB_2823c	MAB_2823c	-1.62929	1	Guanylate kinase (EC 2.7.4.8) (GMP kinase)
3.10727	B1ME25	MAB_3418	MAB_3418	-1.63565	1	Transcriptional regulator, TetR family
3.11038	B1MB05	MAB_2345	MAB_2345	-1.63709	1	DUF4352 domain-containing protein
3.11748	B1MKZ8	MAB_4574c	MAB_4574c	-1.64038	1	Probable transcriptional regulator, TetR family
3.1261	B1MPE5	MAB_2115	MAB_2115	-1.64436	1	Probable inositol monophosphatase CysQ
3.1307	B1MDT9	MAB_3332c	MAB_3332c	-1.64649	1	DoxX family protein
3.13569	B1MDY9	MAB_3382c	MAB_3382c	-1.64878	1	Probable enoyl-CoA hydratase/isomerase
3.14792	B1ME29	MAB_3422c	MAB_3422c	-1.6544	1	Transcriptional regulator, TetR family
3.1546	B1MM01	MAB_1492	MAB_1492	-1.65746	1	Cytosolic protein
3.15771	B1MGK2	MAB_0437c	MAB_0437c	-1.65888	1	DUF3892 domain-containing protein
3.17854	B1MNR1	MAB_1879c	MAB_1879c	-1.66836	1	[acyl-carrier-protein] S-malonyltransferase (EC 2.3.1.39)
3.18089	B1MB17	MAB_2357	MAB_2357	-1.66943	1	HAD-superfamily hydrolase
3.19379	B1MIY4	MAB_4282c	MAB_4282c	-1.67527	1	Isoniazid inductible gene protein IniC
3.19689	B1MBL9	MAB_2559c	MAB_2559c	-1.67667	1	Peptidyl-prolyl cis-trans isomerase (EC 5.2.1.8)
3.20065	B1MC49	MAB_2741	MAB_2741	-1.67836	1	DUF5666 domain-containing protein
3.20117	B1MNY2	MAB_1951c	MAB_1951c	-1.6786	1	Calcineurin-like phosphoesterase domain-containing protein
3.20221	B1MB75	MAB_2415c	MAB_2415c	-1.67907	1	Transcriptional regulator BlaI
3.21052	B1ME59	MAB_0020	MAB_0020	-1.6828	1	DUF3566 domain-containing protein
3.21376	B1MK57	MAB_4495	MAB_4495	-1.68426	1	Uncharacterized protein
3.22473	B1ME11	MAB_3404c	MAB_3404c	-1.68918	1	Ribonucleoside-diphosphate reductase subunit beta (EC 1.17.4.1)
3.22495	B1MJJ7	MAB_1063	purN	-1.68928	1	Phosphoribosylglycinamide formyltransferase (EC 2.1.2.2) (5'-phosphoribosylglycinamide transformylase) (GAR transformylase) (GART)
3.23486	B1MGB5	MAB_3785c	MAB_3785c	-1.6937	1	phosphoserine phosphatase (EC 3.1.3.3)
3.23788	B1MN01	MAB_1628c	MAB_1628c	-1.69505	1	FAD-binding domain-containing protein
3.2397	B1MFU5	MAB_0396c	MAB_0396c	-1.69586	1	Lumazine-binding domain
3.25461	B1MAX9	MAB_2319c	lysX	-1.70248	1	Lysylphosphatidylglycerol biosynthesis bifunctional protein LysX [Includes: Lysine--tRNA ligase (EC 6.1.1.6) (Lysyl-tRNA synthetase) (LysRS); Phosphatidylglycerol lysyltransferase (EC 2.3.2.3) (Lysylphosphatidylglycerol synthetase) (LPG synthetase)]
3.2613	B1MKR1	MAB_1265c	MAB_1265c	-1.70545	1	Uroporphyrin-III C-methyltransferase
3.26295	B1MER4	MAB_3444c	MAB_3444c	-1.70618	1	Inner membrane protein
3.26718	B1MIV5	MAB_4253	MAB_4253	-1.70805	1	DUF4878 domain-containing protein
3.27747	B1MLV0	MAB_1441	rpmE	-1.71258	1	Large ribosomal subunit protein bL31 (50S ribosomal protein L31)
3.2815	B1MMR3	MAB_1540	MAB_1540	-1.71436	1	Probable sodium:dicarboxylate symporter
3.28934	B1MGC6	MAB_3796c	rplR	-1.7178	1	Large ribosomal subunit protein uL18
3.29018	B1MFK8	MAB_0309	dnaX	-1.71816	1	DNA polymerase III subunit gamma/tau (EC 2.7.7.7)
3.29534	B1MDZ0	MAB_3383c	MAB_3383c	-1.72043	1	Nudix hydrolase domain-containing protein
3.29721	B1MFR1	MAB_0362c	MAB_0362c	-1.72124	1	N-acetylglucosamine-6-phosphate deacetylase NagA
3.2982	B1MAM3	MAB_2213	MAB_2213	-1.72168	1	Thioesterase TesA
3.30457	B1MIU3	MAB_4241c	MAB_4241c	-1.72446	1	Uncharacterized protein
3.3047	B1MGE9	MAB_3819c	rplD	-1.72452	1	Large ribosomal subunit protein uL4
3.30485	B1MEL6	MAB_0180	MAB_0180	-1.72458	1	Polyketide synthase PKS13
3.31303	B1MN07	MAB_1634c	rpsT	-1.72815	1	Small ribosomal subunit protein bS20 (30S ribosomal protein S20)
3.31475	B1MP50	MAB_2019	MAB_2019	-1.7289	1	VanY-type carboxypeptidase
3.32081	B1MKZ3	MAB_4569c	MAB_4569c	-1.73153	1	Probable fatty-acid-CoA ligase FadD
3.32627	B1MCT3	MAB_2976	MAB_2976	-1.7339	1	Bacterial bifunctional deaminase-reductase C-terminal domain-containing protein
3.34398	B1MD45	MAB_3089c	MAB_3089c	-1.74157	1	Thioredoxin-like fold domain-containing protein
3.34537	B1MBM6	MAB_2566	MAB_2566	-1.74216	1	Glyoxalase/bleomycin resistance or cadmium-induced protein CadI
3.35307	B1MLY5	MAB_1476	MAB_1476	-1.74548	1	DUF2017 domain-containing protein
3.36123	B1MP20	MAB_1989c	MAB_1989c	-1.74899	1	Activator of Hsp90 ATPase homologue 1/2-like C-terminal domain-containing protein
3.36525	B1MHM0	MAB_4027	MAB_4027	-1.75071	1	Transcriptional regulator (TetR/AcrR family)
3.36627	B1MJI8	MAB_1054	MAB_1054	-1.75115	1	ATP-dependent DNA helicase (EC 5.6.2.4)
3.36919	B1MAL8	MAB_2208c	rbpA	-1.7524	1	RNA polymerase-binding protein RbpA
3.37609	B1MGF8	MAB_3828c	eutB	-1.75536	1	Ethanolamine ammonia-lyase large subunit (EAL large subunit) (EC 4.3.1.7)
3.3826	B1MC58	MAB_2750c	MAB_2750c	-1.75813	1	Probable transcriptional regulatory protein
3.40037	B1MFE4	MAB_0244	MAB_0244	-1.76569	1	Uncharacterized protein
3.40767	B1MD02	MAB_3045c	MAB_3045c	-1.76879	1	Uncharacterized protein
3.41002	B1MIY2	MAB_4280c	MAB_4280c	-1.76978	1	Metallo-beta-lactamase superfamily protein,putative
3.42521	B1MHR0	MAB_4068	MAB_4068	-1.77619	1	DUF2505 domain-containing protein
3.43666	B1MK82	MAB_1084c	MAB_1084c	-1.78101	1	Putative regulatory protein FmdB zinc ribbon domain-containing protein
3.44722	B1MEE6	MAB_0110c	MAB_0110c	-1.78544	1	Conserved hypothetical membrane protein
3.45441	B1MLW9	MAB_1460	nucS	-1.78844	1	Endonuclease NucS (EC 3.1.-.-)
3.46468	B1MNQ9	MAB_1877c	MAB_1877c	-1.79272	1	3-oxoacyl-[acyl-carrier-protein] synthase 1 KasA
3.46689	B1MM65	MAB_4782	MAB_4782	-1.79364	1	Rv2525c-like glycoside hydrolase-like domain-containing protein
3.47361	B1MHP0	MAB_4047c	MAB_4047c	-1.79644	1	Sensory transduction protein RegX3
3.49427	B1MIS6	MAB_4224	MAB_4224	-1.80499	1	Serine/threonine-protein kinase PknG (EC 2.7.11.1)
3.4962	B1MKJ7	MAB_1201c	greA	-1.80579	1	Transcription elongation factor GreA (Transcript cleavage factor GreA)
3.50461	B1MEL7	MAB_0181	MAB_0181	-1.80925	1	Propionyl-CoA carboxylase, beta subunit (PccB)
3.5055	B1MH91	MAB_3898c	MAB_3898c	-1.80962	1	UPF0336 protein MAB_3898c
3.50961	B1MD31	MAB_3074c	MAB_3074c	-1.81131	1	Probable cell division protein FtsK
3.52082	B1MDD7	MAB_3181	MAB_3181	-1.81591	1	Probable lipoprotein LppI
3.52179	B1MD08	MAB_3051	MAB_3051	-1.81631	1	Glutamate ABC transporter, periplasmic protein
3.52693	B1MB83	MAB_2423	ureA	-1.81841	1	Urease subunit gamma (EC 3.5.1.5) (Urea amidohydrolase subunit gamma)
3.528	B1MH69	MAB_3876c	rplL	-1.81885	1	Large ribosomal subunit protein bL12 (50S ribosomal protein L7/L12)
3.53353	B1MJA0	MAB_0964	MAB_0964	-1.82111	1	Kanamycin biosynthetic protein
3.53611	B1MF73	MAB_3604c	MAB_3604c	-1.82216	1	DUF3499 domain-containing protein
3.53622	B1MMT6	MAB_1563	MAB_1563	-1.82221	1	Uncharacterized protein
3.53809	B1MDH4	MAB_3219	MAB_3219	-1.82297	1	Acid stress chaperone HdeA
3.549	B1MNT3	MAB_1901c	MAB_1901c	-1.82741	1	5'-nucleotidase
3.55268	B1MJB5	MAB_0979	MAB_0979	-1.82891	1	HTH-type transcriptional regulator MarR
3.55462	B1MH59	MAB_0645c	MAB_0645c	-1.8297	1	Helicase ATP-binding domain-containing protein
3.55744	B1MCR3	MAB_2956	MAB_2956	-1.83084	1	Response regulator receiver protein
3.57423	B1MJ23	MAB_0885c	MAB_0885c	-1.83763	1	Hypothetical lipoprotein lpqH
3.59635	B1MKG2	MAB_1166	MAB_1166	-1.84653	1	Septum formation initiator
3.62776	B1MGQ7	MAB_0492	MAB_0492	-1.85908	1	Regulator component
3.63529	B1MCW2	MAB_3005c	MAB_3005c	-1.86207	1	dUTPase
3.64973	B1MCT6	MAB_2979	MAB_2979	-1.86779	1	peptide-methionine (R)-S-oxide reductase (EC 1.8.4.12)
3.65942	B1MC81	MAB_2773c	MAB_2773c	-1.87161	1	YbaB/EbfC DNA-binding family protein
3.66046	B1MK31	MAB_4469c	MAB_4469c	-1.87203	1	Sulfatase family protein
3.67822	B1MFA6	MAB_3638c	MAB_3638c	-1.87901	1	Uncharacterized protein
3.69321	B1MC79	MAB_2771c	MAB_2771c	-1.88487	1	Chemotaxis protein
3.70519	B1MAW2	MAB_2302	MAB_2302	-1.88955	1	Probable conserved membrane protein, MmpS
3.72154	B1MNM5	MAB_1843	MAB_1843	-1.8959	1	D-alanyl-D-alanine dipeptidase (D-Ala-D-Ala dipeptidase) (EC 3.4.13.22)
3.74226	B1MK28	MAB_4466	MAB_4466	-1.90391	1	HEAT repeat domain-containing protein
3.75896	B1MGQ6	MAB_0491	MAB_0491	-1.91033	1	DNA-directed DNA polymerase (EC 2.7.7.7)
3.76689	B1MDU9	MAB_3342c	gatC	-1.91337	1	Aspartyl/glutamyl-tRNA(Asn/Gln) amidotransferase subunit C (Asp/Glu-ADT subunit C) (EC 6.3.5.-)
3.77073	B1MB21	MAB_2361	MAB_2361	-1.91485	1	DNA repair protein RecN (Recombination protein N)
3.77606	B1MJZ9	MAB_4436c	MAB_4436c	-1.91688	1	DinB family protein
3.78543	B1MH44	MAB_0630	MAB_0630	-1.92046	1	CobQ/CobB/MinD/ParA nucleotide binding domain-containing protein
3.79502	B1MBP8	MAB_2588	MAB_2588	-1.92411	1	Uncharacterized protein
3.83255	B1MDB8	MAB_3162c	MAB_3162c	-1.9383	1	DUF5642 domain-containing protein
3.84862	B1MEF5	MAB_0119c	MAB_0119c	-1.94434	1	Transmembrane protein
3.84964	B1MCZ3	MAB_3036c	nrdR	-1.94472	1	Transcriptional repressor NrdR
3.85116	B1MH90	MAB_3897c	MAB_3897c	-1.94529	1	MaoC-like domain-containing protein
3.85633	B1MLM4	MAB_1365	tatB	-1.94723	1	Sec-independent protein translocase protein TatB
3.86211	B1MKW1	MAB_4537c	MAB_4537c	-1.94939	1	L,D-TPase catalytic domain-containing protein
3.88839	B1MIJ6	MAB_4144	MAB_4144	-1.95917	1	Uncharacterized protein
3.90072	B1MD03	MAB_3046	MAB_3046	-1.96374	1	DNA repair ATPase
3.91129	B1MB18	MAB_2358	MAB_2358	-1.96765	1	Uncharacterized protein
3.92974	B1MFL8	MAB_0319	MAB_0319	-1.97443	1	Nucleoid-associated protein MAB_0319
3.92984	B1MKR4	MAB_1268c	MAB_1268c	-1.97447	1	Uncharacterized protein
3.93632	B1MK65	MAB_4503c	MAB_4503c	-1.97685	1	DUF6802 domain-containing protein
3.93683	B1MKT2	MAB_1286c	MAB_1286c	-1.97703	1	Proteins of 100 residues with WXG
3.93972	B1MF78	MAB_3609	MAB_3609	-1.97809	1	Nudix hydrolase domain-containing protein
3.95063	B1MBK8	MAB_2548c	MAB_2548c	-1.98208	1	Methyltransferase domain-containing protein
3.95584	B1MEQ0	MAB_0214c	MAB_0214c	-1.98398	1	OsmC-like protein
3.95864	B1MGE2	MAB_3812c	rpmC	-1.985	1	Large ribosomal subunit protein uL29 (50S ribosomal protein L29)
4.00126	B1MF97	MAB_3629c	MAB_3629c	-2.00046	1	Nuclear transport factor 2 family protein
4.0013	B1MCR7	MAB_2960	MAB_2960	-2.00047	1	Uncharacterized protein
4.02775	B1MB28	MAB_2368	MAB_2368	-2.00997	1	Segregation and condensation protein A
4.03701	B1MJ15	MAB_0877c	MAB_0877c	-2.01329	1	SRPBCC family protein
4.06078	B1MLD6	MAB_4713	MAB_4713	-2.02176	1	Similarity with Glyoxalase/Bleomycin resistance protein
4.06898	B1MMM1	MAB_4938	MAB_4938	-2.02467	1	Possible alternative RNA polymerase sigma factor SigM
4.08182	B1MJ67	MAB_0931c	MAB_0931c	-2.02921	1	Glyoxalase/bleomycin resistance protein
4.08806	B1MDK6	MAB_3249	MAB_3249	-2.03142	1	Secreted protein
4.09406	B1MDQ4	MAB_3297	MAB_3297	-2.03353	1	Uncharacterized protein
4.11854	B1MKY1	MAB_4557c	MAB_4557c	-2.04213	1	LemA family protein
4.12094	B1MD32	MAB_3075c	MAB_3075c	-2.04298	1	Secreted protein
4.12316	B1MFY8	MAB_3659c	MAB_3659c	-2.04375	1	Peptidase M20 domain-containing protein 2
4.12572	B1MEY2	MAB_3512	MAB_3512	-2.04465	1	Glutaredoxin-like protein
4.15268	B1MHI9	MAB_3996	MAB_3996	-2.05404	1	FAS1-like dehydratase domain-containing protein
4.15571	B1MKH7	MAB_1181c	MAB_1181c	-2.0551	1	Lipoprotein LpqV
4.15772	B1MCC8	MAB_2820c	metK	-2.05579	1	S-adenosylmethionine synthase (AdoMet synthase) (EC 2.5.1.6) (MAT) (Methionine adenosyltransferase)
4.15892	B1MIP2	MAB_4190	MAB_4190	-2.05621	1	Lipoprotein
4.15951	B1MCA6	MAB_2798c	MAB_2798c	-2.05641	1	Uncharacterized protein
4.16555	B1MN03	MAB_1630c	MAB_1630c	-2.05851	1	EfeO-type cupredoxin-like domain-containing protein
4.17042	B1MCD0	MAB_2822c	rpoZ	-2.06019	1	DNA-directed RNA polymerase subunit omega (RNAP omega subunit) (EC 2.7.7.6) (RNA polymerase omega subunit) (Transcriptase subunit omega)
4.17648	B1MAH1	MAB_2161c	MAB_2161c	-2.06229	1	Hypothetical low molecular weight antigen Mtb12
4.18787	B1MKR2	MAB_1266	ychF	-2.06622	1	Ribosome-binding ATPase YchF
4.21068	B1MJE6	MAB_1012c	MAB_1012c	-2.07405	1	YrbE family protein
4.22194	B1MLM3	MAB_1364	MAB_1364	-2.07791	1	Probable serine protease HtrA
4.2276	B1MAY0	MAB_2320c	MAB_2320c	-2.07984	1	Recombinase RecA
4.25346	B1MDI5	MAB_3228c	khpA	-2.08864	1	RNA-binding protein KhpA (KH-domain protein A)
4.25752	B1MHW8	MAB_0693	MAB_0693	-2.09001	1	Glutathione peroxidase
4.26608	B1MG83	MAB_3754c	MAB_3754c	-2.09291	1	ESAT-6-like protein
4.28027	B1MK29	MAB_4467	MAB_4467	-2.0977	1	YbaB/EbfC family DNA-binding protein
4.28664	B1MEM1	MAB_0185c	MAB_0185c	-2.09985	1	Probable arabinosyltransferase B
4.32275	B1MDG1	MAB_3206c	MAB_3206c	-2.11195	1	Transcriptional regulator, TetR
4.35082	B1MMK9	MAB_4926	MAB_4926	-2.12129	1	DUF445 domain-containing protein
4.37857	B1MG82	MAB_3753c	MAB_3753c	-2.13046	1	ESAT-6-like protein
4.38693	B1MKN1	MAB_1235	MAB_1235	-2.13321	1	CalR9 protein
4.40069	B1MG16	MAB_3687	MAB_3687	-2.13773	1	Probable o-acetylhomoserine sulfhydrylase MetC (Homocysteine synthase)
4.42371	B1MP19	MAB_1988c	MAB_1988c	-2.14526	1	non-specific serine/threonine protein kinase (EC 2.7.11.1)
4.42477	B1MHX1	MAB_0696c	MAB_0696c	-2.1456	1	Metallo-beta-lactamase domain-containing protein
4.42801	B1MBD8	MAB_2478c	MAB_2478c	-2.14666	1	Activator of Hsp90 ATPase homologue 1/2-like C-terminal domain-containing protein
4.43868	B1MFM3	MAB_0324c	murT	-2.15013	1	Lipid II isoglutaminyl synthase (glutamine-hydrolyzing) subunit MurT (EC 6.3.5.13)
4.4435	B1MCE7	MAB_2839	MAB_2839	-2.1517	1	Transmembrane protein
4.44911	B1MFX0	MAB_0421	MAB_0421	-2.15352	1	Possible membrane-associated serine protease
4.45409	B1MCG8	MAB_2860c	MAB_2860c	-2.15513	1	Deazaflavin-dependent nitroreductase
4.47091	B1MNP6	MAB_1864	MAB_1864	-2.16057	1	propanoyl-CoA C-acyltransferase (EC 2.3.1.176) (Propanoyl-CoA C-acyltransferase)
4.48967	B1MHN8	MAB_4045c	MAB_4045c	-2.16661	1	Probable ATP-binding protein ABC transporter
4.49214	B1MNV7	MAB_1925	MAB_1925	-2.1674	1	Haemophore haem-binding domain-containing protein
4.49589	B1MAP2	MAB_2232c	MAB_2232c	-2.16861	1	FtsK/SpoIIIE family protein
4.51616	B1MN84	MAB_1711c	MAB_1711c	-2.1751	1	DUF5642 domain-containing protein
4.52384	B1MJE5	MAB_1011c	MAB_1011c	-2.17755	1	YrbE family protein
4.53023	B1ML30	MAB_4606c	MAB_4606c	-2.17959	1	Putative S-adenosyl-L-methionine-dependent methyltransferase MAB_4606c (EC 2.1.1.-)
4.53941	B1MLH6	MAB_1315	MAB_1315	-2.1825	1	Lipoprotein LpqW
4.54207	B1MBZ3	MAB_2684c	bioB	-2.18335	1	Biotin synthase (EC 2.8.1.6)
4.54273	B1MHQ5	MAB_4062c	MAB_4062c	-2.18356	1	Secreted protein
4.55901	B1MJ22	MAB_0884c	MAB_0884c	-2.18872	1	Mycobacterium 19 kDa lipoprotein antigen
4.57702	B1MP45	MAB_2014c	MAB_2014c	-2.19441	1	Transcriptional regulator, ArsR
4.59249	B1MH92	MAB_3899c	rpmG2	-2.19928	1	Large ribosomal subunit protein bL33B (50S ribosomal protein L33 2)
4.59546	B1MDX1	MAB_3364	MAB_3364	-2.20021	1	Methyltransferase type 11 domain-containing protein
4.59981	B1MFA3	MAB_3635c	MAB_3635c	-2.20157	1	Gluconokinase (EC 2.7.1.12)
4.63877	B1MD51	MAB_3095c	MAB_3095c	-2.21374	1	TPR repeat-containing protein
4.64707	B1MIZ4	MAB_4292	MAB_4292	-2.21632	1	Transcriptional regulator, LuxR family
4.65613	B1MBY3	MAB_2674c	nadA	-2.21913	1	Quinolinate synthase (EC 2.5.1.72)
4.66361	B1MB19	MAB_2359	MAB_2359	-2.22145	1	Cytotoxin/haemolysin homologue TlyA
4.67199	B1MEQ6	MAB_3436	MAB_3436	-2.22404	1	non-specific serine/threonine protein kinase (EC 2.7.11.1)
4.67435	B1MJE3	MAB_1009c	MAB_1009c	-2.22476	1	MCE family protein
4.68824	B1MJD9	MAB_1005c	MAB_1005c	-2.22905	1	MCE family protein
4.77338	B1MGT4	MAB_0519	MAB_0519	-2.25501	1	Peptidase S13 (D-alanyl-D-alanine carboxypeptidase)
4.83036	B1MB35	MAB_2375	MAB_2375	-2.27213	1	Uncharacterized protein
4.85416	B1MGD6	MAB_3806c	rplX	-2.27922	1	Large ribosomal subunit protein uL24 (50S ribosomal protein L24)
4.85916	B1MNQ8	MAB_1876c	MAB_1876c	-2.28071	1	Probable propionyl-CoA carboxylase beta chain 6
4.86752	B1MIH2	MAB_4120c	MAB_4120c	-2.28319	1	Probable aldo/keto reductase
4.87034	B1MP39	MAB_2008	ftsQ	-2.28402	1	Cell division protein FtsQ
4.88049	B1MG90	MAB_3761c	MAB_3761c	-2.28703	1	Zinc finger CGNR domain-containing protein
4.91684	B1MEW5	MAB_3495	MAB_3495	-2.29773	1	Haemophore haem-binding domain-containing protein
4.9187	B1MJE2	MAB_1008c	MAB_1008c	-2.29828	1	MCE family protein
4.9414	B1MK68	MAB_4506	trmB	-2.30492	1	tRNA (guanine-N(7)-)-methyltransferase (EC 2.1.1.33) (tRNA (guanine(46)-N(7))-methyltransferase) (tRNA(m7G46)-methyltransferase)
4.94431	B1MIR7	MAB_4215c	MAB_4215c	-2.30577	1	ABC transporter, ATP-binding protein
4.95143	B1MCF7	MAB_2849c	mltG	-2.30785	1	Endolytic murein transglycosylase (EC 4.2.2.29) (Peptidoglycan lytic transglycosylase) (Peptidoglycan polymerization terminase)
4.9871	B1MDN9	MAB_3282c	MAB_3282c	-2.3182	1	Probable lipase
4.98719	B1MJ12	MAB_0874c	MAB_0874c	-2.31823	1	DUF2771 domain-containing protein
4.99317	B1ME22	MAB_3415c	MAB_3415c	-2.31996	1	Glutaredoxin-like protein NrdH
5.01257	B1MJZ6	MAB_4433c	MAB_4433c	-2.32555	1	Uncharacterized protein
5.02257	B1MEP0	MAB_0204c	MAB_0204c	-2.32843	1	Bacterial proteasome activator
5.06305	B1MM23	MAB_4740	MAB_4740	-2.34001	1	Possible beta-1,3-glucanase
5.06329	B1ME63	MAB_0025	MAB_0025	-2.34008	1	Peptidyl-prolyl cis-trans isomerase (PPIase) (EC 5.2.1.8)
5.07486	B1MF29	MAB_3559c	MAB_3559c	-2.34337	1	HTH cro/C1-type domain-containing protein
5.15463	B1MC80	MAB_2772c	MAB_2772c	-2.36587	1	Uncharacterized protein
5.19513	B1MGQ2	MAB_0487	MAB_0487	-2.37716	1	Probable cold shock protein A (CspA)
5.20879	B1MDI4	MAB_3227c	rimM	-2.38095	1	Ribosome maturation factor RimM
5.24594	B1ME17	MAB_3410	MAB_3410	-2.3912	1	Transcriptional regulator
5.25728	B1MAL6	MAB_2206	lnt	-2.39432	1	Apolipoprotein N-acyltransferase (ALP N-acyltransferase) (EC 2.3.1.269)
5.26899	B1MB22	MAB_2362	MAB_2362	-2.39753	1	SteA-like C-terminal domain-containing protein
5.29951	B1MLC3	MAB_4700c	MAB_4700c	-2.40586	1	Methyltransferase domain-containing protein
5.32198	B1MMM0	MAB_4937	MAB_4937	-2.41196	1	Integral membrane protein MviN
5.33775	B1MLF7	MAB_1296	MAB_1296	-2.41623	1	DUF5302 domain-containing protein
5.3626	B1MJ72	MAB_0936c	MAB_0936c	-2.42293	1	PE-PPE domain-containing protein
5.36399	B1MB23	MAB_2363	MAB_2363	-2.42331	1	Channel-forming protein
5.4045	B1MAM1	MAB_2211c	MAB_2211c	-2.43416	1	Membrane protein, MmpS
5.41184	B1MFS5	MAB_0376	MAB_0376	-2.43612	1	WXG100 family type VII secretion target
5.45261	B1MLI0	MAB_1319	MAB_1319	-2.44695	1	FO synthase (EC 2.5.1.147) (EC 4.3.1.32)
5.51245	B1MGB2	MAB_3782c	map	-2.46269	1	Methionine aminopeptidase (MAP) (MetAP) (EC 3.4.11.18) (Peptidase M)
5.55458	B1MNV4	MAB_1922	MAB_1922	-2.47368	1	Haemophore haem-binding domain-containing protein
5.55785	B1MG88	MAB_3759c	MAB_3759c	-2.47453	1	Type VII secretion protein EccB
5.56215	B1MBM0	MAB_2560	MAB_2560	-2.47564	1	LGFP repeat
5.56677	B1MKU9	MAB_4525	MAB_4525	-2.47684	1	Lipid/polyisoprenoid-binding YceI-like domain-containing protein
5.59176	B1MIY0	MAB_4278	MAB_4278	-2.4833	1	Uncharacterized protein
5.6891	B1MIW6	MAB_4264c	MAB_4264c	-2.5082	1	Secreted protein
5.69029	B1MKZ0	MAB_4566c	MAB_4566c	-2.5085	1	Mce family protein
5.69072	B1MB68	MAB_2408c	MAB_2408c	-2.50861	1	von Willebrand factor, type A
5.71171	B1MDW7	MAB_3360c	MAB_3360c	-2.51392	1	NAD(P)-binding domain-containing protein
5.72355	B1MCB3	MAB_2805c	MAB_2805c	-2.51691	1	Protease
5.75751	B1MG79	MAB_3750c	glmM	-2.52545	1	Phosphoglucosamine mutase (EC 5.4.2.10)
5.75802	B1MHR9	MAB_4077	MAB_4077	-2.52557	1	DUF2993 domain-containing protein
5.8343	B1MD54	MAB_3098	MAB_3098	-2.54456	1	Probable transmembrane carbonic anhydrase
5.86068	B1MKD6	MAB_1140	MAB_1140	-2.55107	1	Polyketide synthase Pks16
5.91621	B1MGP9	MAB_0484	MAB_0484	-2.56467	1	Hydrolase/esterase/lipase
5.92899	B1MJD8	MAB_1004c	MAB_1004c	-2.56779	1	DUF3329 domain-containing protein
5.93388	B1MEW6	MAB_3496	MAB_3496	-2.56898	1	Uncharacterized protein
5.96733	B1MJE4	MAB_1010c	MAB_1010c	-2.57708	1	MCE family protein
6.00086	B1MBD2	MAB_2472c	MAB_2472c	-2.58517	1	Transcriptional regulator, MarR family
6.03216	B1MM60	MAB_4777c	MAB_4777c	-2.59267	1	Glucanase (EC 3.2.1.-)
6.0499	B1MIG6	MAB_4114	MAB_4114	-2.59691	1	Low molecular weight T-cell antigen
6.07905	B1MN78	MAB_1705c	MAB_1705c	-2.60385	1	Transcriptional regulator, GntR family
6.08071	B1MN94	MAB_4952c	MAB_4952c	-2.60424	1	R3H domain-containing protein
6.09934	B1MP40	MAB_2009	ftsZ	-2.60865	1	Cell division protein FtsZ
6.12022	B1MN20	MAB_1647c	MAB_1647c	-2.61358	1	Secreted protein
6.12525	B1MLC4	MAB_4701	MAB_4701	-2.61477	1	Fatty acyl-AMP ligase FadD28 and polyketide synthase
6.13688	B1MMI6	MAB_4903	MAB_4903	-2.61751	1	Lipoprotein
6.13851	B1MI37	MAB_0763c	MAB_0763c	-2.61789	1	Probable oxidoreductase
6.169	B1MHH4	MAB_3981c	MAB_3981c	-2.62504	1	Probable zinc metalloprotease
6.22892	B1MAN5	MAB_2225c	MAB_2225c	-2.63898	1	Probable peptidase
6.24011	B1MJE0	MAB_1006c	MAB_1006c	-2.64157	1	MCE family protein
6.25329	B1MGB7	MAB_3787	MAB_3787	-2.64461	1	Putative S-adenosyl-L-methionine-dependent methyltransferase MAB_3787 (EC 2.1.1.-)
6.26894	B1MLN5	MAB_1376	MAB_1376	-2.64822	1	Suppressor of fused-like domain-containing protein
6.27292	B1MHV9	MAB_0684c	MAB_0684c	-2.64914	1	Hypothetical conserved protein
6.27973	B1MCW3	MAB_3006	MAB_3006	-2.6507	1	LytR/CpsA/Psr regulator C-terminal domain-containing protein
6.30773	B1MLG3	MAB_1302	MAB_1302	-2.65712	1	HhH-GPD domain-containing protein
6.38401	B1MG45	MAB_3716	MAB_3716	-2.67446	1	Phage shock protein PspC N-terminal domain-containing protein
6.40523	B1MIR3	MAB_4211c	MAB_4211c	-2.67925	1	Uncharacterized protein
6.43854	B1MEK0	MAB_0164	MAB_0164	-2.68673	1	Probable short chain dehydrogenase/reductase
6.45886	B1MCI9	MAB_2881c	MAB_2881c	-2.69128	1	Preprotein translocase subunit YajC
6.46158	B1MMI4	MAB_4901c	MAB_4901c	-2.69189	1	peptidoglycan glycosyltransferase (EC 2.4.99.28)
6.55578	B1MDY5	MAB_3378c	MAB_3378c	-2.71277	1	Acetyltransferase
6.57981	B1MAN4	MAB_2224c	MAB_2224c	-2.71805	1	Conserved hypothetical membrane protein
6.64016	B1MEV3	MAB_3483	MAB_3483	-2.73122	1	Oxygenase
6.64641	B1MNS8	MAB_1896c	MAB_1896c	-2.73257	1	Uncharacterized protein
6.65055	B1ML17	MAB_4593c	MAB_4593c	-2.73347	1	Mce associated membrane protein
6.67847	B1MFA0	MAB_3632	MAB_3632	-2.73952	1	Bifunctional protein acetyl-/propionyl-coenzyme A carboxylase (Epsilon chain) AccE5
6.68155	B1MF83	MAB_3614	MAB_3614	-2.74018	1	LytR family transcriptional regulator
6.68774	B1MML9	MAB_4936	MAB_4936	-2.74152	1	Secreted protein
6.68851	B1MJE1	MAB_1007c	MAB_1007c	-2.74169	1	MCE family protein
6.6989	B1MIX6	MAB_4274c	MAB_4274c	-2.74393	1	Lipoprotein
6.70253	B1MKX7	MAB_4553	MAB_4553	-2.74471	1	RNA polymerase sigma factor
6.72662	B1MGD1	MAB_3801c	MAB_3801c	-2.74988	1	VCBS repeat-containing protein
6.74015	B1MM00	MAB_1491	MAB_1491	-2.75278	1	DUF4194 domain-containing protein
6.74328	B1MBG1	MAB_2501	MAB_2501	-2.75345	1	Bacteriocin-protection, YdeI/OmpD-Associated family protein
6.77285	B1MEI7	MAB_0151c	MAB_0151c	-2.75976	1	Septum formation-related domain-containing protein
6.79984	B1MKS9	MAB_1283c	MAB_1283c	-2.7655	1	WXG100 family type VII secretion target
6.81972	B1MKB5	MAB_1119	MAB_1119	-2.76971	1	DUF5642 domain-containing protein
6.82402	B1MIV0	MAB_4248c	MAB_4248c	-2.77062	1	Acyl-coenzyme A thioesterase THEM4 (EC 3.1.2.2) (Thioesterase superfamily member 4)
6.83407	B1MMY1	MAB_1608c	MAB_1608c	-2.77275	1	Haemophore haem-binding domain-containing protein
6.83788	B1MKF6	MAB_1160	MAB_1160	-2.77355	1	Deferrochelatase (EC 1.11.1.-) (Peroxidase EfeB)
6.89412	B1MGU7	MAB_0532	MAB_0532	-2.78537	1	Lipoprotein
6.90208	B1MB87	MAB_2427	ureG	-2.78703	1	Urease accessory protein UreG
6.92767	B1MIG0	MAB_4108c	MAB_4108c	-2.79237	1	Methyltransferase MtfB
6.9751	B1MIG4	MAB_4112c	MAB_4112c	-2.80221	1	Glycosyltransferase GtfA
7.04239	B1MCS9	MAB_2972	MAB_2972	-2.81606	1	MPT63-like domain-containing protein
7.05989	B1MMY7	MAB_1614	MAB_1614	-2.81964	1	Secreted protein
7.12633	B1MKH5	MAB_1179c	MAB_1179c	-2.83316	1	Uncharacterized protein
7.16944	B1MDW2	MAB_3355	MAB_3355	-2.84186	1	Secreted hydrolase
7.2175	B1MDY4	MAB_3377	MAB_3377	-2.8515	1	Nitroreductase
7.23068	B1MFP4	MAB_0345	MAB_0345	-2.85413	1	Uncharacterized protein
7.25792	B1MCW0	MAB_3003c	dut	-2.85956	1	Deoxyuridine 5'-triphosphate nucleotidohydrolase (dUTPase) (EC 3.6.1.23) (dUTP pyrophosphatase)
7.25866	B1MC94	MAB_2786	MAB_2786	-2.8597	1	Secreted protein
7.27451	B1MJZ7	MAB_4434c	MAB_4434c	-2.86285	1	2-oxoglutarate-dependent ethylene/succinate-forming enzyme (EC 1.13.12.19) (EC 1.14.20.7) (2-oxoglutarate dioxygenase (ethylene-forming)) (2-oxoglutarate/L-arginine monooxygenase/decarboxylase (succinate-forming))
7.33062	B1MML8	MAB_4935	MAB_4935	-2.87393	1	MutT/NUDIX family protein
7.39169	B1MKY8	MAB_4564c	MAB_4564c	-2.8859	1	Mce family protein
7.39682	B1MFA8	MAB_3640c	MAB_3640c	-2.8869	1	Integral membrane protein
7.57391	B1MHK5	MAB_4012c	MAB_4012c	-2.92104	1	Transmembrane protein
7.5957	B1ME53	MAB_0014	MAB_0014	-2.92518	1	Uncharacterized protein
7.59998	B1MEW0	MAB_3490c	MAB_3490c	-2.926	1	Lipoprotein
7.60637	B1MKW0	MAB_4536	MAB_4536	-2.92721	1	Probable zinc metalloprotease
7.63901	B1MKF5	MAB_1159	MAB_1159	-2.93339	1	Iron permease FTR1
7.66765	B1MMZ7	MAB_1624	MAB_1624	-2.93878	1	Lysophospholipase
7.71848	B1MJB2	MAB_0976	MAB_0976	-2.94832	1	Glyoxalase/bleomycin resistance protein
7.86695	B1MLK3	MAB_1342	MAB_1342	-2.9758	1	Probable fatty-acid-CoA ligase FadD
7.87634	B1MFZ3	MAB_3664	MAB_3664	-2.97753	1	NlpC/P60 domain-containing protein
7.90451	B1MG13	MAB_3684c	MAB_3684c	-2.98268	1	Exodeoxyribonuclease
8.01317	B1MP05	MAB_1974	MAB_1974	-3.00237	1	Secreted protein
8.06121	B1MDN7	MAB_3280	rpmB	-3.011	1	Large ribosomal subunit protein bL28
8.12576	B1MIF1	MAB_4099c	MAB_4099c	-3.0225	1	Probable non-ribosomal peptide synthetase
8.14887	B1MKG9	MAB_1173c	MAB_1173c	-3.0266	1	HTH cro/C1-type domain-containing protein
8.29537	B1MJI3	MAB_1049	MAB_1049	-3.05231	1	Transcription regulator protein
8.32579	B1MMQ4	MAB_1530	MAB_1530	-3.05759	1	Probable conserved lipoprotein LppS
8.36383	B1MAN6	MAB_2226c	MAB_2226c	-3.06416	1	Conserved hypothetical transmembrane protein
8.52343	B1MIC0	MAB_0848c	MAB_0848c	-3.09143	1	Secreted protein
8.53936	B1MFB2	MAB_3644	MAB_3644	-3.09413	1	Uncharacterized protein
8.56868	B1MH05	MAB_0591	MAB_0591	-3.09907	1	Probable rifampin adp-ribosyl transferase
8.59693	B1MIY6	MAB_4284c	MAB_4284c	-3.10382	1	Collagen-like protein
8.73938	B1MIG9	MAB_4117c	MAB_4117c	-3.12753	1	Membrane protein, MmpS family
8.96342	B1MHJ2	MAB_3999	MAB_3999	-3.16405	1	Haemophore haem-binding domain-containing protein
9.02343	B1MAN9;B1MHU1;B1ME84	MAB_2229c; MAB_0665; MAB_0048	MAB_2229c; MAB_0665; MAB_0048	-3.17368	3	Hypothetical PE family protein
9.03474	B1MB61	MAB_2401	MAB_2401	-3.17548	1	DUF881 domain-containing protein
9.06941	B1MLP4	MAB_1385	MAB_1385	-3.18101	1	Probable lipoprotein LpqZ
9.12369	B1MBN9	MAB_2579	MAB_2579	-3.18962	1	Glutathione peroxidase
9.1832	B1MGD9	MAB_3809c	MAB_3809c	-3.199	1	Probable cutinase Cut4
9.2814	B1MFV8	MAB_0409	whiB	-3.21434	1	Transcriptional regulator WhiB
9.29183	B1MC53	MAB_2745c	MAB_2745c	-3.21596	1	Possible SUF system FeS assembly protein
9.34518	B1MFS1	MAB_0372	egtD	-3.22422	1	Histidine N-alpha-methyltransferase (EC 2.1.1.44) (Histidine trimethyltransferase)
9.36439	B1MGU6	MAB_0531c	MAB_0531c	-3.22719	1	VWFA domain-containing protein
9.47001	B1MD49	MAB_3093c	MAB_3093c	-3.24337	1	Transmembrane protein
9.49324	B1MCE4	MAB_2836c	nusB	-3.2469	1	Transcription antitermination protein NusB (Antitermination factor NusB)
9.50093	B1MGX5	MAB_0561	MAB_0561	-3.24807	1	Uncharacterized protein
9.59464	B1MHV8	MAB_0683c	MAB_0683c	-3.26223	1	Hypothetical conserved membrane protein
9.6633	B1MKF8	MAB_1162c	MAB_1162c	-3.27252	1	Efem/EfeO family lipoprotein
9.67439	B1MC48	MAB_2740c	MAB_2740c	-3.27417	1	Probable oxidoreductase
9.84119	B1MG95	MAB_3766	MAB_3766	-3.29883	1	Probable cutinase cut3
9.86454	B1MN95	MAB_4953c	oxaA	-3.30225	1	Membrane protein insertase YidC (Foldase YidC) (Membrane integrase YidC) (Membrane protein YidC)
9.86525	B1MG10	MAB_3681	MAB_3681	-3.30236	1	Probable penicillin-binding protein DacB1
9.88628	B1MFQ1	MAB_0352	MAB_0352	-3.30543	1	PknH-like extracellular domain-containing protein
10.1009	B1MC84	MAB_2776	MAB_2776	-3.33642	1	DUF2207 domain-containing protein
10.1121	B1MJG0	MAB_1026c	MAB_1026c	-3.33801	1	MPT63-like domain-containing protein
10.3159	B1MH93	MAB_3900c	MAB_3900c	-3.36679	1	Ferritin/DPS protein domain-containing protein
10.3234	B1MMX5	MAB_1602	MAB_1602	-3.36785	1	DUF937 domain-containing protein
10.3562	B1MIU7	MAB_4245c	MAB_4245c	-3.37242	1	Phosphoribosylglycinamide formyltransferase 2
10.4051	B1MFV4	MAB_0405c	MAB_0405c	-3.37922	1	Secreted protein
10.4679	B1MF14	MAB_3544	MAB_3544	-3.38791	1	Cys-tRNA(Pro)/Cys-tRNA(Cys) deacylase (EC 4.2.-.-)
10.5475	B1ME94	MAB_0058c	MAB_0058c	-3.39883	1	CobQ/CobB/MinD/ParA nucleotide binding domain-containing protein
10.5731	B1MCE3	MAB_2835	MAB_2835	-3.40233	1	Deazaflavin-dependent nitroreductase family protein
10.6069	B1MDB7	MAB_3161c	MAB_3161c	-3.40693	1	Alpha/beta hydrolase
10.6327	B1MIF9	MAB_4107c	MAB_4107c	-3.41044	1	Glycosyltransferase GtfA
10.634	B1MKU3	MAB_4519c	MAB_4519c	-3.41061	1	Two-component system response regulator,LuxR family
10.8238	B1MF63	MAB_3594c	tmk	-3.43613	1	Thymidylate kinase (EC 2.7.4.9) (dTMP kinase)
10.8288	B1MLF9	MAB_1298c	MAB_1298c	-3.4368	1	FHA domain-containing protein
10.9178	B1MLB9	MAB_4696c	MAB_4696c	-3.44861	1	Possible methyltransferase
10.9948	B1MJ75	MAB_0939	MAB_0939	-3.45875	1	Probable polyketide synthase
11.0293	B1MKI6	MAB_1190	MAB_1190	-3.46327	1	Transmembrane protein
11.2352	B1MPE3	MAB_2113	MAB_2113	-3.48995	1	DUF732 domain-containing protein
11.24	B1MJW8	MAB_4405	MAB_4405	-3.49057	1	Serine esterase, cutinase family
11.2689	B1MK26	MAB_4464	MAB_4464	-3.49428	1	WXG100 family type VII secretion target
11.4553	B1MJF9	MAB_1025	MAB_1025	-3.51794	1	Serine/threonine-protein kinase
11.4636	B1MDV5	MAB_3348	MAB_3348	-3.51899	1	Protease
11.7383	B1MEW9	MAB_3499c	MAB_3499c	-3.55316	1	endopeptidase La (EC 3.4.21.53)
11.9486	B1MJ73	MAB_0937c	MAB_0937c	-3.57877	1	Membrane protein, MmpL family
12.0154	B1MG94	MAB_3765	MAB_3765	-3.58681	1	cutinase (EC 3.1.1.74)
12.0205	B1MCY3	MAB_3026c	MAB_3026c	-3.58743	1	DUF3039 domain-containing protein
12.3821	B1MGX9	MAB_0565c	MAB_0565c	-3.63018	1	Mycobacterium membrane protein
[truncated: 84 more rows]

## Sheet: PBS_vs_A_FC
Fold Change K-P	Majority protein IDs	Locus	Name	Log2FC	Number of Proteins	Protein Description UNIPROT
0.000409964	B1MJ83	MAB_0947c	MAB_0947c	11.2522	1	Luciferase
0.00275387	B1MKW3	MAB_4539c	MAB_4539c	8.50432	1	biotin carboxylase (EC 6.3.4.14)
0.00310445	B1MMU6	MAB_1573c	MAB_1573c	8.33144	1	Peptidase M48 domain-containing protein
0.00571517	B1MKW2	MAB_4538c	MAB_4538c	7.45099	1	Acyl-CoA dehydrogenase FadE
0.00578269	B1MBH9	MAB_2519c	MAB_2519c	7.43404	1	UsfY protein
0.00602067	B1MMK0	MAB_4917c	MAB_4917c	7.37586	1	Pyruvate dehydrogenase E1 component beta subunit
0.00814443	B1MBS4	MAB_2614	MAB_2614	6.93997	1	Hypothetical monooxygenase, FAD-binding
0.0112093	B1MMR4	MAB_1541	MAB_1541	6.47916	1	Bacteriophage protein
0.0123919	B1MGH2	MAB_3843	MAB_3843	6.33446	1	UspA domain-containing protein
0.0166756	B1ML83	MAB_4659	MAB_4659	5.90612	1	Phosphoribosyltransferase domain-containing protein
0.017102	B1MCV0	MAB_2993c	MAB_2993c	5.86969	1	Amino acid permease
0.018755	B1MDU6	MAB_3339	MAB_3339	5.73658	1	Sensory transduction protein
0.0188736	B1MEK9	MAB_0173	MAB_0173	5.72749	1	UbiA prenyltransferase family protein
0.0193111	B1MAK5	MAB_2195	MAB_2195	5.69442	1	Probable precorrin-6Y C5,15-methyltransferase CobL
0.0199269	B1MHR4	MAB_4072c	MAB_4072c	5.64914	1	CHAT domain-containing protein
0.0215692	B1MBJ7	MAB_2537c	MAB_2537c	5.53488	1	Pyruvate decarboxylase
0.022893	B1MHW0	MAB_0685	MAB_0685	5.44895	1	Aminotransferase (EC 2.6.1.-)
0.0254654	B1MG67	MAB_3738c	MAB_3738c	5.29532	1	Hydrolase alpha/beta fold
0.0282125	B1MFR4	MAB_0365c	MAB_0365c	5.14752	1	Probable sugar-transport integral membrane protein
0.028403	B1MP72	MAB_2041c	MAB_2041c	5.13781	1	Probable zinc-containing alcohol dehydrogenase
0.0322238	B1MMP1	MAB_1517c	MAB_1517c	4.95573	1	Probable O-methyltransferase Omt
0.0327477	B1MGL4	MAB_0449	MAB_0449	4.93246	1	Probable copper-transporting ATPase
0.0345728	B1MG45	MAB_3716	MAB_3716	4.85422	1	Phage shock protein PspC N-terminal domain-containing protein
0.0363707	B1MMR5	MAB_1542c	MAB_1542c	4.78108	1	Probable amino acid permease
0.0367314	B1MJG4	MAB_1030	MAB_1030	4.76684	1	Uncharacterized protein
0.0385826	B1MFX1	MAB_0422c	MAB_0422c	4.6959	1	Possible epoxide hydrolase EphE
0.0392702	B1MM89	MAB_4806c	MAB_4806c	4.67042	1	LysM domain-containing protein
0.0401138	B1MGH1	MAB_3842	MAB_3842	4.63976	1	Probable cationic amino acid transport integral membrane protein
0.0406552	B1MJU9	MAB_4385	MAB_4385	4.62041	1	Oxidoreductase
0.0419226	B1MDE1	MAB_3185	MAB_3185	4.57613	1	Transmembrane protein
0.0422246	B1MFQ4	MAB_0355	MAB_0355	4.56577	1	Ammonium transporter
0.0424902	B1MKN0	MAB_1234c	coaA	4.55673	1	Pantothenate kinase (EC 2.7.1.33) (Pantothenic acid kinase)
0.0446871	B1MNP9	MAB_1867	MAB_1867	4.484	1	GGDEF domain-containing protein
0.0455209	B1MK18	MAB_4456	MAB_4456	4.45733	1	Cytochrome P450
0.0484018	B1MGG9	MAB_3840	MAB_3840	4.3688	1	N-dimethylarginine dimethylaminohydrolase
0.0501565	B1MLK8	MAB_1347c	MAB_1347c	4.31742	1	Pyridoxamine 5'-phosphate oxidase putative domain-containing protein
0.0502393	B1MM68	MAB_4785	MAB_4785	4.31504	1	DoxX family protein
0.050524	B1MAS8	MAB_2268c	MAB_2268c	4.30689	1	Integral membrane bound transporter domain-containing protein
0.0518958	B1MKV5	MAB_4531	MAB_4531	4.26824	1	Interferon-induced transmembrane protein
0.0525992	B1MN45	MAB_1672	era	4.24882	1	GTPase Era
0.0553053	B1ML34	MAB_4610c	MAB_4610c	4.17644	1	O-methyltransferase-like
0.0558906	B1MD72	MAB_3116c	truB	4.16125	1	tRNA pseudouridine synthase B (EC 5.4.99.25) (tRNA pseudouridine(55) synthase) (Psi55 synthase) (tRNA pseudouridylate synthase) (tRNA-uridine isomerase)
0.0613978	B1MN85	MAB_1712	MAB_1712	4.02567	1	VIT family protein
0.0614139	B1MBE9	MAB_2489	MAB_2489	4.02529	1	UspA domain-containing protein
0.0645745	B1MCH2	MAB_2864c	MAB_2864c	3.95289	1	DUF389 domain-containing protein
0.067161	B1MB95	MAB_2435	MAB_2435	3.89623	1	Molybdenum ABC transporter ModC, ATP-binding protein
0.0676176	B1MFH8	MAB_0278c	MAB_0278c	3.88646	1	Glutamyl-tRNA synthetase or glutamyl-Q tRNA(Asp) synthetase
0.0685957	B1MMP6	MAB_1522	MAB_1522	3.86574	1	Two-component system response regulator LuxR
0.0709011	B1MKW4	MAB_4540c	MAB_4540c	3.81805	1	Acetyl-CoA carboxylase beta subunit AccD
0.0722674	B1MGS5	MAB_0510c	MAB_0510c	3.79051	1	Probable non-ribosomal peptide synthase
0.0733239	B1MGI8	MAB_3859c	MAB_3859c	3.76957	1	Possible enoyl-CoA hydratase/isomerase
0.0735772	B1MJ94	MAB_0958c	MAB_0958c	3.7646	1	Oxidoreductase
0.0773465	B1MHA0	MAB_3907c	MAB_3907c	3.69252	1	Regulatory protein, LuxR
0.0775672	B1MJQ6	MAB_4341	MAB_4341	3.68841	1	DNA ligase D polymerase domain-containing protein
0.0777855	B1MHZ6	MAB_0722	MAB_0722	3.68436	1	Oligopeptide ABC transporter,ATP-binding protein
0.0783762	B1MH51	MAB_0637c	MAB_0637c	3.67344	1	Conserved ATPase
0.0789811	B1MN30	MAB_1657c	MAB_1657c	3.66235	1	Zinc transporter permease
0.0805307	B1MEN1	MAB_0195c	MAB_0195c	3.63432	1	Hydrolase, alpha/beta hydrolase fold
0.0835483	B1MIQ4	MAB_4202c	MAB_4202c	3.58125	1	Regulatory protein
0.0842232	B1MN05	MAB_1632c	MAB_1632c	3.56964	1	Transmembrane protein
0.0845122	B1MCY4	MAB_3027	MAB_3027	3.5647	1	Transmembrane protein
0.0854412	B1MH93	MAB_3900c	MAB_3900c	3.54892	1	Ferritin/DPS protein domain-containing protein
0.0862536	B1MFA8	MAB_3640c	MAB_3640c	3.53527	1	Integral membrane protein
0.088579	B1MHC5	MAB_3932c	MAB_3932c	3.49689	1	Transmembrane protein
0.0897345	B1MHH7	MAB_3984c	MAB_3984c	3.47819	1	Metal transporter ATPase
0.0913553	B1MBT9	MAB_2630	MAB_2630	3.45237	1	Probable integral membrane cytochrome D ubiquinol oxidase (Subunit I) CydA
0.0932268	B1MLL6	MAB_1357c	MAB_1357c	3.42311	1	Conserved hypothetical integral membrane protein
0.0940528	B1MKQ6	MAB_1260c	MAB_1260c	3.41039	1	Probable carbon starvation protein (CstA)
0.0952176	B1MLX3	MAB_1464	MAB_1464	3.39263	1	DUF3817 domain-containing protein
0.0952624	B1MG84	MAB_3755c	MAB_3755c	3.39195	1	Type VII secretion-associated protein
0.0964203	B1MI69	MAB_0796c	MAB_0796c	3.37452	1	Uncharacterized protein
0.0976341	B1MFU1	MAB_0392c	MAB_0392c	3.35647	1	Transmembrane protein
0.0985334	B1MCU8	MAB_2991c	nhaA	3.34324	1	Na(+)/H(+) antiporter NhaA (Sodium/proton antiporter NhaA)
0.0993086	B1MHG6	MAB_3973c	MAB_3973c	3.33194	1	Possible cytochrome C-type biogenesis protein CcsA
0.0993681	B1MGQ5	MAB_0490c	MAB_0490c	3.33107	1	Adenylate cyclase
0.0998068	B1MLT5	MAB_1426	MAB_1426	3.32472	1	Cytochrome P450
0.101615	B1MES8	MAB_3458c	MAB_3458c	3.29882	1	LysR-family transcriptional regulator
0.10277	B1MGS4	MAB_0509c	MAB_0509c	3.28251	1	Aminopeptidase N (EC 3.4.11.2)
0.103525	B1MP22	MAB_1991c	MAB_1991c	3.27195	1	Alpha-(1->6)-mannopyranosyltransferase A
0.103928	B1MI83	MAB_0810c	MAB_0810c	3.26634	1	Transcriptional regulator, GntR family
0.103999	B1MMZ8	MAB_1625	MAB_1625	3.26536	1	DegV domain-containing protein
0.106279	B1ME06	MAB_3399	MAB_3399	3.23407	1	Probable ABC transporter, ATP-binding
0.106352	B1MG70	MAB_3741c	nnrE	3.23308	1	Bifunctional NAD(P)H-hydrate repair enzyme (Nicotinamide nucleotide repair protein) [Includes: ADP-dependent (S)-NAD(P)H-hydrate dehydratase (EC 4.2.1.136) (ADP-dependent NAD(P)HX dehydratase); NAD(P)H-hydrate epimerase (EC 5.1.99.6)]
0.106427	B1MCB5	MAB_2807	mfs	3.23206	1	Triacylglyceride transporter MAB_2807 (MFS-type drug efflux transporter P55)
0.107255	B1MC25	MAB_2717c	MAB_2717c	3.22088	1	CBS domain-containing protein
0.107786	B1MGJ5	MAB_3866c	MAB_3866c	3.21376	1	Amino acid permease
0.107938	B1MP34	MAB_2003	mraY	3.21173	1	Phospho-N-acetylmuramoyl-pentapeptide-transferase (EC 2.7.8.13) (UDP-MurNAc-pentapeptide phosphotransferase)
0.108162	B1MF77	MAB_3608	MAB_3608	3.20874	1	F420-0:gamma-glutamyl ligase
0.109071	B1MAF7	MAB_2147	nuoN	3.19666	1	NADH-quinone oxidoreductase subunit N (EC 7.1.1.-) (NADH dehydrogenase I subunit N) (NDH-1 subunit N)
0.109724	B1MP91	MAB_2060	MAB_2060	3.18805	1	Exopolyphosphatase
0.109971	B1MKL3	MAB_1217c	MAB_1217c	3.1848	1	Transcriptional regulator, TetR family
0.11187	B1MBG5	MAB_2505c	MAB_2505c	3.16011	1	Probable phosphoketolase (EC 4.1.2.-)
0.111917	B1MFJ8	MAB_0299	MAB_0299	3.15949	1	Amidohydrolase (Aminocarboxymuconate-semialdehyde decarboxylase)
0.112415	B1MMK3	MAB_4920c	MAB_4920c	3.15309	1	Glycogen debranching protein
0.112884	B1MKI4	MAB_1188c	MAB_1188c	3.14709	1	Probable acyl-CoA dehydrogenase
0.114944	B1MK45	MAB_4483	MAB_4483	3.121	1	Bacteriophage protein
0.115612	B1MKU7	MAB_4523	MAB_4523	3.11264	1	Adenylate cyclase
0.116765	B1MKU5	MAB_4521c	MAB_4521c	3.09832	1	AI-2E family transporter
0.117014	B1MPH4	MAB_2144	nuoK	3.09525	1	NADH-quinone oxidoreductase subunit K (EC 7.1.1.-) (NADH dehydrogenase I subunit K) (NDH-1 subunit K)
0.120164	B1MMZ3	MAB_1620	MAB_1620	3.05692	1	von Willebrand factor type A (VWA) domain-containing protein
0.120262	B1MIV9	MAB_4257c	MAB_4257c	3.05574	1	Fructose-bisphosphate aldolase
0.120826	B1MDD2	MAB_3176c	MAB_3176c	3.049	1	HTH cro/C1-type domain-containing protein
0.122228	B1MKY5	MAB_4561	MAB_4561	3.03236	1	Quercetin 2,3-dioxygenase
0.122572	B1MFH6	MAB_0276	MAB_0276	3.0283	1	Probable cytochrome P450
0.123611	B1MBF8	MAB_2498c	MAB_2498c	3.01612	1	Proline rich protein
0.124221	B1MET5	MAB_3465	MAB_3465	3.00902	1	Sulfate transporter/antisigma-factor
0.124465	B1MAP8	MAB_2238	MAB_2238	3.00619	1	Transcription regulator, LysR family
0.126278	B1MFI0	MAB_0280	MAB_0280	2.98533	1	DNA ligase D polymerase domain-containing protein
0.126325	B1MLL3	MAB_1352	glgC	2.98479	1	Glucose-1-phosphate adenylyltransferase (EC 2.7.7.27) (ADP-glucose pyrophosphorylase) (ADPGlc PPase) (ADP-glucose synthase)
0.128003	B1MH09	MAB_0595c	MAB_0595c	2.96575	1	Probable acyl-CoA dehydrogenase FadE
0.128323	B1MLS5	MAB_1416	MAB_1416	2.96215	1	Lipoprotein LprB
0.128544	B1MCE8	MAB_2840c	aroQ	2.95967	1	3-dehydroquinate dehydratase (3-dehydroquinase) (EC 4.2.1.10) (Type II DHQase)
0.132024	B1MES1	MAB_3451c	MAB_3451c	2.92113	1	UPF0145 protein MAB_3451c
0.134236	B1MMN3	MAB_1509	MAB_1509	2.89715	1	Transmembrane protein
0.134391	B1MDZ6	MAB_3389c	MAB_3389c	2.89549	1	Cytochrome c oxidase subunit 1 (EC 7.1.1.9)
0.134975	B1MMR3	MAB_1540	MAB_1540	2.88923	1	Probable sodium:dicarboxylate symporter
0.135672	B1MIA6	MAB_0834	MAB_0834	2.88181	1	Enoyl-CoA hydratase/isomerase
0.13603	B1MFX8	MAB_0429	MAB_0429	2.87801	1	Oligopeptide ABC transporter,ATP-binding protein
0.13699	B1MJP1	MAB_4326c	MAB_4326c	2.86786	1	Uncharacterized protein
0.137531	B1MIZ5	MAB_4293	MAB_4293	2.86217	1	Fe-S oxidoreductase
0.138522	B1MGB4	MAB_3784c	secY	2.85181	1	Protein translocase subunit SecY
0.140681	B1MEN5	MAB_0199	MAB_0199	2.8295	1	Probable phosphoesterase, PA-phosphatase related protein
0.141093	B1ML39	MAB_4615	MAB_4615	2.82528	1	Major facilitator superfamily
0.141494	B1MH12	MAB_0598	MAB_0598	2.82118	1	Short-chain dehydrogenase/reductase
0.141713	B1MJ09	MAB_0871c	moaA	2.81896	1	GTP 3',8-cyclase (EC 4.1.99.22) (Molybdenum cofactor biosynthesis protein A)
0.142062	B1MJY4	MAB_4421	MAB_4421	2.8154	1	Succinate dehydrogenase
0.144619	B1MG44	MAB_3715c	MAB_3715c	2.78967	1	Two-component system sensor kinase
0.145301	B1MKT3	MAB_1287	MAB_1287	2.78289	1	Probable conserved membrane protein, MmpL family
0.145849	B1MFB4	MAB_3646c	MAB_3646c	2.77745	1	L-lysine 6-transaminase (EC 2.6.1.36) (Lysine 6-aminotransferase)
0.147426	B1MF76	MAB_3607	MAB_3607	2.76194	1	LPPG:FO 2-phospho--lactate transferase (CofD)
0.148498	B1MD29	MAB_3072	MAB_3072	2.75149	1	Acetyltransferase
0.149277	B1MC10	MAB_2701	MAB_2701	2.74394	1	Probable L-asparaginase
0.150277	B1MBP9	MAB_2589c	MAB_2589c	2.7343	1	DUF2127 domain-containing protein
0.151779	B1MMK1	MAB_4918c	MAB_4918c	2.71996	1	Pyruvate dehydrogenase E1 component alpha subunit
0.151836	B1MJU5	MAB_4381c	MAB_4381c	2.71941	1	Transcriptional regulator, LysR family
0.153193	B1MH88	MAB_3895c	secE	2.70658	1	Protein translocase subunit SecE
0.153364	B1MAF5	MAB_2145	MAB_2145	2.70496	1	NADH-quinone oxidoreductase, L subunit NuoL
0.154169	B1MH27	MAB_0613	MAB_0613	2.69742	1	Cytochrome P450
0.15543	B1MGI4	MAB_3855c	MAB_3855c	2.68566	1	Lipoprotein LprC
0.156324	B1MPC2	MAB_2092	MAB_2092	2.67739	1	Nucleotidyltransferase
0.156356	B1MHR8	MAB_4076	MAB_4076	2.67709	1	Nitrilase/cyanide hydratase
0.157327	B1MBI9	MAB_2529c	MAB_2529c	2.66816	1	PAS domain S-box/diguanylate cyclase (GGDEF) domain-containing protein
0.158384	B1MKD0	MAB_1134c	MAB_1134c	2.6585	1	Probable membrane protein, MmpL
0.161165	B1MH45	MAB_0631c	MAB_0631c	2.63339	1	Cation antiporter subunit
0.161247	B1MBK4	MAB_2544c	MAB_2544c	2.63266	1	Agmatine deiminase
0.161572	B1MMZ0	MAB_1617c	deoK	2.62975	1	Deoxyribokinase (dRK) (EC 2.7.1.229) (ATP:2-deoxy-D-ribose 5-phosphotransferase)
0.161998	B1MGI5	MAB_3856c	MAB_3856c	2.62595	1	Lipoprotein LprB
0.163037	B1MJX2	MAB_4409	MAB_4409	2.61673	1	Probable hydrogen peroxide-inducible genes activator
0.163691	B1MHK6	MAB_4013c	MAB_4013c	2.61096	1	exopolyphosphatase (EC 3.6.1.11)
0.163801	B1MG11	MAB_3682c	MAB_3682c	2.60998	1	Inner membrane protein YhjD
0.164809	B1MBF9	MAB_2499c	MAB_2499c	2.60113	1	Hydrolase, alpha/beta fold
0.165047	B1MDY5	MAB_3378c	MAB_3378c	2.59905	1	Acetyltransferase
0.166487	B1MHX0	MAB_0695	MAB_0695	2.58652	1	Fumarate reductase/succinate dehydrogenase
0.167548	B1MIQ8	MAB_4206	MAB_4206	2.57735	1	Amino acid transporter
0.170128	B1MDP9	MAB_3292c	MAB_3292c	2.5553	1	DNA-binding protein HupB (EC 1.16.3.1) (Histone-like protein)
0.171072	B1MCJ4	MAB_2886c	MAB_2886c	2.54732	1	Uncharacterized protein
0.171829	B1MF17	MAB_3547	MAB_3547	2.54095	1	Ribosome small subunit-dependent GTPase A
0.171979	B1MG43	MAB_3714c	MAB_3714c	2.5397	1	Two-component system response regulator,LuxR family
0.173677	B1MBI7	MAB_2527	MAB_2527	2.52552	1	Protein PS1
0.175387	B1MGH0	MAB_3841	MAB_3841	2.51139	1	ornithine aminotransferase (EC 2.6.1.13) (Ornithine--oxo-acid aminotransferase)
0.175784	B1MEP3	MAB_0207c	MAB_0207c	2.50813	1	Probable quinone oxidoreductase
0.176137	B1MCS7	MAB_2970c	MAB_2970c	2.50523	1	Polyketide cyclase / dehydrase and lipid transport
0.176659	B1MJL0	MAB_1076	MAB_1076	2.50096	1	Mycobacterial persistence regulator MrpA (Two component response transcriptional regulatory protein)
0.176729	B1MI05	MAB_0731	MAB_0731	2.50039	1	Probable aminotransferase, class IV
0.17713	B1MPG4	MAB_2134	nuoA	2.49712	1	NADH-quinone oxidoreductase subunit A (EC 7.1.1.-) (NADH dehydrogenase I subunit A) (NDH-1 subunit A) (NUO1)
0.177466	B1MH53	MAB_0639c	psd	2.49439	1	Phosphatidylserine decarboxylase proenzyme (EC 4.1.1.65) [Cleaved into: Phosphatidylserine decarboxylase alpha chain; Phosphatidylserine decarboxylase beta chain]
0.179656	B1MH78	MAB_3885	MAB_3885	2.47669	1	DAGKc domain-containing protein
0.180179	B1MD00	MAB_3043c	dapF	2.47249	1	Diaminopimelate epimerase (DAP epimerase) (EC 5.1.1.7) (PLP-independent amino acid racemase)
0.180684	B1MGT6	MAB_0521	tilS	2.46846	1	tRNA(Ile)-lysidine synthase (EC 6.3.4.19) (tRNA(Ile)-2-lysyl-cytidine synthase) (tRNA(Ile)-lysidine synthetase)
0.180867	B1MB25	MAB_2365	MAB_2365	2.467	1	Hypothetical MutT/nudix family protein
0.180939	B1MLZ8	MAB_1489	MAB_1489	2.46643	1	Probable acyl-CoA ligase FadD
0.182154	B1MIV8	MAB_4256c	MAB_4256c	2.45677	1	Probable 4-hydroxybenzoyl-CoA thioesterase
0.182372	B1MAV8	MAB_2298	coaE	2.45505	1	Dephospho-CoA kinase (EC 2.7.1.24) (Dephosphocoenzyme A kinase)
0.184114	B1MLN0	MAB_1371	MAB_1371	2.44133	1	Conserved hypothetical transmembrane protein
0.185628	B1MFQ8	MAB_0359	MAB_0359	2.42951	1	Fructokinase
0.186288	B1MGB8	MAB_3788c	MAB_3788c	2.4244	1	Permease
0.187507	B1MH77	MAB_3884	MAB_3884	2.41498	1	Possible flavoprotein
0.188673	B1MEM5	MAB_0189c	MAB_0189c	2.40604	1	Probable arabinosyltransferase C
0.189032	B1MHG3	MAB_3970c	MAB_3970c	2.4033	1	DUF4229 domain-containing protein
0.189972	B1MNU9	MAB_1917	MAB_1917	2.39614	1	Diacylglycerol O-acyltransferase (EC 2.3.1.20)
0.190639	B1MMQ9	MAB_1536	MAB_1536	2.39109	1	Transcriptional regulator, TetR family
0.192125	B1MB85	MAB_2425	ureC	2.37989	1	Urease subunit alpha (EC 3.5.1.5) (Urea amidohydrolase subunit alpha)
0.193055	B1MMJ9	MAB_4916c	MAB_4916c	2.37292	1	Dihydrolipoamide acetyltransferase component of pyruvate dehydrogenase complex (EC 2.3.1.-)
0.193254	B1MAJ2	MAB_2182c	MAB_2182c	2.37143	1	Hypothetical glycosyl transferase
0.194387	B1MHC6	MAB_3933c	menD	2.363	1	2-succinyl-5-enolpyruvyl-6-hydroxy-3-cyclohexene-1-carboxylate synthase (SEPHCHC synthase) (EC 2.2.1.9) (Menaquinone biosynthesis protein MenD)
0.195736	B1MKI5	MAB_1189c	MAB_1189c	2.35302	1	methylmalonate-semialdehyde dehydrogenase (CoA acylating) (EC 1.2.1.27)
0.196064	B1ME58	MAB_0019	gyrA	2.3506	1	DNA gyrase subunit A (EC 5.6.2.2)
0.197789	B1MDP1	MAB_3284c	thiL	2.33797	1	Thiamine-monophosphate kinase (TMP kinase) (Thiamine-phosphate kinase) (EC 2.7.4.16)
0.198239	B1MG40	MAB_3711	MAB_3711	2.33468	1	Nucleoside hydrolase IunH
0.198828	B1MH55	MAB_0641	MAB_0641	2.33041	1	HAD-superfamily hydrolase
0.199453	B1MJ23	MAB_0885c	MAB_0885c	2.32588	1	Hypothetical lipoprotein lpqH
0.199921	B1MBU3	MAB_2634	MAB_2634	2.3225	1	DUF4190 domain-containing protein
0.201963	B1MEK1	MAB_0165	MAB_0165	2.30784	1	Acyltransferase
0.202587	B1MIB9	MAB_0847c	MAB_0847c	2.30339	1	Probable aminotransferase
0.202625	B1ME32	MAB_3425c	MAB_3425c	2.30312	1	Cobalamin synthesis protein
0.203607	B1MM06	MAB_1497c	tetR	2.29614	1	DNA-binding transcriptional repressor TetR (MabTetRx)
0.205447	B1MLR6	MAB_1407c	MAB_1407c	2.28316	1	Probable oxidoreductase
0.205462	B1MIN5	MAB_4183c	MAB_4183c	2.28306	1	Putative glutamate--cysteine ligase 2 (EC 6.3.2.2) (Gamma-glutamylcysteine synthetase 2) (GCS 2) (Gamma-GCS 2)
0.206192	B1MP94	MAB_2063c	MAB_2063c	2.27794	1	Probable acid-CoA ligase
0.206274	B1MEU4	MAB_3474c	MAB_3474c	2.27736	1	Cell division protein FtsX
0.206374	B1MC88	MAB_2780c	MAB_2780c	2.27667	1	Multidrug efflux pump Tap
0.206778	B1MM90	MAB_4807	MAB_4807	2.27385	1	N-acetylmuramoyl-L-alanine amidase (EC 3.5.1.28)
0.207123	B1MGY5	MAB_0571	cysS	2.27144	1	Cysteine--tRNA ligase (EC 6.1.1.16) (Cysteinyl-tRNA synthetase) (CysRS)
0.207133	B1MIP9	MAB_4197	MAB_4197	2.27137	1	Phosphomethylpyrimidine kinase (ThiD)
0.208281	B1MD40	MAB_3083c	rnj	2.26339	1	Ribonuclease J (RNase J) (EC 3.1.-.-)
0.208316	B1MGF9	MAB_3829c	MAB_3829c	2.26315	1	Ethanolamine permease
0.209019	B1MDP2	MAB_3285	MAB_3285	2.25829	1	Thiamine-monophosphate kinase
0.209267	B1MFV5	MAB_0406c	cds1	2.25658	1	L-cysteine desulfhydrase Cds1 (EC 4.4.1.1)
0.209385	B1MNN2	MAB_1850c	MAB_1850c	2.25577	1	PASTA domain-containing protein
0.210392	B1MLU8	MAB_1439c	MAB_1439c	2.24885	1	Secreted protein
0.210517	B1MJJ8	MAB_1064	purH	2.24799	1	Bifunctional purine biosynthesis protein PurH [Includes: Phosphoribosylaminoimidazolecarboxamide formyltransferase (EC 2.1.2.3) (AICAR transformylase); IMP cyclohydrolase (EC 3.5.4.10) (ATIC) (IMP synthase) (Inosinicase)]
0.21176	B1MIQ7	MAB_4205	MAB_4205	2.2395	1	UspA domain-containing protein
0.212592	B1ME34	MAB_3427	MAB_3427	2.23384	1	NAD(P)-binding domain-containing protein
0.214065	B1MCR9	MAB_2962	car	2.22388	1	Carboxylic acid reductase (CAR) (EC 1.2.1.-) (ATP/NADPH-dependent carboxylic acid reductase)
0.2151	B1MGK6	MAB_0441	MAB_0441	2.21692	1	IrrE N-terminal-like domain-containing protein
0.215862	B1ML54	MAB_4630	MAB_4630	2.21182	1	Tellurium resistance protein
0.217047	B1MC08	MAB_2699c	MAB_2699c	2.20392	1	Pseudouridine synthase (EC 5.4.99.-)
0.218099	B1MLA7	MAB_4684	MAB_4684	2.19694	1	Transcriptional regulator, TetR family
0.220005	B1MDT7	MAB_3330	MAB_3330	2.18439	1	Salicylate hydroxylase
0.220416	B1ML33	MAB_4609c	MAB_4609c	2.1817	1	Acyl-CoA dehydrogenase FadE
0.221202	B1MJ97	MAB_0961c	MAB_0961c	2.17657	1	Methyltransferase domain-containing protein
0.221888	B1MD73	MAB_3117c	MAB_3117c	2.17209	1	Possible 4'-phosphopantetheinyl transferase
0.223296	B1MDT5	MAB_3328	MAB_3328	2.16297	1	Aldehyde dehydrogenase
0.224142	B1MG04	MAB_3675	MAB_3675	2.15752	1	Succinate dehydrogenase flavoprotein subunit (EC 1.3.5.1)
0.225626	B1MF26	MAB_3556	MAB_3556	2.14799	1	Hydrolase, alpha/beta fold
0.226116	B1MAL7	MAB_2207	MAB_2207	2.14487	1	Possible polyprenol phosphate mannosyl transferase 1 (Ppm1)
0.226307	B1MGX0	MAB_0555	MAB_0555	2.14365	1	phospholipase C (EC 3.1.4.3)
0.227184	B1MEK7	MAB_0171	MAB_0171	2.13807	1	UDP-galactofuranosyl transferase GlfT2
0.227207	B1MN40	MAB_1667	MAB_1667	2.13792	1	Ribosomal RNA small subunit methyltransferase E (EC 2.1.1.193)
0.229298	B1MNS6	MAB_1894c	MAB_1894c	2.1247	1	T6SS Phospholipase effector Tle1-like catalytic domain-containing protein
0.231135	B1MBH8	MAB_2518	MAB_2518	2.11319	1	CsbD family protein
0.231978	B1MCD5	MAB_2827c	carB	2.10794	1	Carbamoyl phosphate synthase large chain (EC 6.3.4.16) (EC 6.3.5.5) (Carbamoyl phosphate synthetase ammonia chain)
0.232124	B1MD91	MAB_3135c	nusA	2.10703	1	Transcription termination/antitermination protein NusA
0.232605	B1MLU6	MAB_1437	thrB	2.10405	1	Homoserine kinase (HK) (HSK) (EC 2.7.1.39)
0.232737	B1MN10	MAB_1637	MAB_1637	2.10322	1	Transglutaminase-like
0.233896	B1MLE0	MAB_4717c	MAB_4717c	2.09606	1	Na(+)/H(+) antiporter
0.234111	B1MEK2	MAB_0166	MAB_0166	2.09474	1	Acyltransferase
0.234232	B1MMY6	MAB_1613	proB	2.09399	1	Glutamate 5-kinase (EC 2.7.2.11) (Gamma-glutamyl kinase) (GK)
0.234733	B1MG65	MAB_3736c	MAB_3736c	2.09091	1	Gcp-like domain-containing protein
0.235342	B1MHC8	MAB_3935c	menC	2.08717	1	o-succinylbenzoate synthase (OSB synthase) (OSBS) (EC 4.2.1.113) (4-(2'-carboxyphenyl)-4-oxybutyric acid synthase) (o-succinylbenzoic acid synthase)
0.235383	B1MB74	MAB_2414c	MAB_2414c	2.08692	1	Peptidase M48 domain-containing protein
0.23636	B1MBI8	MAB_2528c	MAB_2528c	2.08094	1	Rho termination factor N-terminal domain-containing protein
0.236625	B1MHW3	MAB_0688c	MAB_0688c	2.07933	1	Transmembrane protein
0.236825	B1MK60	MAB_4498c	MAB_4498c	2.07811	1	Two-component system response regulator,LuxR family
0.238388	B1MEH0	MAB_0134c	poxB	2.06862	1	Pyruvate dehydrogenase [ubiquinone] (EC 1.2.5.1) (Pyruvate oxidase) (POX) (Pyruvate:ubiquinone-8 oxidoreductase)
0.238546	B1MEZ0	MAB_3520c	MAB_3520c	2.06766	1	Possible transcriptional regulatory protein
0.238632	B1MNZ5	MAB_1964	MAB_1964	2.06714	1	Transmembrane protein
0.238779	B1MP75	MAB_2044	MAB_2044	2.06625	1	Probable phenylacetic acid degradation-related protein
0.238836	B1MBG7	MAB_2507	MAB_2507	2.06591	1	Oxidoreductase
0.239552	B1MLU3	MAB_1434	lysA	2.06159	1	Diaminopimelate decarboxylase (DAP decarboxylase) (DAPDC) (EC 4.1.1.20)
0.240391	B1MBA9	MAB_2449	MAB_2449	2.05654	1	Luciferase-like domain-containing protein
0.240815	B1MI97	MAB_0825	MAB_0825	2.054	1	Hypothetical peptidase
0.242864	B1MJ98	MAB_0962	MAB_0962	2.04178	1	Probable cation-transporting ATPase E
0.242975	B1MCX1	MAB_3014	MAB_3014	2.04112	1	FAD-dependent pyridine nucleotide-disulphide oxidoreductase, similar to mercuric reductases protein
0.243024	B1MLC9	MAB_4706c	MAB_4706c	2.04083	1	DoxX family protein
0.243222	B1MF60	MAB_3591c	MAB_3591c	2.03965	1	DNA-binding response regulator MtrA
0.245292	B1MGP7	MAB_0482c	MAB_0482c	2.02743	1	CN hydrolase domain-containing protein
0.248148	B1MAL2	MAB_2202	MAB_2202	2.01073	1	Pyridoxamine 5'-phosphate oxidase putative domain-containing protein
0.248262	B1MFK8	MAB_0309	dnaX	2.01007	1	DNA polymerase III subunit gamma/tau (EC 2.7.7.7)
0.248565	B1MI17	MAB_0743c	MAB_0743c	2.00831	1	DUF2993 domain-containing protein
0.248812	B1MB27	MAB_2367	MAB_2367	2.00687	1	AAA domain-containing protein
0.248831	B1MIE1	MAB_4089c	MAB_4089c	2.00676	1	Transcriptional regulator, TetR family
0.249034	B1MB08	MAB_2348	MAB_2348	2.00558	1	Possible long-chain acyl-CoA synthase
0.249483	B1MDK8	MAB_3251c	MAB_3251c	2.00299	1	histidine kinase (EC 2.7.13.3)
0.249532	B1MG03	MAB_3674	MAB_3674	2.0027	1	Probable succinate dehydrogenase, hydrophobic membrane anchor protein SdhD
0.249621	B1MFB5	MAB_3647c	MAB_3647c	2.00219	1	Probable transcriptional regulatory protein
0.250331	B1MCV3	MAB_2996c	MAB_2996c	1.99809	1	DUF3159 domain-containing protein
0.250505	B1MGV8	MAB_0543	coaX	1.99709	1	Type III pantothenate kinase (EC 2.7.1.33) (PanK-III) (Pantothenic acid kinase)
0.250694	B1ME28	MAB_3421	MAB_3421	1.996	1	DUF4349 domain-containing protein
0.250927	B1MJD2	MAB_0998	MAB_0998	1.99466	1	Transcriptional regulator, LysR family
0.252221	B1MBU5	MAB_2636c	MAB_2636c	1.98724	1	Phosphatidylglycerol lysyltransferase C-terminal domain-containing protein
0.253489	B1MKJ5	MAB_1199	MAB_1199	1.98	1	threonine ammonia-lyase (EC 4.3.1.19)
0.253668	B1MJG7	MAB_1033	MAB_1033	1.97899	1	DNA ligase (ATP) (EC 6.5.1.1) (NHEJ DNA polymerase)
0.25381	B1MCN8	MAB_2931c	MAB_2931c	1.97818	1	2-oxo-4-hydroxy-4-carboxy-5-ureidoimidazoline decarboxylase (EC 4.1.1.97)
0.254405	B1MJH4	MAB_1040	MAB_1040	1.9748	1	ADP/GDP-polyphosphate phosphotransferase (EC 2.7.4.-) (Polyphosphate kinase PPK2)
0.254674	B1MBV1	MAB_2642c	lgt	1.97327	1	Phosphatidylglycerol--prolipoprotein diacylglyceryl transferase (EC 2.5.1.145)
0.257815	B1MNW6	MAB_1934	MAB_1934	1.95559	1	RDD domain-containing protein
0.258324	B1MB71	MAB_2411c	MAB_2411c	1.95274	1	CBS domain-containing protein
0.259635	B1MAJ6	MAB_2186	MAB_2186	1.94544	1	Protein pafC
0.259636	B1MCL8	MAB_2911c	MAB_2911c	1.94544	1	Dipeptidase
0.25973	B1MFR2	MAB_0363c	MAB_0363c	1.94492	1	Glutamine-fructose-6-phosphate transaminase
0.260089	B1MFT6	MAB_0387	MAB_0387	1.94292	1	Integral membrane protein
0.260416	B1MNV2	MAB_1920	MAB_1920	1.94111	1	Probable glutamine synthetase
0.262247	B1MCM0	MAB_2913	MAB_2913	1.931	1	TetR-family regulatory protein
0.26306	B1MNZ1	MAB_1960c	MAB_1960c	1.92653	1	asparagine synthase (glutamine-hydrolyzing) (EC 6.3.5.4)
0.26404	B1MNX5	MAB_1944c	MAB_1944c	1.92117	1	Epimerase family protein
0.264482	B1MG69	MAB_3740c	MAB_3740c	1.91876	1	Glutamate decarboxylase (EC 4.1.1.15)
0.26481	B1MLJ8	MAB_1337c	MAB_1337c	1.91697	1	Transcriptional regulator, AraC family
0.265068	B1MEM7	MAB_0191c	MAB_0191c	1.91557	1	Short chain dehydrogenase/reductase
0.266197	B1MD98	MAB_3142c	MAB_3142c	1.90943	1	Transmembrane efflux protein
0.268372	B1MHY1	MAB_0707	purL	1.89769	1	Phosphoribosylformylglycinamidine synthase subunit PurL (FGAM synthase) (EC 6.3.5.3) (Formylglycinamide ribonucleotide amidotransferase subunit II) (FGAR amidotransferase II) (FGAR-AT II) (Glutamine amidotransferase PurL) (Phosphoribosylformylglycinamidine synthase subunit II)
0.268664	B1MFR3	MAB_0364c	MAB_0364c	1.89612	1	ATPase, BadF/BadG/BcrA/BcrD type
0.269505	B1MDM8	MAB_3271	MAB_3271	1.89162	1	Luciferase-like domain-containing protein
0.269565	B1MFT1	MAB_0382	glpK	1.89129	1	Glycerol kinase (EC 2.7.1.30) (ATP:glycerol 3-phosphotransferase) (Glycerokinase) (GK)
0.270265	B1MG97	MAB_3768c	truA	1.88755	1	tRNA pseudouridine synthase A (EC 5.4.99.12) (tRNA pseudouridine(38-40) synthase) (tRNA pseudouridylate synthase I) (tRNA-uridine isomerase I)
0.270812	B1MEU0	MAB_3470c	MAB_3470c	1.88464	1	acetolactate synthase (EC 2.2.1.6)
0.271228	B1MBZ9	MAB_2690	MAB_2690	1.88242	1	Glycogen operon protein GlgX homolog
0.27125	B1MKC9	MAB_1133c	MAB_1133c	1.88231	1	Serine/threonine protein kinase
0.271781	B1MFY4	MAB_3655c	MAB_3655c	1.87949	1	Glycerol-3-phosphate dehydrogenase (EC 1.1.5.3)
0.27211	B1MJ61	MAB_0925c	MAB_0925c	1.87774	1	Transcriptional regulator, MarR family
0.272766	B1MFI3	MAB_0283c	MAB_0283c	1.87426	1	Transmembrane protein
0.273033	B1MK85	MAB_1087	MAB_1087	1.87285	1	Molybdopterin molybdenumtransferase (EC 2.10.1.1)
0.274853	B1MIU8	MAB_4246	MAB_4246	1.86327	1	Na+/H+ antiporter
0.275077	B1MM41	MAB_4758	MAB_4758	1.86209	1	Hypothetical patatin-like protein
0.275248	B1MIG7	MAB_4115c	MAB_4115c	1.8612	1	Membrane protein, MmpL
0.276369	B1MDZ5	MAB_3388c	MAB_3388c	1.85533	1	phosphoserine phosphatase (EC 3.1.3.3) (O-phosphoserine phosphohydrolase)
0.27766	B1MP28	MAB_1997	mraZ	1.84861	1	Transcriptional regulator MraZ
0.277738	B1MKA8	MAB_1112c	MAB_1112c	1.8482	1	Quinone oxidoreductase
0.278288	B1MAK7	MAB_2197	MAB_2197	1.84535	1	Probable precorrin-6X reductase CobK
0.280048	B1MD43	MAB_3086	MAB_3086	1.83626	1	Lipid/polyisoprenoid-binding YceI-like domain-containing protein
0.280563	B1MHZ2	MAB_0718c	MAB_0718c	1.8336	1	NAD-dependent epimerase/dehydratase
0.282515	B1MPB4	MAB_2084	MAB_2084	1.8236	1	alcohol dehydrogenase (EC 1.1.1.1)
0.282667	B1MC70	MAB_2762	MAB_2762	1.82283	1	OxpP cycle protein OpcA
0.283639	B1MLK0	MAB_1339	MAB_1339	1.81787	1	Monooxygenase (Luciferase-like)
0.28383	B1MJV2	MAB_4388	MAB_4388	1.8169	1	Probable zinc-containing alcohol dehydrogenase
0.28462	B1MBY1	MAB_2672c	MAB_2672c	1.81289	1	nicotinate-nucleotide diphosphorylase (carboxylating) (EC 2.4.2.19) (Quinolinate phosphoribosyltransferase [decarboxylating])
0.285174	B1MFF8	MAB_0258c	MAB_0258c	1.81009	1	Dihydropicolinate reductase
0.28542	B1MF69	MAB_3600c	MAB_3600c	1.80884	1	Cation transporter
0.287013	B1MHC3	MAB_3930c	menG	1.80081	1	Demethylmenaquinone methyltransferase (EC 2.1.1.163)
0.287782	B1MCP6	MAB_2939	MAB_2939	1.79695	1	DUF6986 domain-containing protein
0.288012	B1MN49	MAB_1676	MAB_1676	1.7958	1	Isoprenyl transferase (EC 2.5.1.-)
0.288107	B1MFP8	MAB_0349c	MAB_0349c	1.79533	1	Hydrolase, alpha/beta fold
0.288423	B1MAY2	MAB_2322	rpmI	1.79374	1	Large ribosomal subunit protein bL35 (50S ribosomal protein L35)
0.288504	B1MPH1	MAB_2141	nuoH	1.79334	1	NADH-quinone oxidoreductase subunit H (EC 7.1.1.-) (NADH dehydrogenase I subunit H) (NDH-1 subunit H)
0.288585	B1MFT5	MAB_0386c	MAB_0386c	1.79293	1	Conserved hypothetical membrane protein
0.288686	B1MHF1	MAB_3958	menA	1.79243	1	1,4-dihydroxy-2-naphthoate octaprenyltransferase (DHNA-octaprenyltransferase) (EC 2.5.1.74)
0.288925	B1MNZ7	MAB_1966c	MAB_1966c	1.79123	1	Cytochrome bc1 complex cytochrome b subunit (EC 7.1.1.8) (Cytochrome bc1 reductase complex subunit QcrB)
0.289775	B1MMS7	MAB_1554	MAB_1554	1.78699	1	Hypothetical cyclic nucleotide-binding protein
0.290969	B1MBA1	MAB_2441	MAB_2441	1.78106	1	UspA domain-containing protein
0.291755	B1MDJ7	MAB_3240c	MAB_3240c	1.77717	1	Ammonium transporter
0.292712	B1MBX7	MAB_2668c	hisB	1.77245	1	Imidazoleglycerol-phosphate dehydratase (IGPD) (EC 4.2.1.19)
0.292942	B1MFG6	MAB_0266c	MAB_0266c	1.77131	1	Probable prephenate dehydrogenase TyrA
0.293113	B1MFQ6	MAB_0357c	MAB_0357c	1.77047	1	CHAT domain-containing protein
0.293914	B1MDW0	MAB_3353c	MAB_3353c	1.76654	1	Xanthine/uracil/vitamin C permease family protein
0.294245	B1MM03	MAB_1494	MAB_1494	1.76491	1	TetR-family transcriptional regulator
0.294259	B1MGG0	MAB_3830c	MAB_3830c	1.76484	1	Probable dehydrogenase (Glucose-methanol-choline oxidoreductase?)
0.294409	B1MDR1	MAB_3304c	MAB_3304c	1.7641	1	D-3-phosphoglycerate dehydrogenase (EC 1.1.1.95)
0.294646	B1MG06	MAB_3677	MAB_3677	1.76294	1	Possible transposase fusion protein
0.295118	B1MAZ5	MAB_2335	pheT	1.76064	1	Phenylalanine--tRNA ligase beta subunit (EC 6.1.1.20) (Phenylalanyl-tRNA synthetase beta subunit) (PheRS)
0.295776	B1MM63	MAB_4780	MAB_4780	1.75742	1	MaoC-like dehydratase
0.297874	B1MGA6	MAB_3776	MAB_3776	1.74722	1	NfeD-like C-terminal domain-containing protein
0.298683	B1MD92	MAB_3136c	rimP	1.74331	1	Ribosome maturation factor RimP
0.300012	B1MCD9	MAB_2831c	pyrB	1.73691	1	Aspartate carbamoyltransferase catalytic subunit (EC 2.1.3.2) (Aspartate transcarbamylase) (ATCase)
0.300418	B1MGI9	MAB_3860c	MAB_3860c	1.73496	1	Probable acyl-CoA dehydrogenase FadE
0.300446	B1MBK2	MAB_2542	MAB_2542	1.73482	1	Pyridoxamine 5'-phosphate oxidase putative domain-containing protein
0.300626	B1MKZ4	MAB_4570c	MAB_4570c	1.73396	1	Probable enoyl-CoA hydratase/isomerase
0.30083	B1MNU1	MAB_1909c	MAB_1909c	1.73298	1	Probable methanol dehydrogenase transcriptional regulatory protein MoxR3
0.301689	B1MNV8	MAB_1926	MAB_1926	1.72887	1	Transcriptional regulatory protein PrrA
0.302305	B1MBJ4	MAB_2534c	MAB_2534c	1.72592	1	ANTAR domain-containing protein
0.302316	B1MFT8	MAB_0389c	MAB_0389c	1.72587	1	Regulatory protein
0.302616	B1MMJ4	MAB_4911c	MAB_4911c	1.72444	1	Probable acyl-CoA dehydrogenase FadE
0.305881	B1MCT5	MAB_2978	MAB_2978	1.70896	1	Arabinosyltransferase AftC
0.305987	B1MEH7	MAB_0141c	MAB_0141c	1.70846	1	Esterase
0.306252	B1MFT7	MAB_0388c	MAB_0388c	1.70721	1	DUF58 domain-containing protein
0.307052	B1MJG6	MAB_1032c	ku	1.70345	1	Non-homologous end joining protein Ku
0.307077	B1MDY3	MAB_3376	MAB_3376	1.70333	1	Activator of Hsp90 ATPase homologue 1/2-like C-terminal domain-containing protein
0.307453	B1MIN6	MAB_4184c	MAB_4184c	1.70156	1	Superoxide dismutase [Cu-Zn] (EC 1.15.1.1)
0.30825	B1MKX3	MAB_4549c	MAB_4549c	1.69783	1	TIGR04338 family metallohydrolase
0.308543	B1MEY0	MAB_3510c	MAB_3510c	1.69646	1	Dienelactone hydrolase
0.308636	B1MMX2	MAB_1599	MAB_1599	1.69602	1	Conserved hypothetical membrane protein
0.308745	B1MKU6	MAB_4522c	MAB_4522c	1.69551	1	Possible epoxide hydrolase EphF
0.309095	B1MDP4	MAB_3287c	MAB_3287c	1.69388	1	Cystathionine/methionine gamma-synthase/ lyase
0.310042	B1MG89	MAB_3760	MAB_3760	1.68947	1	Type VII secretion system protein EccE domain-containing protein
0.310366	B1MMJ1	MAB_4908c	MAB_4908c	1.68796	1	Luciferase-like oxidoreductase
0.31057	B1MI16	MAB_0742c	MAB_0742c	1.68701	1	Probable thioredoxin ThiX
0.311306	B1MB20	MAB_2360	nadK	1.68359	1	NAD kinase (EC 2.7.1.23) (ATP-dependent NAD kinase)
0.312748	B1MI24	MAB_0750	MAB_0750	1.67693	1	Oxidoreductase
0.312754	B1MMV8	MAB_1585	MAB_1585	1.6769	1	Acetyltransferase
0.313342	B1MAK0	MAB_2190	MAB_2190	1.67419	1	DUF4333 domain-containing protein
0.313728	B1MGV9	MAB_0544	lysS	1.67241	1	Lysine--tRNA ligase (EC 6.1.1.6) (Lysyl-tRNA synthetase) (LysRS)
0.313972	B1MF80	MAB_3611c	MAB_3611c	1.67129	1	Sugar-phosphate nucleotidyl transferase
0.314559	B1MC67	MAB_2759	MAB_2759	1.6686	1	transketolase (EC 2.2.1.1)
0.315154	B1MID0	MAB_0858	MAB_0858	1.66587	1	Hypothetical luciferase-like monooxygenase
0.31585	B1MFP4	MAB_0345	MAB_0345	1.66269	1	Uncharacterized protein
0.316592	B1MG27	MAB_3698	MAB_3698	1.6593	1	ABC transporter, ATP-binding protein
0.317258	B1MDS5	MAB_3318	MAB_3318	1.65627	1	Regulatory protein
0.318178	B1MAF6	MAB_2146	MAB_2146	1.65209	1	NADH-quinone oxidoreductase, M subunit NuoM
0.318413	B1MBY4	MAB_2675	MAB_2675	1.65103	1	Nudix hydrolase domain-containing protein
0.318498	B1MHC2	MAB_3929	MAB_3929	1.65064	1	Possible oxidoreductase
0.318891	B1MPE1	MAB_2111	MAB_2111	1.64886	1	Phosphatidylinositol 3-and 4-kinase
0.31905	B1MCC5	MAB_2817c	MAB_2817c	1.64814	1	Dihydropyrimidinase
0.3191	B1MHW7	MAB_0692c	MAB_0692c	1.64792	1	Probable sugar transporter
0.319851	B1MCH3	MAB_2865c	aspS	1.64453	1	Aspartate--tRNA(Asp/Asn) ligase (EC 6.1.1.23) (Aspartyl-tRNA synthetase) (AspRS) (Non-discriminating aspartyl-tRNA synthetase) (ND-AspRS)
0.322044	B1MLS6	MAB_1417	MAB_1417	1.63467	1	Lipoprotein LprC
0.322669	B1MIL8	MAB_4166c	MAB_4166c	1.63187	1	Luciferase-like protein
0.323241	B1MJ92	MAB_0956c	MAB_0956c	1.62932	1	Probable transcriptional regulatory protein PrrA
0.323505	B1MCU9	MAB_2992c	MAB_2992c	1.62814	1	TRAM domain-containing protein
0.32466	B1MB78	MAB_2418	MAB_2418	1.623	1	Phenylacetic acid degradation-related protein
0.327334	B1MD02	MAB_3045c	MAB_3045c	1.61116	1	Uncharacterized protein
0.327615	B1MMJ6	MAB_4913c	MAB_4913c	1.60993	1	Short chain dehydrogenase/reductase
0.32792	B1ML65	MAB_4641	MAB_4641	1.60858	1	DNA-binding protein
0.328526	B1MJ99	MAB_0963c	MAB_0963c	1.60592	1	Polyketide synthase protein
0.328706	B1MC17	MAB_2709c	MAB_2709c	1.60513	1	Exonuclease domain-containing protein
0.329131	B1MHW4	MAB_0689	purC	1.60327	1	Phosphoribosylaminoimidazole-succinocarboxamide synthase (EC 6.3.2.6) (SAICAR synthetase)
0.33018	B1MDB6	MAB_3160	MAB_3160	1.59868	1	Serine aminopeptidase S33 domain-containing protein
0.331526	B1MHX4	MAB_0699c	MAB_0699c	1.59281	1	Probable 29 kDa antigen CFP29 (Bacteriocin CFP29)
0.332087	B1MHG4	MAB_3971	MAB_3971	1.59037	1	Uncharacterized protein
0.332543	B1MAK4	MAB_2194	MAB_2194	1.58839	1	Probabme short-chain dehydrogenase/reductase
0.332742	B1MDT4	MAB_3327c	MAB_3327c	1.58752	1	Transcriptional regulator, AsnC family
0.333576	B1MCI7	MAB_2879c	secF	1.58391	1	Protein-export membrane protein SecF
0.333962	B1MG54	MAB_3725c	MAB_3725c	1.58225	1	ATP-dependent transcriptional regulator
0.334735	B1MP09	MAB_1978c	MAB_1978c	1.57891	1	Acyl-CoA synthetase
0.335289	B1MI34	MAB_0760c	MAB_0760c	1.57652	1	CAS/CSE protein involved in chromosome segregation
0.336076	B1MHQ8	MAB_4066c	murB	1.57314	1	UDP-N-acetylenolpyruvoylglucosamine reductase (EC 1.3.1.98) (UDP-N-acetylmuramate dehydrogenase)
0.336691	B1MP35	MAB_2004	murD	1.5705	1	UDP-N-acetylmuramoylalanine--D-glutamate ligase (EC 6.3.2.9) (D-glutamic acid-adding enzyme) (UDP-N-acetylmuramoyl-L-alanyl-D-glutamate synthetase)
0.33692	B1MHG5	MAB_3972c	MAB_3972c	1.56952	1	CobQ/CobB/MinD/ParA nucleotide binding domain-containing protein
0.336992	B1MGQ1	MAB_0486c	MAB_0486c	1.56921	1	ATP-dependent RNA helicase, DEAD/DEAH box family
0.337337	B1MIT3	MAB_4231	MAB_4231	1.56774	1	Beta-lactamase-like protein
0.337747	B1MAJ1	MAB_2181c	MAB_2181c	1.56599	1	amidase (EC 3.5.1.4)
0.33901	B1MCA5	MAB_2797c	MAB_2797c	1.5606	1	Riboflavin synthase (EC 2.5.1.9)
0.34123	B1MGU0	MAB_0525c	MAB_0525c	1.55118	1	Probable conserved lipoprotein LpqG
0.341282	B1MEU1	MAB_3471	MAB_3471	1.55096	1	Succinate-semialdehyde dehydrogenase
0.341915	B1MH83	MAB_3890c	MAB_3890c	1.54829	1	Probable histidine kinase response regulator
0.342154	B1MFM3	MAB_0324c	murT	1.54728	1	Lipid II isoglutaminyl synthase (glutamine-hydrolyzing) subunit MurT (EC 6.3.5.13)
0.342605	B1MJQ4	MAB_4339c	MAB_4339c	1.54538	1	Saccharopine dehydrogenase NADP binding domain-containing protein
0.34269	B1MB81	MAB_2421c	MAB_2421c	1.54502	1	PknH-like extracellular domain-containing protein
0.344398	B1MNQ1	MAB_1869c	MAB_1869c	1.53785	1	Probable zinc-dependent alcohol dehydrogenase AdhE2
0.345382	B1MNV9	MAB_1927	MAB_1927	1.53373	1	histidine kinase (EC 2.7.13.3)
0.345574	B1MMN0	MAB_1506c	MAB_1506c	1.53293	1	MaoC-like domain-containing protein
0.346012	B1MPE7	MAB_2117	MAB_2117	1.53111	1	Hypothetical short-chain dehydrogenase/reductase
0.346141	B1ME07	MAB_3400	MAB_3400	1.53057	1	alcohol dehydrogenase (NADP(+)) (EC 1.1.1.2)
0.346245	B1MF34	MAB_3565	MAB_3565	1.53014	1	Transcriptional regulator, TetR family
0.346335	B1ML01	MAB_4577c	MAB_4577c	1.52976	1	NAD(P) transhydrogenase subunit beta (EC 7.1.1.1) (Nicotinamide nucleotide transhydrogenase subunit beta)
0.3465	B1MLS1	MAB_1412	MAB_1412	1.52907	1	Transmembrane protein
0.348321	B1MAJ3	MAB_2183	pafA	1.52151	1	Pup--protein ligase (EC 6.3.1.19) (Proteasome accessory factor A) (Pup-conjugating enzyme)
0.348513	B1MLZ3	MAB_1484	rph	1.52072	1	Ribonuclease PH (RNase PH) (EC 2.7.7.56) (tRNA nucleotidyltransferase)
0.348927	B1MFY9	MAB_3660	MAB_3660	1.519	1	Purine nucleoside phosphorylase (EC 2.4.2.1) (Inosine-guanosine phosphorylase)
0.348951	B1MI04	MAB_0730c	MAB_0730c	1.5189	1	Aminomethyltransferase folate-binding domain-containing protein
0.349412	B1ML57	MAB_4633	MAB_4633	1.517	1	2,4-diaminopentanoate dehydrogenase C-terminal domain-containing protein
0.350189	B1MHV7	MAB_0682	purD	1.51379	1	Phosphoribosylamine--glycine ligase (EC 6.3.4.13) (GARS) (Glycinamide ribonucleotide synthetase) (Phosphoribosylglycinamide synthetase)
0.350456	B1MGP8	MAB_0483c	MAB_0483c	1.5127	1	Transcriptional regulator, TetR family
0.351766	B1MF06	MAB_3536	MAB_3536	1.50731	1	Acetyltransferase
0.35202	B1MDP7	MAB_3290	ppk	1.50627	1	Polyphosphate kinase (EC 2.7.4.1) (ATP-polyphosphate phosphotransferase) (Polyphosphoric acid kinase)
0.352182	B1MP93	MAB_2062c	MAB_2062c	1.50561	1	Hypothetical long-chain-fatty-acid--CoA ligase
0.352824	B1ML71	MAB_4647	MAB_4647	1.50298	1	Transcriptional regulator, TetR family
0.353538	B1MJJ0	MAB_1056	sucC	1.50006	1	Succinate--CoA ligase [ADP-forming] subunit beta (EC 6.2.1.5) (Succinyl-CoA synthetase subunit beta) (SCS-beta)
0.353664	B1MPA0	MAB_2070c	MAB_2070c	1.49955	1	Transcriptional regulator
0.353845	B1MN08	MAB_1635	MAB_1635	1.49881	1	Circularly permuted ATP-grasp type 2 domain-containing protein
0.354088	B1MHK4	MAB_4011c	MAB_4011c	1.49782	1	Xylose isomerase-like TIM barrel domain-containing protein
0.354468	B1MEF6	MAB_0120	msrA	1.49627	1	Peptide methionine sulfoxide reductase MsrA (Protein-methionine-S-oxide reductase) (EC 1.8.4.11) (Peptide-methionine (S)-S-oxide reductase) (Peptide Met(O) reductase)
0.354717	B1MB44	MAB_2384	MAB_2384	1.49526	1	Uncharacterized protein
0.354803	B1MM44	MAB_4761	MAB_4761	1.49491	1	ABC transporter ATP-binding protein
0.354832	B1MHQ3	MAB_4060	MAB_4060	1.49479	1	Short chain dehydrogenase/reductase
0.355346	B1MGZ0	MAB_0576c	MAB_0576c	1.4927	1	ABC transporter ATP-binding protein
0.355396	B1MC69	MAB_2761	zwf	1.4925	1	Glucose-6-phosphate 1-dehydrogenase (G6PD) (EC 1.1.1.49)
0.35621	B1MBT2	MAB_2623c	MAB_2623c	1.4892	1	Branched-chain amino acid ABC transporter (LivG)
0.35622	B1MNP0	MAB_1858	MAB_1858	1.48916	1	Probable ABC transporter antibiotic-transport ATP-binding protein
0.357523	B1MG09	MAB_3680	MAB_3680	1.48389	1	Strictosidine synthase family protein
0.357882	B1MGC2	MAB_3792	MAB_3792	1.48245	1	Luciferase-like protein
0.358918	B1MAI0	MAB_2170	MAB_2170	1.47827	1	Proteasome accessory factor PafA2
0.358922	B1MDN8	MAB_3281	MAB_3281	1.47826	1	Enoyl-CoA hydratase/isomerase
0.359754	B1MLQ0	MAB_1391	MAB_1391	1.47492	1	Transcriptional regulator
0.360624	B1MFF5	MAB_0255	MAB_0255	1.47143	1	Acyl-CoA dehydrogenase
0.361686	B1MK01	MAB_4438	MAB_4438	1.46719	1	AB hydrolase-1 domain-containing protein
0.362153	B1MIS8	MAB_4226c	MAB_4226c	1.46533	1	Phosphate acetyltransferase (EC 2.3.1.8) (Phosphotransacetylase)
0.362222	B1MAG4	MAB_2154c	MAB_2154c	1.46505	1	Thioesterase-like superfamily protein
0.362364	B1MDS8	MAB_3321c	ilvC	1.46449	1	Ketol-acid reductoisomerase (NADP(+)) (KARI) (EC 1.1.1.86) (Acetohydroxy-acid isomeroreductase) (AHIR) (Alpha-keto-beta-hydroxylacyl reductoisomerase)
0.362789	B1MEG1	MAB_0125c	MAB_0125c	1.4628	1	S-adenosyl-L-methionine-dependent methyltransferase (EC 2.1.1.-)
0.363713	B1MFM7	MAB_0328	MAB_0328	1.45913	1	Acyl-CoA dehydrogenase
0.364205	B1MC85	MAB_2777c	tpiA	1.45718	1	Triosephosphate isomerase (TIM) (TPI) (EC 5.3.1.1) (Triose-phosphate isomerase)
0.365152	B1MH44	MAB_0630	MAB_0630	1.45343	1	CobQ/CobB/MinD/ParA nucleotide binding domain-containing protein
0.365503	B1MLY9	MAB_1480	MAB_1480	1.45205	1	Probable cysteine synthase
0.365727	B1ME26	MAB_3419	nadE	1.45116	1	NH(3)-dependent NAD(+) synthetase (EC 6.3.1.5)
0.36606	B1MP01	MAB_1970	trpD	1.44985	1	Anthranilate phosphoribosyltransferase (EC 2.4.2.18)
0.366171	B1MFK5	MAB_0306c	MAB_0306c	1.44941	1	Lipoprotein
0.366476	B1MBM4	MAB_2564	MAB_2564	1.44821	1	Probable carbonic anhydrase
0.367886	B1MN38	MAB_1665	hrcA	1.44267	1	Heat-inducible transcription repressor HrcA
0.368618	B1MPC0	MAB_2090	MAB_2090	1.4398	1	Nucleotidyl transferase AbiEii/AbiGii toxin family protein
0.368966	B1MB11	MAB_2351c	MAB_2351c	1.43844	1	Transcriptional regulator, TetR family
0.369133	B1MAJ5	MAB_2185	MAB_2185	1.43779	1	WYL domain-containing protein
0.36916	B1MCD1	MAB_2823c	MAB_2823c	1.43768	1	Guanylate kinase (EC 2.7.4.8) (GMP kinase)
0.370835	B1MB55	MAB_2395	MAB_2395	1.43115	1	Probable acyl-CoA dehydrogenase FadE
0.370861	B1MBA3	MAB_2443	MAB_2443	1.43105	1	CinA-like protein
0.371288	B1MJY8	MAB_4425	MAB_4425	1.42939	1	Uncharacterized protein
0.372941	B1MD99	MAB_3143c	MAB_3143c	1.42298	1	uroporphyrinogen-III C-methyltransferase (EC 2.1.1.107)
0.373142	B1MP03	MAB_1972c	MAB_1972c	1.4222	1	Methyltransferase type 11 domain-containing protein
0.373325	B1MFA9	MAB_3641	MAB_3641	1.4215	1	Sulfurtransferase
0.375115	B1MFY5	MAB_3656c	MAB_3656c	1.41459	1	Probable dihydrolipoamide dehydrogenase LpdA
0.376603	B1MKW9	MAB_4545	ilvD	1.40888	1	Dihydroxy-acid dehydratase (DAD) (EC 4.2.1.9)
0.377263	B1MBX6	MAB_2667c	hisH	1.40636	1	Imidazole glycerol phosphate synthase subunit HisH (EC 4.3.2.10) (IGP synthase glutaminase subunit) (EC 3.5.1.2) (IGP synthase subunit HisH) (ImGP synthase subunit HisH) (IGPS subunit HisH)
0.377358	B1MAT2	MAB_2272c	MAB_2272c	1.40599	1	Transcriptional regulator, GntR
0.377433	B1MCD8	MAB_2830c	pyrC	1.40571	1	Dihydroorotase (DHOase) (EC 3.5.2.3)
0.377591	B1MDU2	MAB_3335c	pfkA	1.40511	1	ATP-dependent 6-phosphofructokinase (ATP-PFK) (Phosphofructokinase) (EC 2.7.1.11) (Phosphohexokinase)
0.378716	B1MIL0	MAB_4158	MAB_4158	1.40081	1	Probable acyl-CoA dehydrogenase FadE
0.379562	B1MLR2	MAB_1403	deaD	1.39759	1	ATP-dependent RNA helicase DeaD (EC 3.6.4.13) (Cold-shock DEAD box protein A)
0.379641	B1MAX2	MAB_2312	MAB_2312	1.39729	1	UspA domain-containing protein
0.379906	B1MAL3	MAB_2203	MAB_2203	1.39629	1	Pyridoxamine 5'-phosphate oxidase putative domain-containing protein
0.380169	B1MHX5	MAB_0700c	MAB_0700c	1.39529	1	Dyp-type peroxidase
0.38037	B1MI47	MAB_0773	MAB_0773	1.39452	1	Uncharacterized protein
0.380523	B1MD39	MAB_3082	MAB_3082	1.39394	1	S-adenosyl-L-methionine-dependent methyltransferase (EC 2.1.1.-)
0.3809	B1MMY8	MAB_1615	MAB_1615	1.39252	1	Lipoprotein
0.381287	B1MDW9	MAB_3362c	MAB_3362c	1.39105	1	Electron transfer flavoprotein alpha-subunit FixB
0.381431	B1MNY7	MAB_1956	MAB_1956	1.39051	1	Probable glycerate kinase
0.381573	B1MF86	MAB_3618c	MAB_3618c	1.38997	1	Probable acyl-CoA dehydrogenase FadE
0.381916	B1MKH1	MAB_1175	MAB_1175	1.38867	1	Probable 4-hydroxybutyrate CoA-transferase AbfT
0.38251	B1MN43	MAB_1670	MAB_1670	1.38643	1	CBS domain-containing protein
0.3833	B1MG00	MAB_3671c	MAB_3671c	1.38346	1	Probable thymidine phosphorylase DeoA
0.383475	B1MAG9	MAB_2159	MAB_2159	1.3828	1	tRNA (adenine(58)-N(1))-methyltransferase TrmI (EC 2.1.1.220)
0.383812	B1MHD9	MAB_3946c	MAB_3946c	1.38153	1	Short chain dehydrogenase/reductase
0.384407	B1MJ91	MAB_0955c	MAB_0955c	1.37929	1	histidine kinase (EC 2.7.13.3)
0.384877	B1MMX7	MAB_1604	MAB_1604	1.37753	1	tetrahydrofolate synthase (EC 6.3.2.17) (Tetrahydrofolylpolyglutamate synthase)
0.38561	B1MBD7	MAB_2477c	MAB_2477c	1.37479	1	Probable monooxygenase
0.386007	B1MJV7	MAB_4393	MAB_4393	1.3733	1	Carboxyltransferase domain-containing protein
0.387251	B1MKI7	MAB_1191c	purT	1.36866	1	Formate-dependent phosphoribosylglycinamide formyltransferase (EC 6.3.1.21) (5'-phosphoribosylglycinamide transformylase 2) (Formate-dependent GAR transformylase) (GAR transformylase 2) (GART 2) (Non-folate glycinamide ribonucleotide transformylase) (Phosphoribosylglycinamide formyltransferase 2)
0.38755	B1MLU2	MAB_1433	argS	1.36755	1	Arginine--tRNA ligase (EC 6.1.1.19) (Arginyl-tRNA synthetase) (ArgRS)
0.387708	B1MEG9	MAB_0133	MAB_0133	1.36696	1	Probable phosphoglycerate mutase
0.387738	B1MBH3	MAB_2513c	MAB_2513c	1.36684	1	Anti-sigma factor RsbW
0.387956	B1MHX7	MAB_0703c	MAB_0703c	1.36604	1	Mycothiol-dependent maleylpyruvate isomerase metal-binding domain-containing protein
0.38806	B1MMT7	MAB_1564c	MAB_1564c	1.36565	1	Pirin-like protein
0.389201	B1MF11	MAB_3541c	MAB_3541c	1.36141	1	Biotinylated protein TB7.3 homolog
0.390045	B1MDC7	MAB_3171c	dxr	1.35829	1	1-deoxy-D-xylulose 5-phosphate reductoisomerase (DXP reductoisomerase) (EC 1.1.1.267) (1-deoxyxylulose-5-phosphate reductoisomerase) (2-C-methyl-D-erythritol 4-phosphate synthase)
0.390502	B1MCF6	MAB_2848c	MAB_2848c	1.3566	1	shikimate dehydrogenase (NADP(+)) (EC 1.1.1.25)
0.391376	B1MAR3	MAB_2253	MAB_2253	1.35337	1	S-adenosyl-L-methionine-dependent methyltransferase (EC 2.1.1.-)
0.392159	B1MLW0	MAB_1451	atpA	1.35049	1	ATP synthase subunit alpha (EC 7.1.2.2) (ATP synthase F1 sector subunit alpha) (F-ATPase subunit alpha)
0.393216	B1MF16	MAB_3546	aroA	1.3466	1	3-phosphoshikimate 1-carboxyvinyltransferase (EC 2.5.1.19) (5-enolpyruvylshikimate-3-phosphate synthase) (EPSP synthase) (EPSPS)
0.394942	B1MIK8	MAB_4156c	MAB_4156c	1.34029	1	Short chain dehydrogenase/reductase
0.395521	B1MG15	MAB_3686c	MAB_3686c	1.33817	1	Isocitrate dehydrogenase [NADP] (EC 1.1.1.42) (Oxalosuccinate decarboxylase)
0.395888	B1MAL4	MAB_2204	MAB_2204	1.33683	1	FxsA cytoplasmic membrane protein
0.39626	B1MF94	MAB_3626c	MAB_3626c	1.33548	1	biotin--[biotin carboxyl-carrier protein] ligase (EC 6.3.4.15)
0.396956	B1MB89	MAB_2429c	MAB_2429c	1.33295	1	NADH:ubiquinone reductase (non-electrogenic) (EC 1.6.5.9)
0.397656	B1MCC1	MAB_2813c	priA	1.33041	1	Probable primosomal protein N' (EC 3.6.4.-) (ATP-dependent helicase PriA)
0.397723	B1MPG7	MAB_2137	nuoD	1.33017	1	NADH-quinone oxidoreductase subunit D (EC 7.1.1.-) (NADH dehydrogenase I subunit D) (NDH-1 subunit D)
0.398383	B1MD61	MAB_3105c	MAB_3105c	1.32777	1	Hypothetical protease
0.398563	B1MNZ2	MAB_1961	MAB_1961	1.32712	1	cytochrome-c oxidase (EC 7.1.1.9) (Cytochrome aa3 subunit 2)
0.398952	B1ML27	MAB_4603c	MAB_4603c	1.32571	1	Probable oxidoreductase
0.400231	B1MIX9	MAB_4277	MAB_4277	1.3211	1	Luciferase-like monooxygenase superfamily
0.400533	B1MIJ7	MAB_4145	MAB_4145	1.32001	1	alpha,alpha-trehalose-phosphate synthase (ADP-forming) (EC 2.4.1.347)
0.401218	B1MD44	MAB_3087c	MAB_3087c	1.31754	1	Winged helix-turn-helix domain-containing protein
0.401227	B1MIT2	MAB_4230c	fgd	1.31751	1	F420-dependent glucose-6-phosphate dehydrogenase (FGD) (G6PD) (EC 1.1.98.2)
0.401233	B1MGX6	MAB_0562c	disA	1.31749	1	DNA integrity scanning protein DisA (Cyclic di-AMP synthase) (c-di-AMP synthase) (Diadenylate cyclase) (EC 2.7.7.85)
0.401279	B1ML35	MAB_4611c	MAB_4611c	1.31732	1	Transcriptional regulator
0.403715	B1MHP9	MAB_4056c	MAB_4056c	1.30859	1	YbjN domain-containing protein
0.403888	B1MIH1	MAB_4119	MAB_4119	1.30797	1	Carboxymuconolactone decarboxylase-like domain-containing protein
0.404161	B1MG56	MAB_3727c	MAB_3727c	1.307	1	DUF4333 domain-containing protein
0.404433	B1ME27	MAB_3420c	MAB_3420c	1.30603	1	Short-chain dehydrogenase/reductase
0.405578	B1MG05	MAB_3676	MAB_3676	1.30195	1	Succinate dehydrogenase iron-sulfur subunit (EC 1.3.5.1)
0.405768	B1MC92	MAB_2784c	uvrC	1.30127	1	UvrABC system protein C (Protein UvrC) (Excinuclease ABC subunit C)
0.40653	B1ME99	MAB_0063c	MAB_0063c	1.29857	1	Haemophore haem-binding domain-containing protein
0.406774	B1MJ11	MAB_0873	MAB_0873	1.2977	1	DNA alkylation repair protein
0.407279	B1MHX6	MAB_0701	MAB_0701	1.29591	1	M18 family aminopeptidase (EC 3.4.11.-)
0.407773	B1MCX3	MAB_3016c	MAB_3016c	1.29416	1	Luciferase-like domain-containing protein
0.407841	B1MB02	MAB_2342	argG	1.29392	1	Argininosuccinate synthase (EC 6.3.4.5) (Citrulline--aspartate ligase)
0.408061	B1MJJ7	MAB_1063	purN	1.29314	1	Phosphoribosylglycinamide formyltransferase (EC 2.1.2.2) (5'-phosphoribosylglycinamide transformylase) (GAR transformylase) (GART)
0.408107	B1MEV1	MAB_3481	MAB_3481	1.29298	1	Probable acyl-CoA dehydrogenase FadE
0.408257	B1MF57	MAB_3588	MAB_3588	1.29245	1	Acyl-CoA oxidase
0.409775	B1MBU8	MAB_2639c	MAB_2639c	1.2871	1	Pyruvate kinase (EC 2.7.1.40)
0.41101	B1MB41	MAB_2381	MAB_2381	1.28276	1	Probable oxidoreductase
0.411036	B1MEW8	MAB_3498c	MAB_3498c	1.28266	1	UPF0182 protein MAB_3498c
0.411046	B1ME45	MAB_0006	gyrB	1.28263	1	DNA gyrase subunit B (EC 5.6.2.2)
0.41161	B1ML04	MAB_4580c	MAB_4580c	1.28065	1	GST C-terminal domain-containing protein
0.413784	B1MLG6	MAB_1305	MAB_1305	1.27305	1	Probable short-chain dehydrogenase/reductase
0.413844	B1MH24	MAB_0610	MAB_0610	1.27284	1	Site-specific recombinase XerC
0.415138	B1MIP0	MAB_4188	MAB_4188	1.26834	1	N-acetyltransferase domain-containing protein
0.415228	B1MLH1	MAB_1310	bipA	1.26803	1	Large ribosomal subunit assembly factor BipA (EC 3.6.5.-) (GTP-binding protein BipA)
0.415818	B1MDJ5	MAB_3238c	glnD	1.26598	1	Bifunctional uridylyltransferase/uridylyl-removing enzyme (UTase/UR) (Bifunctional [protein-PII] modification enzyme) (Bifunctional nitrogen sensor protein) [Includes: [Protein-PII] uridylyltransferase (PII uridylyltransferase) (UTase) (EC 2.7.7.59); [Protein-PII]-UMP uridylyl-removing enzyme (UR) (EC 3.1.4.-)]
0.416048	B1MHV0	MAB_0674	MAB_0674	1.26518	1	histidine kinase (EC 2.7.13.3)
0.416078	B1MJD0	MAB_0995	MAB_0995	1.26507	1	Luciferase-like domain-containing protein
0.416079	B1MP38	MAB_2007	murC	1.26507	1	UDP-N-acetylmuramate--L-alanine ligase (EC 6.3.2.8) (UDP-N-acetylmuramoyl-L-alanine synthetase)
0.416233	B1MKL2	MAB_1216c	MAB_1216c	1.26454	1	Probable cytochrome P450
0.416795	B1MH61	MAB_3868c	rpoC	1.26259	1	DNA-directed RNA polymerase subunit beta' (RNAP subunit beta') (EC 2.7.7.6) (RNA polymerase subunit beta') (Transcriptase subunit beta')
0.416844	B1MCG1	MAB_2853c	MAB_2853c	1.26242	1	AAA+ ATPase domain-containing protein
0.416923	B1MPF6	MAB_2126	MAB_2126	1.26215	1	L-lactate 2-monooxygenase
0.416991	B1MPG2	MAB_2132	hisG	1.26191	1	ATP phosphoribosyltransferase (ATP-PRT) (ATP-PRTase) (EC 2.4.2.17)
0.417071	B1MJK5	MAB_1071c	MAB_1071c	1.26164	1	Probable acetyl-/propionyl-CoA carboxylase alpha subunit AccA2
0.417524	B1ME74	MAB_0036c	MAB_0036c	1.26007	1	Probable cell division protein RodA
0.417531	B1MKJ4	MAB_1198c	MAB_1198c	1.26004	1	GPP34 family phosphoprotein
0.417924	B1MCY5	MAB_3028	MAB_3028	1.25869	1	RNA polymerase sigma factor
0.418858	B1MHS5	MAB_0649c	MAB_0649c	1.25547	1	Monooxygenase
0.418985	B1MH11	MAB_0597	MAB_0597	1.25503	1	Probable acyl-CoA dehydrogenase FadE
0.420315	B1MJQ0	MAB_4335	MAB_4335	1.25046	1	Short-chain dehydrogenase/reductase
0.420409	B1MC27	MAB_2719c	MAB_2719c	1.25014	1	NfeD-like C-terminal domain-containing protein
0.420915	B1MF62	MAB_3593	MAB_3593	1.2484	1	Possible Mg2+ transport P-type ATPase C MgtC
0.421428	B1MKD9	MAB_1143c	rplY	1.24664	1	Large ribosomal subunit protein bL25 (General stress protein CTC)
0.421478	B1MEY4	MAB_3514c	MAB_3514c	1.24647	1	Possible transmembrane cation transporter
0.42151	B1MIN2	MAB_4180	MAB_4180	1.24636	1	Transcriptional regulator, IclR family
0.421747	B1MCU4	MAB_2987	MAB_2987	1.24555	1	Outer membrane receptor protein
0.421816	B1MCT3	MAB_2976	MAB_2976	1.24531	1	Bacterial bifunctional deaminase-reductase C-terminal domain-containing protein
0.422675	B1MB88	MAB_2428	MAB_2428	1.24238	1	Urease accessory protein (UreH?)
0.422936	B1MP37	MAB_2006	murG	1.24149	1	UDP-N-acetylglucosamine--N-acetylmuramyl-(pentapeptide) pyrophosphoryl-undecaprenol N-acetylglucosamine transferase (EC 2.4.1.227) (Undecaprenyl-PP-MurNAc-pentapeptide-UDPGlcNAc GlcNAc transferase)
0.424081	B1MNW5	MAB_1933c	MAB_1933c	1.23759	1	Glutamine synthetase (EC 6.3.1.2)
0.424331	B1MNN7	MAB_1855c	MAB_1855c	1.23674	1	Zinc-binding alcohol dehydrogenase
0.42442	B1MCA4	MAB_2796c	ribBA	1.23643	1	Riboflavin biosynthesis protein RibBA [Includes: 3,4-dihydroxy-2-butanone 4-phosphate synthase (DHBP synthase) (EC 4.1.99.12); GTP cyclohydrolase-2 (EC 3.5.4.25) (GTP cyclohydrolase II)]
0.425358	B1MFY0	MAB_3651	MAB_3651	1.23325	1	Probable ATP-dependent helicase Lhr
0.425573	B1MH58	MAB_0644c	MAB_0644c	1.23252	1	Cupin type-2 domain-containing protein
0.425908	B1MK58	MAB_4496c	MAB_4496c	1.23139	1	Luciferase-like monooxygenase
0.426775	B1MNY1	MAB_1950	MAB_1950	1.22845	1	Branched-chain-amino-acid aminotransferase (EC 2.6.1.42)
0.42693	B1MJA4	MAB_0968c	MAB_0968c	1.22793	1	Luciferase-like domain-containing protein
0.427325	B1MAH3	MAB_2163	MAB_2163	1.22659	1	RNA polymerase sigma factor
0.427683	B1MJB1	MAB_0975c	MAB_0975c	1.22539	1	Peroxide stress protein YaaA
0.427725	B1MC26	MAB_2718c	MAB_2718c	1.22525	1	Band 7 domain-containing protein
0.427857	B1MDU1	MAB_3334c	gatB	1.2248	1	Aspartyl/glutamyl-tRNA(Asn/Gln) amidotransferase subunit B (Asp/Glu-ADT subunit B) (EC 6.3.5.-)
0.428042	B1MKI3	MAB_1187c	MAB_1187c	1.22418	1	3-hydroxyisobutyryl-CoA hydrolase (EC 3.1.2.4)
0.428402	B1MHA8	MAB_3915	gpsA	1.22296	1	Glycerol-3-phosphate dehydrogenase [NAD(P)+] (EC 1.1.1.94) (NAD(P)(+)-dependent glycerol-3-phosphate dehydrogenase) (NAD(P)H-dependent dihydroxyacetone-phosphate reductase)
0.428799	B1MCD6	MAB_2828c	carA	1.22163	1	Carbamoyl phosphate synthase small chain (EC 6.3.5.5) (Carbamoyl phosphate synthetase glutamine chain)
0.428933	B1MEZ4	MAB_3524c	MAB_3524c	1.22117	1	Aminoglycoside phosphotransferase
0.429202	B1MHE0	MAB_3947	MAB_3947	1.22027	1	Possible oxidoreductase
0.429246	B1MGQ6	MAB_0491	MAB_0491	1.22012	1	DNA-directed DNA polymerase (EC 2.7.7.7)
0.429978	B1MMN8	MAB_1514	MAB_1514	1.21766	1	MutT/NUDIX-family protein
0.430122	B1MD65	MAB_3109c	MAB_3109c	1.21718	1	Riboflavin biosynthesis protein [Includes: Riboflavin kinase (EC 2.7.1.26) (Flavokinase); FMN adenylyltransferase (EC 2.7.7.2) (FAD pyrophosphorylase) (FAD synthase)]
0.430566	B1MK80	MAB_1082c	mscL	1.21569	1	Large-conductance mechanosensitive channel
0.430657	B1MKW5	MAB_4541	MAB_4541	1.21539	1	Transcriptional regulator, TetR family
0.431768	B1MLG7	MAB_1306	purU	1.21167	1	Formyltetrahydrofolate deformylase (EC 3.5.1.10) (Formyl-FH(4) hydrolase)
0.43184	B1MK87	MAB_1089	MAB_1089	1.21143	1	Transmembrane protein
0.43371	B1MGA9	MAB_3779	MAB_3779	1.2052	1	dTDP-glucose 4,6-dehydratase (EC 4.2.1.46)
0.434429	B1MGU9	MAB_0534	folE	1.20281	1	GTP cyclohydrolase 1 (EC 3.5.4.16) (GTP cyclohydrolase I) (GTP-CH-I)
0.434642	B1MLN4	MAB_1375	MAB_1375	1.2021	1	Probable sugar ABC transporter, ATP-binding protein SugC
0.434782	B1MHK2	MAB_4009c	MAB_4009c	1.20164	1	Deazaflavin-dependent nitroreductase
0.435361	B1MEE3	MAB_0107c	MAB_0107c	1.19971	1	4-hydroxy-4-methyl-2-oxoglutarate aldolase (HMG aldolase) (EC 4.1.1.112) (EC 4.1.3.17) (Oxaloacetate decarboxylase)
0.436438	B1MGH8	MAB_3849c	fusA	1.19615	1	Elongation factor G (EF-G)
0.43685	B1MIH9	MAB_4127c	MAB_4127c	1.19479	1	Dihydrolipoyl dehydrogenase (EC 1.8.1.4)
0.436947	B1MJ58	MAB_0920	MAB_0920	1.19447	1	Repressor in the phenylacetic acid catabolism
0.437626	B1MD85	MAB_3129c	MAB_3129c	1.19223	1	Uncharacterized protein
0.438018	B1MEU7	MAB_3477c	MAB_3477c	1.19094	1	MscS Mechanosensitive ion channel
0.438628	B1MDB9	MAB_3163c	cobQ	1.18893	1	Cobyric acid synthase
0.438758	B1MCW8	MAB_3011	MAB_3011	1.1885	1	Uncharacterized protein
0.439193	B1MJA8	MAB_0972	MAB_0972	1.18707	1	Aldehyde dehydrogenase
0.439796	B1MJG3	MAB_1029c	MAB_1029c	1.18509	1	Transcriptional regulator, MarR family
0.440137	B1MEE6	MAB_0110c	MAB_0110c	1.18397	1	Conserved hypothetical membrane protein
0.441032	B1MC62	MAB_2754	MAB_2754	1.18104	1	Heme A synthase
0.441919	B1MCW1	MAB_3004	MAB_3004	1.17815	1	Alanine rich transmembrane protein
0.442432	B1MD07	MAB_3050	MAB_3050	1.17647	1	Glutamate ABC transporter, ATP-binding protein
0.442575	B1MFY6	MAB_3657	MAB_3657	1.17601	1	Gamma-glutamylcyclotransferase
0.443971	B1MI18	MAB_0744	MAB_0744	1.17146	1	Probable transcriptional regulatory protein
0.444304	B1MN16	MAB_1643	MAB_1643	1.17038	1	Glycosyl hydrolase
0.444359	B1MDA0	MAB_3144	MAB_3144	1.1702	1	ABC transporter, ATP-binding protein
0.444425	B1MG86	MAB_3757	MAB_3757	1.16999	1	EccD-like transmembrane domain-containing protein
0.445024	B1MFA4	MAB_3636c	MAB_3636c	1.16805	1	Probable acyl-CoA dehydrogenase
0.445283	B1MLL4	MAB_1353c	MAB_1353c	1.16721	1	Transcriptional regulator, GntR family
0.445331	B1MJJ1	MAB_1057	sucD	1.16705	1	Succinate--CoA ligase [ADP-forming] subunit alpha (EC 6.2.1.5) (Succinyl-CoA synthetase subunit alpha) (SCS-alpha)
0.445402	B1MEG6	MAB_0130	MAB_0130	1.16682	1	Hydrolase
0.445996	B1MMV5	MAB_1582	clpP	1.1649	1	ATP-dependent Clp protease proteolytic subunit (EC 3.4.21.92) (Endopeptidase Clp)
0.446067	B1MD71	MAB_3115	MAB_3115	1.16467	1	Uncharacterized protein
0.446827	B1MJ19	MAB_0881	MAB_0881	1.16221	1	Hypothetical tRNA/rRNA methyltransferase
0.446875	B1MEC7	MAB_0091	MAB_0091	1.16206	1	Ferredoxin-dependent glutamate synthase
0.447281	B1MC56	MAB_2748c	MAB_2748c	1.16075	1	Fe-S cluster assembly protein SufD
0.447388	B1MI20	MAB_0746	MAB_0746	1.1604	1	Phosphate-binding protein
0.447503	B1MDV2	MAB_3345c	ligA	1.16003	1	DNA ligase (EC 6.5.1.2) (Polydeoxyribonucleotide synthase [NAD(+)])
0.447683	B1MGJ6	MAB_0431c	MAB_0431c	1.15945	1	Inhibition of morphological differentiation protein
0.448704	B1MAX9	MAB_2319c	lysX	1.15616	1	Lysylphosphatidylglycerol biosynthesis bifunctional protein LysX [Includes: Lysine--tRNA ligase (EC 6.1.1.6) (Lysyl-tRNA synthetase) (LysRS); Phosphatidylglycerol lysyltransferase (EC 2.3.2.3) (Lysylphosphatidylglycerol synthetase) (LPG synthetase)]
0.450258	B1MP71	MAB_2040c	MAB_2040c	1.15118	1	Carboxymuconolactone decarboxylase-like domain-containing protein
0.450653	B1MID9	MAB_4087	MAB_4087	1.14991	1	Polyphosphate kinase-2-related domain-containing protein
0.450779	B1MG47	MAB_3718c	guaA	1.14951	1	GMP synthase [glutamine-hydrolyzing] (EC 6.3.5.2) (GMP synthetase) (Glutamine amidotransferase)
0.451077	B1MF81	MAB_3612c	MAB_3612c	1.14855	1	dTDP-rhamnosyltransferase
0.451222	B1MC63	MAB_2755c	MAB_2755c	1.14809	1	Glutathione synthase/ribosomal protein S6 modification enzyme
0.452189	B1MB39	MAB_2379	MAB_2379	1.145	1	Hypothetical lipoprotein LpqH
0.453933	B1MIR8	MAB_4216c	thiG	1.13945	1	Thiazole synthase (EC 2.8.1.10)
0.45446	B1MEK6	MAB_0170	MAB_0170	1.13778	1	UDP-galactopyranose mutase (Glf)
0.454869	B1MG63	MAB_3734c	tsaD	1.13648	1	tRNA N6-adenosine threonylcarbamoyltransferase (EC 2.3.1.234) (N6-L-threonylcarbamoyladenine synthase) (t(6)A synthase) (t(6)A37 threonylcarbamoyladenosine biosynthesis protein TsaD) (tRNA threonylcarbamoyladenosine biosynthesis protein TsaD)
0.455277	B1MKP7	MAB_1251c	MAB_1251c	1.13518	1	Fructose-1,6-bisphosphatase
0.456464	B1MKJ1	MAB_1195	MAB_1195	1.13143	1	Cystathionine beta-synthase (EC 4.2.1.22)
0.457852	B1MCR4	MAB_2957c	MAB_2957c	1.12705	1	Transcriptional regulator, TetR family
0.459872	B1MKT4	MAB_1288	MAB_1288	1.1207	1	Transcriptional regulator, TetR family
0.460256	B1MDK7	MAB_3250c	MAB_3250c	1.11949	1	Probable transcriptional regulatory protein KdpE
0.460566	B1MFP2	MAB_0343	MAB_0343	1.11852	1	Aspartokinase (EC 2.7.2.4)
0.460743	B1MJY7	MAB_4424	MAB_4424	1.11797	1	Polyketide cyclase / dehydrase and lipid transport
0.461494	B1MIH0	MAB_4118	MAB_4118	1.11562	1	Probable transcriptional regulatory protein
0.461827	B1MIG2	MAB_4110c	MAB_4110c	1.11458	1	Probable acetyltransferase AtfA
0.462682	B1MAW6	MAB_2306c	MAB_2306c	1.11191	1	Oxidoreductase
0.462933	B1MAJ9	MAB_2189	MAB_2189	1.11112	1	Probable ATP-dependent DNA helicase HelY
0.463242	B1MER7	MAB_3447c	MAB_3447c	1.11016	1	Lipase/esterase
0.46368	B1MP76	MAB_2045	MAB_2045	1.1088	1	Hydrolase (Alpha/beta fold)
0.465232	B1MHX9	MAB_0705	MAB_0705	1.10398	1	DoxX family protein
0.465292	B1MKS5	MAB_1279	MAB_1279	1.10379	1	Probable 3-demethylubiquinone-9 3-methyltransferase
0.466624	B1MHJ1	MAB_3998	MAB_3998	1.09967	1	DUF1254 domain-containing protein
0.466887	B1MCL0	MAB_2902	MAB_2902	1.09885	1	DUF1990 domain-containing protein
0.467207	B1MBQ3	MAB_2593	MAB_2593	1.09787	1	Transcriptional regulator, TetR
0.467865	B1MNN3	MAB_1851	MAB_1851	1.09584	1	Probable acyl-CoA dehydrogenase FadE
0.468499	B1MDX4	MAB_3367	car	1.09388	1	Carboxylic acid reductase (CAR) (EC 1.2.1.-) (ATP/NADPH-dependent carboxylic acid reductase)
0.469342	B1MJI6	MAB_1052c	MAB_1052c	1.09129	1	Uncharacterized protein
0.470675	B1MI02	MAB_0728	purM	1.0872	1	Phosphoribosylformylglycinamidine cyclo-ligase (EC 6.3.3.1) (AIR synthase) (AIRS) (Phosphoribosyl-aminoimidazole synthetase)
0.471119	B1MJ64	MAB_0928c	serC	1.08584	1	Phosphoserine aminotransferase (EC 2.6.1.52) (Phosphohydroxythreonine aminotransferase) (PSAT)
0.471799	B1MGA7	MAB_3777	MAB_3777	1.08376	1	Band 7 protein
0.472118	B1MMQ0	MAB_1526	MAB_1526	1.08278	1	Short chain dehydrogenase/reductase
0.472355	B1ML25	MAB_4601c	MAB_4601c	1.08206	1	YrbE family protein
0.473115	B1MEG8	MAB_0132	pheA	1.07974	1	Prephenate dehydratase (PDT) (EC 4.2.1.51)
0.473295	B1MC33	MAB_2725c	MAB_2725c	1.07919	1	DUF58 domain-containing protein
0.473796	O32849	MAB_1457	murA	1.07766	1	UDP-N-acetylglucosamine 1-carboxyvinyltransferase (EC 2.5.1.7) (Enoylpyruvate transferase) (UDP-N-acetylglucosamine enolpyruvyl transferase) (EPT)
0.474333	B1MN13	MAB_1640	lepA	1.07603	1	Elongation factor 4 (EF-4) (EC 3.6.5.n1) (Ribosomal back-translocase LepA)
0.474743	B1MDH8	MAB_3221c	MAB_3221c	1.07478	1	DUF2469 family protein
0.475532	B1ML03	MAB_4579c	MAB_4579c	1.07239	1	proton-translocating NAD(P)(+) transhydrogenase (EC 7.1.1.1)
0.476446	B1MFZ8	MAB_3669	MAB_3669	1.06962	1	Primosomal protein
0.476557	B1MJY2	MAB_4419	MAB_4419	1.06928	1	Tartrate dehydrogenase
0.47662	B1MJX6	MAB_4413c	MAB_4413c	1.06909	1	Decarboxylase
0.477586	B1MDM6	MAB_3269c	MAB_3269c	1.06617	1	Thioredoxin-like fold domain-containing protein
0.477816	B1MB70	MAB_2410c	MAB_2410c	1.06547	1	CBS domain-containing protein
0.47886	B1MPG8	MAB_2138	MAB_2138	1.06232	1	NADH-quinone oxidoreductase, E subunit NuoE
0.478975	B1MEK0	MAB_0164	MAB_0164	1.06198	1	Probable short chain dehydrogenase/reductase
0.479319	B1ML13	MAB_4589c	MAB_4589c	1.06094	1	Phosphotransferase
0.479647	B1MG20	MAB_3691c	MAB_3691c	1.05996	1	DUF3017 domain-containing protein
0.479663	B1MGE4	MAB_3814c	rpsC	1.05991	1	Small ribosomal subunit protein uS3 (30S ribosomal protein S3)
0.479691	B1MKE4	MAB_1148c	glmU	1.05982	1	Bifunctional protein GlmU [Includes: UDP-N-acetylglucosamine pyrophosphorylase (EC 2.7.7.23) (N-acetylglucosamine-1-phosphate uridyltransferase); Glucosamine-1-phosphate N-acetyltransferase (EC 2.3.1.157)]
0.479918	B1MC38	MAB_2730	MAB_2730	1.05914	1	Aconitate hydratase (Aconitase) (EC 4.2.1.3)
0.480152	B1MCV1	MAB_2994	MAB_2994	1.05844	1	Trk system potassium uptake protein CeoB
0.480564	B1MGP4	MAB_0479	MAB_0479	1.0572	1	Regulatory protein, MarR
0.481031	B1MAW1	MAB_2301	MAB_2301	1.0558	1	Membrane protein, mmpL
0.482442	B1MPG9	MAB_2139	MAB_2139	1.05157	1	NADH-quinone oxidoreductase subunit F (EC 7.1.1.-)
0.4841	B1MNU6	MAB_1914c	MAB_1914c	1.04662	1	Probable adenylate cyclase
0.484309	B1MFF9	MAB_0259c	MAB_0259c	1.046	1	Short-chain dehydrogenase/reductase
0.484382	B1MJV6	MAB_4392	MAB_4392	1.04578	1	Probable queuosine precursor transporter (Q precursor transporter)
0.484625	B1MDU8	MAB_3341c	gatA	1.04506	1	Glutamyl-tRNA(Gln) amidotransferase subunit A (Glu-ADT subunit A) (EC 6.3.5.7)
0.484739	B1MNY0	MAB_1949	gcvT	1.04472	1	Aminomethyltransferase (EC 2.1.2.10) (Glycine cleavage system T protein)
0.486229	B1MBG8	MAB_2508	MAB_2508	1.04029	1	Iron-containing redox enzyme family protein
0.486511	B1MKK1	MAB_1205	MAB_1205	1.03946	1	DUF255 domain-containing protein
0.487624	B1MFZ9	MAB_3670c	add	1.03616	1	Adenosine deaminase (EC 3.5.4.4) (Adenosine aminohydrolase)
0.487774	B1MMT5	MAB_1562	MAB_1562	1.03571	1	Thioesterase
0.488696	B1MN09	MAB_1636	MAB_1636	1.03299	1	DUF403 domain-containing protein
0.489333	B1MDK9	MAB_3252c	kdpC	1.03111	1	Potassium-transporting ATPase KdpC subunit (ATP phosphohydrolase [potassium-transporting] C chain) (Potassium-binding and translocating subunit C) (Potassium-translocating ATPase C chain)
0.490153	B1MEV2	MAB_3482	MAB_3482	1.0287	1	ferredoxin--NADP(+) reductase (EC 1.18.1.2)
0.490556	B1MKJ2	MAB_1196	MAB_1196	1.02751	1	Proline-rich antigen (36 kDa antigen)
0.490802	B1MMP9	MAB_1525c	MAB_1525c	1.02679	1	Transcriptional regulator, TetR family
0.490848	B1MEC8	MAB_0092	MAB_0092	1.02665	1	Probable NADH-dependent glutamate synthase (Small subunit) GltD
0.491599	B1MKU4	MAB_4520c	MAB_4520c	1.02445	1	Two-component system sensor kinase
0.492393	B1MM22	MAB_4739	MAB_4739	1.02212	1	Probable FAD dependent oxidoreductase
0.492964	B1MAW3	MAB_2303	MAB_2303	1.02045	1	Membrane protein, MmpL
0.493585	B1MPC1	MAB_2091	MAB_2091	1.01863	1	PNPLA domain-containing protein
0.494391	B1MFJ9	MAB_0300c	MAB_0300c	1.01628	1	Transcriptional regulator, TetR family
0.495248	B1MHA3	MAB_3910	MAB_3910	1.01378	1	Serine peptidase
0.495317	B1MMW4	MAB_1591	MAB_1591	1.01358	1	Adenylate and guanylate cyclase catalytic domain-containing protein
0.495458	B1MD35	MAB_3078	MAB_3078	1.01316	1	Transcriptional regulator, TetR family
0.496984	B1MF59	MAB_3590c	MAB_3590c	1.00873	1	Sensor histidine kinase MtrB (EC 2.7.13.3)
0.497166	B1MP25	MAB_1994c	MAB_1994c	1.0082	1	Probable conserved lipoprotein LppM
0.497605	B1MKK3	MAB_1207	MAB_1207	1.00693	1	Uncharacterized protein
0.498929	B1MCR8	MAB_2961	MAB_2961	1.00309	1	Menaquinone biosynthesis methyltransferase
0.499085	B1MCJ9	MAB_2891c	MAB_2891c	1.00264	1	Probable acyl-CoA thioesterase II (TesB2)
0.500642	B1MI19	MAB_0745	mshD	0.998149	1	Mycothiol acetyltransferase (MSH acetyltransferase) (EC 2.3.1.189) (Mycothiol synthase)
0.500651	B1MHZ8	MAB_0724c	MAB_0724c	0.998123	1	amidase (EC 3.5.1.4)
0.500862	B1MGJ0	MAB_3861	MAB_3861	0.997515	1	EthD domain-containing protein
0.502061	B1MEE1	MAB_0105c	MAB_0105c	0.994066	1	Probable oxidoreductase
0.502302	B1MFR5	MAB_0366	MAB_0366	0.993372	1	Luciferase-like domain-containing protein
0.502768	B1MP33	MAB_2002	murF	0.992034	1	UDP-N-acetylmuramoyl-tripeptide--D-alanyl-D-alanine ligase (EC 6.3.2.10) (D-alanyl-D-alanine-adding enzyme)
0.503029	B1MK66	MAB_4504c	MAB_4504c	0.991287	1	Uncharacterized protein
0.503151	B1MJG1	MAB_1027	MAB_1027	0.990936	1	Bacteriophage protein
0.504192	B1MKB7	MAB_1121	arcA	0.987956	1	Arginine deiminase (ADI) (EC 3.5.3.6) (Arginine dihydrolase) (AD)
0.504589	B1MIL4	MAB_4162c	MAB_4162c	0.986819	1	2-nitropropane dioxygenase
0.504752	B1MK70	MAB_4508	MAB_4508	0.986353	1	Membrane protein, MmpL
0.505279	B1MJB9	MAB_0983c	MAB_0983c	0.984847	1	Probable alcohol dehydrogenase, zinc-containing
0.505351	B1MDL0	MAB_3253c	kdpB	0.984641	1	Potassium-transporting ATPase ATP-binding subunit (EC 7.2.2.6) (ATP phosphohydrolase [potassium-transporting] B chain) (Potassium-binding and translocating subunit B) (Potassium-translocating ATPase B chain)
0.506707	B1MGY6	MAB_0572	MAB_0572	0.980777	1	Uncharacterized tRNA/rRNA methyltransferase MAB_0572 (EC 2.1.1.-)
0.508616	B1MHF2	MAB_3959c	MAB_3959c	0.975352	1	ATP-dependent Clp protease
0.509165	B1MDP3	MAB_3286c	ddl	0.973794	1	D-alanine--D-alanine ligase (EC 6.3.2.4) (D-Ala-D-Ala ligase) (D-alanylalanine synthetase)
0.512052	B1MDQ3	MAB_3296	MAB_3296	0.965637	1	Pyridoxamine 5'-phosphate oxidase putative domain-containing protein
0.512371	B1ME15	MAB_3408c	MAB_3408c	0.964739	1	Maleylpyruvate isomerase family mycothiol-dependent enzyme
0.512727	B1MH91	MAB_3898c	MAB_3898c	0.963736	1	UPF0336 protein MAB_3898c
0.5129	B1MFL0	MAB_0311c	MAB_0311c	0.963252	1	FAD-binding PCMH-type domain-containing protein
0.513504	B1MP18	MAB_1987	MAB_1987	0.961553	1	Phospho-2-dehydro-3-deoxyheptonate aldolase (EC 2.5.1.54)
0.513854	B1ME13	MAB_3406	MAB_3406	0.960569	1	Probable geranylgeranyl reductase
0.514512	B1MK67	MAB_4505c	MAB_4505c	0.958724	1	Uncharacterized protein
0.515374	B1MLN7	MAB_1378c	corA	0.956309	1	Magnesium transport protein CorA
0.515506	B1MF84	MAB_3615	MAB_3615	0.95594	1	TIGR03089 family protein
0.518006	B1MH01	MAB_0587	MAB_0587	0.948959	1	Probable acetamidase/formamidase
0.518486	B1MC89	MAB_2781c	whiA	0.947622	1	Probable cell division protein WhiA
0.518923	B1MNZ8	MAB_1967c	MAB_1967c	0.946408	1	Cytochrome bc1 complex Rieske iron-sulfur subunit (Cytochrome bc1 reductase complex subunit QcrA) (Rieske iron-sulfur protein)
0.520255	B1ME92	MAB_0056c	MAB_0056c	0.94271	1	ATP-dependent helicase HrpA
0.520328	B1MDI7	MAB_3230c	MAB_3230c	0.942506	1	SnoaL-like domain-containing protein
0.520408	B1MC00	MAB_2691c	ilvA	0.942284	1	L-threonine dehydratase (EC 4.3.1.19) (Threonine deaminase)
0.520592	B1MCU5	MAB_2988	MAB_2988	0.941774	1	HRDC domain-containing protein
0.52092	B1MAV4	MAB_2294c	MAB_2294c	0.940866	1	Probable monooxygenase
0.521221	B1MFZ6	MAB_3667	MAB_3667	0.940032	1	Rv3651-like N-terminal domain-containing protein
0.521661	B1MJ96	MAB_0960	MAB_0960	0.938816	1	Metallo-beta-lactamase domain-containing protein
0.522685	B1MDT9	MAB_3332c	MAB_3332c	0.935986	1	DoxX family protein
0.523677	B1MMY0	MAB_1607	MAB_1607	0.933251	1	Possible ribonuclease E Rne
0.523802	B1MH35	MAB_0621c	MAB_0621c	0.932907	1	Probable dehydrogenase/dehydratase (MaoC family)
0.523936	B1MKZ8	MAB_4574c	MAB_4574c	0.932537	1	Probable transcriptional regulator, TetR family
0.523959	B1MDC2	MAB_3166	MAB_3166	0.932475	1	Glyoxalase-like domain-containing protein
0.524161	B1MKM5	MAB_1229	MAB_1229	0.931918	1	Transmembrane protein
0.524202	B1MF56	MAB_3587c	MAB_3587c	0.931805	1	Integral membrane protein
0.524305	B1MCW4	MAB_3007c	MAB_3007c	0.931521	1	Inositol-1-monophosphatase (EC 3.1.3.25)
0.524943	B1MJE5	MAB_1011c	MAB_1011c	0.929768	1	YrbE family protein
0.525755	B1MG21	MAB_3692c	folD	0.927539	1	Bifunctional protein FolD [Includes: Methylenetetrahydrofolate dehydrogenase (EC 1.5.1.5); Methenyltetrahydrofolate cyclohydrolase (EC 3.5.4.9)]
0.526272	B1MJ06	MAB_0868c	MAB_0868c	0.92612	1	Methyltransferase domain-containing protein
0.527289	B1MHV3	MAB_0678	MAB_0678	0.923333	1	Probable transcriptional regulator, LysR family
0.527551	B1MMW6	MAB_1593c	MAB_1593c	0.922618	1	Probable formate dehydrogenase, A chain
0.527641	B1MH26	MAB_0612c	MAB_0612c	0.922372	1	Probable acetyl-CoA acetyltransferase FadA
0.527806	B1MLF3	MAB_1292c	MAB_1292c	0.921921	1	Probable O-methyltransferase OMT
0.528069	B1MF10	MAB_3540c	MAB_3540c	0.921202	1	Probable two component sensor kinase
0.528495	B1MJ88	MAB_0952	MAB_0952	0.920038	1	3-oxoacyl-[acyl-carrier-protein] reductase
0.531346	B1MCB8	MAB_2810c	MAB_2810c	0.912277	1	Probable Fmu protein (SUN protein)
0.532202	B1MH19	MAB_0605c	MAB_0605c	0.909953	1	CoA-transferase alpha subunit
0.532525	B1MJD3	MAB_0999	MAB_0999	0.909079	1	Formate dehydrogenase (FDH) (EC 1.17.1.9) (NAD-dependent formate dehydrogenase)
0.533123	B1MC45	MAB_2737c	MAB_2737c	0.907459	1	Probable enoyl-CoA hydratase/isomerase
0.533211	B1MGC5	MAB_3795c	rpsE	0.907221	1	Small ribosomal subunit protein uS5 (30S ribosomal protein S5)
0.533629	B1MJK7	MAB_1073c	MAB_1073c	0.90609	1	Probable acyl-CoA dehydrogenase FadE
0.5341	B1MAH9	MAB_2169c	MAB_2169c	0.904818	1	Probable O-methyltransferase
0.534128	B1MM34	MAB_4751	MAB_4751	0.904743	1	PNPLA domain-containing protein
0.534567	B1MD46	MAB_3090c	MAB_3090c	0.903557	1	Dihydrofolate reductase (EC 1.5.1.3)
0.534614	B1MGZ2	MAB_0578c	MAB_0578c	0.90343	1	Trehalose phosphatase
0.535202	B1MEX6	MAB_3506c	MAB_3506c	0.901846	1	Short-chain dehydrogenase/reductase
0.535412	B1MNM4	MAB_1842c	MAB_1842c	0.901278	1	Catalase-related peroxidase (EC 1.11.1.-)
0.536044	B1MLX5	MAB_1466c	MAB_1466c	0.899577	1	Possible lipoprotein peptidase LpqM
0.536076	B1MKB9	MAB_1123	rsmI	0.899492	1	Ribosomal RNA small subunit methyltransferase I (EC 2.1.1.198) (16S rRNA 2'-O-ribose C1402 methyltransferase) (rRNA (cytidine-2'-O-)-methyltransferase RsmI)
0.53633	B1ME75	MAB_0037c	MAB_0037c	0.898806	1	protein-serine/threonine phosphatase (EC 3.1.3.16)
0.537227	B1MM33	MAB_4750	MAB_4750	0.896396	1	Short chain dehydrogenase/reductase
0.537697	B1MF05	MAB_3535	MAB_3535	0.895135	1	isochorismate synthase (EC 5.4.4.2) (Isochorismate mutase)
0.538887	B1ML18	MAB_4594c	MAB_4594c	0.891946	1	Mce family protein
0.539647	B1MEA1	MAB_0065c	MAB_0065c	0.889913	1	Probable acyl-CoA dehydrogenase (FadE)
0.539978	B1MM20	MAB_4737	MAB_4737	0.889027	1	Citrate lyase/aldolase
0.539999	B1MCC9	MAB_2821c	coaBC	0.888973	1	Coenzyme A biosynthesis bifunctional protein CoaBC (DNA/pantothenate metabolism flavoprotein) (Phosphopantothenoylcysteine synthetase/decarboxylase) (PPCS-PPCDC) [Includes: Phosphopantothenoylcysteine decarboxylase (PPC decarboxylase) (PPC-DC) (EC 4.1.1.36) (CoaC); Phosphopantothenate--cysteine ligase (EC 6.3.2.5) (CoaB) (Phosphopantothenoylcysteine synthetase) (PPC synthetase) (PPC-S)]
0.541536	B1MHA7	MAB_3914c	MAB_3914c	0.884872	1	Probable oxidoreductase
0.541764	B1MKN2	MAB_1236	glyA	0.884264	1	Serine hydroxymethyltransferase (SHMT) (Serine methylase) (EC 2.1.2.1)
0.541847	B1MHC1	MAB_3928c	MAB_3928c	0.884043	1	Probable polyprenyl-diphosphate synthase GrcC1
0.542318	B1MBD5	MAB_2475c	MAB_2475c	0.882789	1	Activator of Hsp90 ATPase homologue 1/2-like C-terminal domain-containing protein
0.542674	B1MEN0	MAB_0194	MAB_0194	0.881842	1	Dihydroxyacetone kinase family protein
0.543151	B1MN75	MAB_1702	glyQS	0.880575	1	Glycine--tRNA ligase (EC 6.1.1.14) (Glycyl-tRNA synthetase) (GlyRS)
0.54482	B1MJZ3	MAB_4430c	MAB_4430c	0.876149	1	Oxidoreductase
0.544927	B1MIE7	MAB_4095c	MAB_4095c	0.875865	1	isocitrate lyase (EC 4.1.3.1) (Isocitrase) (Isocitratase)
0.545087	B1MAZ6	MAB_2336	argC	0.875442	1	N-acetyl-gamma-glutamyl-phosphate reductase (AGPR) (EC 1.2.1.38) (N-acetyl-glutamate semialdehyde dehydrogenase) (NAGSA dehydrogenase)
0.546426	B1MJ80	MAB_0944	MAB_0944	0.871901	1	Citrate synthase
0.547275	B1MH22	MAB_0608	MAB_0608	0.869661	1	Probable short-chain dehydrogenase/reductase
0.54732	B1MKQ4	MAB_1258c	MAB_1258c	0.869543	1	DUF6542 domain-containing protein
0.548342	B1MAY1	MAB_2321	MAB_2321	0.866851	1	Translation initiation factor IF-3
0.548623	B1MKS3	MAB_1277	MAB_1277	0.866113	1	Glycosyltransferase RgtA/B/C/D-like domain-containing protein
0.548726	B1MDH1	MAB_3216c	MAB_3216c	0.865841	1	Transcriptional regulator, TetR family
0.54884	B1MG49	MAB_3720c	MAB_3720c	0.865542	1	Inosine-5'-monophosphate dehydrognase GuaB3
0.549096	B1MD70	MAB_3114	MAB_3114	0.864869	1	Bacterial toxin 37 domain-containing protein
0.549864	B1MLU1	MAB_1432	MAB_1432	0.862852	1	Permease
0.552233	B1MBV5	MAB_2646c	MAB_2646c	0.856651	1	Tryptophan-associated transmembrane protein
0.553845	B1MEE2	MAB_0106c	MAB_0106c	0.852447	1	Alanine racemase N-terminal domain-containing protein
0.553984	B1ME71	MAB_0033c	MAB_0033c	0.852083	1	Serine/threonine-protein kinase PknB (EC 2.7.11.1)
0.555145	B1MJK8	MAB_1074c	MAB_1074c	0.849064	1	Exopolyphosphatase
0.555687	B1MBG4	MAB_2504c	MAB_2504c	0.847654	1	Hemerythrin-like domain-containing protein
0.55672	B1MBX3	MAB_2664c	hisF	0.844977	1	Imidazole glycerol phosphate synthase subunit HisF (EC 4.3.2.10) (IGP synthase cyclase subunit) (IGP synthase subunit HisF) (ImGP synthase subunit HisF) (IGPS subunit HisF)
0.556866	B1MCF1	MAB_2843c	aroC	0.844599	1	Chorismate synthase (CS) (EC 4.2.3.5) (5-enolpyruvylshikimate-3-phosphate phospholyase)
0.556886	B1MKJ3	MAB_1197	MAB_1197	0.844546	1	Probable cystathionine gamma-synthase (CGS)
0.557121	B1MN92	MAB_4950c	MAB_4950c	0.843938	1	Chromosome partitioning protein/ cobyrinic acid a,c-diamide synthase
0.55836	B1MKG4	MAB_1168	MAB_1168	0.840733	1	exopolyphosphatase (EC 3.6.1.11)
0.558496	B1MLS8	MAB_1419c	MAB_1419c	0.840381	1	Phosphoglycerate/bisphosphoglycerate mutase
0.559028	B1MDV0	MAB_3343	MAB_3343	0.839006	1	ACT domain-containing protein
0.559246	B1MAK6	MAB_2196	MAB_2196	0.838444	1	Probable precorrin-4 C11-methyltransferase CobM
0.559944	B1MMT3	MAB_1560	ettA	0.836646	1	Energy-dependent translational throttle protein EttA (EC 3.6.1.-) (Translational regulatory factor EttA)
0.559953	B1MLH3	MAB_1312	MAB_1312	0.836622	1	Beta-lactamase-like
0.560285	B1MNA2	MAB_1718	MAB_1718	0.835767	1	Peptidase U62, modulator of DNA gyrase
0.560587	B1MH64	MAB_3871c	MAB_3871c	0.834989	1	Possible ribonucleotide ABC transporter,ATP-binding
0.561152	B1MNT7	MAB_1905	MAB_1905	0.833536	1	Phosphoglycerate mutase
0.563605	B1ML52	MAB_4628c	MAB_4628c	0.827244	1	Luciferase-like monooxygenase
0.563804	B1ME98	MAB_0062	MAB_0062	0.826734	1	Pyridine nucleotide-disulphide oxidoreductase family
0.56394	B1MH68	MAB_3875	MAB_3875	0.826387	1	Transcriptional regulator, TetR family
0.566034	B1MMZ2	MAB_1619	MAB_1619	0.821039	1	AAA+ ATPase domain-containing protein
0.569107	B1MCM2	MAB_2915c	MAB_2915c	0.813229	1	TetR-family regulatory protein
0.569323	B1MJB8	MAB_0982c	MAB_0982c	0.81268	1	Acyl-CoA hydrolase/thioesterase
0.569326	B1MJ00	MAB_0862c	MAB_0862c	0.812672	1	Helicase XPB/Ssl2 N-terminal domain-containing protein
0.569426	B1MJA7	MAB_0971	MAB_0971	0.812419	1	Phenylacetic acid degradation-related protein
0.569586	B1MP23	MAB_1992c	MAB_1992c	0.812015	1	Probable polyprenyl synthetase
0.569753	B1MAX1	MAB_2311	MAB_2311	0.811592	1	Probable peptidase
0.569899	B1MK30	MAB_4468	MAB_4468	0.811222	1	TfoX N-terminal domain-containing protein
0.570714	B1MKQ8	MAB_1262	MAB_1262	0.809159	1	Phage shock protein PspC N-terminal domain-containing protein
0.571025	B1MFS3	MAB_0374c	MAB_0374c	0.808374	1	Glutamate--cysteine ligase, GCS2
0.571294	B1MLJ1	MAB_1330	MAB_1330	0.807695	1	L-glutamate gamma-semialdehyde dehydrogenase (EC 1.2.1.88) (L-glutamate gamma-semialdehyde dehydrogenase)
0.571361	B1MID8	MAB_4086	MAB_4086	0.807525	1	Possible TetR-family transcriptional regulator
0.571555	B1MEP2	MAB_0206	MAB_0206	0.807036	1	Possible aminotransferase/cysteine desulfurase
0.571618	B1MI86	MAB_0813c	MAB_0813c	0.806877	1	Transcriptional regulator, IclR
0.571919	B1MAY5	MAB_2325	MAB_2325	0.806117	1	Short-chain dehydrogenase/reductase
0.572288	B1MF04	MAB_3534	MAB_3534	0.805188	1	Possible phosphoglycerate mutase EntD
0.572476	B1MI85	MAB_0812	MAB_0812	0.804712	1	Transcriptional regulator, IclR
0.573301	B1MD01	MAB_3044c	miaA	0.802636	1	tRNA dimethylallyltransferase (EC 2.5.1.75) (Dimethylallyl diphosphate:tRNA dimethylallyltransferase) (DMAPP:tRNA dimethylallyltransferase) (DMATase) (Isopentenyl-diphosphate:tRNA isopentenyltransferase) (IPP transferase) (IPPT) (IPTase)
0.573749	B1MED0	MAB_0094c	map	0.801507	1	Methionine aminopeptidase (MAP) (MetAP) (EC 3.4.11.18) (Peptidase M)
0.575087	B1MIG1	MAB_4109c	MAB_4109c	0.798148	1	Methyltransferase
0.575814	B1MHY7	MAB_0713	purF	0.796324	1	Amidophosphoribosyltransferase (ATase) (EC 2.4.2.14) (Glutamine phosphoribosylpyrophosphate amidotransferase) (GPATase)
0.577057	B1MIQ9	MAB_4207	MAB_4207	0.793215	1	4-aminobutyrate aminotransferase (GabT)
0.577242	B1MCC7	MAB_2819	MAB_2819	0.792752	1	Steroid dehydrogenase
0.577679	B1MP41	MAB_2010	MAB_2010	0.79166	1	Purine nucleoside phosphorylase
0.577696	B1MAM0	MAB_2210c	MAB_2210c	0.791617	1	Membrane protein, MmpL family
0.578175	B1MDH7	MAB_0002	dnaN	0.790423	1	Beta sliding clamp
0.578493	B1MLI5	MAB_1324	MAB_1324	0.789628	1	Monooxygenase
0.578789	B1MAV5	MAB_2295c	MAB_2295c	0.788891	1	Integral membrane protein
0.579363	B1MIQ6	MAB_4204	MAB_4204	0.787461	1	Amine oxidase (EC 1.4.3.-)
0.579464	B1MGY3	MAB_0569	ispD	0.787209	1	2-C-methyl-D-erythritol 4-phosphate cytidylyltransferase (EC 2.7.7.60) (4-diphosphocytidyl-2C-methyl-D-erythritol synthase) (MEP cytidylyltransferase) (MCT)
0.579822	B1MCI5	MAB_2877c	apt	0.786318	1	Adenine phosphoribosyltransferase (APRT) (EC 2.4.2.7)
0.57993	B1MJ60	MAB_0924c	MAB_0924c	0.786049	1	Organic hydroperoxide resistance protein/OsmC-like protein
0.581372	B1MDG0	MAB_3205c	MAB_3205c	0.782468	1	FAD-binding FR-type domain-containing protein
0.581619	B1MKF3	MAB_1157	mfd	0.781853	1	Transcription-repair-coupling factor (TRCF) (EC 3.6.4.-)
0.583435	B1ME91	MAB_0055c	MAB_0055c	0.777357	1	Transcription regulator LysR family
0.584225	B1MG50	MAB_3721c	guaB	0.775403	1	Inosine-5'-monophosphate dehydrogenase (IMP dehydrogenase) (IMPD) (IMPDH) (EC 1.1.1.205)
0.584301	B1MFP1	MAB_0342c	MAB_0342c	0.775216	1	Nitroreductase family protein
0.585342	B1MKX5	MAB_4551c	MAB_4551c	0.772648	1	Possible lysophospholipase
0.586037	B1MLW3	MAB_1454	atpC	0.770936	1	ATP synthase epsilon chain (ATP synthase F1 sector epsilon subunit) (F-ATPase epsilon subunit)
0.588667	B1MJX8	MAB_4415	MAB_4415	0.764476	1	Probable amidase
0.589598	B1MIW3	MAB_4261c	MAB_4261c	0.762196	1	Short chain dehydrogenase/reductase
0.59023	B1MID7	MAB_4085c	MAB_4085c	0.760651	1	Transmembrane protein
0.590611	B1MAI2	MAB_2172	prcB	0.75972	1	Proteasome subunit beta (EC 3.4.25.1) (20S proteasome beta subunit) (Proteasome core protein PrcB)
0.590781	B1MF49	MAB_3580c	secA	0.759304	1	Protein translocase subunit SecA (EC 7.4.2.8)
0.590941	B1MFS0	MAB_0371	egtC	0.758914	1	Gamma-glutamyl-hercynylcysteine sulfoxide hydrolase (EC 3.5.1.118) (Gamma-glutamyl hercynylcysteine S-oxide hydrolase)
0.591824	B1MMT4	MAB_1561	MAB_1561	0.75676	1	Probable NAD-dependent glutamate dehydrogenase
0.593721	B1MC57	MAB_2749c	MAB_2749c	0.752144	1	FeS assembly protein SufB
0.594312	B1MN28	MAB_1655	MAB_1655	0.750708	1	Probable sulfate ABC transporter, ATP-binding protein SysA
0.594715	B1MCJ3	MAB_2885	MAB_2885	0.749729	1	Transcriptional regulator, TetR-family
0.595609	B1MEG2	MAB_0126c	MAB_0126c	0.747562	1	Ferritin
0.596052	B1ML82	MAB_4658	MAB_4658	0.74649	1	Transcriptional regulator, LysR family
0.596309	B1MI35	MAB_0761c	MAB_0761c	0.745867	1	3-hydroxyacyl-CoA dehydrogenase
0.596434	B1MI42	MAB_0768	MAB_0768	0.745565	1	AB hydrolase-1 domain-containing protein
0.596465	B1MPH3	MAB_2143	MAB_2143	0.745491	1	NADH-quinone oxidoreductase subunit J (EC 7.1.1.-)
0.596602	B1MM16	MAB_4733	MAB_4733	0.745159	1	RNA polymerase sigma factor
0.59674	B1MEQ3	MAB_0217c	MAB_0217c	0.744825	1	cysteine desulfurase (EC 2.8.1.7)
0.597122	B1MCB6	MAB_2808c	MAB_2808c	0.743903	1	Riboflavin biosynthesis protein RibD [Includes: Diaminohydroxyphosphoribosylaminopyrimidine deaminase (DRAP deaminase) (EC 3.5.4.26) (Riboflavin-specific deaminase); 5-amino-6-(5-phosphoribosylamino)uracil reductase (EC 1.1.1.193) (HTP reductase)]
0.597555	B1MP13	MAB_1982	MAB_1982	0.742857	1	Arsenite-transporting ATPase
0.598293	B1MCJ7	MAB_2889	MAB_2889	0.741077	1	Phosphohydrolase
0.599278	B1MEL5	MAB_0179	MAB_0179	0.738703	1	Probable fatty-acid-CoA ligase FadD
0.599775	B1MN19	MAB_1646c	MAB_1646c	0.737506	1	Probable monooxygenase, FAD-binding
0.599812	B1MKV9	MAB_4535c	MAB_4535c	0.737417	1	Mce associated membrane protein
0.601329	B1MEW7	MAB_3497	MAB_3497	0.733773	1	DUF4241 domain-containing protein
0.601417	B1MP15	MAB_1984	MAB_1984	0.733562	1	Probable 1-acylglycerol-3-phosphate O-acyltransferase
0.601698	B1MLQ7	MAB_1398c	MAB_1398c	0.732889	1	Oxidoreductase
0.605202	B1MNZ0	MAB_1959	MAB_1959	0.724511	1	Probable adenosine kinase CbhK
0.605606	B1MNQ7	MAB_1875c	MAB_1875c	0.723549	1	Hydrolase (Alpha/beta fold)
0.605904	B1MLD3	MAB_4710c	MAB_4710c	0.722839	1	Transcriptional regulator, TetR family
0.607282	B1MEJ0	MAB_0154	MAB_0154	0.719563	1	Uncharacterized protein
0.608173	B1MLR7	MAB_1408c	MAB_1408c	0.717445	1	3-oxoacyl-[acyl-carrier-protein] reductase MabA (3-ketoacyl-acyl carrier protein reductase) (Beta-Ketoacyl-acyl carrier protein reductase)
0.609261	B1MMV4	MAB_1581	clpP	0.714867	1	ATP-dependent Clp protease proteolytic subunit (EC 3.4.21.92) (Endopeptidase Clp)
0.609403	B1MLG9	MAB_1308	MAB_1308	0.71453	1	8-oxo-dGTP diphosphatase (EC 3.6.1.55)
0.610375	B1MJV8	MAB_4394	MAB_4394	0.712231	1	Carboxyltransferase domain-containing protein
0.611139	B1MGS2	MAB_0507	MAB_0507	0.710428	1	Diacylglycerol O-acyltransferase (EC 2.3.1.20)
0.611996	B1MG72	MAB_3743c	glmS	0.708406	1	Glutamine--fructose-6-phosphate aminotransferase [isomerizing] (EC 2.6.1.16) (D-fructose-6-phosphate amidotransferase) (GFAT) (Glucosamine-6-phosphate synthase) (Hexosephosphate aminotransferase) (L-glutamine--D-fructose-6-phosphate amidotransferase)
0.612628	B1MF08	MAB_3538	MAB_3538	0.706916	1	DAGKc domain-containing protein
0.614916	B1MNN4	MAB_1852c	MAB_1852c	0.701539	1	Hypothetical isochorismatase hydrolase
0.615213	B1MPH0	MAB_2140	MAB_2140	0.700843	1	NADH-quinone oxidoreductase (EC 7.1.1.-)
0.615313	B1ML53	MAB_4629	MAB_4629	0.700607	1	VOC domain-containing protein
0.61553	B1MLU4	MAB_1435	MAB_1435	0.700099	1	Homoserine dehydrogenase (EC 1.1.1.3)
0.616357	B1MBN7	MAB_2577	MAB_2577	0.698161	1	TetR-family transcriptional regulator
0.616648	B1MMQ6	MAB_1533c	orn	0.697481	1	Oligoribonuclease (EC 3.1.-.-)
0.617239	B1MGG7	MAB_3838c	MAB_3838c	0.6961	1	Ferredoxin reductase
0.617309	B1MCE6	MAB_2838c	MAB_2838c	0.695935	1	Cytoplasmic peptidase PepQ
0.617941	B1MLX6	MAB_1467c	glgB	0.694458	1	1,4-alpha-glucan branching enzyme GlgB (EC 2.4.1.18) (1,4-alpha-D-glucan:1,4-alpha-D-glucan 6-glucosyl-transferase) (Alpha-(1->4)-glucan branching enzyme) (Glycogen branching enzyme) (BE)
0.618932	B1MFB1	MAB_3643	MAB_3643	0.692148	1	biotin carboxylase (EC 6.3.4.14)
0.619121	B1MH21	MAB_0607	MAB_0607	0.691708	1	Probable short-chain dehydrogenase/reductase
0.619765	B1MKA9	MAB_1113c	MAB_1113c	0.690207	1	Pyridoxamine 5'-phosphate oxidase putative domain-containing protein
0.620098	B1MGZ7	MAB_0583c	MAB_0583c	0.689431	1	Oxidoreductase
0.620708	B1MLN1	MAB_1372	MAB_1372	0.688014	1	Probable sugar ABC transporter, sugar-binding protein LpqY
0.621635	B1MPG6	MAB_2136	nuoC	0.68586	1	NADH-quinone oxidoreductase subunit C (EC 7.1.1.-) (NADH dehydrogenase I subunit C) (NDH-1 subunit C)
0.622285	B1MDN0	MAB_3273c	MAB_3273c	0.684352	1	Transcriptional regulator, TetR family
0.624256	B1MGF4	MAB_3824	MAB_3824	0.67979	1	Phenylacetic acid degradation-like protein
0.624401	B1MG22	MAB_3693c	MAB_3693c	0.679456	1	Possible oxidoreductase
0.624428	B1MG07	MAB_3678c	MAB_3678c	0.679392	1	Probable alternative RNA polymerase sigma factor SigJ
0.625113	B1MHQ2	MAB_4059c	MAB_4059c	0.677811	1	Transcriptional regulator/sugar kinase
0.62515	B1MPB2	MAB_2082	MAB_2082	0.677725	1	PRTRC system protein E
0.625241	B1MPD4	MAB_2104c	pyrD	0.677516	1	Dihydroorotate dehydrogenase (quinone) (EC 1.3.5.2) (DHOdehase) (DHOD) (DHODase) (Dihydroorotate oxidase)
0.625307	B1MEW1	MAB_3491	MAB_3491	0.677363	1	ATP-dependent Clp protease
0.625324	B1MHC0	MAB_3927c	htpX	0.677324	1	Protease HtpX homolog (EC 3.4.24.-)
0.625452	B1MCF9	MAB_2851c	alaS	0.67703	1	Alanine--tRNA ligase (EC 6.1.1.7) (Alanyl-tRNA synthetase) (AlaRS)
0.625731	B1MC91	MAB_2783c	MAB_2783c	0.676385	1	Nucleotide-binding protein MAB_2783c
0.626577	B1MJV9	MAB_4395	MAB_4395	0.674437	1	Aminoglycoside 2'-N-acetyltransferase
0.627046	B1MGE7	MAB_3817c	rplB	0.673356	1	Large ribosomal subunit protein uL2 (50S ribosomal protein L2)
0.627093	B1MGV4	MAB_0539	MAB_0539	0.67325	1	Conserved hypothetical transmembrane protein
0.628191	B1MCW3	MAB_3006	MAB_3006	0.670724	1	LytR/CpsA/Psr regulator C-terminal domain-containing protein
0.62878	B1MM42	MAB_4759	MAB_4759	0.669373	1	Probable nitroreductase
0.630182	B1MDI1	MAB_3224c	rplS	0.666161	1	Large ribosomal subunit protein bL19 (50S ribosomal protein L19)
0.630705	B1MJH1	MAB_1037	MAB_1037	0.664963	1	Probable tetrapyrrole methylase family protein
0.631874	B1MLQ8	MAB_1399	MAB_1399	0.662291	1	Probable peptidase
0.633881	B1MN80	MAB_1707	MAB_1707	0.657715	1	Deoxyguanosinetriphosphate triphosphohydrolase-like protein
0.634833	B1MM13	MAB_4730	MAB_4730	0.655551	1	LysR-family transcriptional regulator
0.635508	B1MK19	MAB_4457	MAB_4457	0.654017	1	Cytochrome P450
0.635929	B1MDU0	MAB_3333	MAB_3333	0.653063	1	Probable conserved lipoprotein LppZ
0.63615	B1MHS9	MAB_0653	MAB_0653	0.652562	1	Hypothetical MoxR-like ATPase
0.636678	B1MHP8	MAB_4055c	MAB_4055c	0.651365	1	Acyl-CoA synthetase
0.637276	B1MKV8	MAB_4534c	MAB_4534c	0.65001	1	Transmembrane protein
0.637764	B1MCJ0	MAB_2882c	ruvB	0.648905	1	Holliday junction branch migration complex subunit RuvB (EC 3.6.4.-)
0.641198	B1MC18	MAB_2710c	MAB_2710c	0.641159	1	Kinase ArgK
0.641717	B1MD19	MAB_3062c	MAB_3062c	0.63999	1	Erythromycin biosynthesis protein CIII-like C-terminal domain-containing protein
0.641835	B1MB14	MAB_2354	tyrS	0.639725	1	Tyrosine--tRNA ligase (EC 6.1.1.1) (Tyrosyl-tRNA synthetase) (TyrRS)
0.644573	B1MMN7	MAB_1513	acpS	0.633584	1	Holo-[acyl-carrier-protein] synthase (Holo-ACP synthase) (EC 2.7.8.7) (4'-phosphopantetheinyl transferase AcpS)
0.644918	B1MN50	MAB_1677	MAB_1677	0.632812	1	Uncharacterized protein
0.645476	B1MIW2	MAB_4260c	pyrE	0.631564	1	Orotate phosphoribosyltransferase (OPRT) (OPRTase) (EC 2.4.2.10)
0.64596	B1MG31	MAB_3702	MAB_3702	0.630484	1	Putative tRNA (cytidine(34)-2'-O)-methyltransferase (EC 2.1.1.207) (tRNA (cytidine/uridine-2'-O-)-methyltransferase)
0.648562	B1MNX9	MAB_1948c	pepA	0.624684	1	Probable cytosol aminopeptidase (EC 3.4.11.1) (Leucine aminopeptidase) (LAP) (EC 3.4.11.10) (Leucyl aminopeptidase)
0.648966	B1MMJ3	MAB_4910c	MAB_4910c	0.623784	1	Aminoglycoside phosphotransferase
0.649461	B1MJY0	MAB_4417c	MAB_4417c	0.622684	1	Probable aminotransferase
0.649867	B1MGG8	MAB_3839c	MAB_3839c	0.621784	1	Transcriptional regulator, AsnC family
0.650313	B1MKS4	MAB_1278	MAB_1278	0.620794	1	O-acyltransferase WSD1-like N-terminal domain-containing protein
0.650608	B1MC60	MAB_2752	MAB_2752	0.620139	1	Probable ATP-binding protein ABC transporter
0.651223	B1MN03	MAB_1630c	MAB_1630c	0.618776	1	EfeO-type cupredoxin-like domain-containing protein
0.652538	B1MF00	MAB_3530c	MAB_3530c	0.615865	1	Hydroxylase for synthesis of 2-methylthio-cis-ribozeatin in tRNA
0.652822	B1MPE6	MAB_2116	mshC	0.615239	1	L-cysteine:1D-myo-inositol 2-amino-2-deoxy-alpha-D-glucopyranoside ligase (L-Cys:GlcN-Ins ligase) (EC 6.3.1.13) (Mycothiol ligase) (MSH ligase)
0.654179	B1MIF7	MAB_4105c	MAB_4105c	0.612244	1	Methyltransferase MtfD
0.654716	B1MN88	MAB_4946	MAB_4946	0.61106	1	Transcriptional regulator, TetR
0.655128	B1MH54	MAB_0640c	MAB_0640c	0.610152	1	Molybdopterin molybdenumtransferase (EC 2.10.1.1)
0.656175	B1MCX2	MAB_3015	MAB_3015	0.607848	1	VOC domain-containing protein
0.656982	B1MK00	MAB_4437	MAB_4437	0.606075	1	Probable acyl-CoA dehydrogenase FadE
0.657314	B1MPE0	MAB_2110	MAB_2110	0.605345	1	DUF3090 domain-containing protein
0.659561	B1MDL2	MAB_3255c	mutM	0.600423	1	Formamidopyrimidine-DNA glycosylase (Fapy-DNA glycosylase) (EC 3.2.2.23) (DNA-(apurinic or apyrimidinic site) lyase MutM) (AP lyase MutM) (EC 4.2.99.18)
0.659779	B1MFZ1	MAB_3662c	upp	0.599946	1	Uracil phosphoribosyltransferase (EC 2.4.2.9) (UMP pyrophosphorylase) (UPRTase)
0.660808	B1MBS9	MAB_2619	MAB_2619	0.597696	1	Probable lipid-transfer protein Ltp1 (Thiolase?)
0.662776	B1MIS1	MAB_4219	thiE	0.593407	1	Thiamine-phosphate synthase (TP synthase) (TPS) (EC 2.5.1.3) (Thiamine-phosphate pyrophosphorylase) (TMP pyrophosphorylase) (TMP-PPase)
0.664631	B1ME50	MAB_0011c	MAB_0011c	0.589375	1	DUF3558 domain-containing protein
0.664682	B1MCM3	MAB_2916	MAB_2916	0.589265	1	Peptidase M28 domain-containing protein
0.664948	B1MMQ3	MAB_1529c	MAB_1529c	0.588686	1	FAS1-like dehydratase domain-containing protein
0.665185	B1MKY3	MAB_4559	MAB_4559	0.588172	1	Long-chain-fatty-acid CoA ligase
0.665353	B1MJE6	MAB_1012c	MAB_1012c	0.587807	1	YrbE family protein
0.668729	B1MDP8	MAB_3291	MAB_3291	0.580505	1	Possible hydrolase MutT/NUDIX
0.668799	B1MEU5	MAB_3475c	ftsE	0.580356	1	Cell division ATP-binding protein FtsE
0.669445	B1MNT5	MAB_1903	MAB_1903	0.578962	1	GTP cyclohydrolase 1 type 2 homolog
0.669493	B1MDM4	MAB_3267c	MAB_3267c	0.57886	1	Pyruvate carboxylase (EC 6.4.1.1)
0.670326	B1MHI3	MAB_3990c	MAB_3990c	0.577065	1	Delta-aminolevulinic acid dehydratase (EC 4.2.1.24)
0.670334	B1MKQ3	MAB_1257	ispH	0.577047	1	4-hydroxy-3-methylbut-2-enyl diphosphate reductase (HMBPP reductase) (EC 1.17.7.4)
0.670343	B1MJ79	MAB_0943	MAB_0943	0.577029	1	DJ-1/PfpI domain-containing protein
0.670418	B1MNY6	MAB_1955c	MAB_1955c	0.576868	1	DUF3043 domain-containing protein
0.670906	B1MLN6	MAB_1377c	MAB_1377c	0.575816	1	Secreted protein
0.673583	B1MIG4	MAB_4112c	MAB_4112c	0.570072	1	Glycosyltransferase GtfA
0.674115	B1MBS8	MAB_2618	MAB_2618	0.568934	1	Nucleic-acid-binding protein containing a Zn-ribbon
0.675145	B1MFF0	MAB_0250	MAB_0250	0.56673	1	Hypothetical GMC-type oxidoreductase
0.675208	B1MFX2	MAB_0423c	MAB_0423c	0.566596	1	Conserved hypothetical membrane protein
0.675249	B1MBT1	MAB_2622c	MAB_2622c	0.566509	1	Branched-chain amino acid ABC transporter (LivF)
0.675851	B1MKI2	MAB_1186c	MAB_1186c	0.565223	1	3-hydroxyisobutyrate dehydrogenase (HIBADH) (EC 1.1.1.31)
0.678995	B1MBA5	MAB_2445	MAB_2445	0.558527	1	Transcriptional regulator, AraC family
0.680494	B1MIY5	MAB_4283c	MAB_4283c	0.555345	1	Dynamin N-terminal domain-containing protein
0.681152	B1MHV4	MAB_0679c	MAB_0679c	0.553951	1	Probable hydrolase
0.681205	B1MCT4	MAB_2977	MAB_2977	0.553839	1	Hydrolase
0.682413	B1MII3	MAB_4131	MAB_4131	0.551284	1	Deazaflavin-dependent oxidoreductase, nitroreductase family
0.68548	B1MLW1	MAB_1452	atpG	0.544814	1	ATP synthase gamma chain (ATP synthase F1 sector gamma subunit) (F-ATPase gamma subunit)
0.686492	B1MGS0	MAB_0505c	MAB_0505c	0.542685	1	Glycosyl transferase
0.687806	B1MD04	MAB_3047c	MAB_3047c	0.539926	1	Transmembrane protein
0.688074	B1MJB7	MAB_0981c	MAB_0981c	0.539364	1	Possible enoyl-CoA hydratase/isomerase
0.688618	B1MET1	MAB_3461c	MAB_3461c	0.538224	1	Nitroreductase
0.688628	B1MIE8	MAB_4096c	MAB_4096c	0.538204	1	Acyl-ACP thioesterase
0.68901	B1MPF9	MAB_2129	MAB_2129	0.537404	1	Methionine synthase (EC 2.1.1.13) (5-methyltetrahydrofolate--homocysteine methyltransferase)
0.689882	B1ML73	MAB_4649c	MAB_4649c	0.535578	1	Polyketide cyclase / dehydrase and lipid transport
0.690741	B1MB69	MAB_2409c	glcB	0.533782	1	Malate synthase G (EC 2.3.3.9)
0.690744	B1MDK2	MAB_3245	MAB_3245	0.533777	1	Luciferase-like domain-containing protein
0.691864	B1MBS6	MAB_2616c	MAB_2616c	0.531439	1	Glyoxalase/bleomycin resistance protein
0.692606	B1MJM1	MAB_4306	MAB_4306	0.529893	1	Transglutaminase-like protein
0.693244	B1MHH1	MAB_3978c	hemL	0.528565	1	Glutamate-1-semialdehyde 2,1-aminomutase (GSA) (EC 5.4.3.8) (Glutamate-1-semialdehyde aminotransferase) (GSA-AT)
0.695706	B1MMP8	MAB_1524c	MAB_1524c	0.52345	1	CBS domain-containing protein
0.695735	B1MC22	MAB_2714c	MAB_2714c	0.52339	1	DoxX-like family protein
0.695813	B1MHS6	MAB_0650	groL	0.523228	1	Chaperonin GroEL (EC 5.6.1.7) (60 kDa chaperonin) (Chaperonin-60) (Cpn60)
0.695944	B1MLJ4	MAB_1333	MAB_1333	0.522956	1	DinB-like domain-containing protein
0.696378	B1MIA5	MAB_0833	MAB_0833	0.522058	1	Short-chain dehydrogenase/reductase
0.697357	B1MAL5	MAB_2205	MAB_2205	0.52003	1	Amidohydrolase 3 domain-containing protein
0.69758	B1MN91	MAB_4949c	MAB_4949c	0.519569	1	Probable chromosome partitioning protein ParB
0.697707	B1MH10	MAB_0596c	MAB_0596c	0.519307	1	Probable fatty-acid-CoA ligase FadD
0.698199	B1MI36	MAB_0762	MAB_0762	0.518289	1	Regulator of polyketide synthase expression
0.699371	B1MAL6	MAB_2206	lnt	0.51587	1	Apolipoprotein N-acyltransferase (ALP N-acyltransferase) (EC 2.3.1.269)
0.699909	B1MIX1	MAB_4269	MAB_4269	0.514761	1	nitric oxide dioxygenase (EC 1.14.12.17)
0.699995	B1MKX2	MAB_4548	MAB_4548	0.514584	1	Probable O-methyltransferase
0.701036	B1MP52	MAB_2021c	MAB_2021c	0.512439	1	Carboxymuconolactone decarboxylase
0.701959	B1MDP5	MAB_3288c	gpsA	0.510542	1	Glycerol-3-phosphate dehydrogenase [NAD(P)+] (EC 1.1.1.94) (NAD(P)(+)-dependent glycerol-3-phosphate dehydrogenase) (NAD(P)H-dependent dihydroxyacetone-phosphate reductase)
0.702361	B1MKF4	MAB_1158	MAB_1158	0.509715	1	Transcriptional regulator, MazG family
0.702598	B1ML20	MAB_4596c	MAB_4596c	0.509229	1	Mce family protein
0.702632	B1MCI4	MAB_2876c	MAB_2876c	0.509159	1	Probable GTP pyrophosphokinase
0.704242	B1MB24	MAB_2364	pyrG	0.505856	1	CTP synthase (EC 6.3.4.2) (Cytidine 5'-triphosphate synthase) (Cytidine triphosphate synthetase) (CTP synthetase) (CTPS) (UTP--ammonia ligase)
0.70515	B1MHP0	MAB_4047c	MAB_4047c	0.503997	1	Sensory transduction protein RegX3
0.705518	B1MBR6	MAB_2606c	MAB_2606c	0.503246	1	Transcriptional regulator, TetR family
0.706503	B1MF61	MAB_3592c	MAB_3592c	0.501232	1	Medium-chain acyl-CoA ligase
0.707468	B1MDV7	MAB_3350	MAB_3350	0.499264	1	Enoyl-CoA hydratase/isomerase
0.707649	B1MLJ6	MAB_1335c	dapD	0.498894	1	2,3,4,5-tetrahydropyridine-2,6-dicarboxylate N-succinyltransferase (EC 2.3.1.117) (Tetrahydrodipicolinate N-succinyltransferase) (THDP succinyltransferase) (THP succinyltransferase) (Tetrahydropicolinate succinylase)
0.709095	B1MIV7	MAB_4255	MAB_4255	0.495949	1	VTT domain-containing protein
0.709348	B1MJA6	MAB_0970c	MAB_0970c	0.495434	1	Probable drug resistance transporter
0.710959	B1MCZ5	MAB_3038	lexA	0.492163	1	LexA repressor (EC 3.4.21.88)
0.713802	B1MDB5	MAB_3159c	mqo	0.486404	1	Probable malate:quinone oxidoreductase (EC 1.1.5.4) (MQO) (Malate dehydrogenase [quinone])
0.71392	B1MNS1	MAB_1889	MAB_1889	0.486165	1	Probable L-carnitine dehydratase
0.714824	B1MKY4	MAB_4560	MAB_4560	0.484339	1	alcohol dehydrogenase (EC 1.1.1.1)
0.716137	B1MIZ3	MAB_4291	MAB_4291	0.481692	1	Proline rich protein
0.716784	B1MDC6	MAB_3170c	MAB_3170c	0.48039	1	Zinc metalloprotease Rip1 (S2P endopeptidase) (Site-2-type intramembrane protease)
0.71687	B1MD59	MAB_3103c	MAB_3103c	0.480216	1	Short chain dehydrogenase/reductase
0.717366	B1MLB6	MAB_4693	MAB_4693	0.479219	1	Probable cytochrome P450
0.717583	B1MDJ8	MAB_3241c	ftsY	0.478782	1	Signal recognition particle receptor FtsY (SRP receptor) (EC 3.6.5.4)
0.717914	B1MAK3	MAB_2193c	MAB_2193c	0.478117	1	Pyridoxamine 5'-phosphate oxidase putative domain-containing protein
0.720084	B1MIS6	MAB_4224	MAB_4224	0.473763	1	Serine/threonine-protein kinase PknG (EC 2.7.11.1)
0.720692	B1MNY9	MAB_1958c	MAB_1958c	0.472546	1	Uncharacterized protein
0.721326	B1MIS7	MAB_4225c	ackA	0.471277	1	Acetate kinase (EC 2.7.2.1) (Acetokinase)
0.722738	B1MAN1	MAB_2221	MAB_2221	0.468454	1	Pyridoxamine 5'-phosphate oxidase-related protein
0.723094	B1MIZ4	MAB_4292	MAB_4292	0.467745	1	Transcriptional regulator, LuxR family
0.726726	B1MH08	MAB_0594c	MAB_0594c	0.460517	1	Probable acyl-CoA dehydrogenase FadE
0.732298	B1MKT7	MAB_1291	MAB_1291	0.449497	1	Methyltransferase type 11 domain-containing protein
0.733452	B1ML12	MAB_4588c	MAB_4588c	0.447225	1	Probable enoyl-CoA hydratase/isomerase
0.734678	B1MI23	MAB_0749	MAB_0749	0.444816	1	Probable phosphate import ABC transporter ATP-binding protein PstB
0.735192	B1MCV2	MAB_2995	MAB_2995	0.443806	1	Trk system potassium uptake protein TrkA
0.736513	B1MHP2	MAB_4049c	gpmA	0.441217	1	2,3-bisphosphoglycerate-dependent phosphoglycerate mutase (BPG-dependent PGAM) (PGAM) (Phosphoglyceromutase) (dPGM) (EC 5.4.2.11)
0.739263	B1MFV9	MAB_0410c	MAB_0410c	0.435841	1	Probable anion transporter ATPase
0.740467	B1MDB7	MAB_3161c	MAB_3161c	0.433493	1	Alpha/beta hydrolase
0.740675	B1MNP3	MAB_1861c	MAB_1861c	0.433087	1	Transcriptional regulator, TetR family
0.740767	B1MLQ2	MAB_1393c	MAB_1393c	0.432908	1	Multifunctional 2-oxoglutarate metabolism enzyme (EC 1.2.4.2) (EC 2.2.1.5) (EC 2.3.1.61) (EC 4.1.1.71) (2-hydroxy-3-oxoadipate synthase) (2-oxoglutarate carboxy-lyase) (2-oxoglutarate decarboxylase) (Alpha-ketoglutarate decarboxylase) (Alpha-ketoglutarate-glyoxylate carboligase)
0.741607	B1MJX5	MAB_4412c	MAB_4412c	0.431273	1	Decarboxylase
0.741885	B1MNR6	MAB_1884c	MAB_1884c	0.430733	1	Pyruvate dehydrogenase E1 component (EC 1.2.4.1)
0.742118	B1MKD5	MAB_1139	ispE	0.430279	1	4-diphosphocytidyl-2-C-methyl-D-erythritol kinase (CMK) (EC 2.7.1.148) (4-(cytidine-5'-diphospho)-2-C-methyl-D-erythritol kinase)
0.742348	B1MF64	MAB_3595c	ahcY	0.429832	1	Adenosylhomocysteinase (EC 3.13.2.1) (S-adenosyl-L-homocysteine hydrolase) (AdoHcyase)
0.74317	B1MEN9	MAB_0203c	MAB_0203c	0.428235	1	Probable o-antigen/lipopolysaccharide transport ATP-binding protein ABC transporter RfbE
0.7436	B1MFR7	MAB_0368	MAB_0368	0.427401	1	Short-chain dehydrogenase/reductas
0.746326	B1MJX9	MAB_4416c	MAB_4416c	0.422123	1	DUF3830 family protein
0.746391	B1MKV6	MAB_4532c	MAB_4532c	0.421996	1	N-acetyltransferase Eis
0.746926	B1MJJ3	MAB_1059c	MAB_1059c	0.420962	1	Luciferase-like domain-containing protein
0.747295	B1MHH8	MAB_3985c	MAB_3985c	0.42025	1	Methyltransferase domain-containing protein
0.747478	B1MCI0	MAB_2872c	hisS	0.419898	1	Histidine--tRNA ligase (EC 6.1.1.21) (Histidyl-tRNA synthetase) (HisRS)
0.74832	B1MM21	MAB_4738c	MAB_4738c	0.418273	1	Amidohydrolase
0.748959	B1MH38	MAB_0624	MAB_0624	0.417042	1	Probable hydratase/decarboxylase
0.750451	B1MIM9	MAB_4177c	MAB_4177c	0.414169	1	Sulfotransferase
0.752013	B1MC31	MAB_2723c	MAB_2723c	0.41117	1	3-oxoacyl-[ACP] reductase (MabA)
0.752774	B1MJX7	MAB_4414	MAB_4414	0.409711	1	NAD-binding protein (D-isomer specific 2-hydroxyacid dehydrogenase?)
0.754993	B1ML32	MAB_4608	MAB_4608	0.405465	1	3-oxoacyl-[acyl-carrier-protein] synthase 1 KasA
0.75709	B1MHW5	MAB_0690	MAB_0690	0.401464	1	Probable protease II PrtB
0.758208	B1MP27	MAB_1996	MAB_1996	0.399335	1	Conserved hypothetical transmembrane protein
0.759007	B1MFL3	MAB_0314c	MAB_0314c	0.397816	1	Possible transcriptional regulator, TetR family
0.759364	B1MFB8	MAB_3650	MAB_3650	0.397137	1	TetR-family transcriptional regulator
0.759673	B1MLY3	MAB_1474c	MAB_1474c	0.39655	1	Nicotinate phosphoribosyltransferase (EC 6.3.4.21)
0.759782	B1MAQ5	MAB_2245	MAB_2245	0.396342	1	Anthranilate synthase component I TrpE2/ Salicylate synthase MbtI
0.759897	B1MDY9	MAB_3382c	MAB_3382c	0.396124	1	Probable enoyl-CoA hydratase/isomerase
0.760344	B1ME43	MAB_0004	recF	0.395276	1	DNA replication and repair protein RecF
0.761357	B1MHY5	MAB_0711	MAB_0711	0.393356	1	Bacterial SCP orthologue domain-containing protein
0.762589	B1MD62	MAB_3106c	pnp	0.391022	1	Polyribonucleotide nucleotidyltransferase (EC 2.7.7.8) (Polynucleotide phosphorylase) (PNPase)
0.766373	B1MJY5	MAB_4422	MAB_4422	0.383882	1	Succinate dehydrogenase, flavoprotein subunit
0.766731	B1MJC1	MAB_0985	MAB_0985	0.383207	1	Monooxygenase EthA
0.768926	B1MIS9	MAB_4227c	MAB_4227c	0.379083	1	Glycosyl hydrolase
0.772043	B1MG34	MAB_3705	MAB_3705	0.373247	1	TetR family regulatory protein
0.77237	B1ML29	MAB_4605c	MAB_4605c	0.372637	1	Aldehyde dehydrogenase
0.774756	B1MMX6	MAB_1603	valS	0.368186	1	Valine--tRNA ligase (EC 6.1.1.9) (Valyl-tRNA synthetase) (ValRS)
0.775769	B1MM71	MAB_4788c	MAB_4788c	0.366301	1	Mycothiol-dependent maleylpyruvate isomerase metal-binding domain-containing protein
0.775902	B1MFH9	MAB_0279c	MAB_0279c	0.366053	1	DNA ligase (ATP) (EC 6.5.1.1)
0.778429	B1MGH4	MAB_3845c	MAB_3845c	0.361362	1	SHOCT domain-containing protein
0.779381	B1MMW2	MAB_1589	MAB_1589	0.3596	1	Transcriptional regulator, TetR family
0.781133	B1MNA3	MAB_1719	MAB_1719	0.35636	1	Metalloprotease TldD/E C-terminal domain-containing protein
0.782116	B1MG28	MAB_3699c	MAB_3699c	0.354546	1	Non-specific serine/threonine protein kinase
0.782758	B1MF87	MAB_3619c	purE	0.353361	1	N5-carboxyaminoimidazole ribonucleotide mutase (N5-CAIR mutase) (EC 5.4.99.18) (5-(carboxyamino)imidazole ribonucleotide mutase)
0.783683	B1MP32	MAB_2001	murE	0.351658	1	UDP-N-acetylmuramoyl-L-alanyl-D-glutamate--2,6-diaminopimelate ligase (EC 6.3.2.13) (Meso-A2pm-adding enzyme) (Meso-diaminopimelate-adding enzyme) (UDP-MurNAc-L-Ala-D-Glu:meso-diaminopimelate ligase) (UDP-MurNAc-tripeptide synthetase) (UDP-N-acetylmuramyl-tripeptide synthetase)
0.784445	B1MIR0	MAB_4208	MAB_4208	0.350256	1	Succinate-semialdehyde dehydrogenase
0.784686	B1MH04	MAB_0590c	MAB_0590c	0.349813	1	Uncharacterized protein
0.785357	B1MCZ3	MAB_3036c	nrdR	0.348579	1	Transcriptional repressor NrdR
0.790467	B1MIM4	MAB_4172c	MAB_4172c	0.339223	1	Possible siderophore-binding protein
0.791129	B1MD23	MAB_3066c	MAB_3066c	0.338015	1	Alanine rich transmembrane protein
0.791753	B1MH74	MAB_3881	MAB_3881	0.336878	1	Cyclopropane-fatty-acyl-phospholipid synthase 1
0.793187	B1MB16	MAB_2356	MAB_2356	0.334267	1	Tetratrico peptide repeat group 5 domain-containing protein
0.796749	B1MFG5	MAB_0265	MAB_0265	0.327803	1	Glycolipid-binding family protein
0.797827	B1MH62	MAB_3869c	rpoB	0.325853	1	DNA-directed RNA polymerase subunit beta (RNAP subunit beta) (EC 2.7.7.6) (RNA polymerase subunit beta) (Transcriptase subunit beta)
0.802156	B1MLJ3	MAB_1332	MAB_1332	0.318045	1	Probable fatty-acid-CoA ligase FadD
0.802306	B1ML28	MAB_4604c	MAB_4604c	0.317776	1	Short-chain dehydrogenase/reductase
0.802816	B1MMU9	MAB_1576	MAB_1576	0.316858	1	TetR-family transcriptional regulator
0.802992	B1MF70	MAB_3601c	MAB_3601c	0.316543	1	mannose-6-phosphate isomerase (EC 5.3.1.8)
0.804049	B1MML0	MAB_4927	MAB_4927	0.314645	1	DUF4393 domain-containing protein
0.80677	B1MMZ6	MAB_1623	MAB_1623	0.30977	1	Probable phosphoglycerate mutase
0.807996	B1MMI1	MAB_4898c	MAB_4898c	0.30758	1	Single-stranded DNA-binding protein (SSB)
0.809363	B1MD41	MAB_3084c	dapA	0.305141	1	4-hydroxy-tetrahydrodipicolinate synthase (HTPA synthase) (EC 4.3.3.7)
0.812945	B1MAG2	MAB_2152	MAB_2152	0.298771	1	Transcriptional regulator, TetR family
0.815806	B1MK31	MAB_4469c	MAB_4469c	0.293702	1	Sulfatase family protein
0.815827	B1MGL0	MAB_0445	MAB_0445	0.293666	1	Three-Cys-motif partner protein TcmP
0.816153	B1MBV6	MAB_2647c	trpE	0.293088	1	Anthranilate synthase component 1 (EC 4.1.3.27)
0.817194	B1MIL7	MAB_4165	MAB_4165	0.29125	1	Lon N-terminal domain-containing protein
0.817815	B1MB52	MAB_2392	MAB_2392	0.290154	1	Transcriptional regulator, TetR
0.81824	B1MEV5	MAB_3485	MAB_3485	0.289403	1	Histidinol-phosphatase (EC 3.1.3.15)
0.81899	B1MF19	MAB_3549c	MAB_3549c	0.288082	1	Oxidoreductase
0.820683	B1MEL7	MAB_0181	MAB_0181	0.285103	1	Propionyl-CoA carboxylase, beta subunit (PccB)
0.822206	B1MNV3	MAB_1921	glnE	0.282427	1	Bifunctional glutamine synthetase adenylyltransferase/adenylyl-removing enzyme (ATP:glutamine synthetase adenylyltransferase) (ATase) [Includes: Glutamine synthetase adenylyl-L-tyrosine phosphorylase (EC 2.7.7.89) (Adenylyl removase) (AR) (AT-N); Glutamine synthetase adenylyl transferase (EC 2.7.7.42) (Adenylyl transferase) (AT) (AT-C)]
0.822803	B1MAV6	MAB_2296	rpsA	0.28138	1	30S ribosomal protein S1
0.824192	B1MGY8	MAB_0574c	MAB_0574c	0.278948	1	LamB/YcsF family protein
0.826489	B1MB32	MAB_2372	der	0.274933	1	GTPase Der (GTP-binding protein EngA)
0.827112	B1MDZ1	MAB_3384c	MAB_3384c	0.273846	1	ABC transporter, ATP-binding protein
0.830643	B1MB91	MAB_2431c	MAB_2431c	0.2677	1	Possible luciferase-like oxidoreductase
0.834962	B1MMT6	MAB_1563	MAB_1563	0.260218	1	Uncharacterized protein
0.835036	B1MP29	MAB_1998	rsmH	0.260091	1	Ribosomal RNA small subunit methyltransferase H (EC 2.1.1.199) (16S rRNA m(4)C1402 methyltransferase) (rRNA (cytosine-N(4)-)-methyltransferase RsmH)
0.837854	B1MGF0	MAB_3820c	rplC	0.255229	1	Large ribosomal subunit protein uL3
0.839657	B1MAZ9	MAB_2339	argD	0.252129	1	Acetylornithine aminotransferase (ACOAT) (EC 2.6.1.11)
0.841145	B1MKI8	MAB_1192c	MAB_1192c	0.249574	1	Probable acyl-CoA thiolase
0.841358	B1MPB3	MAB_2083	MAB_2083	0.249209	1	SCP2 domain-containing protein
0.842251	B1MCJ1	MAB_2883c	ruvA	0.247677	1	Holliday junction branch migration complex subunit RuvA
0.845601	B1MH85	MAB_3892c	rplA	0.241951	1	Large ribosomal subunit protein uL1 (50S ribosomal protein L1)
0.854244	B1MF01	MAB_3531	MAB_3531	0.22728	1	RNA helicase (EC 3.6.4.13)
0.856544	B1MD38	MAB_3081	MAB_3081	0.2234	1	Short-chain dehydrogenase/reductase
0.873236	B1MEZ5	MAB_3525c	MAB_3525c	0.195557	1	Possible molybdenum cofactor biosynthesis protein MoeB1
0.878811	B1MLW2	MAB_1453	atpD	0.186375	1	ATP synthase subunit beta (EC 7.1.2.2) (ATP synthase F1 sector subunit beta) (F-ATPase subunit beta)
1.16657	B1MK06	MAB_4443	MAB_4443	-0.222269	1	Probable 3-oxoacyl-[acyl-carrier protein] reductase
1.18414	B1MG73	MAB_3744	MAB_3744	-0.243837	1	Alpha/beta hydrolase
1.18553	B1MMK6	MAB_4923c	leuS	-0.245529	1	Leucine--tRNA ligase (EC 6.1.1.4) (Leucyl-tRNA synthetase) (LeuRS)
1.18592	B1MKD7	MAB_1141c	fabH	-0.24601	1	Beta-ketoacyl-[acyl-carrier-protein] synthase III (Beta-ketoacyl-ACP synthase III) (KAS III) (EC 2.3.1.180) (3-oxoacyl-[acyl-carrier-protein] synthase 3) (3-oxoacyl-[acyl-carrier-protein] synthase III)
1.18806	B1MFC0	MAB_0220c	pat	-0.24861	1	Putative phenylalanine aminotransferase (EC 2.6.1.-)
1.1931	B1MPB0	MAB_2080	MAB_2080	-0.254711	1	Probable medium chain fatty-acid-CoA ligase FadD
1.20038	B1MHI9	MAB_3996	MAB_3996	-0.263496	1	FAS1-like dehydratase domain-containing protein
1.20263	B1MEI1	MAB_0145c	MAB_0145c	-0.266194	1	Probable transcriptional regulator, TetR family
1.21132	B1MB21	MAB_2361	MAB_2361	-0.276582	1	DNA repair protein RecN (Recombination protein N)
1.21517	B1MLS2	MAB_1413	MAB_1413	-0.281157	1	Smu12A
1.22033	B1MK36	MAB_4474	MAB_4474	-0.287268	1	DUF3068 domain-containing protein
1.22155	B1MIV6	MAB_4254c	MAB_4254c	-0.288713	1	Fructose-bisphosphate aldolase (FBP aldolase) (EC 4.1.2.13)
1.22529	B1MIK5	MAB_4153c	MAB_4153c	-0.29312	1	Hypothetical MCE-family protein
1.22984	B1ME59	MAB_0020	MAB_0020	-0.298468	1	DUF3566 domain-containing protein
1.23174	B1MCP9	MAB_2942	MAB_2942	-0.300694	1	AB hydrolase-1 domain-containing protein
1.23225	B1MDL3	MAB_3256c	rnc	-0.301292	1	Ribonuclease 3 (EC 3.1.26.3) (Ribonuclease III) (RNase III)
1.23274	B1MN39	MAB_1666	dnaJ	-0.301867	1	Chaperone protein DnaJ
1.23983	B1MCS4	MAB_2967c	MAB_2967c	-0.310142	1	Metal-dependent hydrolase
1.24057	B1ML74	MAB_4650c	MAB_4650c	-0.311006	1	Pyruvate carboxyltransferase
1.24326	B1MCB9	MAB_2811c	fmt	-0.314124	1	Methionyl-tRNA formyltransferase (EC 2.1.2.9)
1.24358	B1MGX7	MAB_0563	MAB_0563	-0.314496	1	Acyl-coenzyme A thioesterase THEM4 (EC 3.1.2.2) (Thioesterase superfamily member 4)
1.24637	B1MI30	MAB_0756c	MAB_0756c	-0.317736	1	HTH tetR-type domain-containing protein
1.24741	B1MEV7	MAB_3487	MAB_3487	-0.318932	1	Probable acyl-CoA dehydrogenase
1.25095	B1MMV1	MAB_1578c	MAB_1578c	-0.323025	1	Hypothetical transcriptional regulator, TetR
1.25172	B1MAK8	MAB_2198c	MAB_2198c	-0.323908	1	Probable cobalamin biosynthesis protein CobI
1.25573	B1MNU7	MAB_1915	MAB_1915	-0.328532	1	Probable fatty-acid-coa ligase FadD
1.25971	B1MLP8	MAB_1389c	MAB_1389c	-0.333088	1	Probable short-chain dehydrogenase/reductase
1.25987	B1MGR4	MAB_0499	MAB_0499	-0.333278	1	TetR-family transcriptional regulator
1.26519	B1MLK2	MAB_1341	MAB_1341	-0.339355	1	Cytokinin riboside 5'-monophosphate phosphoribohydrolase (EC 3.2.2.n1)
1.26555	B1MFP3	MAB_0344	asd	-0.339765	1	Aspartate-semialdehyde dehydrogenase (ASA dehydrogenase) (ASADH) (EC 1.2.1.11) (Aspartate-beta-semialdehyde dehydrogenase)
1.26682	B1MIP1	MAB_4189	MAB_4189	-0.341214	1	Probable exodeoxyribonuclease III protein XthA
1.27318	B1MIU5	MAB_4243c	MAB_4243c	-0.348441	1	Rhodanese domain-containing protein
1.27423	B1MLZ4	MAB_1485	MAB_1485	-0.349627	1	dITP/XTP pyrophosphatase (EC 3.6.1.66) (Non-canonical purine NTP pyrophosphatase) (Non-standard purine NTP pyrophosphatase) (Nucleoside-triphosphate diphosphatase) (Nucleoside-triphosphate pyrophosphatase) (NTPase)
1.27992	B1MN47	MAB_1674c	MAB_1674c	-0.356052	1	amidase (EC 3.5.1.4)
1.28675	B1MCV9	MAB_3002c	MAB_3002c	-0.363737	1	DUF3710 domain-containing protein
1.28694	B1MLM5	MAB_1366c	MAB_1366c	-0.363941	1	Iron-sulfur cluster carrier protein
1.29257	B1MB03	MAB_2343	argH	-0.370248	1	Argininosuccinate lyase (ASAL) (EC 4.3.2.1) (Arginosuccinase)
1.29284	B1MAV0	MAB_2290	MAB_2290	-0.370545	1	Probable transcriptional regulator, TetR
1.29689	B1MKT5	MAB_1289c	MAB_1289c	-0.375059	1	SnoaL-like domain-containing protein
1.30371	B1MEX3	MAB_3503	MAB_3503	-0.382622	1	ABC transporter, ATP-binding protein
1.30604	B1MGQ4	MAB_0489	topA	-0.385202	1	DNA topoisomerase 1 (EC 5.6.2.1) (DNA topoisomerase I)
1.30611	B1MDF1	MAB_3195c	tsf	-0.385278	1	Elongation factor Ts (EF-Ts)
1.3088	B1MH17	MAB_0603c	MAB_0603c	-0.388244	1	Possible 2-nitropropane dioxygenase
1.31398	B1MKY7	MAB_4563c	MAB_4563c	-0.393942	1	Mce family protein
1.32257	B1MCW6	MAB_3009	sigA	-0.40334	1	RNA polymerase sigma factor SigA
1.3226	B1MB92	MAB_2432c	MAB_2432c	-0.40338	1	Short chain dehydrogenase/reductase
1.32308	B1MIE0	MAB_4088c	MAB_4088c	-0.403901	1	Possible mycolic acid synthase UmaA1
1.32344	B1MC30	MAB_2722c	MAB_2722c	-0.404296	1	Enoyl-[acyl-carrier-protein] reductase [NADH] (EC 1.3.1.9)
1.32367	B1MH14	MAB_0600	MAB_0600	-0.404544	1	Probable acetyl-CoA acetyltransferase FadA
1.32461	B1MKC7	MAB_1131	rsmA	-0.40557	1	Ribosomal RNA small subunit methyltransferase A (EC 2.1.1.182) (16S rRNA (adenine(1518)-N(6)/adenine(1519)-N(6))-dimethyltransferase) (16S rRNA dimethyladenosine transferase) (16S rRNA dimethylase) (S-adenosylmethionine-6-N', N'-adenosyl(rRNA) dimethyltransferase)
1.32714	B1MEM3	MAB_0187	MAB_0187	-0.408326	1	Orc1-like AAA ATPase domain-containing protein
1.32717	B1MHY4	MAB_0710	MAB_0710	-0.408353	1	Secreted protein
1.33126	B1MID1	MAB_0859	MAB_0859	-0.412796	1	Polyketide cyclase/dehydrase and lipid transport
1.33292	B1MFW2	MAB_0413	MAB_0413	-0.414593	1	Endoribonuclease
1.33408	B1MN90	MAB_4948c	MAB_4948c	-0.415843	1	Acetyltransferase
1.34006	B1MEW2	MAB_3492c	MAB_3492c	-0.422298	1	EcsC family protein
1.34081	B1MFB7	MAB_3649	MAB_3649	-0.423103	1	aldehyde dehydrogenase (NAD(+)) (EC 1.2.1.3)
1.346	B1ML81	MAB_4657c	MAB_4657c	-0.428682	1	Short-chain dehydrogenase/reductase
1.34967	B1MKU9	MAB_4525	MAB_4525	-0.432603	1	Lipid/polyisoprenoid-binding YceI-like domain-containing protein
1.35056	B1MF93	MAB_3625c	MAB_3625c	-0.433557	1	Conserved hypothetical transmembrane protein
1.35109	B1ML91	MAB_4667	MAB_4667	-0.434128	1	Amidohydrolase
1.35194	B1MJ85	MAB_0949c	MAB_0949c	-0.435033	1	Hypothetical aminotransferase
1.35284	B1ME67	MAB_0029c	crgA	-0.435988	1	Cell division protein CrgA
1.3561	B1MP08	MAB_1977	MAB_1977	-0.43946	1	Methyltransferase
1.35667	B1MG99	MAB_3770c	rpoA	-0.44007	1	DNA-directed RNA polymerase subunit alpha (RNAP subunit alpha) (EC 2.7.7.6) (RNA polymerase subunit alpha) (Transcriptase subunit alpha)
1.35678	B1MD20	MAB_3063	MAB_3063	-0.440189	1	Limonene-1,2-epoxide hydrolase domain-containing protein
1.35705	B1MNN9	MAB_1857c	MAB_1857c	-0.44047	1	HTH marR-type domain-containing protein
1.35902	B1ML36	MAB_4612	MAB_4612	-0.442571	1	DUF427 domain-containing protein
1.36028	B1MCI2	MAB_2874	MAB_2874	-0.443904	1	Probable peptidyl-prolyl cis-trans isomerase
1.36087	B1MGF6	MAB_3826c	MAB_3826c	-0.444534	1	Thiolase-like protein type 1 additional C-terminal domain-containing protein
1.3614	B1MIW6	MAB_4264c	MAB_4264c	-0.445089	1	Secreted protein
1.36532	B1MJC9	MAB_0994	MAB_0994	-0.449235	1	NAD-dependent epimerase/dehydratase
1.36546	B1MH56	MAB_0642	MAB_0642	-0.449391	1	Glyoxalase/bleomycin resistance protein
1.36811	B1MCE9	MAB_2841c	aroB	-0.452185	1	3-dehydroquinate synthase (DHQS) (EC 4.2.3.4)
1.36921	B1MAK1	MAB_2191c	MAB_2191c	-0.453339	1	Probable 5'-3' exonuclease
1.37219	B1MH86	MAB_3893c	rplK	-0.456476	1	Large ribosomal subunit protein uL11 (50S ribosomal protein L11)
1.37576	B1MJL6	MAB_4300	MAB_4300	-0.460229	1	Hydrolase, alpha/beta fold
1.37753	B1MID6	MAB_4084c	MAB_4084c	-0.462083	1	Possible transcriptional regulator
1.37754	B1ML21	MAB_4597c	MAB_4597c	-0.462093	1	Mce family protein
1.3797	B1ML19	MAB_4595c	MAB_4595c	-0.464359	1	Mce family protein
1.38091	B1MN76	MAB_1703	MAB_1703	-0.465614	1	Probable aminotransferase
1.38332	B1MJE4	MAB_1010c	MAB_1010c	-0.46814	1	MCE family protein
1.39167	B1MEC4	MAB_0088c	MAB_0088c	-0.476816	1	Oxidoreductase
1.39215	B1MD42	MAB_3085c	thyX	-0.477314	1	Flavin-dependent thymidylate synthase (FDTS) (EC 2.1.1.148) (FAD-dependent thymidylate synthase) (Thymidylate synthase ThyX) (TS) (TSase)
1.39558	B1MHQ9	MAB_4067	MAB_4067	-0.48087	1	DUF2505 domain-containing protein
1.39702	B1MP24	MAB_1993	MAB_1993	-0.482349	1	Methylenetetrahydrofolate reductase (EC 1.5.1.54)
1.39778	B1MHJ8	MAB_4005c	proC	-0.483141	1	Pyrroline-5-carboxylate reductase (P5C reductase) (P5CR) (EC 1.5.1.2) (PCA reductase)
1.4005	B1MIL9	MAB_4167	MAB_4167	-0.485943	1	DUF35 domain-containing protein
1.40105	B1MLH2	MAB_1311	MAB_1311	-0.486504	1	VOC domain-containing protein
1.40162	B1MDM7	MAB_3270c	MAB_3270c	-0.487091	1	Probable lipase/esterase LipN
1.40488	B1MHP1	MAB_4048c	MAB_4048c	-0.490445	1	Sensor-like histidine kinase SenX3 (EC 2.7.13.3)
1.40599	B1MLH7	MAB_1316	mshB	-0.491582	1	1D-myo-inositol 2-acetamido-2-deoxy-alpha-D-glucopyranoside deacetylase (GlcNAc-Ins deacetylase) (EC 3.5.1.103) (N-acetyl-1-D-myo-inositol 2-amino-2-deoxy-alpha-D-glucopyranoside deacetylase)
1.4116	B1MG48	MAB_3719c	MAB_3719c	-0.497332	1	Cholesterol oxidase ChoD
1.42051	B1MCS6	MAB_2969	MAB_2969	-0.506414	1	ATP-binding protein
1.42216	B1MGR6	MAB_0501c	MAB_0501c	-0.508084	1	Probable peptidase S15
1.42396	B1MCB2	MAB_2804c	MAB_2804c	-0.509907	1	ABC-type transporter, periplasmic component
1.43107	B1MM54	MAB_4771	MAB_4771	-0.517097	1	Adenylate cyclase
1.43162	B1MF71	MAB_3602c	MAB_3602c	-0.51765	1	TobH protein
1.43665	B1MNP5	MAB_1863	MAB_1863	-0.52271	1	Probable acyl-CoA dehydrogenase FadE
1.43894	B1ML11	MAB_4587c	MAB_4587c	-0.525005	1	Putative S-adenosyl-L-methionine-dependent methyltransferase MAB_4587c (EC 2.1.1.-)
1.44034	B1MCU1	MAB_2984c	chdC	-0.526412	1	Coproheme decarboxylase (EC 1.3.98.5) (Coproheme III oxidative decarboxylase) (Hydrogen peroxide-dependent heme synthase)
1.44531	B1MCN6	MAB_2929c	MAB_2929c	-0.531379	1	Uricase (EC 1.7.3.3) (Urate oxidase)
1.44603	B1MIM1	MAB_4169	MAB_4169	-0.5321	1	Possible lipid carrier protein or keto acyl-COA thiolase
1.44654	B1MD24	MAB_3067c	MAB_3067c	-0.532604	1	35 kDa protein
1.44729	B1MIY4	MAB_4282c	MAB_4282c	-0.533353	1	Isoniazid inductible gene protein IniC
1.44928	B1MH40	MAB_0626	MAB_0626	-0.535336	1	4-hydroxy-2-oxovalerate aldolase 1 (HOA 1) (EC 4.1.3.39) (4-hydroxy-2-keto-pentanoic acid aldolase 1) (4-hydroxy-2-oxopentanoate aldolase 1)
1.45217	B1MHS3	MAB_0647	MAB_0647	-0.538213	1	Possible transcriptional regulatory protein TetR
1.45226	B1MB42	MAB_2382	MAB_2382	-0.538301	1	Pyridoxamine 5'-phosphate oxidase putative domain-containing protein
1.45412	B1ME52	MAB_0013c	MAB_0013c	-0.540149	1	Probable arylamine n-acetyl transferase
1.45413	B1MG61	MAB_3732c	groS	-0.54016	1	Co-chaperonin GroES (10 kDa chaperonin) (Chaperonin-10) (Cpn10)
1.45603	B1MMY3	MAB_1610	rplU	-0.542037	1	Large ribosomal subunit protein bL21 (50S ribosomal protein L21)
1.45603	B1MHJ7	MAB_4004c	MAB_4004c	-0.542042	1	Helix-turn-helix domain-containing protein
1.46136	B1MKG1	MAB_1165	eno	-0.547309	1	Enolase (EC 4.2.1.11) (2-phospho-D-glycerate hydro-lyase) (2-phosphoglycerate dehydratase)
1.46203	B1MPE9	MAB_2119c	MAB_2119c	-0.547972	1	Polyketide synthase MbtD
1.46881	B1MC90	MAB_2782c	MAB_2782c	-0.554649	1	Putative gluconeogenesis factor
1.47076	B1MEK8	MAB_0172	MAB_0172	-0.556566	1	Probable phosphoesterase
1.47077	B1MCZ9	MAB_3042c	hflX	-0.556575	1	GTPase HflX (GTP-binding protein HflX)
1.47356	B1MDV9	MAB_3352c	MAB_3352c	-0.559306	1	Methionine synthase, vitamin-B12 independent
1.47436	B1MAK9	MAB_2199c	MAB_2199c	-0.56009	1	Probable precorrin-8X methylmutase CobH
1.47524	B1MKZ6	MAB_4572c	MAB_4572c	-0.560948	1	Coenzyme Q-binding protein COQ10 START domain-containing protein
1.47593	B1MN06	MAB_1633	MAB_1633	-0.561621	1	DNA polymerase III delta subunit
1.47594	B1MH87	MAB_3894c	nusG	-0.561632	1	Transcription termination/antitermination protein NusG
1.47727	B1MCB7	MAB_2809c	rpe	-0.562937	1	Ribulose-phosphate 3-epimerase (EC 5.1.3.1)
1.48053	B1MBT8	MAB_2629	MAB_2629	-0.566109	1	SnoaL-like domain-containing protein
1.48655	B1MGU3	MAB_0528c	MAB_0528c	-0.571966	1	Probable epoxide hydrolase EphA
1.48918	B1MG29	MAB_3700c	MAB_3700c	-0.574523	1	VOC domain-containing protein
1.49439	B1MDC5	MAB_3169c	ispG	-0.579552	1	4-hydroxy-3-methylbut-2-en-1-yl diphosphate synthase (flavodoxin) (EC 1.17.7.3) (1-hydroxy-2-methyl-2-(E)-butenyl 4-diphosphate synthase)
1.50054	B1MHA4	MAB_3911	MAB_3911	-0.585482	1	Serine-threonine protein kinase
1.50364	B1MCI3	MAB_2875	MAB_2875	-0.588462	1	beta-lactamase (EC 3.5.2.6)
1.50374	B1MDY1	MAB_3374c	MAB_3374c	-0.588554	1	Metal-dependent hydrolase
1.50569	B1MIX3	MAB_4271c	dnaJ	-0.590427	1	Chaperone protein DnaJ
1.50851	B1MPG0	MAB_2130	MAB_2130	-0.593121	1	Hydrolase
1.5126	B1MCC2	MAB_2814	MAB_2814	-0.597035	1	Probable lipase LipH
1.51322	B1MKA4	MAB_1107c	MAB_1107c	-0.597623	1	Transmembrane protein
1.51843	B1MJH7	MAB_1043c	MAB_1043c	-0.602581	1	Oxidoreductase
1.5186	B1MHI4	MAB_3991c	MAB_3991c	-0.602746	1	uroporphyrinogen-III C-methyltransferase (EC 2.1.1.107)
1.51874	B1MDX5	MAB_3368c	MAB_3368c	-0.602879	1	Transcriptional regulator, AsnC family
1.51914	B1MKE0	MAB_1144c	MAB_1144c	-0.603251	1	Probable short-chain dehydrogenase/reductase
1.52061	B1MD21	MAB_3064	MAB_3064	-0.604649	1	Limonene-1,2-epoxide hydrolase domain-containing protein
1.52087	B1MCK3	MAB_2895c	MAB_2895c	-0.604901	1	Acyltransferase
1.52323	B1MJK6	MAB_1072c	MAB_1072c	-0.607134	1	Pobable propionyl-CoA carboxylase beta subunit AccD2
1.524	B1MN81	MAB_1708	dnaG	-0.607868	1	DNA primase (EC 2.7.7.101)
1.52434	B1MAX5	MAB_2315	uvrA	-0.608187	1	UvrABC system protein A (UvrA protein) (Excinuclease ABC subunit A)
1.52649	B1MFH5	MAB_0275	tgt	-0.610214	1	Queuine tRNA-ribosyltransferase (EC 2.4.2.29) (Guanine insertion enzyme) (tRNA-guanine transglycosylase)
1.528	B1MHI8	MAB_3995	MAB_3995	-0.611649	1	Hydrolase
1.52838	B1MIA4	MAB_0832	MAB_0832	-0.612	1	Transcriptional regulator, TetR family
1.52955	B1MB19	MAB_2359	MAB_2359	-0.61311	1	Cytotoxin/haemolysin homologue TlyA
1.53147	B1MKU3	MAB_4519c	MAB_4519c	-0.614914	1	Two-component system response regulator,LuxR family
1.53367	B1MIM5	MAB_4173	MAB_4173	-0.616991	1	Rieske-type oxygenase
1.54094	B1MKR7	MAB_1271c	MAB_1271c	-0.623813	1	Probable oxidase (Copper-binding protein)
1.54325	B1MN37	MAB_1664c	MAB_1664c	-0.625974	1	Transcription regulator of the Arc/MetJ class
1.54381	B1MEE7	MAB_0111c	MAB_0111c	-0.626496	1	Uncharacterized protein
1.54639	B1MP26	MAB_1995c	MAB_1995c	-0.628908	1	N-acetyltransferase domain-containing protein
1.5505	B1MD51	MAB_3095c	MAB_3095c	-0.632732	1	TPR repeat-containing protein
1.55555	B1MDK5	MAB_3248c	MAB_3248c	-0.637424	1	OsmC family protein
1.56266	B1MFF3	MAB_0253	MAB_0253	-0.644	1	Lipoprotein LppV
1.56436	B1MCE2	MAB_2834c	htm	-0.645568	1	2-heptyl-1-hydroxyquinolin-4(1H)-one methyltransferase (HQNO methyltransferase) (HQNO-MTase) (EC 2.1.1.374) (Heterocyclic toxin methyltransferase)
1.5644	B1MAM4	MAB_2214c	MAB_2214c	-0.645606	1	Secreted protein
1.56555	B1MC86	MAB_2778c	pgk	-0.64667	1	Phosphoglycerate kinase (EC 2.7.2.3)
1.57457	B1MFR6	MAB_0367c	MAB_0367c	-0.654957	1	SnoaL-like domain-containing protein
1.57519	B1MMW9	MAB_1596	MAB_1596	-0.655529	1	PASTA domain-containing protein
1.57613	B1MK84	MAB_1086	MAB_1086	-0.65639	1	UTP--glucose-1-phosphate uridylyltransferase (EC 2.7.7.9)
1.57826	B1MC68	MAB_2760	tal	-0.658332	1	Transaldolase (EC 2.2.1.2)
1.59474	B1ML58	MAB_4634c	MAB_4634c	-0.67332	1	TetR-family transcriptional regulator
1.59634	B1MD77	MAB_3121c	MAB_3121c	-0.674767	1	DUF2277 domain-containing protein
1.59799	B1MHU9	MAB_0673	MAB_0673	-0.676258	1	DNA-binding response regulator PhoP
1.6042	B1MIL5	MAB_4163c	MAB_4163c	-0.68185	1	Probable fatty-acid-CoA ligase FadD
1.60604	B1MDC4	MAB_3168c	MAB_3168c	-0.683511	1	N-acetyltransferase domain-containing protein
1.60788	B1MKN1	MAB_1235	MAB_1235	-0.685163	1	CalR9 protein
1.60791	B1MJY6	MAB_4423	MAB_4423	-0.685191	1	Succinate dehydrogenase, iron-sulfur subunit
1.60914	B1MJK2	MAB_1068c	MAB_1068c	-0.686286	1	DUF1707 domain-containing protein
1.60994	B1MMW8	MAB_1595	MAB_1595	-0.68701	1	Probable ferredoxin oxidoreductase, beta subunit
1.61014	B1MGB2	MAB_3782c	map	-0.687187	1	Methionine aminopeptidase (MAP) (MetAP) (EC 3.4.11.18) (Peptidase M)
1.61035	B1MMI3	MAB_4900c	MAB_4900c	-0.687371	1	Integral membrane protein
1.61158	B1MIR7	MAB_4215c	MAB_4215c	-0.688473	1	ABC transporter, ATP-binding protein
1.61186	B1MDN6	MAB_3279c	MAB_3279c	-0.688728	1	Phosphatase/kinase
1.61661	B1MHD8	MAB_3945	menB	-0.692973	1	1,4-dihydroxy-2-naphthoyl-CoA synthase (DHNA-CoA synthase) (EC 4.1.3.36)
1.61674	B1MFQ2	MAB_0353	MAB_0353	-0.693092	1	PknH-like extracellular domain-containing protein
1.61756	B1MC19	MAB_2711c	MAB_2711c	-0.693817	1	methylmalonyl-CoA mutase (EC 5.4.99.2)
1.62066	B1MDJ4	MAB_3237c	ffh	-0.696581	1	Signal recognition particle protein (EC 3.6.5.4) (Fifty-four homolog)
1.62266	B1MAV3	MAB_2293	MAB_2293	-0.698359	1	Transcriptional regulator, MarR family
1.62454	B1MK07	MAB_4444	MAB_4444	-0.700034	1	MaoC-like domain-containing protein
1.62679	B1MAY0	MAB_2320c	MAB_2320c	-0.702025	1	Recombinase RecA
1.6275	B1MHE7	MAB_3954c	MAB_3954c	-0.702655	1	Polyketide cyclase / dehydrase and lipid transport
1.62955	B1ML68	MAB_4644c	MAB_4644c	-0.704473	1	Transcriptional regulator, GntR family
1.63028	B1MEZ7	MAB_3527	MAB_3527	-0.705119	1	Transcriptional regulator, TetR family
1.63106	B1MN18	MAB_1645	MAB_1645	-0.705812	1	DUF3298 domain-containing protein
1.6332	B1MMK9	MAB_4926	MAB_4926	-0.707705	1	DUF445 domain-containing protein
1.63426	B1MGC6	MAB_3796c	rplR	-0.708642	1	Large ribosomal subunit protein uL18
1.63498	B1MMV0	MAB_1577c	MAB_1577c	-0.709269	1	DUF1542 domain-containing protein
1.63746	B1MED4	MAB_0098	MAB_0098	-0.711462	1	TetR-family transcriptional regulator
1.64114	B1MD95	MAB_3139c	MAB_3139c	-0.714698	1	Polyketide cyclase / dehydrase and lipid transport
1.64397	B1MGA8	MAB_3778	MAB_3778	-0.717181	1	Luciferase-like domain-containing protein
1.6464	B1MDX1	MAB_3364	MAB_3364	-0.719315	1	Methyltransferase type 11 domain-containing protein
1.6517	B1MBD0	MAB_2470c	katG	-0.723954	1	Catalase-peroxidase (CP) (EC 1.11.1.21) (Peroxidase/catalase)
1.65639	B1MLK6	MAB_1345	MAB_1345	-0.728046	1	Dihydropteroate synthase (DHPS) (EC 2.5.1.15) (Dihydropteroate pyrophosphorylase)
1.66181	B1MH72	MAB_3879	MAB_3879	-0.732755	1	ABC1 atypical kinase-like domain-containing protein
1.66248	B1MKQ1	MAB_1255c	xseA	-0.733334	1	Exodeoxyribonuclease 7 large subunit (EC 3.1.11.6) (Exodeoxyribonuclease VII large subunit) (Exonuclease VII large subunit)
1.66462	B1MIF6	MAB_4104	MAB_4104	-0.735189	1	Glycosyltransferase GtfB
1.66569	B1MLF6	MAB_1295c	MAB_1295c	-0.736118	1	Probable O-methyltransferase OMT
1.66716	B1MMP0	MAB_1516	MAB_1516	-0.73739	1	DUF3618 domain-containing protein
1.66735	B1MFW8	MAB_0419	MAB_0419	-0.737557	1	Thioredoxin domain-containing protein
1.66739	B1MBX1	MAB_2662	MAB_2662	-0.737593	1	thioredoxin-dependent peroxiredoxin (EC 1.11.1.24) (Thioredoxin peroxidase)
1.67607	B1MIV5	MAB_4253	MAB_4253	-0.745084	1	DUF4878 domain-containing protein
1.67665	B1MB96	MAB_2436	MAB_2436	-0.745581	1	Alanine and proline-rich secreted protein Apa (Fibronectin attachment protein)
1.67908	B1MG17	MAB_3688	metXA	-0.747669	1	Homoserine O-acetyltransferase (HAT) (EC 2.3.1.31) (Homoserine transacetylase) (HTA)
1.6804	B1MIJ1	MAB_4139	MAB_4139	-0.748804	1	Transcription regulator, ArsR family
1.68288	B1MB30	MAB_2370	MAB_2370	-0.750933	1	Pseudouridine synthase (EC 5.4.99.-)
1.68631	B1MPC6	MAB_2096c	MAB_2096c	-0.753866	1	MutT/NUDIX-like protein
1.68671	B1MCR2	MAB_2955	MAB_2955	-0.754215	1	Peptidase M48 domain-containing protein
1.68718	B1MJG2	MAB_1028c	cynS	-0.754613	1	Cyanate hydratase (Cyanase) (EC 4.2.1.104) (Cyanate hydrolase) (Cyanate lyase)
1.69185	B1MGZ9	MAB_0585	MAB_0585	-0.758603	1	Possible 2,3-dihydroxybiphenyl 1,2-dioxygenase
1.69385	B1MH18	MAB_0604c	MAB_0604c	-0.760307	1	CoA-transferase beta subunit
1.69588	B1MMT8	MAB_1565c	MAB_1565c	-0.762034	1	Alpha-amylase family protein
1.69628	B1MD36	MAB_3079c	MAB_3079c	-0.762374	1	YcxB-like protein domain-containing protein
1.697	B1MB84	MAB_2424	ureB	-0.762986	1	Urease subunit beta (EC 3.5.1.5) (Urea amidohydrolase subunit beta)
1.69985	B1MDR5	MAB_3308	MAB_3308	-0.76541	1	Transcriptional regulator, LysR family
1.70191	B1MCK6	MAB_2898c	thrS	-0.767153	1	Threonine--tRNA ligase (EC 6.1.1.3) (Threonyl-tRNA synthetase) (ThrRS)
1.70567	B1MI78	MAB_0805	MAB_0805	-0.770337	1	Lipoprotein LpqN
1.70727	B1MGK0;B1MMF4	MAB_0435c,MAB_4871	MAB_0435c,MAB_4871	-0.771687	2	Transcriptional regulator
1.70749	B1MHL9	MAB_4026c	MAB_4026c	-0.771875	1	Probable transcriptional regulatory protein TetR
1.70764	B1MP40	MAB_2009	ftsZ	-0.772002	1	Cell division protein FtsZ
1.7098	B1MEC0	MAB_0084	MAB_0084	-0.773828	1	DUF1254 domain-containing protein
1.71123	B1MLF4	MAB_1293c	MAB_1293c	-0.775033	1	Pyridoxamine 5'-phosphate oxidase family protein
1.71445	B1MGD7	MAB_3807c	rplN	-0.777743	1	Large ribosomal subunit protein uL14 (50S ribosomal protein L14)
1.7162	B1MJZ8	MAB_4435	MAB_4435	-0.77922	1	non-specific serine/threonine protein kinase (EC 2.7.11.1)
1.72089	B1MHB7	MAB_3924c	MAB_3924c	-0.783155	1	Transcriptional regulator, TetR family
1.72245	B1MFB6	MAB_3648	MAB_3648	-0.784463	1	2-oxoadipate dioxygenase/decarboxylase (EC 1.13.11.93) (2-hydroxyglutarate synthase)
1.72842	B1MGJ2	MAB_3863	MAB_3863	-0.789456	1	Activator of Hsp90 ATPase homologue 1/2-like C-terminal domain-containing protein
1.73096	B1MC01	MAB_2692c	MAB_2692c	-0.791571	1	Nitroreductase
1.73138	B1MEU3	MAB_3473c	smpB	-0.791924	1	SsrA-binding protein (Small protein B)
1.73239	B1MJH0	MAB_1036	MAB_1036	-0.792765	1	TetR-family transcriptional regulator
1.73553	B1MJD6	MAB_1002	MAB_1002	-0.795379	1	Acetyl-CoA C-acyltransferase (Thiolase)
1.73634	B1MBP1	MAB_2581	MAB_2581	-0.796052	1	Two component transcriptional regulatory protein
1.73883	B1MLX4	MAB_1465	MAB_1465	-0.79812	1	Thioredoxin domain-containing protein
1.74058	B1MKZ1	MAB_4567c	MAB_4567c	-0.799569	1	Mce family protein
1.74405	B1MD80	MAB_3124	MAB_3124	-0.802444	1	Probable enoyl-CoA hydratase
1.74472	B1MG68	MAB_3739c	MAB_3739c	-0.802996	1	Alanine racemase (EC 5.1.1.1)
1.74576	B1MH00	MAB_0586	MAB_0586	-0.803855	1	Possible oxidoreductase
1.74632	B1MFW3	MAB_0414	MAB_0414	-0.804322	1	Possible hydrolase (Beta-lactamase-like)
1.75106	B1MDQ7	MAB_3300c	MAB_3300c	-0.808226	1	Transcriptional regulator, TetR family
1.75228	B1MIS2	MAB_4220c	MAB_4220c	-0.809231	1	Lipoprotein
1.75261	B1MNZ9	MAB_1968c	MAB_1968c	-0.809501	1	Cytochrome bc1 complex cytochrome c subunit (EC 7.1.1.8)
1.7527	B1MKE5	MAB_1149	MAB_1149	-0.809579	1	Probable transcriptional regulator, TetR family
1.75408	B1MMM3	MAB_4940	MAB_4940	-0.810714	1	Thioredoxin reductase (EC 1.8.1.9)
1.75421	B1MM95	MAB_4812c	MAB_4812c	-0.810825	1	Uncharacterized protein
1.75675	B1MHE5	MAB_3952	MAB_3952	-0.812907	1	Possible O-succinylbenzoic acid--CoA ligase MenE
1.75956	B1MI95	MAB_0823	MAB_0823	-0.815212	1	Probable aldehyde dehydrogenase
1.76068	B1MFX5	MAB_0426	MAB_0426	-0.816132	1	Probable peptide ABC transporter DppA
1.76077	B1MFS7	MAB_0378	MAB_0378	-0.816207	1	propanoyl-CoA C-acyltransferase (EC 2.3.1.176) (Propanoyl-CoA C-acyltransferase)
1.77379	B1MJZ4	MAB_4431	MAB_4431	-0.826837	1	Enoyl-CoA hydratase/isomerase family
1.7767	B1MG62	MAB_3733c	MAB_3733c	-0.829199	1	SnoaL-like domain-containing protein
1.77681	B1MGW0	MAB_0545	MAB_0545	-0.829286	1	Protein lsr2
1.77785	B1MM31	MAB_4748c	MAB_4748c	-0.830137	1	Pyridoxamine 5'-phosphate oxidase putative domain-containing protein
1.77887	B1MK41	MAB_4479	MAB_4479	-0.830965	1	Transcriptional regulator, TetR family
1.77963	B1MIE6	MAB_4094c	MAB_4094c	-0.83158	1	Probable 3-hydroxybutyryl-CoA dehydrogenase
1.78342	B1MCI9	MAB_2881c	MAB_2881c	-0.834647	1	Preprotein translocase subunit YajC
1.78547	B1MKZ2	MAB_4568c	MAB_4568c	-0.836305	1	Mce family protein
1.78552	B1MDH4	MAB_3219	MAB_3219	-0.836341	1	Acid stress chaperone HdeA
1.78678	B1MKC4	MAB_1128c	metG	-0.837362	1	Methionine--tRNA ligase (EC 6.1.1.10) (Methionyl-tRNA synthetase) (MetRS)
1.78686	B1MGJ9	MAB_0434c	MAB_0434c	-0.837427	1	ApeA N-terminal domain-containing protein
1.78966	B1ML56	MAB_4632	MAB_4632	-0.839689	1	Short chain dehydrogenase/reductase
1.79361	B1MFW5	MAB_0416c	MAB_0416c	-0.842866	1	Crp/Fnr-family transriptional regulator
1.79723	B1MKI1	MAB_1185c	MAB_1185c	-0.845779	1	Probable enoyl-CoA hydratase
1.80072	B1MEJ4	MAB_0158c	MAB_0158c	-0.848571	1	ABC transporter, ATP-binding protein
1.80362	B1MFY7	MAB_3658c	MAB_3658c	-0.850892	1	Peptidase/amidohydrolase
1.80723	B1MGT8	MAB_0523	MAB_0523	-0.853781	1	Hypoxanthine phosphoribosyltransferase (EC 2.4.2.8)
1.80973	B1MCC6	MAB_2818c	MAB_2818c	-0.855775	1	Hydrolase
1.81079	B1MER2	MAB_3442	MAB_3442	-0.856623	1	STAS/SEC14 domain-containing protein
1.81626	B1MD79	MAB_3123	MAB_3123	-0.860968	1	Acyl-CoA dehydrogenase
1.82117	B1ML46	MAB_4622c	MAB_4622c	-0.864868	1	5,10-methylenetetrahydrofolate reductase
1.82306	B1MEA0	MAB_0064c	MAB_0064c	-0.86636	1	Probable lipase LipE
1.83547	B1MHG9	MAB_3976c	MAB_3976c	-0.876147	1	Possible thioredoxin
1.83663	B1MP14	MAB_1983	MAB_1983	-0.877057	1	Uncharacterized protein
1.83684	B1MGX9	MAB_0565c	MAB_0565c	-0.877223	1	Mycobacterium membrane protein
1.84176	B1MH84	MAB_3891c	MAB_3891c	-0.881086	1	Probable transcriptional regulator, LuxR family
1.84631	B1MFM5	MAB_0326	MAB_0326	-0.884645	1	Transcriptional regulator, MarR family
1.84928	B1MGU2	MAB_0527c	MAB_0527c	-0.886962	1	Possible monooxygenase (Luciferase-like)
1.85032	B1MHD5	MAB_3942	MAB_3942	-0.887775	1	N-acetyltransferase domain-containing protein
1.85176	B1MHQ0	MAB_4057c	mshA	-0.888899	1	D-inositol 3-phosphate glycosyltransferase (EC 2.4.1.250) (N-acetylglucosamine-inositol-phosphate N-acetylglucosaminyltransferase) (GlcNAc-Ins-P N-acetylglucosaminyltransferase)
1.85474	B1MAX4	MAB_2314c	MAB_2314c	-0.891217	1	Beta-lactamase-like
1.85663	B1MGG6	MAB_3837	MAB_3837	-0.892686	1	Probable transcriptional regulatory protein TetR
1.85713	B1MM48	MAB_4765	MAB_4765	-0.893075	1	Regulatory protein, TetR
1.85718	B1MMR6	MAB_1543	MAB_1543	-0.893111	1	DUF732 domain-containing protein
1.86708	B1MHF3	MAB_3960c	MAB_3960c	-0.900787	1	RNA polymerase sigma factor 70 region 4 type 2 domain-containing protein
1.86754	B1MAH0	MAB_2160c	MAB_2160c	-0.901142	1	Lipoprotein LppK
1.87253	B1MPG5	MAB_2135	nuoB	-0.904988	1	NADH-quinone oxidoreductase subunit B (EC 7.1.1.-) (NADH dehydrogenase I subunit B) (NDH-1 subunit B)
1.87287	B1MF99	MAB_3631	MAB_3631	-0.905249	1	Probable propionyl-CoA carboxylase beta chain 5 AccD5
1.87315	B1MML8	MAB_4935	MAB_4935	-0.905466	1	MutT/NUDIX family protein
1.87436	B1MFU5	MAB_0396c	MAB_0396c	-0.906394	1	Lumazine-binding domain
1.87445	B1MH36	MAB_0622c	MAB_0622c	-0.906469	1	Probable dehydrogenase
1.88079	B1ME12	MAB_3405	MAB_3405	-0.911342	1	Short chain dehydrogenase/reductase
1.88574	B1MJ17	MAB_0879	MAB_0879	-0.915127	1	HTH-type transcriptional regulator MarR
1.88742	B1MB51	MAB_2391	MAB_2391	-0.916417	1	ABC1 atypical kinase-like domain-containing protein
1.89097	B1MJE2	MAB_1008c	MAB_1008c	-0.91913	1	MCE family protein
1.89384	B1MLR5	MAB_1406c	MAB_1406c	-0.921314	1	Probable cytochrome P450
1.89549	B1MKZ0	MAB_4566c	MAB_4566c	-0.92257	1	Mce family protein
1.89562	B1MHD2	MAB_3939	MAB_3939	-0.922671	1	Deazaflavin-dependent nitroreductase family protein
1.90019	B1MCD4	MAB_2826c	pyrF	-0.926147	1	Orotidine 5'-phosphate decarboxylase (EC 4.1.1.23) (OMP decarboxylase) (OMPDCase) (OMPdecase)
1.90083	B1MLH4	MAB_1313	MAB_1313	-0.926631	1	Probable transcriptional regulator, AraC family
1.90303	B1MIF5	MAB_4103c	MAB_4103c	-0.928299	1	Probable methyltransferase
1.90741	B1MFS9	MAB_0380	MAB_0380	-0.931613	1	Probable short-chain dehydrogenase/reductase
1.90807	B1MMV7	MAB_1584	MAB_1584	-0.932116	1	Mycothiol-dependent maleylpyruvate isomerase metal-binding domain-containing protein
1.9132	B1MBK5	MAB_2545c	MAB_2545c	-0.93599	1	Hypothetical nitrilase/cyanide hydratase and apolipoprotein N-acyltransferase
1.91748	B1MP12	MAB_1981	MAB_1981	-0.93921	1	Cyclase
1.9176	B1MKL5	MAB_1219	MAB_1219	-0.939305	1	Probable short-chain dehydrogenase/reductase
1.92024	B1MKR2	MAB_1266	ychF	-0.941285	1	Ribosome-binding ATPase YchF
1.92276	B1MNU5	MAB_1913	MAB_1913	-0.94318	1	Ribonuclease II/R domain-containing protein
1.92696	B1MGE3	MAB_3813c	rplP	-0.946329	1	Large ribosomal subunit protein uL16 (50S ribosomal protein L16)
1.92977	B1MHI5	MAB_3992c	hemC	-0.948431	1	Porphobilinogen deaminase (PBG) (EC 2.5.1.61) (Hydroxymethylbilane synthase) (HMBS) (Pre-uroporphyrinogen synthase)
1.93279	B1MMI2	MAB_4899c	rpsF	-0.950684	1	Small ribosomal subunit protein bS6 (30S ribosomal protein S6)
1.93305	B1MHH2	MAB_3979c	MAB_3979c	-0.950881	1	Nitroreductase family deazaflavin-dependent oxidoreductase
1.93745	B1MBZ4	MAB_2685	MAB_2685	-0.954156	1	Transcriptional regulator, TetR family
1.93804	B1MMP7	MAB_1523c	MAB_1523c	-0.954602	1	Integral membrane protein
1.93907	B1MMQ2	MAB_1528c	MAB_1528c	-0.955367	1	Probable oxidoreductase
1.94077	B1MIN9	MAB_4187	def	-0.95663	1	Peptide deformylase (PDF) (EC 3.5.1.88) (Polypeptide deformylase)
1.94077	B1MGT3	MAB_0518c	ppa	-0.956631	1	Inorganic pyrophosphatase (EC 3.6.1.1) (Pyrophosphate phospho-hydrolase) (PPase)
1.94198	B1MMQ1	MAB_1527	MAB_1527	-0.957525	1	Probable monooxygenase
1.94497	B1MBP6	MAB_2586	MAB_2586	-0.959747	1	histidine kinase (EC 2.7.13.3)
1.94542	B1MLI6	MAB_1325c	MAB_1325c	-0.96008	1	Probable NADPH dependent 2,4-dienoyl-CoA reductase FadH
1.94609	B1MJA9	MAB_0973	MAB_0973	-0.960576	1	DUF779 domain-containing protein
1.94718	B1MCI8	MAB_2880c	secD	-0.961388	1	Protein translocase subunit SecD
1.95948	B1MEV6	MAB_3486	MAB_3486	-0.970473	1	Probable acyl-CoA dehydrogenase
1.96114	B1MCG3	MAB_2855c	MAB_2855c	-0.971694	1	Kae1-associated kinase
1.9619	B1MMV6	MAB_1583	clpX	-0.972251	1	ATP-dependent Clp protease ATP-binding subunit ClpX
1.97239	B1MFY8	MAB_3659c	MAB_3659c	-0.979942	1	Peptidase M20 domain-containing protein 2
1.97551	B1MJD7	MAB_1003c	MAB_1003c	-0.982225	1	Uncharacterized protein
1.97551	B1MMQ7	MAB_1534	MAB_1534	-0.982229	1	Helicase HerA-like C-terminal domain-containing protein
1.97884	B1MAJ7	MAB_2187	tatA	-0.984652	1	Sec-independent protein translocase protein TatA
1.9832	B1MFL4	MAB_0315	MAB_0315	-0.987827	1	3-hydroxy-9,10-secoandrosta-1,3,5(10)-triene-9,17-dione monooxygenase
1.98904	B1MNN8	MAB_1856	MAB_1856	-0.992075	1	Transcriptional regulator, MarR family
1.99295	B1MEQ9	MAB_3439	MAB_3439	-0.994904	1	Pyrimidine dimer DNA glycosylase
1.9986	B1MPD2	MAB_2102	MAB_2102	-0.998988	1	Probable peptidase
2.00016	B1MP48	MAB_2017	MAB_2017	-1.00011	1	Cell wall synthesis protein Wag31 (Antigen 84)
2.01099	B1MCH9	MAB_2871c	MAB_2871c	-1.00791	1	Secreted protein
2.01589	B1MM27	MAB_4744c	MAB_4744c	-1.01142	1	DSBA oxidoreductase
2.01643	B1MNX2	MAB_1940c	MAB_1940c	-1.0118	1	Integral membrane protein
2.01674	B1MNP7	MAB_1865	MAB_1865	-1.01203	1	Acyl-CoA synthetase
2.01693	B1MJ14	MAB_0876	MAB_0876	-1.01216	1	DUF3027 domain-containing protein
2.01735	B1MFX9	MAB_0430	MAB_0430	-1.01246	1	Fido domain-containing protein
2.02078	B1MD08	MAB_3051	MAB_3051	-1.01491	1	Glutamate ABC transporter, periplasmic protein
2.02192	B1MNV5	MAB_1923c	MAB_1923c	-1.01573	1	VOC domain-containing protein
2.02235	B1MCS0	MAB_2963	car	-1.01603	1	Carboxylic acid reductase (CAR) (EC 1.2.1.-) (ATP/NADPH-dependent carboxylic acid reductase)
2.02297	B1MHQ6	MAB_4063c	MAB_4063c	-1.01648	1	Transcriptional regulator, HxlR family
2.02425	B1MC20	MAB_2712c	MAB_2712c	-1.01739	1	Methylmalonyl-CoA mutase small subunit (EC 5.4.99.2)
2.02538	B1MLT3	MAB_1424c	MAB_1424c	-1.01819	1	Transcriptional regulator, TetR family
2.02557	B1MKN5	MAB_1239	MAB_1239	-1.01833	1	Probable PhoH-like protein PhoH2 (Phosphate starvation-inducible protein PsiH)
2.02563	B1MN11	MAB_1638	MAB_1638	-1.01837	1	TetR-family transcriptional regulator
2.02775	B1MNS5	MAB_1893	MAB_1893	-1.01988	1	Lipoprotein LpqN
2.03235	B1MMW7	MAB_1594	MAB_1594	-1.02315	1	Probable ferredoxin oxidoreductase, alpha subunit
2.03322	B1MI06	MAB_0732c	MAB_0732c	-1.02377	1	Peroxynitrite isomerase (EC 5.99.-.-) (Ferric nitrobindin) (Nb(III))
2.03409	B1ME02	MAB_3395	MAB_3395	-1.02438	1	Transcriptional regulator, TetR
2.04219	B1MGJ1	MAB_3862	MAB_3862	-1.03012	1	Transcriptional regulator, ArsR family
2.04286	B1MP07	MAB_1976	MAB_1976	-1.03059	1	GDP-mannose-dependent alpha-(1-6)-phosphatidylinositol monomannoside mannosyltransferase
2.04405	B1MJE0	MAB_1006c	MAB_1006c	-1.03143	1	MCE family protein
2.04738	B1MN42	MAB_1669	ybeY	-1.03378	1	Endoribonuclease YbeY (EC 3.1.-.-)
2.04774	B1MB53	MAB_2393c	MAB_2393c	-1.03403	1	Protein kinase domain-containing protein
2.0486	B1MI25	MAB_0751c	MAB_0751c	-1.03464	1	Phosphate-specific transport system accessory protein PhoU
2.0494	B1MCV8	MAB_3001	MAB_3001	-1.0352	1	Deazaflavin-dependent nitroreductase family protein
2.05095	B1MDH6	MAB_0001	dnaA	-1.03629	1	Chromosomal replication initiator protein DnaA
2.0528	B1MJ03	MAB_0865	MAB_0865	-1.0376	1	Probable molybdopterin biosynthesis protein Mog
2.05495	B1MHV1	MAB_0676c	MAB_0676c	-1.0391	1	Hypothetical HIT-like (Histidine triad) protein
2.05508	B1MNX6	MAB_1945c	MAB_1945c	-1.0392	1	Dihydrolipoamide acetyltransferase component of pyruvate dehydrogenase complex (EC 2.3.1.-)
2.05932	B1MM45	MAB_4762	MAB_4762	-1.04217	1	ABC-2 type transporter transmembrane domain-containing protein
2.05959	B1MKN3	MAB_1237	MAB_1237	-1.04236	1	Possible acyl-[acyl-carrier protein] desaturase DesA2
2.07242	B1MHN8	MAB_4045c	MAB_4045c	-1.05131	1	Probable ATP-binding protein ABC transporter
2.07351	B1MH42	MAB_0628	MAB_0628	-1.05208	1	AAA domain-containing protein
2.07711	B1MMZ5	MAB_1622	rsfS	-1.05458	1	Ribosomal silencing factor RsfS
2.08629	B1MN95	MAB_4953c	oxaA	-1.06094	1	Membrane protein insertase YidC (Foldase YidC) (Membrane integrase YidC) (Membrane protein YidC)
2.08715	B1MKJ8	MAB_1202c	MAB_1202c	-1.06153	1	DUF4307 domain-containing protein
2.09511	B1MB17	MAB_2357	MAB_2357	-1.06703	1	HAD-superfamily hydrolase
2.09893	B1MKX1	MAB_4547	MAB_4547	-1.06965	1	Probable aldehyde dehydrogenase
2.10321	B1MJ12	MAB_0874c	MAB_0874c	-1.07259	1	DUF2771 domain-containing protein
2.10646	B1MBV7	MAB_2648c	MAB_2648c	-1.07482	1	Transcriptional regulator, MarR family
2.10758	B1MNX7	MAB_1946	MAB_1946	-1.07559	1	PE-PGRS family protein
2.10895	B1MB65	MAB_2405	MAB_2405	-1.07653	1	BFN domain-containing protein
2.11087	B1MH39	MAB_0625	MAB_0625	-1.07784	1	Acetaldehyde dehydrogenase 1 (EC 1.2.1.10) (Acetaldehyde dehydrogenase [acetylating] 1)
2.11119	B1MDE4	MAB_3188c	pyrH	-1.07806	1	Uridylate kinase (UK) (EC 2.7.4.22) (Uridine monophosphate kinase) (UMP kinase) (UMPK)
2.1128	B1MJQ1	MAB_4336	MAB_4336	-1.07916	1	Probable acyl-CoA dehydrogenase FadE
2.11494	B1MPB1	MAB_2081	MAB_2081	-1.08061	1	Probable acyl CoA dehydrogenase
2.11771	B1MBE8	MAB_2488c	MAB_2488c	-1.0825	1	Hemophore-related protein
2.1186	B1MNR3	MAB_1881c	MAB_1881c	-1.08311	1	Transcriptional regulator, TetR family
2.12589	B1MC12	MAB_2704	MAB_2704	-1.08807	1	Methyltransferase type 11 domain-containing protein
2.12789	B1MEQ5	MAB_3435	MAB_3435	-1.08942	1	Acyl-CoA ligase
2.12893	B1MN01	MAB_1628c	MAB_1628c	-1.09013	1	FAD-binding domain-containing protein
2.12929	B1MKZ5	MAB_4571	MAB_4571	-1.09037	1	Possible GntR transcriptional regulatory protein
2.13493	B1MBV9	MAB_2650	MAB_2650	-1.09419	1	Membrane protein, MmpL family
2.13886	B1MES9	MAB_3459	MAB_3459	-1.09684	1	Cytidine/deoxycytidylate deaminase
2.14329	B1MMR0	MAB_1537c	MAB_1537c	-1.09983	1	Short chain dehydrogenase/reductase
2.14583	B1MHZ9	MAB_0725c	MAB_0725c	-1.10153	1	HTH tetR-type domain-containing protein
2.14641	B1MJF8	MAB_1024	MAB_1024	-1.10192	1	TetR-family transcriptional regulator
2.14831	B1MJZ0	MAB_4427c	MAB_4427c	-1.1032	1	Transcriptional regulator
2.14925	B1MKY8	MAB_4564c	MAB_4564c	-1.10383	1	Mce family protein
2.15142	B1MGA2	MAB_3773c	rpsM	-1.10529	1	Small ribosomal subunit protein uS13 (30S ribosomal protein S13)
2.154	B1MGA0	MAB_3771c	rpsD	-1.10702	1	Small ribosomal subunit protein uS4 (30S ribosomal protein S4)
2.15626	B1MID5	MAB_4083c	MAB_4083c	-1.10853	1	Heparin-binding hemagglutinin (Adhesin)
2.15664	B1MIT1	MAB_4229c	MAB_4229c	-1.10878	1	DUF385 domain-containing protein
2.15762	B1MGA1	MAB_3772c	rpsK	-1.10944	1	Small ribosomal subunit protein uS11 (30S ribosomal protein S11)
2.15994	B1MIV4	MAB_4252c	MAB_4252c	-1.11099	1	DUF3151 domain-containing protein
2.16894	B1MM38	MAB_4755c	MAB_4755c	-1.11699	1	Metallo-beta-lactamase domain-containing protein
2.18243	B1MCL9	MAB_2912c	MAB_2912c	-1.12593	1	Probable aldolase
2.1849	B1MLN8	MAB_1379c	MAB_1379c	-1.12757	1	Transcriptional regulator, TetR family
2.18745	B1MCN7	MAB_2930c	MAB_2930c	-1.12925	1	5-hydroxyisourate hydrolase (HIU hydrolase) (HIUHase) (EC 3.5.2.17)
2.19166	B1MI44	MAB_0770	MAB_0770	-1.13202	1	YbaK/aminoacyl-tRNA synthetase-associated domain-containing protein
2.19735	B1MFV6	MAB_0407c	MAB_0407c	-1.13577	1	Calcineurin-like phosphoesterase domain-containing protein
2.20697	B1MDS0	MAB_3313c	MAB_3313c	-1.14207	1	Transcriptional regulator, TetR family
2.20816	B1MGF5	MAB_3825	MAB_3825	-1.14284	1	Cytochrome P450
2.22132	B1MNT8	MAB_1906	MAB_1906	-1.15142	1	Pyridoxamine 5'-phosphate oxidase-related
2.22226	B1MJC0	MAB_0984c	MAB_0984c	-1.15203	1	Transcriptional regulator, TetR family
2.22307	B1MFQ7	MAB_0358	MAB_0358	-1.15255	1	Hypothetical conserved membrane protein PknM or conserved lipoprotein LppH
2.22926	B1MJX3	MAB_4410c	MAB_4410c	-1.15656	1	PEP phosphonomutase and related enzymes
2.23143	B1MIV0	MAB_4248c	MAB_4248c	-1.15797	1	Acyl-coenzyme A thioesterase THEM4 (EC 3.1.2.2) (Thioesterase superfamily member 4)
2.23222	B1MIQ0	MAB_4198	MAB_4198	-1.15848	1	KANL3/Tex30 alpha/beta hydrolase-like domain-containing protein
2.23814	B1MLE1	MAB_4718	MAB_4718	-1.1623	1	Trk system potassium uptake protein TrkA
2.2444	B1MJX4	MAB_4411c	MAB_4411c	-1.16633	1	Transcriptional regulator, GntR family
2.25288	B1MAU3	MAB_2283	MAB_2283	-1.17177	1	Oxidoreductase
2.25468	B1MPD7	MAB_2107	MAB_2107	-1.17292	1	Uncharacterized protein
2.25642	B1MJV3	MAB_4389	MAB_4389	-1.17404	1	Regulatory protein, TetR family
2.25915	B1MGW8	MAB_0553c	MAB_0553c	-1.17578	1	ABM domain-containing protein
2.26658	B1MDI6	MAB_3229c	rpsP	-1.18052	1	Small ribosomal subunit protein bS16 (30S ribosomal protein S16)
2.26777	B1MCF8	MAB_2850c	MAB_2850c	-1.18128	1	Putative pre-16S rRNA nuclease (EC 3.1.-.-)
2.27162	B1MIN7	MAB_4185c	MAB_4185c	-1.18372	1	Tuberculin related peptide
2.27644	B1MEX1	MAB_3501	MAB_3501	-1.18678	1	Hydrolase
2.27822	B1MPH2	MAB_2142	nuoI	-1.18791	1	NADH-quinone oxidoreductase subunit I (EC 7.1.1.-) (NADH dehydrogenase I subunit I) (NDH-1 subunit I)
2.27937	B1MDJ6	MAB_3239c	MAB_3239c	-1.18863	1	Probable nitrogen regulatory protein P-II
2.28255	B1MHX1	MAB_0696c	MAB_0696c	-1.19064	1	Metallo-beta-lactamase domain-containing protein
2.28561	B1MJB0	MAB_0974	MAB_0974	-1.19258	1	PE-PGRS family protein
2.29174	B1MCV4	MAB_2997c	MAB_2997c	-1.19644	1	RecG wedge domain-containing protein
2.29599	B1MKV7	MAB_4533	MAB_4533	-1.19912	1	CoA-binding domain-containing protein
2.30178	B1MFT3	MAB_0384	MAB_0384	-1.20275	1	ParB/Sulfiredoxin domain-containing protein
2.30323	B1MPD3	MAB_2103	MAB_2103	-1.20366	1	YbhB/YbcL family Raf kinase inhibitor-like protein
2.3084	B1ME29	MAB_3422c	MAB_3422c	-1.20689	1	Transcriptional regulator, TetR family
2.31429	B1MGV5	MAB_0540	MAB_0540	-1.21057	1	Chalcone/stilbene synthase
2.31759	B1MCG4	MAB_2856c	MAB_2856c	-1.21263	1	Zinc-ribbon domain-containing protein
2.32015	B1MN25	MAB_1652	MAB_1652	-1.21422	1	Probable sulfate ABC transporter, sulfate-binding protein SubI
2.32127	B1MAF9	MAB_2149	MAB_2149	-1.21491	1	ABC transporter permease
2.32262	B1MIX5	MAB_4273c	dnaK	-1.21575	1	Chaperone protein DnaK (HSP70) (Heat shock 70 kDa protein) (Heat shock protein 70)
2.32416	B1MMM0	MAB_4937	MAB_4937	-1.21671	1	Integral membrane protein MviN
2.32837	B1MEZ6	MAB_3526c	MAB_3526c	-1.21932	1	Peptidase metallopeptidase domain-containing protein
2.33107	B1MF63	MAB_3594c	tmk	-1.22099	1	Thymidylate kinase (EC 2.7.4.9) (dTMP kinase)
2.33264	B1MF02	MAB_3532	MAB_3532	-1.22197	1	Uncharacterized protein
2.33466	B1MCU3	MAB_2986c	hemE	-1.22322	1	Uroporphyrinogen decarboxylase (UPD) (URO-D) (EC 4.1.1.37)
2.34259	B1MG90	MAB_3761c	MAB_3761c	-1.2281	1	Zinc finger CGNR domain-containing protein
2.34492	B1MMY7	MAB_1614	MAB_1614	-1.22954	1	Secreted protein
2.34698	B1MIG0	MAB_4108c	MAB_4108c	-1.23081	1	Methyltransferase MtfB
2.35539	B1MCY6	MAB_3029	MAB_3029	-1.23597	1	Iron-dependent repressor IdeR
2.35995	B1MHD7	MAB_3944	MAB_3944	-1.23875	1	Lipoprotein
2.36348	B1MDP6	MAB_3289	fbiD	-1.24091	1	Phosphoenolpyruvate guanylyltransferase (PEP guanylyltransferase) (EC 2.7.7.105)
2.36379	B1ME47	MAB_0008	MAB_0008	-1.2411	1	Uncharacterized protein
2.36982	B1MDZ7	MAB_3390	MAB_3390	-1.24478	1	Probable FeIII-dicitrate-binding periplasmic lipoprotein
2.37057	B1MEB8	MAB_0082c	MAB_0082c	-1.24524	1	Transcription regulator PadR N-terminal domain-containing protein
2.3743	B1MCY9	MAB_3032	MAB_3032	-1.2475	1	NAD(P)(+) transhydrogenase (Si-specific) (EC 1.6.1.1) (NAD(P)(+) transhydrogenase [B-specific])
2.37692	B1MB29	MAB_2369	MAB_2369	-1.24909	1	Hypothetical segregation and condensation protein B
2.38424	B1MDX9	MAB_3372	MAB_3372	-1.25353	1	Transcriptional regulator, TetR family
2.38761	B1MD86	MAB_3130c	rbfA	-1.25557	1	Ribosome-binding factor A
2.38905	B1MCG7	MAB_2859c	MAB_2859c	-1.25643	1	Transglutaminase family protein
2.39045	B1MM30	MAB_4747	MAB_4747	-1.25728	1	Transposase
2.39631	B1MD55	MAB_3099c	MAB_3099c	-1.26082	1	Transcriptional regulator, AsnC family
2.40144	B1MLC3	MAB_4700c	MAB_4700c	-1.2639	1	Methyltransferase domain-containing protein
2.40225	B1MKI6	MAB_1190	MAB_1190	-1.26439	1	Transmembrane protein
2.40303	B1MJV1	MAB_4387	MAB_4387	-1.26486	1	DUF4334 domain-containing protein
2.41518	B1MLB9	MAB_4696c	MAB_4696c	-1.27213	1	Possible methyltransferase
2.41596	B1MHK7	MAB_4014	MAB_4014	-1.2726	1	Bacteriophage protein
2.41876	B1MLX2	MAB_1463	MAB_1463	-1.27426	1	Probable acetyl-CoA acetyltransferase (EC 2.3.1.9)
2.41952	B1MGS9	MAB_0514	MAB_0514	-1.27472	1	Probable oxidoreductase EphD
2.42411	B1MBV3	MAB_2644c	trpB	-1.27746	1	Tryptophan synthase beta chain (EC 4.2.1.20)
2.42479	B1MJA5	MAB_0969	MAB_0969	-1.27786	1	Transcriptional regulator, TetR
2.43219	B1MJW9	MAB_4406	MAB_4406	-1.28226	1	Isochorismatase/Phenazine biosynthesis protein PhzD
2.43269	B1MNQ5	MAB_1873c	MAB_1873c	-1.28255	1	TetR family transcriptional regulator
2.43374	B1MIX2	MAB_4270c	MAB_4270c	-1.28318	1	Probable heat shock protein transcriptional regulator HspR
2.43788	B1MGV1	MAB_0536	MAB_0536	-1.28563	1	7,8-dihydroneopterin aldolase (EC 4.1.2.25)
2.43898	B1MNX3	MAB_1942c	lipA	-1.28628	1	Lipoyl synthase (EC 2.8.1.8) (Lip-syn) (LS) (Lipoate synthase) (Lipoic acid synthase) (Sulfur insertion protein LipA)
2.43937	B1MJC5	MAB_0989	MAB_0989	-1.28651	1	HTH-type transcriptional regulator TetR
2.45324	B1MFK6	MAB_0307c	MAB_0307c	-1.29469	1	Lipoprotein
2.46118	B1MMI6	MAB_4903	MAB_4903	-1.29935	1	Lipoprotein
2.4655	B1MEA4	MAB_0068	MAB_0068	-1.30188	1	Transcriptional regulator, GntR family
2.48021	B1MGQ3	MAB_0488	MAB_0488	-1.31046	1	Uncharacterized protein
2.48278	B1MFI2	MAB_0282	MAB_0282	-1.31196	1	Lipoprotein
2.4906	B1MP70	MAB_2039	MAB_2039	-1.31649	1	Probable lipase LipH (Carboxylesterase)
2.49137	B1MFE5	MAB_0245c	MAB_0245c	-1.31694	1	Secreted protein
2.49342	B1MF79	MAB_3610c	MAB_3610c	-1.31813	1	Uncharacterized protein
2.51381	B1MI98	MAB_0826c	MAB_0826c	-1.32988	1	Possible esterase LipW
2.5183	B1MDT3	MAB_3326c	MAB_3326c	-1.33245	1	Probable aminotransferase, class III
2.52148	B1MPE4	MAB_2114c	MAB_2114c	-1.33427	1	Luciferase-like
2.52353	B1MDT6	MAB_3329c	MAB_3329c	-1.33545	1	Transcriptional regulator, MarR family
2.53179	B1MGA4	MAB_3774c	infA	-1.34016	1	Translation initiation factor IF-1
2.53781	B1MG79	MAB_3750c	glmM	-1.34359	1	Phosphoglucosamine mutase (EC 5.4.2.10)
2.53946	B1MD47	MAB_3091c	thyA	-1.34452	1	Thymidylate synthase (TS) (TSase) (EC 2.1.1.45)
2.54133	B1ML99	MAB_4676	MAB_4676	-1.34558	1	Carboxyl transferase/pyruvate carboxylase
2.54389	B1MCI1	MAB_2873c	MAB_2873c	-1.34704	1	Metallo-beta-lactamase domain-containing protein
2.5504	B1MM18	MAB_4735	MAB_4735	-1.35072	1	Starvation-induced DNA protecting protein/Ferritin and Dps
2.55049	B1MKP4	MAB_1248	MAB_1248	-1.35077	1	Probable RNA polymerase sigma factor
2.55306	B1MFL9	MAB_0320	recR	-1.35223	1	Recombination protein RecR
2.55411	B1MMX9	MAB_1606	ndk	-1.35282	1	Nucleoside diphosphate kinase (NDK) (NDP kinase) (EC 2.7.4.6) (Nucleoside-2-P kinase)
2.55659	B1MDI8	MAB_3231	MAB_3231	-1.35422	1	Thioesterase domain-containing protein
2.57472	B1MKX9	MAB_4555c	MAB_4555c	-1.36442	1	Possible glyoxalase/bleomycin resistance protein/ dioxygenase
2.58451	B1MJQ2	MAB_4337	MAB_4337	-1.36989	1	Hydrolase, alpha/beta fold
2.58544	B1MHH4	MAB_3981c	MAB_3981c	-1.37041	1	Probable zinc metalloprotease
2.58599	B1MFR0	MAB_0361	MAB_0361	-1.37072	1	PknH-like extracellular domain-containing protein
2.58671	B1MK20	MAB_4458c	MAB_4458c	-1.37112	1	beta-N-acetylhexosaminidase (EC 3.2.1.52)
2.59357	B1MFB0	MAB_3642	MAB_3642	-1.37494	1	Hypothetical SufE-like protein
2.59416	B1MBT6	MAB_2627c	MAB_2627c	-1.37527	1	Possible two-component response regulatory protein
2.60185	B1MPE5	MAB_2115	MAB_2115	-1.37954	1	Probable inositol monophosphatase CysQ
2.60382	B1MH31	MAB_0617	MAB_0617	-1.38063	1	Dehydratase
2.6127	B1MCZ8	MAB_3041	MAB_3041	-1.38554	1	Biotin sulfoxide reductase BisC
2.61629	B1ML55	MAB_4631c	MAB_4631c	-1.38752	1	Transcriptional regulator, IclR family
2.6211	B1MNY5	MAB_1954c	MAB_1954c	-1.39017	1	Adenosylcobinamide kinase (EC 2.7.1.156) (EC 2.7.7.62) (Adenosylcobinamide-phosphate guanylyltransferase)
2.62873	B1MAL0	MAB_2200c	MAB_2200c	-1.39437	1	Probable cobalamin biosynthesis protein CobG
2.63255	B1MLC4	MAB_4701	MAB_4701	-1.39646	1	Fatty acyl-AMP ligase FadD28 and polyketide synthase
2.64003	B1MMH8	MAB_4895c	MAB_4895c	-1.40056	1	Replicative DNA helicase (EC 5.6.2.3)
2.64364	B1MD63	MAB_3107c	MAB_3107c	-1.40252	1	Possible lipoprotein LppU
2.65997	B1MNY4	MAB_1953c	cobT	-1.41141	1	Nicotinate-nucleotide--dimethylbenzimidazole phosphoribosyltransferase (NN:DBI PRT) (EC 2.4.2.21) (N(1)-alpha-phosphoribosyltransferase)
2.66099	B1MFA3	MAB_3635c	MAB_3635c	-1.41196	1	Gluconokinase (EC 2.7.1.12)
2.66705	B1MP51	MAB_2020c	MAB_2020c	-1.41525	1	Metallo-beta-lactamase type 2 (EC 3.5.2.6) (B2 metallo-beta-lactamase) (Metallo-beta-lactamase type II)
2.67104	B1MK77	MAB_1079	MAB_1079	-1.4174	1	Molybdopterin biosynthesis protein
2.68282	B1MKG0	MAB_1164	MAB_1164	-1.42375	1	Conserved lipoprotein LpqU
2.68471	B1MG81	MAB_3752c	rplM	-1.42477	1	Large ribosomal subunit protein uL13 (50S ribosomal protein L13)
2.68927	B1MKT6	MAB_1290c	tpx	-1.42721	1	Thiol peroxidase (Tpx) (EC 1.11.1.24) (Peroxiredoxin tpx) (Prx) (Thioredoxin peroxidase) (Thioredoxin-dependent peroxiredoxin)
2.69089	B1MDX2	MAB_3365	MAB_3365	-1.42808	1	1,4-alpha-glucan-branching protein
2.69128	B1MCF4	MAB_2846	MAB_2846	-1.42829	1	Probable transcriptional regulator, TetR family
2.69791	B1MMK5	MAB_4922	MAB_4922	-1.43184	1	Short-chain dehydrogenase/reductase
2.69813	B1ME62	MAB_0024c	cwsA	-1.43196	1	Cell wall synthesis protein CwsA (Cell wall synthesis and cell shape protein A)
2.69889	B1MKG8	MAB_1172c	MAB_1172c	-1.43236	1	Regulator component
2.70811	B1MJI3	MAB_1049	MAB_1049	-1.43729	1	Transcription regulator protein
2.7085	B1MHV5	MAB_0680c	MAB_0680c	-1.43749	1	Amidohydrolase 3 domain-containing protein
2.72854	B1ME42	MAB_0003	gnD	-1.44813	1	6-phosphogluconate dehydrogenase Gnd
2.7308	B1MF82	MAB_3613c	MAB_3613c	-1.44932	1	dTDP-4-dehydrorhamnose reductase (EC 1.1.1.133)
2.74652	B1MN52	MAB_1679c	MAB_1679c	-1.4576	1	Probable ArsR-family transcriptional regulator
2.74838	B1MEF5	MAB_0119c	MAB_0119c	-1.45858	1	Transmembrane protein
2.75279	B1MCD0	MAB_2822c	rpoZ	-1.46089	1	DNA-directed RNA polymerase subunit omega (RNAP omega subunit) (EC 2.7.7.6) (RNA polymerase omega subunit) (Transcriptase subunit omega)
2.76003	B1MG12	MAB_3683c	trpS	-1.46468	1	Tryptophan--tRNA ligase (EC 6.1.1.2) (Tryptophanyl-tRNA synthetase) (TrpRS)
2.76034	B1MIA3	MAB_0831	MAB_0831	-1.46485	1	Cyclase
2.76502	B1MLK3	MAB_1342	MAB_1342	-1.46729	1	Probable fatty-acid-CoA ligase FadD
2.78111	B1MF65	MAB_3596c	MAB_3596c	-1.47566	1	Transcriptional regulator, TetR family
2.78114	B1MEX4	MAB_3504	MAB_3504	-1.47567	1	ABC transporter, ATP-binding protein
2.78245	B1MNW8	MAB_1936	MAB_1936	-1.47636	1	L-ornithine N(alpha)-acyltransferase (EC 2.3.2.30)
2.79013	B1MPG3	MAB_2133	MAB_2133	-1.48033	1	Probable response regulator
2.79128	B1MDR0	MAB_3303c	leuB	-1.48093	1	3-isopropylmalate dehydrogenase (EC 1.1.1.85) (3-IPM-DH) (Beta-IPM dehydrogenase) (IMDH)
2.79815	B1MP74	MAB_2043	MAB_2043	-1.48448	1	Transcriptional regulator, TetR
2.79879	B1MIS5	MAB_4223	MAB_4223	-1.4848	1	Probable glutamine-binding protein GlnH
2.80651	B1MAR2	MAB_2252	MAB_2252	-1.48878	1	Glyoxalase-like domain
2.80654	B1MB33	MAB_2373	MAB_2373	-1.48879	1	Mannose-specific lectin
2.80928	B1MGL9	MAB_0454c	MAB_0454c	-1.4902	1	Metal-binding protein
2.81001	B1MNP4	MAB_1862	MAB_1862	-1.49058	1	Crotonobetainyl-CoA:carnitine CoA-transferase
2.8139	B1MCZ7	MAB_3040c	MAB_3040c	-1.49257	1	Probable acyl-CoA dehydrogenase
2.82158	B1MCK0	MAB_2892c	pdxS	-1.4965	1	Pyridoxal 5'-phosphate synthase subunit PdxS (PLP synthase subunit PdxS) (EC 4.3.3.6) (Pdx1)
2.82765	B1MIK3	MAB_4151c	MAB_4151c	-1.4996	1	Hypothetical MCE-family protein
2.83055	B1MCK5	MAB_2897c	MAB_2897c	-1.50108	1	HIT domain-containing protein
2.83854	B1MIB7	MAB_0845	MAB_0845	-1.50515	1	Probable fatty-acid-CoA racemase Far
2.83859	B1MJV4	MAB_4390	MAB_4390	-1.50517	1	ABC transporter, periplasmic substrate-binding
2.84443	B1MCH4	MAB_2866c	MAB_2866c	-1.50814	1	Carboxylic ester hydrolase (EC 3.1.1.-)
2.85276	B1MD50	MAB_3094c	MAB_3094c	-1.51236	1	Multimeric flavodoxin WrbA
2.85841	B1MP31	MAB_2000	MAB_2000	-1.51521	1	Probable penicillin-binding membrane protein PbpB
2.86918	B1MHH3	MAB_3980	MAB_3980	-1.52064	1	Peptidase
2.87059	B1MPG1	MAB_2131	hisE	-1.52135	1	Phosphoribosyl-ATP pyrophosphatase (PRA-PH) (EC 3.6.1.31)
2.87682	B1MEX0	MAB_3500	MAB_3500	-1.52447	1	Thiol-disulfide oxidoreductase DCC
2.87932	B1MIL1	MAB_4159	MAB_4159	-1.52573	1	Probable acyl-CoA dehydrogenase
2.88429	B1MLN5	MAB_1376	MAB_1376	-1.52822	1	Suppressor of fused-like domain-containing protein
2.88998	B1MH70	MAB_3877c	rplJ	-1.53106	1	Large ribosomal subunit protein uL10 (50S ribosomal protein L10)
2.89465	B1MD15	MAB_3058	MAB_3058	-1.53339	1	Lipoprotein
2.89665	B1MBD1	MAB_2471c	MAB_2471c	-1.53439	1	Ferric uptake regulation protein FurA
2.8985	B1MF74	MAB_3605	MAB_3605	-1.53531	1	Exonuclease
2.90159	B1MC32	MAB_2724c	MAB_2724c	-1.53684	1	VWFA domain-containing protein
2.9054	B1MDC9	MAB_3173c	MAB_3173c	-1.53874	1	Histidine kinase
2.90985	B1MC54	MAB_2746c	MAB_2746c	-1.54094	1	Cysteine desulfurase (EC 2.8.1.7)
2.91179	B1MG75	MAB_3746c	MAB_3746c	-1.54191	1	Uncharacterized protein
2.91339	B1MCX5	MAB_3018	MAB_3018	-1.5427	1	Transcriptional regulator, GntR family
2.91447	B1MH30	MAB_0616	MAB_0616	-1.54324	1	Nucleic acid-binding protein
2.9186	B1MDS9	MAB_3322c	MAB_3322c	-1.54527	1	Acetolactate synthase small subunit (AHAS) (ALS) (EC 2.2.1.6) (Acetohydroxy-acid synthase small subunit)
2.92169	B1MMZ1	MAB_1618	proA	-1.5468	1	Gamma-glutamyl phosphate reductase (GPR) (EC 1.2.1.41) (Glutamate-5-semialdehyde dehydrogenase) (Glutamyl-gamma-semialdehyde dehydrogenase) (GSA dehydrogenase)
2.92686	B1MAW2	MAB_2302	MAB_2302	-1.54935	1	Probable conserved membrane protein, MmpS
2.92724	B1MC34	MAB_2726c	MAB_2726c	-1.54954	1	MoxR family ATPase
2.9431	B1MKL7	MAB_1221	MAB_1221	-1.55734	1	Possible 4-carboxymuconolactone decarboxylase
2.9468	B1MKW6	MAB_4542c	MAB_4542c	-1.55915	1	Regulated in copper repressor
2.95283	B1MII5	MAB_4133c	MAB_4133c	-1.5621	1	Integral membrane protein
2.95311	B1MIV2	MAB_4250	MAB_4250	-1.56224	1	Peptidase M50
2.96326	B1MEY7	MAB_3517	MAB_3517	-1.56718	1	Hydrolase, alpha/beta fold LipV
2.96557	B1MAN0	MAB_2220c	MAB_2220c	-1.56831	1	SalK
2.9786	B1MMN6	MAB_1512	MAB_1512	-1.57463	1	Probable fatty acid synthase Fas
2.9786	B1MLE8	MAB_4725	MAB_4725	-1.57464	1	Probable peptidase
2.98146	B1MLL1	MAB_1350	MAB_1350	-1.57602	1	DUF3117 domain-containing protein
3.0041	B1MB54	MAB_2394	MAB_2394	-1.58694	1	Toxin
3.00501	B1MB90	MAB_2430c	MAB_2430c	-1.58737	1	Mycothiol-dependent maleylpyruvate isomerase metal-binding domain-containing protein
3.0091	B1MFP0	MAB_0341	MAB_0341	-1.58933	1	Transcriptional regulator, TetR family
3.0097	B1MM61	MAB_4778c	MAB_4778c	-1.58962	1	Uncharacterized protein
3.01886	B1MGW1	MAB_0546	MAB_0546	-1.594	1	Probable ATP-dependent Clp protease ATP-binding subunit
3.01958	B1MAV1	MAB_2291	MAB_2291	-1.59435	1	Polyketide cyclase / dehydrase and lipid transport
3.0221	B1MPF3	MAB_2123	MAB_2123	-1.59555	1	Peptide synthetase MbtF
3.02382	B1MDV3	MAB_3346	MAB_3346	-1.59637	1	Phosphoribosylglycinamide formyltransferase
3.03947	B1MNQ9	MAB_1877c	MAB_1877c	-1.60382	1	3-oxoacyl-[acyl-carrier-protein] synthase 1 KasA
3.04147	B1MB83	MAB_2423	ureA	-1.60477	1	Urease subunit gamma (EC 3.5.1.5) (Urea amidohydrolase subunit gamma)
3.05288	B1MKH3	MAB_1177	MAB_1177	-1.61017	1	Uncharacterized protein
3.07512	B1MD37	MAB_3080	MAB_3080	-1.62064	1	Antibiotic biosynthesis monooxygenase
3.07873	B1MP96	MAB_2066c	MAB_2066c	-1.62234	1	Probable acetyl/propionyl carboxylase alpha subunit AccA2
3.10423	B1MGW7	MAB_0552c	MAB_0552c	-1.63424	1	beta-lactamase (EC 3.5.2.6)
3.11095	B1MAS4	MAB_2264c	MAB_2264c	-1.63736	1	Ectoine hydroxylase (EC 1.14.11.55)
3.11118	B1MNR8	MAB_1886	MAB_1886	-1.63746	1	DUF3052 domain-containing protein
3.11778	B1MP50	MAB_2019	MAB_2019	-1.64052	1	VanY-type carboxypeptidase
3.1199	B1MGC8	MAB_3798c	rpsH	-1.6415	1	Small ribosomal subunit protein uS8
3.13736	B1MLY7	MAB_1478	MAB_1478	-1.64955	1	MPN domain-containing protein
3.14435	B1MNV1	MAB_1919	MAB_1919	-1.65276	1	AB hydrolase-1 domain-containing protein
3.14688	B1MLK9	MAB_1348	MAB_1348	-1.65392	1	DivIVA domain-containing protein
3.14704	B1MKH4	MAB_1178c	MAB_1178c	-1.654	1	Protein PS1
3.15174	B1MJZ9	MAB_4436c	MAB_4436c	-1.65615	1	DinB family protein
3.15219	B1ML89	MAB_4665c	MAB_4665c	-1.65635	1	3-oxoacyl-[acyl-carrier-protein] reductase MabA (3-ketoacyl-acyl carrier protein reductase) (Beta-Ketoacyl-acyl carrier protein reductase)
3.15664	B1MK83	MAB_1085c	MAB_1085c	-1.65839	1	5-formyltetrahydrofolate cyclo-ligase (EC 6.3.3.2)
3.15867	B1MCA0	MAB_2792c	MAB_2792c	-1.65932	1	Probable aldehyde dehydrogenase
3.15878	B1MKL1	MAB_1215c	MAB_1215c	-1.65937	1	Probable oxidoreductase
3.16608	B1MIX4	MAB_4272c	grpE	-1.6627	1	Protein GrpE (HSP-70 cofactor)
3.16612	B1MNM5	MAB_1843	MAB_1843	-1.66272	1	D-alanyl-D-alanine dipeptidase (D-Ala-D-Ala dipeptidase) (EC 3.4.13.22)
3.17119	B1MB63	MAB_2403	MAB_2403	-1.66502	1	FHA domain-containing protein
3.18209	B1MCS5	MAB_2968	MAB_2968	-1.66998	1	Transcriptional regulator, TetR family
3.18271	B1MHX2	MAB_0697	purS	-1.67025	1	Phosphoribosylformylglycinamidine synthase subunit PurS (FGAM synthase) (EC 6.3.5.3) (Formylglycinamide ribonucleotide amidotransferase subunit III) (FGAR amidotransferase III) (FGAR-AT III) (Phosphoribosylformylglycinamidine synthase subunit III)
3.18595	B1MGH9	MAB_3850c	rpsG	-1.67172	1	Small ribosomal subunit protein uS7 (30S ribosomal protein S7)
3.1925	B1MEY2	MAB_3512	MAB_3512	-1.67469	1	Glutaredoxin-like protein
3.19478	B1MEV3	MAB_3483	MAB_3483	-1.67572	1	Oxygenase
3.19834	B1MB75	MAB_2415c	MAB_2415c	-1.67733	1	Transcriptional regulator BlaI
3.20288	B1MEA2	MAB_0066c	MAB_0066c	-1.67937	1	Transcriptional regulator, AraC family
3.20351	B1ME77	MAB_0039c	MAB_0039c	-1.67965	1	FHA domain-containing protein
3.21941	B1MCD2	MAB_2824c	MAB_2824c	-1.68679	1	Integration host factor (MihF)
3.22013	B1MIC9	MAB_0857	MAB_0857	-1.68712	1	Monooxygenase
3.22772	B1MAN7	MAB_2227c	MAB_2227c	-1.69051	1	ESX-3 secretion-associated protein EspG3
3.23538	B1MJ67	MAB_0931c	MAB_0931c	-1.69394	1	Glyoxalase/bleomycin resistance protein
3.23773	B1MK64	MAB_4502c	pckG	-1.69498	1	Phosphoenolpyruvate carboxykinase [GTP] (PEP carboxykinase) (PEPCK) (EC 4.1.1.32) (GTP-dependent phosphoenolpyruvate carboxykinase) (GTP-PEPCK)
3.24873	B1MFL6	MAB_0317	MAB_0317	-1.69988	1	Polyketide cyclase / dehydrase and lipid transport
3.25523	B1MEQ0	MAB_0214c	MAB_0214c	-1.70276	1	OsmC-like protein
3.25998	B1MDC0	MAB_3164c	map	-1.70487	1	Methionine aminopeptidase (MAP) (MetAP) (EC 3.4.11.18) (Peptidase M)
3.26621	B1MKP6	MAB_1250c	fumC	-1.70762	1	Fumarate hydratase class II (Fumarase C) (EC 4.2.1.2) (Aerobic fumarase) (Iron-independent fumarase)
3.2748	B1MMT9	MAB_1566c	MAB_1566c	-1.7114	1	Hemoglobin-like protein HbO
3.28884	B1MCC8	MAB_2820c	metK	-1.71758	1	S-adenosylmethionine synthase (AdoMet synthase) (EC 2.5.1.6) (MAT) (Methionine adenosyltransferase)
3.29776	B1MAZ0	MAB_2330	MAB_2330	-1.72149	1	Hypothetical purine cyclase-related protein
3.31375	B1MBY3	MAB_2674c	nadA	-1.72847	1	Quinolinate synthase (EC 2.5.1.72)
3.31533	B1MLD7	MAB_4714c	car	-1.72915	1	Carboxylic acid reductase (CAR) (EC 1.2.1.-) (ATP/NADPH-dependent carboxylic acid reductase)
3.32291	B1MF55	MAB_3586c	MAB_3586c	-1.73245	1	Transcriptional regulator, TetR family
3.33094	B1MDZ2	MAB_3385	MAB_3385	-1.73593	1	HTH cro/C1-type domain-containing protein
3.33613	B1MN12	MAB_1639c	MAB_1639c	-1.73818	1	PemK-like protein
3.33646	B1MG18	MAB_3689	MAB_3689	-1.73832	1	Methyltransferase
3.33686	B1MJC2	MAB_0986	MAB_0986	-1.73849	1	Transcriptional regulator, ArsR family
3.3389	B1MCL2	MAB_2904	MAB_2904	-1.73937	1	Probable pyridoxamine 5'-phosphate oxidase
3.34001	B1MK57	MAB_4495	MAB_4495	-1.73985	1	Uncharacterized protein
3.34982	B1MDD4	MAB_3178	MAB_3178	-1.74408	1	Methyltransferase domain-containing protein
3.35061	B1MCJ6	MAB_2888c	MAB_2888c	-1.74442	1	Probable transcriptional regulatory protein MAB_2888c
3.36072	B1MD45	MAB_3089c	MAB_3089c	-1.74877	1	Thioredoxin-like fold domain-containing protein
3.37121	B1MP95	MAB_2065c	MAB_2065c	-1.75327	1	Probable acyl-CoA dehydrogenase FadE
3.39411	B1MKR1	MAB_1265c	MAB_1265c	-1.76303	1	Uroporphyrin-III C-methyltransferase
3.3947	B1MM55	MAB_4772	MAB_4772	-1.76329	1	Regulatory protein, TetR
3.41356	B1MC58	MAB_2750c	MAB_2750c	-1.77128	1	Probable transcriptional regulatory protein
3.42901	B1MGE9	MAB_3819c	rplD	-1.77779	1	Large ribosomal subunit protein uL4
3.43115	B1MN84	MAB_1711c	MAB_1711c	-1.77869	1	DUF5642 domain-containing protein
3.43554	B1MLK7	MAB_1346	MAB_1346	-1.78054	1	Glucosyl-3-phosphoglycerate synthase (EC 2.4.1.266)
3.49256	B1MB15	MAB_2355c	MAB_2355c	-1.80429	1	ABC transporter ATP-binding protein
3.50604	B1MHU8	MAB_0672c	MAB_0672c	-1.80984	1	ABC transporter
3.50821	B1MAL1	MAB_2201	MAB_2201	-1.81073	1	Probable cobalamin biosynthesis protein CobN
3.51032	B1MN41	MAB_1668	MAB_1668	-1.8116	1	PhoH-like protein
3.51765	B1ME76	MAB_0038c	MAB_0038c	-1.81461	1	Possible forkhead-associated protein
3.52411	B1MEY3	MAB_3513c	MAB_3513c	-1.81726	1	NAD(+) diphosphatase (EC 3.6.1.22)
3.52727	B1MD76	MAB_3120	MAB_3120	-1.81855	1	DUF3558 domain-containing protein
3.52777	B1MLT4	MAB_1425	MAB_1425	-1.81876	1	Uncharacterized protein
3.5364	B1MFA6	MAB_3638c	MAB_3638c	-1.82228	1	Uncharacterized protein
3.53862	B1MN83	MAB_1710c	MAB_1710c	-1.82319	1	Serine aminopeptidase S33 domain-containing protein
3.59544	B1MCR7	MAB_2960	MAB_2960	-1.84617	1	Uncharacterized protein
3.59573	B1MCX4	MAB_3017	MAB_3017	-1.84628	1	Enamine/imine deaminase
3.60126	B1MBG0	MAB_2500	MAB_2500	-1.8485	1	FHA domain-containing protein
3.60696	B1MEI7	MAB_0151c	MAB_0151c	-1.85078	1	Septum formation-related domain-containing protein
3.61985	B1MD64	MAB_3108c	rpsO	-1.85593	1	Small ribosomal subunit protein uS15 (30S ribosomal protein S15)
3.63838	B1MI27	MAB_0753c	MAB_0753c	-1.8633	1	tRNA-dihydrouridine synthase (EC 1.3.1.-)
3.65204	B1MNY8	MAB_1957	MAB_1957	-1.8687	1	FeS cluster biogenesis domain-containing protein
3.65513	B1MKV4	MAB_4530	MAB_4530	-1.86992	1	HTH cro/C1-type domain-containing protein
3.66366	B1MLR9	MAB_1410c	MAB_1410c	-1.87328	1	Hypothetical histidine triad (HIT) protein
3.66859	B1MGE6	MAB_3816c	rpsS	-1.87522	1	Small ribosomal subunit protein uS19 (30S ribosomal protein S19)
3.66903	B1MB64	MAB_2404	MAB_2404	-1.8754	1	HTH merR-type domain-containing protein
3.67272	B1MC16	MAB_2708	MAB_2708	-1.87685	1	Signal-transduction protein containing cAMP-binding and CBS domains
3.67623	B1MIG9	MAB_4117c	MAB_4117c	-1.87823	1	Membrane protein, MmpS family
3.67891	B1MHQ1	MAB_4058c	MAB_4058c	-1.87928	1	SRPBCC family protein
3.68136	B1MLW7	MAB_1458	MAB_1458	-1.88024	1	Conserved hypothetical transmembrane protein
3.69345	B1MFQ0	MAB_0351	MAB_0351	-1.88497	1	Catalase (EC 1.11.1.6)
3.69849	B1MEX7	MAB_3507	MAB_3507	-1.88694	1	ABC transporter, ATP-binding protein
3.70412	B1MAY3	MAB_2323	rplT	-1.88913	1	Large ribosomal subunit protein bL20 (50S ribosomal protein L20)
3.7097	B1MB59	MAB_2399	MAB_2399	-1.8913	1	Membrane associated protein
3.71199	B1MIP2	MAB_4190	MAB_4190	-1.89219	1	Lipoprotein
3.73021	B1MIW7	MAB_4265c	clpB	-1.89926	1	Chaperone protein ClpB
3.73112	B1MKK2	MAB_1206	MAB_1206	-1.89961	1	SnoaL-like domain-containing protein
3.73737	B1MMM5	MAB_4942	MAB_4942	-1.90202	1	N-acetylmuramoyl-L-alanine amidase CwlM
3.75589	B1MGZ4	MAB_0580	MAB_0580	-1.90915	1	Probable acyl-CoA dehydrogenase FadE
3.78706	B1MKE8	MAB_1152	MAB_1152	-1.92108	1	Secreted protein
3.78862	B1MFT2	MAB_0383c	MAB_0383c	-1.92167	1	Transcriptional regulator, PadR-like
3.79099	B1MMI0	MAB_4897c	rpsR.1	-1.92257	1	Small ribosomal subunit protein bS18
3.79153	B1MNR7	MAB_1885	MAB_1885	-1.92278	1	Lipoprotein
3.79483	B1MKH5	MAB_1179c	MAB_1179c	-1.92403	1	Uncharacterized protein
3.79942	B1MGE2	MAB_3812c	rpmC	-1.92578	1	Large ribosomal subunit protein uL29 (50S ribosomal protein L29)
3.79978	B1MHE4	MAB_3951	MAB_3951	-1.92591	1	DUF3349 domain-containing protein
3.80081	B1MN24	MAB_1651	MAB_1651	-1.92631	1	Transmembrane protein
3.81228	B1MEJ9	MAB_0163c	MAB_0163c	-1.93065	1	Probable phosphotransferase
3.81243	B1MD54	MAB_3098	MAB_3098	-1.93071	1	Probable transmembrane carbonic anhydrase
3.83657	B1MKC1	MAB_1125c	MAB_1125c	-1.93982	1	Hypothetical acetyltransferase, GNAT family
3.84418	B1MJI8	MAB_1054	MAB_1054	-1.94268	1	ATP-dependent DNA helicase (EC 5.6.2.4)
3.84449	B1MLC2	MAB_4699c	MAB_4699c	-1.94279	1	Sulfotransferase family protein
3.8468	B1MGZ1	MAB_0577c	MAB_0577c	-1.94366	1	ABC transporter solute binding protein
3.84997	B1MHI6	MAB_3993c	hemA	-1.94485	1	Glutamyl-tRNA reductase (GluTR) (EC 1.2.1.70)
3.86183	B1MD05	MAB_3048c	miaB	-1.94929	1	tRNA-2-methylthio-N(6)-dimethylallyladenosine synthase (EC 2.8.4.3) ((Dimethylallyl)adenosine tRNA methylthiotransferase MiaB) (tRNA-i(6)A37 methylthiotransferase)
3.87398	B1MEC6	MAB_0090c	MAB_0090c	-1.95382	1	Probable oxidoreductase EphD
3.8761	B1MC37	MAB_2729c	MAB_2729c	-1.9546	1	Uncharacterized protein
3.87724	B1MLH9	MAB_1318c	MAB_1318c	-1.95503	1	Probable catechol-o-methyltransferase
3.88986	B1MC64	MAB_2756c	MAB_2756c	-1.95972	1	Uncharacterized protein
3.90508	B1MGD5	MAB_3805c	rplE	-1.96535	1	Large ribosomal subunit protein uL5 (50S ribosomal protein L5)
3.92023	B1MFW1	MAB_0412	MAB_0412	-1.97094	1	DUF4177 domain-containing protein
3.94568	B1MBA2	MAB_2442c	MAB_2442c	-1.98027	1	DUF6194 domain-containing protein
3.94808	B1MCB4	MAB_2806	lprG	-1.98115	1	Lipoarabinomannan carrier protein LprG (Lipoprotein LprG)
3.95612	B1MBB7	MAB_2457c	MAB_2457c	-1.98409	1	TetR family transcriptional regulator
4.00315	B1MKG2	MAB_1166	MAB_1166	-2.00114	1	Septum formation initiator
4.01328	B1MD34	MAB_3077c	MAB_3077c	-2.00478	1	Secreted protein
4.04369	B1MLG3	MAB_1302	MAB_1302	-2.01567	1	HhH-GPD domain-containing protein
4.04948	B1MJ68	MAB_0932c	MAB_0932c	-2.01774	1	Citrate synthase CitA
4.05414	B1ML08	MAB_4584c	MAB_4584c	-2.0194	1	Putative S-adenosyl-L-methionine-dependent methyltransferase MAB_4584c (EC 2.1.1.-)
4.06925	B1MBE6	MAB_2486c	MAB_2486c	-2.02476	1	Glutamate synthase, large subunit
4.07764	B1MDQ4	MAB_3297	MAB_3297	-2.02774	1	Uncharacterized protein
4.0786	B1MM93	MAB_4810c	MAB_4810c	-2.02807	1	Transcription initiation factor TFIID, subunit TAF12 (Also component of histone acetyltransferase SAGA)
4.09692	B1MN96	MAB_4954c	rnpA	-2.03454	1	Ribonuclease P protein component (RNase P protein) (RNaseP protein) (EC 3.1.26.5) (Protein C5)
4.11536	B1ME30	MAB_3423	MAB_3423	-2.04102	1	Probable cytochrome P450
4.11725	B1MAM2	MAB_2212	MAB_2212	-2.04168	1	Probable polyketide synthase
4.11948	B1MN32	MAB_1659c	MAB_1659c	-2.04246	1	sulfate adenylyltransferase (EC 2.7.7.4)
4.1281	B1MB46	MAB_2386	MAB_2386	-2.04548	1	Transcriptional regulator, ArsR family
4.14626	B1MJ90	MAB_0954	MAB_0954	-2.05181	1	Peptidyl-prolyl cis-trans isomerase (EC 5.2.1.8)
4.15889	B1MCE4	MAB_2836c	nusB	-2.0562	1	Transcription antitermination protein NusB (Antitermination factor NusB)
4.16524	B1MF98	MAB_3630c	MAB_3630c	-2.0584	1	PucR C-terminal helix-turn-helix domain-containing protein
4.17132	B1MMY4	MAB_1611	rpmA	-2.0605	1	Large ribosomal subunit protein bL27 (50S ribosomal protein L27)
4.18696	B1MMS6	MAB_1553c	MAB_1553c	-2.0659	1	DUF732 domain-containing protein
4.19434	B1MCW0	MAB_3003c	dut	-2.06844	1	Deoxyuridine 5'-triphosphate nucleotidohydrolase (dUTPase) (EC 3.6.1.23) (dUTP pyrophosphatase)
4.20467	B1MCY1	MAB_3024	MAB_3024	-2.07199	1	Uncharacterized protein
4.20521	B1MPF4	MAB_2124	MAB_2124	-2.07218	1	Phenyloxazoline synthase MbtB (Mycobactin synthetase protein B)
4.21405	B1MJ21	MAB_0883c	MAB_0883c	-2.07521	1	DUF3071 domain-containing protein
4.22459	B1MAQ7	MAB_2247c	MAB_2247c	-2.07881	1	Bifunctional enzyme MbtA: salicyl-AMP ligase + salicyl-S-ArCP synthetase
4.22968	B1MEC1	MAB_0085c	MAB_0085c	-2.08055	1	Transcriptional regulator
4.23845	B1MHA9	MAB_3916c	MAB_3916c	-2.08354	1	Probable conserved secreted protein
4.23991	B1MBY0	MAB_2671	MAB_2671	-2.08404	1	Deazaflavin-dependent nitroreductase family protein
4.24188	B1MJF9	MAB_1025	MAB_1025	-2.0847	1	Serine/threonine-protein kinase
4.26837	B1ME35	MAB_3428c	MAB_3428c	-2.09369	1	RNA polymerase sigma factor
4.27564	B1MES4	MAB_3454	MAB_3454	-2.09614	1	DUF4185 domain-containing protein
4.27693	B1MK46	MAB_4484	MAB_4484	-2.09658	1	Probable aldehyde dehydrogenase
4.28236	B1MML9	MAB_4936	MAB_4936	-2.09841	1	Secreted protein
4.28266	B1MKH6	MAB_1180c	MAB_1180c	-2.09851	1	Transmembrane protein
4.28681	B1MEW0	MAB_3490c	MAB_3490c	-2.0999	1	Lipoprotein
4.29094	B1MEJ5	MAB_0159	MAB_0159	-2.10129	1	Hypothetical 2-nitropropane dioxygenase
4.31536	B1MJG9	MAB_1035c	MAB_1035c	-2.10948	1	p-aminobenzoate N-oxygenase AurF
4.31963	B1MDV8	MAB_3351c	MAB_3351c	-2.11091	1	Nitroreductase
4.32457	B1MB79	MAB_2419c	MAB_2419c	-2.11256	1	PknH-like extracellular domain-containing protein
4.32586	B1MCL7	MAB_2910c	MAB_2910c	-2.11299	1	Uncharacterized protein
4.32904	B1ML06	MAB_4582c	MAB_4582c	-2.11405	1	Uncharacterized protein
4.33068	B1MPB5	MAB_2085	MAB_2085	-2.11459	1	Probable acyl CoA dehydrogenase
4.33817	B1MD03	MAB_3046	MAB_3046	-2.11709	1	DNA repair ATPase
4.36178	B1MHA5	MAB_3912	MAB_3912	-2.12492	1	UPF0234 protein MAB_3912
4.36899	B1MFQ1	MAB_0352	MAB_0352	-2.1273	1	PknH-like extracellular domain-containing protein
4.37001	B1MDR8	MAB_3311c	MAB_3311c	-2.12764	1	Carboxymuconolactone decarboxylase-like domain-containing protein
4.37814	B1MFL7	MAB_0318c	MAB_0318c	-2.13032	1	MurNAc-LAA domain-containing protein
4.37932	B1MKE1	MAB_1145c	MAB_1145c	-2.13071	1	Lipoprotein LpqT
4.38658	B1MDL4	MAB_3257c	MAB_3257c	-2.1331	1	Metal-binding protein, possibly nucleic-acid binding protein
4.38746	B1MKQ0	MAB_1254c	xseB	-2.13339	1	Exodeoxyribonuclease 7 small subunit (EC 3.1.11.6) (Exodeoxyribonuclease VII small subunit) (Exonuclease VII small subunit)
4.39055	B1MF97	MAB_3629c	MAB_3629c	-2.1344	1	Nuclear transport factor 2 family protein
4.39401	B1MMZ7	MAB_1624	MAB_1624	-2.13554	1	Lysophospholipase
4.42003	B1MN35	MAB_1662c	MAB_1662c	-2.14406	1	assimilatory sulfite reductase (ferredoxin) (EC 1.8.7.1)
4.42093	B1MJZ1	MAB_4428	MAB_4428	-2.14435	1	Short chain dehydrogenase/reductase
4.42164	B1MI28	MAB_0754c	MAB_0754c	-2.14458	1	Probable fatty acid desaturase
4.43685	B1MDU9	MAB_3342c	gatC	-2.14954	1	Aspartyl/glutamyl-tRNA(Asn/Gln) amidotransferase subunit C (Asp/Glu-ADT subunit C) (EC 6.3.5.-)
4.44613	B1MEF1	MAB_0115c	MAB_0115c	-2.15255	1	HTH cro/C1-type domain-containing protein
4.4555	B1MKW0	MAB_4536	MAB_4536	-2.15559	1	Probable zinc metalloprotease
4.45802	B1MEM6	MAB_0190c	MAB_0190c	-2.1564	1	Galactan 5-O-arabinofuranosyltransferase (EC 2.4.2.46) (Arabinofuranosyltransferase AftA)
4.48076	B1MI14	MAB_0740c	MAB_0740c	-2.16374	1	Sulfurtransferase
4.48788	B1MM07	MAB_1498c	MAB_1498c	-2.16603	1	GntR-family transcriptional regulator
4.48809	B1MHP7	MAB_4054c	MAB_4054c	-2.1661	1	Pyridoxamine 5'-phosphate oxidase putative domain-containing protein
4.49148	B1MG98	MAB_3769c	rplQ	-2.16719	1	Large ribosomal subunit protein bL17 (50S ribosomal protein L17)
4.49497	B1MHM0	MAB_4027	MAB_4027	-2.16831	1	Transcriptional regulator (TetR/AcrR family)
4.51087	B1MDW3	MAB_3356c	mnmA	-2.17341	1	tRNA-specific 2-thiouridylase MnmA (EC 2.8.1.13)
4.51726	B1MIU2	MAB_4240c	MAB_4240c	-2.17545	1	Membrane protein, MmpL
4.52333	B1MBR5	MAB_2605c	MAB_2605c	-2.17739	1	Amidohydrolase 3 domain-containing protein
4.52825	B1MAM5	MAB_2215	MAB_2215	-2.17895	1	Uncharacterized protein
4.5365	B1MJA0	MAB_0964	MAB_0964	-2.18158	1	Kanamycin biosynthetic protein
4.53876	B1MMY1	MAB_1608c	MAB_1608c	-2.1823	1	Haemophore haem-binding domain-containing protein
4.56704	B1MHH0	MAB_3977c	MAB_3977c	-2.19126	1	Histidine phosphatase family protein
4.57023	B1MMI9	MAB_4906	MAB_4906	-2.19227	1	Transcriptional regulator, PadR family
4.59742	B1MGC3	MAB_3793c	rplO	-2.20083	1	Large ribosomal subunit protein uL15 (50S ribosomal protein L15)
4.59768	B1MKQ7	MAB_1261	MAB_1261	-2.20091	1	Bacteriophage protein
4.61843	B1ML37	MAB_4613	MAB_4613	-2.2074	1	Similarity with UbiE/COQ5 methyltransferase
4.667	B1MDE3	MAB_3187c	frr	-2.2225	1	Ribosome-recycling factor (RRF) (Ribosome-releasing factor)
4.67101	B1MBV4	MAB_2645c	trpC	-2.22373	1	Indole-3-glycerol phosphate synthase (IGPS) (EC 4.1.1.48)
4.69166	B1MKD6	MAB_1140	MAB_1140	-2.2301	1	Polyketide synthase Pks16
4.70526	B1MG87	MAB_3758	MAB_3758	-2.23427	1	Protease
4.72197	B1MJC7	MAB_0992	MAB_0992	-2.23939	1	arsenate reductase (glutathione/glutaredoxin) (EC 1.20.4.1)
4.73665	B1MHR0	MAB_4068	MAB_4068	-2.24387	1	DUF2505 domain-containing protein
4.74962	B1MH69	MAB_3876c	rplL	-2.24781	1	Large ribosomal subunit protein bL12 (50S ribosomal protein L7/L12)
4.77388	B1MJN2	MAB_4317	MAB_4317	-2.25516	1	Uncharacterized protein
4.79789	B1MKN7	MAB_1241c	MAB_1241c	-2.2624	1	CsbD-like domain-containing protein
4.8034	B1MGT4	MAB_0519	MAB_0519	-2.26406	1	Peptidase S13 (D-alanyl-D-alanine carboxypeptidase)
4.81835	B1MB62	MAB_2402	gcvH	-2.26854	1	Glycine cleavage system H protein
4.82108	B1MC47	MAB_2739c	MAB_2739c	-2.26936	1	Thioredoxin
4.83756	B1MDK6	MAB_3249	MAB_3249	-2.27428	1	Secreted protein
4.84051	B1MNP6	MAB_1864	MAB_1864	-2.27516	1	propanoyl-CoA C-acyltransferase (EC 2.3.1.176) (Propanoyl-CoA C-acyltransferase)
4.84241	B1MGC4	MAB_3794c	rpmD	-2.27572	1	Large ribosomal subunit protein uL30 (50S ribosomal protein L30)
4.84701	B1MAS5	MAB_2265c	ectC	-2.2771	1	L-ectoine synthase (EC 4.2.1.108) (N-acetyldiaminobutyrate dehydratase)
4.88355	B1MN44	MAB_1671	MAB_1671	-2.28793	1	Cytidine deaminase
4.91927	B1MFK9	MAB_0310c	MAB_0310c	-2.29844	1	Cyclopropane-fatty-acyl-phospholipid synthase
4.9962	B1MGY1	MAB_0567c	MAB_0567c	-2.32083	1	Lipoprotein lpqE
5.01788	B1MMV2	MAB_1579	MAB_1579	-2.32708	1	Antigen 85-B
5.03622	B1MDZ8	MAB_3391	MAB_3391	-2.33234	1	YCII-related domain-containing protein
5.04847	B1MC52	MAB_2744c	MAB_2744c	-2.33585	1	MIP18 family-like domain-containing protein
5.05643	B1MEW3	MAB_3493	MAB_3493	-2.33812	1	Mycobacterium membrane protein
5.06226	B1MLP9	MAB_1390c	MAB_1390c	-2.33978	1	Hypothetical UbiE/COQ5 methyltransferase
5.08566	B1MB28	MAB_2368	MAB_2368	-2.34644	1	Segregation and condensation protein A
5.11842	B1MB35	MAB_2375	MAB_2375	-2.3557	1	Uncharacterized protein
5.16373	B1MH73	MAB_3880	MAB_3880	-2.36841	1	Probable lipase/esterase LipG
5.16859	B1MGF1	MAB_3821c	rpsJ	-2.36977	1	Small ribosomal subunit protein uS10 (30S ribosomal protein S10)
5.18175	B1MKN6	MAB_1240	MAB_1240	-2.37344	1	Possible glycosyl hydrolase
5.19235	B1MN78	MAB_1705c	MAB_1705c	-2.37639	1	Transcriptional regulator, GntR family
5.22393	B1MLA5	MAB_4682c	MAB_4682c	-2.38513	1	PASTA domain-containing protein
5.24884	B1MKM8	MAB_1232c	MAB_1232c	-2.392	1	Probable cholesterol oxidase ChoD
5.25269	B1MGF7	MAB_3827c	eutC	-2.39306	1	Ethanolamine ammonia-lyase small subunit (EAL small subunit) (EC 4.3.1.7)
5.25588	B1MDD7	MAB_3181	MAB_3181	-2.39393	1	Probable lipoprotein LppI
5.27221	B1MGQ7	MAB_0492	MAB_0492	-2.39841	1	Regulator component
5.30257	B1MGV7	MAB_0542	panD	-2.40669	1	Aspartate 1-decarboxylase (EC 4.1.1.11) (Aspartate alpha-decarboxylase) [Cleaved into: Aspartate 1-decarboxylase beta chain; Aspartate 1-decarboxylase alpha chain]
5.34738	B1MMU2	MAB_1569	MAB_1569	-2.41883	1	DUF5130 domain-containing protein
5.36873	B1MK28	MAB_4466	MAB_4466	-2.42458	1	HEAT repeat domain-containing protein
5.39103	B1MMM4	MAB_4941	MAB_4941	-2.43056	1	Thioredoxin
5.40051	B1MHK5	MAB_4012c	MAB_4012c	-2.4331	1	Transmembrane protein
5.41817	B1MI03	MAB_0729c	MAB_0729c	-2.43781	1	DUF3073 domain-containing protein
5.44108	B1MDB0	MAB_3154c	MAB_3154c	-2.44389	1	MspA protein
5.45223	B1MCG8	MAB_2860c	MAB_2860c	-2.44685	1	Deazaflavin-dependent nitroreductase
5.47593	B1MKB4	MAB_1118c	MAB_1118c	-2.4531	1	Uncharacterized protein
5.48342	B1MB50	MAB_2390	MAB_2390	-2.45508	1	ATPase
5.4956	B1MH80	MAB_3887	MAB_3887	-2.45828	1	YCII-related domain-containing protein
5.50339	B1MMY5	MAB_1612	obg	-2.46032	1	GTPase Obg (EC 3.6.5.-) (GTP-binding protein Obg)
5.52782	B1MG51	MAB_3722	MAB_3722	-2.46671	1	DUF5319 domain-containing protein
5.53397	B1ME55	MAB_0016	MAB_0016	-2.46832	1	DUF4185 domain-containing protein
5.5472	B1MBF3	MAB_2493c	MAB_2493c	-2.47176	1	Similar to streptomycin adenyltransferase
5.55832	B1ML07	MAB_4583c	MAB_4583c	-2.47465	1	Uncharacterized protein
5.57001	B1MKE7	MAB_1151	MAB_1151	-2.47768	1	Intersectin-EH binding protein Ibp1
5.57534	B1MD49	MAB_3093c	MAB_3093c	-2.47906	1	Transmembrane protein
5.6005	B1MFZ3	MAB_3664	MAB_3664	-2.48555	1	NlpC/P60 domain-containing protein
5.62886	B1MAU9	MAB_2289	MAB_2289	-2.49284	1	Hydrolase, alpha/beta hydrolase fold
5.63033	B1MJM7	MAB_4312	MAB_4312	-2.49322	1	TetR-family transcriptional regulator
5.63286	B1MCF0	MAB_2842c	aroK	-2.49387	1	Shikimate kinase (SK) (EC 2.7.1.71)
5.65219	B1MBM2	MAB_2562c	MAB_2562c	-2.49881	1	Probable transcriptional regulatory protein ArsR
5.67769	B1MIU1	MAB_4239	MAB_4239	-2.5053	1	Pyridoxamine 5'-phosphate oxidase
5.68683	B1MLI8	MAB_1327	MAB_1327	-2.50762	1	Ferredoxin
5.69191	B1MK32	MAB_4470c	MAB_4470c	-2.50891	1	F5/8 type C domain-containing protein
5.73813	B1MC79	MAB_2771c	MAB_2771c	-2.52058	1	Chemotaxis protein
5.74952	B1MMX4	MAB_1601c	MAB_1601c	-2.52344	1	Monooxygenase
5.79278	B1MPF5	MAB_2125c	MAB_2125c	-2.53426	1	Nitroreductase domain-containing protein
[truncated: 430 more rows]

## Sheet: A_vs_D_Stat_diff
A	A	A	D	D	D	Taxonomy IDs	Student's T-test Significant A_D	Student's T-test significant	Peptides	Razor + unique peptides	Unique peptides	Sequence coverage [%]	Unique + razor sequence coverage [%]	Unique sequence coverage [%]	Mol. weight [kDa]	Q-value	Score	Intensity	iBAQ peptides	MS/MS count	iBAQ 28_ZR_A-1	iBAQ 29_ZR_A-2	iBAQ 30_ZR_A-3	iBAQ 32_ZR_D-1	iBAQ 33_ZR_D-2	iBAQ 34_ZR_D-3	-Log Student's T-test p-value A_D	Student's T-test q-value A_D	Student's T-test Difference A_D	Fold change A-D	Student's T-test Test statistic A_D	Protein IDs	Majority protein IDs	id	Fasta headers
16.7516	19.2844	16.6278	29.0645	29.0132	29.2329	-1	+	A_D	24	24	24	59.5	59.5	59.5	52.637	0	200.8	12390000000	29	85	100490	1139600	81569	103790000	76846000	130540000	3.73378	0.000355263	-11.5489	0.000333756	-13.3026	B1MP79	B1MP79	2701	tr|B1MP79|B1MP79_MYCA9 Probable cytochrome P450 OS=Mycobacteroides abscessus (strain ATCC 19977 / DSM 44196 / CCUG 20993 / CIP 104536 / JCM 13569 / NCTC 13031 / TMC 1543 / L948) OX=561007 GN=MAB_2048c PE=3 SV=1
19.8595	19.7957	23.2736	31.3307	30.6316	30.8924	-1	+	A_D	30	30	30	51.2	51.2	51.2	71.711	0	323.31	69650000000	26	188	6311000	1451100	4300000	620100000	461740000	534950000	2.98823	0.000635682	-9.97533	0.000993409	-8.54956	B1MDL0	B1MDL0	640	tr|B1MDL0|B1MDL0_MYCA9 Potassium-transporting ATPase ATP-binding subunit OS=Mycobacteroides abscessus (strain ATCC 19977 / DSM 44196 / CCUG 20993 / CIP 104536 / JCM 13569 / NCTC 13031 / TMC 1543 / L948) OX=561007 GN=kdpB PE=3 SV=1
18.6683	18.1495	19.3272	28.6023	28.5055	28.4447	-1	+	A_D	16	11	10	64	49.1	44.2	37.827	0	179.51	8045500000	17	50	608470	411200	1018100	42623000	43652000	59904000	5.04523	0	-9.80253	0.00111981	-28.5074	B1MDW1	B1MDW1	708	tr|B1MDW1|B1MDW1_MYCA9 Probable acyl-[acyl-carrier protein] desaturase DesA1 OS=Mycobacteroides abscessus (strain ATCC 19977 / DSM 44196 / CCUG 20993 / CIP 104536 / JCM 13569 / NCTC 13031 / TMC 1543 / L948) OX=561007 GN=MAB_3354 PE=3 SV=1
20.5539	20.8425	21.2073	30.021	30.2299	30.1621	-1	+	A_D	20	20	20	61.4	61.4	61.4	39.155	0	128.92	18251000000	20	92	1219700	1738300	2030500	212590000	152060000	236380000	5.89787	0	-9.26973	0.00162007	-46.6308	B1MCF5	B1MCF5	391	tr|B1MCF5|B1MCF5_MYCA9 p-aminobenzoate N-oxygenase AurF OS=Mycobacteroides abscessus (strain ATCC 19977 / DSM 44196 / CCUG 20993 / CIP 104536 / JCM 13569 / NCTC 13031 / TMC 1543 / L948) OX=561007 GN=MAB_2847c PE=4 SV=1
20.6058	21.3546	21.3199	29.344	29.9238	30.166	-1	+	A_D	10	10	10	44.6	44.6	44.6	33.26	0	80.4	9293800000	15	55	889140	1060300	841660	69667000	60875000	98898000	4.83689	0	-8.71786	0.00237499	-25.2714	B1MP99	B1MP99	2711	tr|B1MP99|B1MP99_MYCA9 Metal-dependent hydrolase OS=Mycobacteroides abscessus (strain ATCC 19977 / DSM 44196 / CCUG 20993 / CIP 104536 / JCM 13569 / NCTC 13031 / TMC 1543 / L948) OX=561007 GN=MAB_2069 PE=4 SV=1
20.2998	22.8259	20.8878	29.7228	29.4766	29.6923	-1	+	A_D	10	10	10	82.2	82.2	82.2	18.147	0	103.69	16543000000	12	57	1382900	0	2167400	228180000	144070000	232910000	3.38169	0.000236842	-8.29272	0.00318891	-10.811	B1MM18	B1MM18	2351	tr|B1MM18|B1MM18_MYCA9 Putative starvation-induced DNA protecting protein/Ferritin and Dps OS=Mycobacteroides abscessus (strain ATCC 19977 / DSM 44196 / CCUG 20993 / CIP 104536 / JCM 13569 / NCTC 13031 / TMC 1543 / L948) OX=561007 GN=MAB_4735 PE=3 SV=1
23.5641	23.4354	23.6448	31.6678	32.254	31.5946	-1	+	A_D	20	20	20	84.7	84.7	84.7	30.874	0	300.74	69267000000	10	205	0	0	0	874200000	904930000	973450000	5.54923	0	-8.29074	0.0031933	-38.1371	B1MBE9	B1MBE9	202	tr|B1MBE9|B1MBE9_MYCA9 UspA domain-containing protein OS=Mycobacteroides abscessus (strain ATCC 19977 / DSM 44196 / CCUG 20993 / CIP 104536 / JCM 13569 / NCTC 13031 / TMC 1543 / L948) OX=561007 GN=MAB_2489 PE=3 SV=1
22.8828	23.0058	22.5822	32.2439	32.0478	28.8917	-1	+	A_D	9	9	9	44.9	44.9	44.9	20.423	0	78.971	36940000000	10	53	2978500	3694800	0	960680000	707090000	497280000	2.77919	0.000822055	-8.2375	0.00331334	-7.53346	B1MDK9	B1MDK9	639	tr|B1MDK9|B1MDK9_MYCA9 Potassium-transporting ATPase KdpC subunit OS=Mycobacteroides abscessus (strain ATCC 19977 / DSM 44196 / CCUG 20993 / CIP 104536 / JCM 13569 / NCTC 13031 / TMC 1543 / L948) OX=561007 GN=kdpC PE=3 SV=1
23.3483	21.4593	21.3783	30.2615	30.1924	29.9261	-1	+	A_D	23	23	23	67.9	67.9	67.9	36.253	0	136.54	28347000000	22	106	0	2423400	1874900	317610000	241820000	255060000	3.61081	0.000302521	-8.06469	0.00373497	-12.3758	B1MH96	B1MH96	1435	tr|B1MH96|B1MH96_MYCA9 NAD(P)H nitroreductase acg OS=Mycobacteroides abscessus (strain ATCC 19977 / DSM 44196 / CCUG 20993 / CIP 104536 / JCM 13569 / NCTC 13031 / TMC 1543 / L948) OX=561007 GN=MAB_3903 PE=4 SV=1
22.5515	21.6422	23.0765	29.3287	29.4384	30.0406	-1	+	A_D	14	14	14	78.6	78.6	78.6	23.867	0	221.66	17078000000	12	77	4287000	3142600	2901700	63374000	70358000	128550000	3.9561	0.000477876	-7.17914	0.00690025	-15.1508	B1MDX9	B1MDX9	720	tr|B1MDX9|B1MDX9_MYCA9 Putative transcriptional regulator, TetR family OS=Mycobacteroides abscessus (strain ATCC 19977 / DSM 44196 / CCUG 20993 / CIP 104536 / JCM 13569 / NCTC 13031 / TMC 1543 / L948) OX=561007 GN=MAB_3372 PE=4 SV=1
23.3496	23.0902	26.0468	31.2882	31.2542	31.1685	-1	+	A_D	1	1	1	4.2	4.2	4.2	26.169	0.0094891	1.5133	7820500000	10	4	0	0	6309300	283120000	223180000	269440000	2.76733	0.000812887	-7.07476	0.00741795	-7.47919	B1MJN5	B1MJN5	1886	tr|B1MJN5|B1MJN5_MYCA9 Putative transcriptional regulator, TetR family OS=Mycobacteroides abscessus (strain ATCC 19977 / DSM 44196 / CCUG 20993 / CIP 104536 / JCM 13569 / NCTC 13031 / TMC 1543 / L948) OX=561007 GN=MAB_4320c PE=4 SV=1
23.5137	23.2486	21.4487	29.4873	29.7528	30.1488	-1	+	A_D	10	10	10	76.1	76.1	76.1	14.991	0	76.979	14251000000	9	51	0	0	1397500	154290000	172660000	198640000	3.3218	0.000224066	-7.05928	0.00749801	-10.4341	B1ME01	B1ME01	736	tr|B1ME01|B1ME01_MYCA9 DUF2867 domain-containing protein OS=Mycobacteroides abscessus (strain ATCC 19977 / DSM 44196 / CCUG 20993 / CIP 104536 / JCM 13569 / NCTC 13031 / TMC 1543 / L948) OX=561007 GN=MAB_3394c PE=4 SV=1
22.8579	22.6219	21.7046	29.2163	29.3646	29.4838	-1	+	A_D	12	12	12	41	41	41	30.272	0	68.305	8022400000	17	44	1240900	4196200	1498900	99408000	85229000	137500000	4.37411	0	-6.9601	0.00803156	-19.3258	B1MEB3	B1MEB3	799	tr|B1MEB3|B1MEB3_MYCA9 Putative transcriptional regulator, IclR family OS=Mycobacteroides abscessus (strain ATCC 19977 / DSM 44196 / CCUG 20993 / CIP 104536 / JCM 13569 / NCTC 13031 / TMC 1543 / L948) OX=561007 GN=MAB_0077 PE=4 SV=1
19.684	24.045	20.0691	28.201	28.3674	28.0923	-1	+	A_D	13	13	13	44.6	44.6	44.6	44.371	0	87.753	4380900000	17	47	612400	0	745420	37598000	35692000	27361000	2.11956	0.0023776	-6.95423	0.00806433	-4.98071	B1MD89	B1MD89	569	tr|B1MD89|B1MD89_MYCA9 nitric oxide dioxygenase OS=Mycobacteroides abscessus (strain ATCC 19977 / DSM 44196 / CCUG 20993 / CIP 104536 / JCM 13569 / NCTC 13031 / TMC 1543 / L948) OX=561007 GN=MAB_3133c PE=3 SV=1
23.6225	23.5408	22.5365	29.2377	28.6654	30.2873	-1	+	A_D	10	10	10	55.7	55.7	55.7	19.593	0	136.6	12112000000	8	44	0	0	0	275100000	88608000	610190000	3.32537	0.000224532	-6.16349	0.0139509	-10.4562	B1MFM4	B1MFM4	1062	tr|B1MFM4|B1MFM4_MYCA9 Uncharacterized protein OS=Mycobacteroides abscessus (strain ATCC 19977 / DSM 44196 / CCUG 20993 / CIP 104536 / JCM 13569 / NCTC 13031 / TMC 1543 / L948) OX=561007 GN=MAB_0325c PE=4 SV=1
22.6183	23.7184	23.2097	30.1664	30.3608	27.5075	-1	+	A_D	9	9	9	68.5	68.5	68.5	16.474	0	39.246	6067900000	10	35	66371000	62488000	56622000	110090000	70560000	116450000	2.4962	0.00139676	-6.16277	0.013958	-6.3289	B1MDX5	B1MDX5	718	tr|B1MDX5|B1MDX5_MYCA9 Putative transcriptional regulator, AsnC family OS=Mycobacteroides abscessus (strain ATCC 19977 / DSM 44196 / CCUG 20993 / CIP 104536 / JCM 13569 / NCTC 13031 / TMC 1543 / L948) OX=561007 GN=MAB_3368c PE=4 SV=1
23.5672	24.1397	23.9517	29.6654	30.4141	29.8332	-1	+	A_D	1	1	1	3.9	3.9	3.9	20.188	0.0066691	1.7212	3576100000	7	4	0	0	0	130000000	179240000	152430000	4.56061	0	-6.08465	0.0147345	-21.5346	B1MBB2	B1MBB2	188	tr|B1MBB2|B1MBB2_MYCA9 Uncharacterized protein OS=Mycobacteroides abscessus (strain ATCC 19977 / DSM 44196 / CCUG 20993 / CIP 104536 / JCM 13569 / NCTC 13031 / TMC 1543 / L948) OX=561007 GN=MAB_2452 PE=4 SV=1
22.7028	20.2744	20.7731	27.0128	27.5362	27.3692	-1	+	A_D	6	6	6	60.7	60.7	60.7	11.311	0	17.685	1975000000	8	19	9320000	1126100	1488700	71449000	39709000	78596000	2.87943	0.000746594	-6.05594	0.0150307	-8.00624	B1MES1	B1MES1	889	sp|B1MES1|Y3451_MYCA9 UPF0145 protein MAB_3451c OS=Mycobacteroides abscessus (strain ATCC 19977 / DSM 44196 / CCUG 20993 / CIP 104536 / JCM 13569 / NCTC 13031 / TMC 1543 / L948) OX=561007 GN=MAB_3451c PE=3 SV=1
20.7012	20.1145	20.7361	26.8686	26.8701	25.6153	-1	+	A_D	4	4	4	20.7	20.7	20.7	26.232	0	11.55	708560000	12	13	313090	144890	389630	10052000	7282000	10545000	3.66638	0.000324324	-5.93406	0.0163557	-12.7867	B1MMQ9	B1MMQ9	2440	tr|B1MMQ9|B1MMQ9_MYCA9 Putative transcriptional regulator, TetR family OS=Mycobacteroides abscessus (strain ATCC 19977 / DSM 44196 / CCUG 20993 / CIP 104536 / JCM 13569 / NCTC 13031 / TMC 1543 / L948) OX=561007 GN=MAB_1536 PE=4 SV=1
22.8008	24.2439	23.1454	29.419	29.2379	29.3246	-1	+	A_D	15	15	15	46.4	46.4	46.4	45.624	0	99.431	6877800000	20	61	1152300	0	0	72449000	49275000	66041000	3.76301	0.000371134	-5.93046	0.0163966	-13.5325	B1MDQ8	B1MDQ8	675	tr|B1MDQ8|B1MDQ8_MYCA9 ER-bound oxygenase mpaB/mpaB/Rubber oxygenase catalytic domain-containing protein OS=Mycobacteroides abscessus (strain ATCC 19977 / DSM 44196 / CCUG 20993 / CIP 104536 / JCM 13569 / NCTC 13031 / TMC 1543 / L948) OX=561007 GN=MAB_330
21.6986	22.0118	20.7319	27.1653	27.5275	27.2045	-1	+	A_D	17	17	17	44.6	44.6	44.6	39.201	0	38.967	3402400000	16	51	1360900	1915200	1238200	45418000	45655000	36446000	3.87819	0.000425197	-5.81833	0.0177218	-14.4764	B1MJN9	B1MJN9	1888	tr|B1MJN9|B1MJN9_MYCA9 Putative acetyltransferase, GNAT OS=Mycobacteroides abscessus (strain ATCC 19977 / DSM 44196 / CCUG 20993 / CIP 104536 / JCM 13569 / NCTC 13031 / TMC 1543 / L948) OX=561007 GN=MAB_4324c PE=1 SV=1
22.3422	23.2407	23.2014	28.6501	28.726	28.5078	-1	+	A_D	33	33	33	45.1	45.1	45.1	88.679	0	145.64	17704000000	40	124	2523100	4912700	3203600	106970000	74918000	86884000	4.34432	0	-5.69986	0.0192385	-18.9943	B1MDK8	B1MDK8	638	tr|B1MDK8|B1MDK8_MYCA9 histidine kinase OS=Mycobacteroides abscessus (strain ATCC 19977 / DSM 44196 / CCUG 20993 / CIP 104536 / JCM 13569 / NCTC 13031 / TMC 1543 / L948) OX=561007 GN=MAB_3251c PE=4 SV=1
22.564	20.816	20.8436	27.2495	27.1268	26.8276	-1	+	A_D	10	10	10	47.8	47.8	47.8	35.002	0	62.954	2128100000	17	34	609930	78156	438540	16584000	21491000	22017000	3.17625	0.000361062	-5.66011	0.0197759	-9.56875	B1MH30	B1MH30	1391	tr|B1MH30|B1MH30_MYCA9 Nucleic acid-binding protein OS=Mycobacteroides abscessus (strain ATCC 19977 / DSM 44196 / CCUG 20993 / CIP 104536 / JCM 13569 / NCTC 13031 / TMC 1543 / L948) OX=561007 GN=MAB_0616 PE=4 SV=1
22.9997	23.6731	22.9263	28.8316	29.1246	28.5578	-1	+	A_D	4	4	4	7.2	7.2	7.2	58.901	0	13.87	3686300000	8	24	0	0	0	107580000	124680000	103330000	4.39309	0	-5.63826	0.0200778	-19.5399	B1MDL1	B1MDL1	641	sp|B1MDL1|KDPA_MYCA9 Potassium-transporting ATPase potassium-binding subunit OS=Mycobacteroides abscessus (strain ATCC 19977 / DSM 44196 / CCUG 20993 / CIP 104536 / JCM 13569 / NCTC 13031 / TMC 1543 / L948) OX=561007 GN=kdpA PE=3 SV=1
20.5302	22.1704	21.2892	26.7132	26.0777	27.6805	-1	+	A_D	11	11	11	37.4	37.4	37.4	30.581	0	60.199	1600300000	17	30	330800	1192400	677970	26641000	14786000	44223000	2.93226	0.000603129	-5.49386	0.0221913	-8.26601	B1ML55	B1ML55	2180	tr|B1ML55|B1ML55_MYCA9 Putative transcriptional regulator, IclR family OS=Mycobacteroides abscessus (strain ATCC 19977 / DSM 44196 / CCUG 20993 / CIP 104536 / JCM 13569 / NCTC 13031 / TMC 1543 / L948) OX=561007 GN=MAB_4631c PE=4 SV=1
20.8304	21.4327	21.6271	26.7925	26.7642	26.7574	-1	+	A_D	7	7	7	55.3	55.3	55.3	20.72	0	56.899	1734900000	11	26	825140	2227700	1007600	6270700	15425000	17076000	4.65955	0	-5.47462	0.0224892	-22.8055	B1MM06	B1MM06	2347	sp|B1MM06|TETR_MYCA9 DNA-binding transcriptional repressor TetR OS=Mycobacteroides abscessus (strain ATCC 19977 / DSM 44196 / CCUG 20993 / CIP 104536 / JCM 13569 / NCTC 13031 / TMC 1543 / L948) OX=561007 GN=tetR PE=1 SV=1
21.1721	22.6271	20.5523	27.063	26.1023	27.2878	-1	+	A_D	9	9	9	35.7	35.7	35.7	30.287	0	68.22	1579100000	15	24	1500300	1537000	300980	13365000	15317000	18756000	2.77485	0.000817955	-5.36717	0.0242282	-7.51356	B1MM73	B1MM73	2379	tr|B1MM73|B1MM73_MYCA9 Possible oxidoreductase OS=Mycobacteroides abscessus (strain ATCC 19977 / DSM 44196 / CCUG 20993 / CIP 104536 / JCM 13569 / NCTC 13031 / TMC 1543 / L948) OX=561007 GN=MAB_4790 PE=3 SV=1
20.7522	20.5064	22.1325	26.3271	26.2645	26.8347	-1	+	A_D	7	7	7	36.8	36.8	36.8	37.422	0	27.956	1107700000	16	19	730730	635570	1323200	16148000	11274000	19871000	3.2415	0.000207294	-5.34508	0.024602	-9.94802	B1MAM8	B1MAM8	47	tr|B1MAM8|B1MAM8_MYCA9 Sulfonate ABC transporter periplasmic sulfonate-binding protein SsuA OS=Mycobacteroides abscessus (strain ATCC 19977 / DSM 44196 / CCUG 20993 / CIP 104536 / JCM 13569 / NCTC 13031 / TMC 1543 / L948) OX=561007 GN=MAB_2218 PE=4 SV=1
22.8907	21.3421	23.4138	27.7347	27.8224	27.8805	-1	+	A_D	18	18	18	45.5	45.5	45.5	46.174	0	94.654	3815900000	22	44	0	627580	0	44712000	30636000	51599000	2.9674	0.000623529	-5.26364	0.0260308	-8.44303	B1MGK6	B1MGK6	1293	tr|B1MGK6|B1MGK6_MYCA9 IrrE N-terminal-like domain-containing protein OS=Mycobacteroides abscessus (strain ATCC 19977 / DSM 44196 / CCUG 20993 / CIP 104536 / JCM 13569 / NCTC 13031 / TMC 1543 / L948) OX=561007 GN=MAB_0441 PE=4 SV=1
24.0908	24.0545	22.8296	28.7433	29.1102	28.5855	-1	+	A_D	13	13	13	41.8	41.8	41.8	30.756	0	47.697	9572600000	16	63	0	0	0	98893000	82387000	93172000	3.50745	0.00027	-5.15471	0.0280724	-11.6449	B1MH97	B1MH97	1436	tr|B1MH97|B1MH97_MYCA9 UspA domain-containing protein OS=Mycobacteroides abscessus (strain ATCC 19977 / DSM 44196 / CCUG 20993 / CIP 104536 / JCM 13569 / NCTC 13031 / TMC 1543 / L948) OX=561007 GN=MAB_3904 PE=3 SV=1
23.2052	24.3208	22.6228	28.5727	28.6849	28.2361	-1	+	A_D	4	4	4	13.6	13.6	13.6	34.388	0	22.779	2814000000	15	15	0	2149600	0	32028000	23566000	34029000	3.23528	0.000204545	-5.11496	0.0288566	-9.91125	B1MB41	B1MB41	139	tr|B1MB41|B1MB41_MYCA9 Probable oxidoreductase OS=Mycobacteroides abscessus (strain ATCC 19977 / DSM 44196 / CCUG 20993 / CIP 104536 / JCM 13569 / NCTC 13031 / TMC 1543 / L948) OX=561007 GN=MAB_2381 PE=4 SV=1
23.6351	25.3358	24.2232	29.7244	29.6788	29.1145	-1	+	A_D	17	17	16	51.3	51.3	48.9	46.962	0	183.83	16648000000	18	64	3424500	8325700	3809100	233260000	149140000	139730000	3.16987	0.000356643	-5.10789	0.0289983	-9.53242	B1MH27	B1MH27	1388	tr|B1MH27|B1MH27_MYCA9 Putative cytochrome P450 OS=Mycobacteroides abscessus (strain ATCC 19977 / DSM 44196 / CCUG 20993 / CIP 104536 / JCM 13569 / NCTC 13031 / TMC 1543 / L948) OX=561007 GN=MAB_0613 PE=4 SV=1
23.2543	25.6353	22.9395	28.1034	30.2319	28.6133	-1	+	A_D	6	6	6	33.3	33.3	33.3	15.745	0	14.968	3208300000	8	16	0	3088500	0	99236000	119190000	102330000	2.04036	0.0027471	-5.03983	0.0303991	-4.72875	B1MJH5	B1MJH5	1853	tr|B1MJH5|B1MJH5_MYCA9 Flavin-nucleotide-binding protein OS=Mycobacteroides abscessus (strain ATCC 19977 / DSM 44196 / CCUG 20993 / CIP 104536 / JCM 13569 / NCTC 13031 / TMC 1543 / L948) OX=561007 GN=MAB_1041 PE=4 SV=1
28.9392	28.9984	28.9833	33.7676	34.431	33.837	-1	+	A_D	16	16	16	47.9	47.9	47.9	49.066	0	193.33	136610000000	26	124	41817000	49229000	35496000	1255200000	1359200000	1335200000	4.73674	0	-5.03823	0.0304328	-23.8481	B1MM89	B1MM89	2381	tr|B1MM89|B1MM89_MYCA9 LysM domain-containing protein OS=Mycobacteroides abscessus (strain ATCC 19977 / DSM 44196 / CCUG 20993 / CIP 104536 / JCM 13569 / NCTC 13031 / TMC 1543 / L948) OX=561007 GN=MAB_4806c PE=4 SV=1
23.7117	23.1177	23.4798	28.4858	27.7862	29.1216	-1	+	A_D	7	7	7	66.1	66.1	66.1	12.588	0	30.471	3153400000	6	24	0	0	0	150440000	66042000	254980000	3.54393	0.000280519	-5.02811	0.0306469	-11.898	B1MIJ1	B1MIJ1	1653	tr|B1MIJ1|B1MIJ1_MYCA9 Putative transcription regulator, ArsR family OS=Mycobacteroides abscessus (strain ATCC 19977 / DSM 44196 / CCUG 20993 / CIP 104536 / JCM 13569 / NCTC 13031 / TMC 1543 / L948) OX=561007 GN=MAB_4139 PE=4 SV=1
21.9026	21.7069	21.7094	26.9224	26.5905	26.7285	-1	+	A_D	9	9	9	30.7	30.7	30.7	31.825	0	26.766	1952500000	15	32	1749000	1567400	1286600	29441000	22013000	30233000	5.75149	0	-4.97417	0.0318145	-42.8565	B1MC15	B1MC15	289	tr|B1MC15|B1MC15_MYCA9 Putative transcriptional regulator OS=Mycobacteroides abscessus (strain ATCC 19977 / DSM 44196 / CCUG 20993 / CIP 104536 / JCM 13569 / NCTC 13031 / TMC 1543 / L948) OX=561007 GN=MAB_2707 PE=3 SV=1
22.1887	23.6817	22.6051	27.8527	27.9539	27.5449	-1	+	A_D	10	10	10	32	32	32	45.106	0	136.13	3308000000	20	35	278440	452450	1176000	36160000	38651000	32328000	3.37121	0.000233261	-4.95863	0.0321591	-10.7442	B1MIM5	B1MIM5	1669	tr|B1MIM5|B1MIM5_MYCA9 Rieske-type oxygenase OS=Mycobacteroides abscessus (strain ATCC 19977 / DSM 44196 / CCUG 20993 / CIP 104536 / JCM 13569 / NCTC 13031 / TMC 1543 / L948) OX=561007 GN=MAB_4173 PE=4 SV=1
23.5287	24.6967	23.2393	28.0601	29.0669	29.092	-1	+	A_D	5	5	5	25.5	25.5	25.5	25.298	0	35.499	3525200000	7	13	4976600	6546700	843490	92126000	62536000	93607000	3.03205	0.000656347	-4.91809	0.0330755	-8.77773	B1MBP3	B1MBP3	234	tr|B1MBP3|B1MBP3_MYCA9 Putative transcription regulator, AraC family OS=Mycobacteroides abscessus (strain ATCC 19977 / DSM 44196 / CCUG 20993 / CIP 104536 / JCM 13569 / NCTC 13031 / TMC 1543 / L948) OX=561007 GN=MAB_2583c PE=4 SV=1
23.407	22.4741	21.9392	25.6234	28.4587	28.4697	-1	+	A_D	4	4	4	50	50	50	11.266	0	33.308	2560700000	5	22	0	5184800	2478900	88493000	121280000	156920000	2.03879	0.00274286	-4.9105	0.03325	-4.72385	B1MLN9	B1MLN9	2272	tr|B1MLN9|B1MLN9_MYCA9 Uncharacterized protein OS=Mycobacteroides abscessus (strain ATCC 19977 / DSM 44196 / CCUG 20993 / CIP 104536 / JCM 13569 / NCTC 13031 / TMC 1543 / L948) OX=561007 GN=MAB_1380 PE=4 SV=1
20.4196	24.2084	20.7341	27.5695	27.6345	24.6301	-1	+	A_D	8	8	8	33.2	33.2	33.2	24.985	0	32.907	1594400000	14	21	399130	0	503770	33555000	31666000	23094000	1.432	0.0113738	-4.82401	0.0353043	-3.07858	B1MB42	B1MB42	140	tr|B1MB42|B1MB42_MYCA9 Pyridoxamine 5-phosphate oxidase putative domain-containing protein OS=Mycobacteroides abscessus (strain ATCC 19977 / DSM 44196 / CCUG 20993 / CIP 104536 / JCM 13569 / NCTC 13031 / TMC 1543 / L948) OX=561007 GN=MAB_2382 PE=4 SV=1
23.1077	23.5658	23.2498	27.9428	27.9905	28.1663	-1	+	A_D	13	12	12	57.5	53.9	53.9	25.753	0	62.832	4647600000	13	49	0	0	0	75134000	53999000	70810000	5.20093	0	-4.72541	0.0378017	-31.1908	B1MHL8	B1MHL8	1505	tr|B1MHL8|B1MHL8_MYCA9 Metal-dependent hydrolase OS=Mycobacteroides abscessus (strain ATCC 19977 / DSM 44196 / CCUG 20993 / CIP 104536 / JCM 13569 / NCTC 13031 / TMC 1543 / L948) OX=561007 GN=MAB_4025c PE=4 SV=1
22.7411	23.6817	20.9965	26.7827	27.0444	27.7281	-1	+	A_D	5	5	5	32.8	32.8	32.8	21.015	0	36.591	1424400000	10	17	1935700	0	454910	32182000	24949000	51692000	2.31261	0.00179731	-4.71197	0.0381555	-5.63891	B1MBQ3	B1MBQ3	239	tr|B1MBQ3|B1MBQ3_MYCA9 Putative transcriptional regulator, TetR OS=Mycobacteroides abscessus (strain ATCC 19977 / DSM 44196 / CCUG 20993 / CIP 104536 / JCM 13569 / NCTC 13031 / TMC 1543 / L948) OX=561007 GN=MAB_2593 PE=4 SV=1
22.8163	22.5581	21.8705	26.9513	27.2859	27.0165	-1	+	A_D	10	9	9	46.5	43.8	43.8	33.772	0	30.389	1150400000	19	15	0	1964500	93893	7458800	2608700	15438000	4.00085	0.000514286	-4.66961	0.0392923	-15.5518	B1MKB2	B1MKB2	1994	tr|B1MKB2|B1MKB2_MYCA9 Metal-dependent hydrolase OS=Mycobacteroides abscessus (strain ATCC 19977 / DSM 44196 / CCUG 20993 / CIP 104536 / JCM 13569 / NCTC 13031 / TMC 1543 / L948) OX=561007 GN=MAB_1116 PE=4 SV=1
23.8091	23.7324	23.813	28.3389	28.7005	28.1388	-1	+	A_D	10	10	10	54.7	54.7	54.7	27.475	0	85.567	4067400000	16	34	2878000	6631400	2750400	66963000	44084000	62755000	4.99437	0	-4.60787	0.0410104	-27.6814	B1MJX6	B1MJX6	1923	tr|B1MJX6|B1MJX6_MYCA9 Putative decarboxylase OS=Mycobacteroides abscessus (strain ATCC 19977 / DSM 44196 / CCUG 20993 / CIP 104536 / JCM 13569 / NCTC 13031 / TMC 1543 / L948) OX=561007 GN=MAB_4413c PE=4 SV=1
23.3779	21.9599	24.0164	26.9054	29.6469	26.5725	-1	+	A_D	22	22	22	53	53	53	56.036	0	182.16	9297100000	27	79	0	160360	0	77375000	63646000	55996000	1.79165	0.00428785	-4.59021	0.0415154	-3.99804	B1MH95	B1MH95	1434	tr|B1MH95|B1MH95_MYCA9 Adenylate kinase OS=Mycobacteroides abscessus (strain ATCC 19977 / DSM 44196 / CCUG 20993 / CIP 104536 / JCM 13569 / NCTC 13031 / TMC 1543 / L948) OX=561007 GN=MAB_3902c PE=4 SV=1
21.9642	21.98	23.3042	26.6326	26.472	27.5246	-1	+	A_D	7	7	7	25	25	25	31.014	0	37.259	1175300000	14	16	589930	653380	0	12201000	10868000	14773000	2.89552	0.000761111	-4.46028	0.045428	-8.08457	B1MMP1	B1MMP1	2429	tr|B1MMP1|B1MMP1_MYCA9 Probable O-methyltransferase Omt OS=Mycobacteroides abscessus (strain ATCC 19977 / DSM 44196 / CCUG 20993 / CIP 104536 / JCM 13569 / NCTC 13031 / TMC 1543 / L948) OX=561007 GN=MAB_1517c PE=4 SV=1
23.2094	24.6628	24.6321	28.4084	28.8152	28.621	-1	+	A_D	18	18	18	52.3	52.3	52.3	50.187	0	115.12	7934700000	25	58	1635000	3242200	2202200	61972000	48143000	61211000	3.07532	0.000485437	-4.44677	0.0458552	-9.00853	B1MFB4	B1MFB4	1015	tr|B1MFB4|B1MFB4_MYCA9 L-lysine 6-transaminase OS=Mycobacteroides abscessus (strain ATCC 19977 / DSM 44196 / CCUG 20993 / CIP 104536 / JCM 13569 / NCTC 13031 / TMC 1543 / L948) OX=561007 GN=MAB_3646c PE=3 SV=1
23.2582	23.3431	23.5816	27.9952	27.5987	27.5734	-1	+	A_D	7	7	7	33.7	33.7	33.7	33.135	0	58.329	2311800000	17	26	3126100	662980	547810	32081000	7719900	24725000	4.8763	0	-4.32808	0.0497872	-25.8544	B1MAS4	B1MAS4	63	tr|B1MAS4|B1MAS4_MYCA9 Ectoine dioxygenase OS=Mycobacteroides abscessus (strain ATCC 19977 / DSM 44196 / CCUG 20993 / CIP 104536 / JCM 13569 / NCTC 13031 / TMC 1543 / L948) OX=561007 GN=MAB_2264c PE=3 SV=1
23.1788	23.3794	22.904	26.8932	28.0645	27.3287	-1	+	A_D	3	3	3	44.8	44.8	44.8	13.315	0	7.5916	925550000	5	11	1876100	2351500	1116100	47289000	89166000	26611000	3.50074	0.00026799	-4.27475	0.0516622	-11.5989	B1MC22	B1MC22	295	tr|B1MC22|B1MC22_MYCA9 DoxX-like family protein OS=Mycobacteroides abscessus (strain ATCC 19977 / DSM 44196 / CCUG 20993 / CIP 104536 / JCM 13569 / NCTC 13031 / TMC 1543 / L948) OX=561007 GN=MAB_2714c PE=4 SV=1
21.7923	24.1034	21.075	27.1106	27.0559	25.5235	-1	+	A_D	6	6	6	27.2	27.2	27.2	29.302	0	19.364	1331800000	10	21	1669500	0	677910	17658000	17071000	14867000	1.80409	0.00409016	-4.23977	0.05293	-4.03255	B1MJI2	B1MJI2	1857	tr|B1MJI2|B1MJI2_MYCA9 Probable class II aldolase OS=Mycobacteroides abscessus (strain ATCC 19977 / DSM 44196 / CCUG 20993 / CIP 104536 / JCM 13569 / NCTC 13031 / TMC 1543 / L948) OX=561007 GN=MAB_1048c PE=4 SV=1
23.2668	22.7457	23.2661	27.1015	26.4818	28.3279	-1	+	A_D	4	4	4	64.8	64.8	64.8	6.5615	0	7.0939	2035300000	1	11	0	0	0	422670000	123760000	1158900000	2.74851	0.00106311	-4.21087	0.0540009	-7.39383	B1MFN2	B1MFN2	1069	sp|B1MFN2|RL331_MYCA9 Large ribosomal subunit protein bL33A OS=Mycobacteroides abscessus (strain ATCC 19977 / DSM 44196 / CCUG 20993 / CIP 104536 / JCM 13569 / NCTC 13031 / TMC 1543 / L948) OX=561007 GN=rpmG1 PE=3 SV=1
23.4229	23.5435	22.9415	27.5444	27.5091	27.4154	-1	+	A_D	5	5	5	28.7	28.7	28.7	17.596	0	11.193	848930000	11	12	0	0	0	24173000	20118000	26606000	4.6199	0	-4.187	0.0549017	-22.2876	B1MJG3	B1MJG3	1843	tr|B1MJG3|B1MJG3_MYCA9 Putative transcriptional regulator, MarR family OS=Mycobacteroides abscessus (strain ATCC 19977 / DSM 44196 / CCUG 20993 / CIP 104536 / JCM 13569 / NCTC 13031 / TMC 1543 / L948) OX=561007 GN=MAB_1029c PE=4 SV=1
20.9666	23.6011	23.2431	26.7866	26.5297	26.8863	-1	+	A_D	10	10	8	35.5	35.5	29.6	34.459	0	22.63	1505300000	23	32	270770	0	0	16386000	10292000	22411000	2.11497	0.00246497	-4.13059	0.0570912	-4.96585	B1MPA2	B1MPA2	2713	tr|B1MPA2|B1MPA2_MYCA9 Reductase OS=Mycobacteroides abscessus (strain ATCC 19977 / DSM 44196 / CCUG 20993 / CIP 104536 / JCM 13569 / NCTC 13031 / TMC 1543 / L948) OX=561007 GN=MAB_2072 PE=4 SV=1
25.0724	24.799	23.4937	28.4757	28.3028	28.8133	-1	+	A_D	7	7	7	53.4	53.4	53.4	23.969	0	79.515	4035900000	11	24	10547000	6455000	1989500	113040000	79147000	146930000	2.87756	0.000743555	-4.07555	0.0593112	-7.99718	B1MIE1	B1MIE1	1619	tr|B1MIE1|B1MIE1_MYCA9 Putative transcriptional regulator, TetR family OS=Mycobacteroides abscessus (strain ATCC 19977 / DSM 44196 / CCUG 20993 / CIP 104536 / JCM 13569 / NCTC 13031 / TMC 1543 / L948) OX=561007 GN=MAB_4089c PE=4 SV=1
26.7494	26.5091	26.0995	30.3056	30.3624	30.8985	-1	+	A_D	16	16	15	56.6	56.6	54	34.023	0	88.206	17852000000	13	82	13692000	16385000	5461000	255390000	233120000	395280000	3.96177	0.000482143	-4.06953	0.0595594	-15.201	B1MCS4;B1MN74	B1MCS4	457	tr|B1MCS4|B1MCS4_MYCA9 Metal-dependent hydrolase OS=Mycobacteroides abscessus (strain ATCC 19977 / DSM 44196 / CCUG 20993 / CIP 104536 / JCM 13569 / NCTC 13031 / TMC 1543 / L948) OX=561007 GN=MAB_2967c PE=4 SV=1
21.1929	22.8162	21.3564	25.7285	25.8828	25.9589	-1	+	A_D	5	5	5	48.4	48.4	48.4	24.538	0	19.855	723050000	9	15	691350	3234200	776470	15663000	14576000	19383000	2.83993	0.000724868	-4.06822	0.0596133	-7.81685	B1MCX2	B1MCX2	489	tr|B1MCX2|B1MCX2_MYCA9 VOC domain-containing protein OS=Mycobacteroides abscessus (strain ATCC 19977 / DSM 44196 / CCUG 20993 / CIP 104536 / JCM 13569 / NCTC 13031 / TMC 1543 / L948) OX=561007 GN=MAB_3015 PE=4 SV=1
23.4048	23.4034	23.8402	27.7241	27.6184	27.4924	-1	+	A_D	9	9	9	53	53	53	23.537	0	58.722	3656400000	10	39	3856400	3985100	3542300	66473000	46800000	57616000	4.84447	0	-4.06217	0.0598637	-25.3825	B1MB40	B1MB40	138	tr|B1MB40|B1MB40_MYCA9 Putative transcriptional regulator, TetR family OS=Mycobacteroides abscessus (strain ATCC 19977 / DSM 44196 / CCUG 20993 / CIP 104536 / JCM 13569 / NCTC 13031 / TMC 1543 / L948) OX=561007 GN=MAB_2380c PE=4 SV=1
23.402	24.5114	22.7125	28.1758	27.3244	27.2966	-1	+	A_D	11	11	11	47.9	47.9	47.9	30.501	0	29.483	2279500000	15	29	1231000	3441100	1987900	21536000	14723000	12578000	2.60774	0.00122976	-4.05697	0.06008	-6.782	B1MDD5	B1MDD5	598	tr|B1MDD5|B1MDD5_MYCA9 Putative transcriptional regulator, LysR family OS=Mycobacteroides abscessus (strain ATCC 19977 / DSM 44196 / CCUG 20993 / CIP 104536 / JCM 13569 / NCTC 13031 / TMC 1543 / L948) OX=561007 GN=MAB_3179c PE=3 SV=1
24.0293	22.1968	23.6512	28.9011	26.5472	26.554	-1	+	A_D	11	11	11	26.5	26.5	26.5	56.617	0	37.481	1808300000	29	25	0	54561	0	18902000	15046000	14112000	1.86353	0.00359184	-4.04168	0.0607201	-4.20034	B1MH37	B1MH37	1396	tr|B1MH37|B1MH37_MYCA9 Probable dehydrogenase OS=Mycobacteroides abscessus (strain ATCC 19977 / DSM 44196 / CCUG 20993 / CIP 104536 / JCM 13569 / NCTC 13031 / TMC 1543 / L948) OX=561007 GN=MAB_0623 PE=4 SV=1
23.9376	23.4496	22.5395	26.3422	28.2646	27.3759	-1	+	A_D	5	5	5	41.1	41.1	41.1	17.865	0	17.577	1660800000	9	12	0	0	584590	9862900	24480000	9084400	2.36316	0.00149533	-4.01871	0.0616947	-5.82234	B1MDX8	B1MDX8	719	tr|B1MDX8|B1MDX8_MYCA9 Polyketide cyclase / dehydrase and lipid transport OS=Mycobacteroides abscessus (strain ATCC 19977 / DSM 44196 / CCUG 20993 / CIP 104536 / JCM 13569 / NCTC 13031 / TMC 1543 / L948) OX=561007 GN=MAB_3371c PE=4 SV=1
24.179	23.5417	23.0448	27.491	27.9414	27.389	-1	+	A_D	5	5	5	28.5	28.5	28.5	16.522	0	10.838	1668500000	9	18	1396800	1286600	681580	21283000	26499000	30346000	3.39161	0.000240535	-4.0186	0.0616995	-10.8747	B1MET5	B1MET5	896	tr|B1MET5|B1MET5_MYCA9 Putative sulfate transporter/antisigma-factor OS=Mycobacteroides abscessus (strain ATCC 19977 / DSM 44196 / CCUG 20993 / CIP 104536 / JCM 13569 / NCTC 13031 / TMC 1543 / L948) OX=561007 GN=MAB_3465 PE=4 SV=1
24.7886	24.8704	24.8898	28.7257	29.1371	28.7141	-1	+	A_D	4	4	4	24.3	24.3	24.3	15.7	0	20.996	5104500000	5	29	12441000	8397600	10411000	19813000	108330000	117060000	5.02231	0	-4.00942	0.0620931	-28.1321	B1MJG4	B1MJG4	1844	tr|B1MJG4|B1MJG4_MYCA9 Uncharacterized protein OS=Mycobacteroides abscessus (strain ATCC 19977 / DSM 44196 / CCUG 20993 / CIP 104536 / JCM 13569 / NCTC 13031 / TMC 1543 / L948) OX=561007 GN=MAB_1030 PE=4 SV=1
22.562	24.3027	22.6903	27.2773	27.3474	26.8811	-1	+	A_D	12	12	12	36.6	36.6	36.6	41.858	0	43.592	3021100000	23	44	0	0	0	27572000	22133000	20070000	2.63223	0.00124612	-3.98359	0.0632151	-6.88513	B1MJF7	B1MJF7	1837	tr|B1MJF7|B1MJF7_MYCA9 ER-bound oxygenase mpaB/mpaB/Rubber oxygenase catalytic domain-containing protein OS=Mycobacteroides abscessus (strain ATCC 19977 / DSM 44196 / CCUG 20993 / CIP 104536 / JCM 13569 / NCTC 13031 / TMC 1543 / L948) OX=561007 GN=MAB_102
27.7643	27.5527	27.7122	31.3176	31.5338	32.0898	-1	+	A_D	11	11	11	52.3	52.3	52.3	23.457	0	113.13	36212000000	10	126	38363000	41991000	38155000	729130000	615540000	1410400000	4.11686	0.000631579	-3.97069	0.0637826	-16.6401	B1MH84	B1MH84	1424	tr|B1MH84|B1MH84_MYCA9 Probable transcriptional regulator, LuxR family OS=Mycobacteroides abscessus (strain ATCC 19977 / DSM 44196 / CCUG 20993 / CIP 104536 / JCM 13569 / NCTC 13031 / TMC 1543 / L948) OX=561007 GN=MAB_3891c PE=4 SV=1
24.615	22.6486	22.7206	27.3782	27.0165	27.4937	-1	+	A_D	9	9	9	28.8	28.8	28.8	32.977	0	33.92	1974800000	16	25	16064000	11309000	14627000	20528000	9452600	15638000	2.41493	0.00142471	-3.96806	0.0638992	-6.01525	B1MJX2	B1MJX2	1919	tr|B1MJX2|B1MJX2_MYCA9 Probable hydrogen peroxide-inducible genes activator OS=Mycobacteroides abscessus (strain ATCC 19977 / DSM 44196 / CCUG 20993 / CIP 104536 / JCM 13569 / NCTC 13031 / TMC 1543 / L948) OX=561007 GN=MAB_4409 PE=3 SV=1
[truncated: 2,018 more rows]

## Sheet: A_vs_PBS_Stat_diff
A	A	A	PBS	PBS	PBS	Taxonomy IDs	Student's T-test Significant K_PBS	Student's T-test significant	Peptides	Razor + unique peptides	Unique peptides	Sequence coverage [%]	Unique + razor sequence coverage [%]	Unique sequence coverage [%]	Mol. weight [kDa]	Q-value	Score	Intensity	iBAQ peptides	MS/MS count	-Log Student's T-test p-value K_PBS	Student's T-test q-value K_PBS	Student's T-test Difference K_PBS	Fold Change K-P	Student's T-test Test statistic K_PBS	Protein IDs	Majority protein IDs	id	Fasta headers
[truncated: 2,429 more rows]
