# Supplementary material for: Insights into Mycobacterium abscessus survival under prolonged potassium deficiency and starvation
Source: Front Cell Infect Microbiol. 2025 Nov 26;15:1668407. doi: 10.3389/fcimb.2025.1668407 (PMC12689514; doi:10.3389/fcimb.2025.1668407)
Supplement: Supplementary file 5 [file Table6.xlsx]

## Sheet: Dorm
Locus	Name	Product	Log2FC_RNAseq	Log2FC_Proteom
MAB_0001	dnaA	Chromosomal replication initiator protein DnaA	-1.16523	-1.43431
MAB_0002	dnaN	DNA polymerase III, beta subunit (DnaN)	#N/A	-1.13525
MAB_0003	gnD	6-phosphogluconate dehydrogenase Gnd	#N/A	#N/A
MAB_0004	recF	DNA replication and repair protein RecF	#N/A	0.375081
MAB_0005	MAB_0005	hypothetical protein	#N/A	-1.12922
MAB_0006	gyrB	DNA gyrase (subunit B) GyrB (DNA topoisomerase)	1.55595	0.24722
MAB_0007	MAB_0007	Hypothetical protein	0.891464	-6.70095
MAB_0008	MAB_0008	Hypothetical protein	#N/A	#N/A
MAB_0009	MAB_0009	Hypothetical protein	#N/A	-0.259965
MAB_0010c	MAB_0010c	Hypothetical protein	0.868833	-4.08146
MAB_0011c	MAB_0011c	Hypothetical protein	1.3821	0.985511
MAB_0012c	MAB_0012c	Hypothetical protein	1.67117	#N/A
MAB_0013c	MAB_0013c	Probable arylamine n-acetyl transferase	#N/A	#N/A
MAB_0014	MAB_0014	Hypothetical protein	1.16496	-2.92518
MAB_0015	MAB_0015	Hypothetical protein	1.12858	#N/A
MAB_0016	MAB_0016	hypothetical protein	1.25862	#N/A
MAB_0017	MAB_0017	hypothetical protein	-1.26812	#N/A
MAB_0018c	MAB_0018c	Putative methyltransferase	5.76612	2.36576
MAB_0019	gyrA	DNA gyrase (subunit A) GyrA (DNA topoisomerase)	#N/A	0.486734
MAB_0020	MAB_0020	hypothetical protein	-0.631581	-1.6828
MAB_0022c	MAB_0022c	Probable permease	#N/A	#N/A
MAB_0023	MAB_0023	Transcriptional regulator, LysR family	1.68193	2.35397
MAB_0024c	cwsA	hypothetical protein	#N/A	#N/A
MAB_0025	MAB_0025	Peptidyl-prolyl cis-trans isomerase	#N/A	-2.34008
MAB_0026	MAB_0026	Rhomboid family protein	-0.722508	#N/A
MAB_0027c	MAB_0027c	hypothetical protein	1.55544	#N/A
MAB_0028c	MAB_0028c	hypothetical protein	-1.4333	-0.47248
MAB_0029c	crgA	hypothetical protein	#N/A	#N/A
MAB_0030	MAB_0030	hypothetical protein	-1.59914	#N/A
MAB_0031	MAB_0031	hypothetical protein	-1.65507	#N/A
MAB_0032	MAB_0032	Glutamine amidotransferase of anthranilate synthase component II (PabA)	-0.521905	#N/A
MAB_0033c	MAB_0033c	Probable serine/threonine-protein kinase PknB	-1.46823	-0.521742
MAB_0034c	MAB_0034c	Putative serine/threonine-protein kinase PknA	-1.47255	-0.671256
MAB_0035c	MAB_0035c	Probable penicillin-binding protein PbpA	-1.8883	-4.07566
MAB_0036c	MAB_0036c	Probable cell division protein RodA	-2.16383	#N/A
MAB_0037c	MAB_0037c	Possible serine/threonine phosphatase Ppp	-1.74562	-0.399385
MAB_0038c	MAB_0038c	Possible forkhead-associated protein	-0.91802	-1.24488
MAB_0039c	MAB_0039c	hypothetical protein	#N/A	-1.28526
MAB_0042	MAB_0042	hypothetical protein	#N/A	#N/A
MAB_0043	MAB_0043	Putative glutathionylspermidine synthase	#N/A	#N/A
MAB_0044	MAB_0044	hypothetical protein	#N/A	#N/A
MAB_0045	MAB_0045	Hypothetical TetR transcriptional regulator	-1.20273	#N/A
MAB_0046	MAB_0046	Probable PE family protein	#N/A	#N/A
MAB_0047	MAB_0047	Probable PPE family protein	#N/A	#N/A
MAB_0048	MAB_0048	Probable PE family protein	#N/A	#N/A
MAB_0049	MAB_0049	ESAT-6-like protein	#N/A	#N/A
MAB_0050c	MAB_0050c	hypothetical protein	#N/A	#N/A
MAB_0051	MAB_0051	hypothetical protein	#N/A	#N/A
MAB_0052	MAB_0052	hypothetical protein	#N/A	#N/A
MAB_0053c	MAB_0053c	Probable cytidine/deoxycytidylate deaminase	#N/A	#N/A
MAB_0054c	cynS	Probable cyanate hydratase (Cyanase)	#N/A	#N/A
MAB_0055c	MAB_0055c	Transcription regulator LysR family	-1.28076	#N/A
MAB_0056c	MAB_0056c	ATP-dependent helicase HrpA	-1.8517	#N/A
MAB_0057	MAB_0057	Putative short chain dehydrogenase/reductase	#N/A	#N/A
MAB_0058c	MAB_0058c	hypothetical protein	-2.1589	-3.39883
MAB_0059c	MAB_0059c	Hypothetical protein	#N/A	#N/A
MAB_0060	MAB_0060	Possible nitrate/nitrite response transcriptional regulatory protein NarL (LuxR family)	-1.2636	#N/A
MAB_0061	MAB_0061	Possible two component sensor kinase	#N/A	#N/A
MAB_0062	MAB_0062	Pyridine nucleotide-disulphide oxidoreductase family	#N/A	0.969576
MAB_0063c	MAB_0063c	hypothetical protein	#N/A	#N/A
MAB_0064c	MAB_0064c	Probable lipase LipE	-0.733144	-0.592115
MAB_0065c	MAB_0065c	Probable acyl-CoA dehydrogenase (FadE)	#N/A	0.430734
MAB_0066c	MAB_0066c	Putative transcriptional regulator, AraC family	#N/A	#N/A
MAB_0067	MAB_0067	hypothetical protein	#N/A	#N/A
MAB_0068	MAB_0068	Putative transcriptional regulator, GntR family	1.28912	#N/A
MAB_0069	MAB_0069	Major facilitator family transporter	1.47263	#N/A
MAB_0070	MAB_0070	hypothetical protein	#N/A	#N/A
MAB_0071c	MAB_0071c	Putative thiosulfate sulfurtransferase (SseB)	#N/A	#N/A
MAB_0072c	MAB_0072c	Putative short chain dehydrogenase/reductase	#N/A	-1.03865
MAB_0073c	MAB_0073c	Putative short chain dehydrogenase/reductase	#N/A	#N/A
MAB_0074c	MAB_0074c	Putative (cyclohexanone) monooxygenase	#N/A	#N/A
MAB_0075	MAB_0075	Putative hydroxylase	#N/A	#N/A
MAB_0076	MAB_0076	2,3-dihydroxybiphenyl 1,2-dioxygenase	#N/A	#N/A
MAB_0077	MAB_0077	Putative transcriptional regulator, IclR family	1.84461	6.9601
MAB_0078	MAB_0078	Putative lipase/esterase	1.53893	#N/A
MAB_0079c	MAB_0079c	hypothetical protein	#N/A	#N/A
MAB_0080c	MAB_0080c	Putative oxygenase	#N/A	#N/A
MAB_0081	MAB_0081	Putative 3-ketosteroid 1-dehydrogenase or fumarate reductase/succinate dehydrogenase	#N/A	#N/A
MAB_0082c	MAB_0082c	hypothetical protein	-2.22562	#N/A
MAB_0083	MAB_0083	Putative transcriptional regulator, MarR family	#N/A	-0.244071
MAB_0084	MAB_0084	hypothetical protein	#N/A	#N/A
MAB_0085c	MAB_0085c	Putative transcriptional regulator	#N/A	-1.54577
MAB_0086	MAB_0086	Putative taurine dioxygenase	1.57479	#N/A
MAB_0087c	MAB_0087c	Probable alkaline phosphatase	#N/A	#N/A
MAB_0088c	MAB_0088c	Putative oxidoreductase	#N/A	1.53361
MAB_0089c	MAB_0089c	hypothetical protein	#N/A	#N/A
MAB_0090c	MAB_0090c	Probable oxidoreductase EphD	#N/A	1.70232
MAB_0091	MAB_0091	Putative ferredoxin-dependent glutamate synthase	#N/A	0.745958
MAB_0092	MAB_0092	Probable NADH-dependent glutamate synthase (small subunit) GltD	#N/A	0.572439
MAB_0093	MAB_0093	hypothetical protein	#N/A	#N/A
MAB_0094c	map	Probable methionine aminopeptidase, type I (MAP)	1.95135	#N/A
MAB_0095	MAB_0095	Hypothetical helix-turn-helix domain protein	#N/A	#N/A
MAB_0096	MAB_0096	hypothetical protein	#N/A	#N/A
MAB_0097	MAB_0097	Conserved hypothetical protein (PHP domain protein)	1.17633	-1.52759
MAB_0098	MAB_0098	Putative TetR-family transcriptional regulator	1.08869	#N/A
MAB_0099	MAB_0099	Probable monooxygenase	#N/A	#N/A
MAB_0100	MAB_0100	Putative short chain dehydrogenase/reductase	#N/A	#N/A
MAB_0101	MAB_0101	Probable cytochrome P450	-0.638531	#N/A
MAB_0102	MAB_0102	Putative methyltransferase	-1.39141	#N/A
MAB_0103	MAB_0103	Probable monooxygenase EthA	2.10402	1.43275
MAB_0104	MAB_0104	Probable enoyl-CoA hydratase/isomerase	#N/A	#N/A
MAB_0105c	MAB_0105c	Probable oxidoreductase	#N/A	1.13288
MAB_0106c	MAB_0106c	hypothetical protein	1.5622	1.16191
MAB_0107c	MAB_0107c	hypothetical protein	1.53132	2.19282
MAB_0108c	MAB_0108c	Hypothetical protein	#N/A	-0.985832
MAB_0109c	MAB_0109c	Putative copper resistance protein, CopC family	-0.955466	-0.670163
MAB_0110c	MAB_0110c	hypothetical protein	-0.82329	-1.78544
MAB_0111c	MAB_0111c	hypothetical protein	#N/A	#N/A
MAB_0112	MAB_0112	Hypothetical protein	#N/A	#N/A
MAB_0113	MAB_0113	hypothetical protein	1.11357	0.301947
MAB_0114	MAB_0114	hypothetical protein	#N/A	#N/A
MAB_0115c	MAB_0115c	hypothetical protein	0.725474	-1.43531
MAB_0116	MAB_0116	Hypothetical protein	#N/A	#N/A
MAB_0117c	MAB_0117c	hypothetical protein	3.5234	1.99066
MAB_0118c	MAB_0118c	Probable superoxide dismutase (Mn)	#N/A	1.04079
MAB_0119c	MAB_0119c	Hypothetical protein	#N/A	-1.94434
MAB_0120	msrA	Probable peptide methionine sulfoxide reductase	1.66326	#N/A
MAB_0121	MAB_0121	Rhodanese-like protein	#N/A	-1.14364
MAB_0122	MAB_0122	hypothetical protein	#N/A	-0.855346
MAB_0123	MAB_0123	Putative glycerophosphoryl diester phosphodiesterase	-0.818833	-1.47378
MAB_0124	MAB_0124	Conserved hypothetical protein (GGDEF domain)	-1.53767	#N/A
MAB_0125c	MAB_0125c	hypothetical protein	#N/A	#N/A
MAB_0126c	MAB_0126c	Possible bacterioferritin BfrB	#N/A	1.89992
MAB_0127c	MAB_0127c	Possible bacterioferritin BfrB	#N/A	0.614886
MAB_0128c	MAB_0128c	Possible transcriptional regulator	-1.78095	#N/A
MAB_0129c	MAB_0129c	Abortive infection protein	-1.82644	#N/A
MAB_0130	MAB_0130	Putative hydrolase	-0.898617	0.867976
MAB_0131c	MAB_0131c	hypothetical protein	#N/A	#N/A
MAB_0132	pheA	Probable prephenate dehydratase PheA	#N/A	0.333757
MAB_0133	MAB_0133	Probable phosphoglycerate mutase	#N/A	#N/A
MAB_0134c	MAB_0134c	Probable pyruvate dehydrogenase	0.97938	1.91137
MAB_0135	MAB_0135	Hypothetical protein	#N/A	#N/A
MAB_0136	MAB_0136	hypothetical protein	#N/A	#N/A
MAB_0137	MAB_0137	hypothetical protein	#N/A	#N/A
MAB_0138	MAB_0138	Putative transcriptional regulator, TetR family	1.01974	0.676766
MAB_0139c	MAB_0139c	Probable hydrolase, alpha/beta fold family	-0.792169	#N/A
MAB_0140c	MAB_0140c	Probable monooxygenase	-0.87991	#N/A
MAB_0141c	MAB_0141c	Putative esterase	-1.06755	#N/A
MAB_0142c	MAB_0142c	Putative monooxygenase	#N/A	#N/A
MAB_0143c	MAB_0143c	Putative oxidoreductase EphD	#N/A	#N/A
MAB_0144c	MAB_0144c	Putative oxidoreductase EphD	#N/A	#N/A
MAB_0145c	MAB_0145c	Probable transcriptional regulator, TetR family	1.48648	0.482409
MAB_0146	MAB_0146	Putative magnesium transport MgtC family protein	#N/A	#N/A
MAB_0147c	MAB_0147c	hypothetical protein	2.19287	0.305834
MAB_0148c	MAB_0148c	PPE family protein	2.78486	-0.681546
MAB_0149c	MAB_0149c	Hypothetical protein	4.25443	-0.555067
MAB_0150c	MAB_0150c	hypothetical protein	#N/A	#N/A
MAB_0151c	MAB_0151c	hypothetical protein	-0.999085	-2.75976
MAB_0152	MAB_0152	Putative ankyrin-like protein	0.961657	-1.61572
MAB_0153	serS	seryl-tRNA synthetase (SerS)	#N/A	0.315505
MAB_0154	MAB_0154	hypothetical protein	-0.792767	-0.452033
MAB_0155	MAB_0155	hypothetical protein	#N/A	#N/A
MAB_0156c	MAB_0156c	Iron-sulfur cluster-binding protein, RIESKE family	2.47521	0.937967
MAB_0157	MAB_0157	Hypothetical transcriptional regulator, MarR	1.31805	0.505596
MAB_0158c	MAB_0158c	ABC transporter, ATP-binding protein	#N/A	#N/A
MAB_0159	MAB_0159	Hypothetical 2-nitropropane dioxygenase	2.0824	1.06119
MAB_0160	MAB_0160	Probable 4-oxalocrotonate tautomerase	1.22065	#N/A
MAB_0161	MAB_0161	Probable transcriptional regulator, LysR family	#N/A	-1.03105
MAB_0162c	MAB_0162c	hypothetical protein	1.31357	#N/A
MAB_0163c	MAB_0163c	Probable phosphotransferase	#N/A	#N/A
MAB_0164	MAB_0164	Probable short chain dehydrogenase/reductase	#N/A	-2.68673
MAB_0165	MAB_0165	Putative acyltransferase	#N/A	1.30122
MAB_0166	MAB_0166	Putative acyltransferase	#N/A	2.51635
MAB_0167	MAB_0167	Putative hydrolase	#N/A	#N/A
MAB_0168c	MAB_0168c	Putative N-acetymuramoyl-L-alanine amidase	#N/A	#N/A
MAB_0169c	MAB_0169c	Putative exported repetitive protein precursor	0.940823	#N/A
MAB_0170	MAB_0170	UDP-galactopyranose mutase (Glf)	-1.76577	-1.48666
MAB_0171	MAB_0171	galactofuranosyl transferase	-2.22213	-0.993268
MAB_0172	MAB_0172	Probable phosphoesterase	-2.31371	#N/A
MAB_0173	MAB_0173	UbiA prenyltransferase family protein	-2.9963	#N/A
MAB_0174	MAB_0174	hypothetical protein	-2.81354	#N/A
MAB_0175	MAB_0175	Antigen 85-C precursor	#N/A	-1.51857
MAB_0176	MAB_0176	Antigen 85-A precursor	#N/A	-1.59962
MAB_0177	MAB_0177	Antigen 85-A/B/C precursor	-1.06086	-1.1732
MAB_0178	MAB_0178	Hypothetical cutinase precursor	#N/A	-1.02658
MAB_0179	MAB_0179	Probable fatty-acid-CoA ligase FadD	#N/A	#N/A
MAB_0180	MAB_0180	Polyketide synthase PKS13	-0.60094	-1.72458
MAB_0181	MAB_0181	Propionyl-CoA carboxylase, beta subunit (PccB)	-0.96445	-1.80925
MAB_0182c	MAB_0182c	Hypothetical protein	4.31627	#N/A
MAB_0183c	MAB_0183c	Putative cation transporter	4.37776	#N/A
MAB_0184c	MAB_0184c	Hypothetical protein	-1.54623	#N/A
MAB_0185c	MAB_0185c	Probable arabinosyltransferase B	-1.8821	-2.09985
MAB_0186c	MAB_0186c	Probable arabinosyltransferase A	-1.80758	-1.59644
MAB_0187	MAB_0187	hypothetical protein	1.30888	#N/A
MAB_0188c	MAB_0188c	Hypothetical protein	#N/A	#N/A
MAB_0189c	MAB_0189c	Probable arabinosyltransferase C	-2.16789	#N/A
MAB_0190c	MAB_0190c	hypothetical protein	-1.77642	-1.30337
MAB_0191c	MAB_0191c	Putative short chain dehydrogenase/reductase	-1.29525	0.672057
MAB_0192c	MAB_0192c	Probable oxidoreductase	-1.05528	-0.468084
MAB_0193c	MAB_0193c	hypothetical protein	-1.05852	#N/A
MAB_0194	MAB_0194	Dihydroxyacetone kinase family protein	#N/A	0.467779
MAB_0195c	MAB_0195c	Putative hydrolase, alpha/beta hydrolase fold	#N/A	#N/A
MAB_0196c	MAB_0196c	Putative transcriptional regulator, GntR family	1.06679	#N/A
MAB_0197	MAB_0197	Putative alkylhydroperoxidase AhpD core	0.919402	0.875571
MAB_0198	MAB_0198	hypothetical protein	-1.72132	#N/A
MAB_0199	MAB_0199	Probable phosphoesterase, PA-phosphatase related protein	#N/A	1.85234
MAB_0200c	MAB_0200c	Probable phosphoesterase, PA-phosphatase related protein	-1.83965	#N/A
MAB_0201c	MAB_0201c	Probable O-antigen/lipopolysaccharide transport integral membrane protein ABC transporter RfbD	-1.49327	#N/A
MAB_0202c	MAB_0202c	Probable glycosyl transferase	-1.45309	#N/A
MAB_0203c	MAB_0203c	Probable o-antigen/lipopolysaccharide transport ATP-binding protein ABC transporter RfbE	#N/A	#N/A
MAB_0204c	MAB_0204c	hypothetical protein	#N/A	-2.32843
MAB_0205c	MAB_0205c	hypothetical protein	#N/A	1.08105
MAB_0206	MAB_0206	Possible aminotransferase/cysteine desulfurase	#N/A	0.300079
MAB_0207c	MAB_0207c	Probable quinone oxidoreductase	1.63258	1.20023
MAB_0208	MAB_0208	Putative MarR-family transcriptional regulator	2.05849	1.01091
MAB_0209	MAB_0209	Hypothetical protein	1.84137	#N/A
MAB_0210	MAB_0210	hypothetical protein	#N/A	#N/A
MAB_0211	MAB_0211	Hypothetical protein	-1.05464	#N/A
MAB_0212	MAB_0212	hypothetical protein	#N/A	#N/A
MAB_0213c	MAB_0213c	hypothetical protein	2.3304	#N/A
MAB_0214c	MAB_0214c	Conserved hypothetical protein (OsmC-like)	#N/A	-1.98398
MAB_0215	MAB_0215	Possible transcriptional regulator	4.2005	3.4504
MAB_0216	MAB_0216	hypothetical protein	3.14332	3.62012
MAB_0217c	MAB_0217c	Probable cysteine desulfurase	-1.09219	0.575393
MAB_0218c	MAB_0218c	hypothetical protein	#N/A	0.769803
MAB_0219	MAB_0219	hypothetical protein	4.35994	#N/A
MAB_0220c	pat	Putative phenylalanine aminotransferase	#N/A	0.632204
MAB_0221c	MAB_0221c	Putative phage integrase	#N/A	#N/A
MAB_0222c	MAB_0222c	Putative DNA-binding protein	#N/A	#N/A
MAB_0223	MAB_0223	Hypothetical protein	#N/A	#N/A
MAB_0224	MAB_0224	Hypothetical protein	#N/A	#N/A
MAB_0225	MAB_0225	Hypothetical protein	#N/A	#N/A
MAB_0226	MAB_0226	Hypothetical protein	#N/A	#N/A
MAB_0227	MAB_0227	Hypothetical protein	#N/A	#N/A
MAB_0228	MAB_0228	Hypothetical protein	#N/A	#N/A
MAB_0229	MAB_0229	Hypothetical protein	#N/A	#N/A
MAB_0230	MAB_0230	Hypothetical protein	#N/A	#N/A
MAB_0231	MAB_0231	hypothetical protein	#N/A	#N/A
MAB_0232	MAB_0232	Hypothetical protein	#N/A	#N/A
MAB_0233	MAB_0233	Putative phage tail tape measure protein TMP	#N/A	#N/A
MAB_0234	MAB_0234	Hypothetical protein	#N/A	#N/A
MAB_0235	MAB_0235	Hypothetical protein	#N/A	#N/A
MAB_0236	MAB_0236	Hypothetical protein	#N/A	#N/A
MAB_0237	MAB_0237	Bacteriophage protein	#N/A	#N/A
MAB_0238	MAB_0238	Hypothetical protein	#N/A	#N/A
MAB_0239	MAB_0239	Hypothetical protein	#N/A	#N/A
MAB_0240	MAB_0240	thiopurine S-methyltransferase	#N/A	#N/A
MAB_0241	MAB_0241	Bacteriophage protein	#N/A	#N/A
MAB_0242	MAB_0242	Hypothetical protein	#N/A	-3.91583
MAB_0243	MAB_0243	Hypothetical protein	#N/A	-3.85819
MAB_0244	MAB_0244	Hypothetical protein	-1.13421	-1.76569
MAB_0245c	MAB_0245c	Hypothetical protein	0.976083	#N/A
MAB_0246	MAB_0246	Hypothetical protein	-1.47256	-1.1951
MAB_0247c	MAB_0247c	Putative acetyltransferase	#N/A	#N/A
MAB_0248c	MAB_0248c	Putative regulatory protein, TetR family	#N/A	#N/A
MAB_0249	MAB_0249	hypothetical protein	8.45441	#N/A
MAB_0250	MAB_0250	Hypothetical GMC-type oxidoreductase	-0.569829	#N/A
MAB_0251	MAB_0251	Hypothetical protein	-1.04423	-0.952704
MAB_0252	MAB_0252	hypothetical protein	-0.928554	-0.788272
MAB_0253	MAB_0253	Hypothetical protein	-1.15743	-1.33245
MAB_0254c	MAB_0254c	Putative phosphoglycerate mutase	#N/A	-0.768614
MAB_0255	MAB_0255	Putative acyl-CoA dehydrogenase	-1.34002	#N/A
MAB_0256c	MAB_0256c	hypothetical protein	#N/A	#N/A
MAB_0257c	MAB_0257c	Hypothetical protein	#N/A	0.451138
MAB_0258c	MAB_0258c	Putative dihydropicolinate reductase	#N/A	-0.611772
MAB_0259c	MAB_0259c	Putative short-chain dehydrogenase/reductase	#N/A	-0.657509
MAB_0260	MAB_0260	Probable transcriptional regulator, TetR	#N/A	#N/A
MAB_0261	MAB_0261	Probable amino acid ABC transporter, substrate binding	-2.78489	-0.8304
MAB_0262	MAB_0262	Probable amino acid ABC transporter, ATP-binding	-2.57384	#N/A
MAB_0263	MAB_0263	Possible osmoprotectant (glycine betaine/ carnitine/choline/l-proline) ABC transporter ProW	-2.91896	#N/A
MAB_0264	MAB_0264	Possible osmoprotectant (glycine betaine/ carnitine/choline/l-proline) ABC transporter ProZ	-2.70102	#N/A
MAB_0265	MAB_0265	hypothetical protein	-1.68312	-0.815286
MAB_0266c	MAB_0266c	Probable prephenate dehydrogenase TyrA	#N/A	0.492321
MAB_0267	MAB_0267	hypothetical protein	#N/A	0.226283
MAB_0268	tadA	Cytidine/deoxycytidylate deaminase family protein	#N/A	#N/A
MAB_0269c	MAB_0269c	Hypothetical protein	#N/A	#N/A
MAB_0270c	MAB_0270c	Hypothetical protein	#N/A	#N/A
MAB_0271	MAB_0271	Hypothetical protein	#N/A	#N/A
MAB_0272	MAB_0272	Hypothetical protein	#N/A	#N/A
MAB_0273c	MAB_0273c	Hypothetical protein	#N/A	#N/A
MAB_0274c	MAB_0274c	hypothetical protein	#N/A	-0.728096
MAB_0275	tgt	Queuine tRNA-ribosyltransferase (TGT)	-1.15284	#N/A
MAB_0276	MAB_0276	Probable cytochrome P450	#N/A	0.499128
MAB_0277c	MAB_0277c	Probable amino acid ABC transporter, permease	-2.10431	#N/A
MAB_0278c	MAB_0278c	Putative glutamyl-tRNA synthetase or glutamyl-Q tRNA(Asp) synthetase	-1.3231	#N/A
MAB_0279c	MAB_0279c	Probable DNA ligase LigC	-0.942064	-0.838069
MAB_0280	MAB_0280	hypothetical protein	-0.973625	#N/A
MAB_0281	MAB_0281	hypothetical protein	-1.63799	#N/A
MAB_0282	MAB_0282	hypothetical protein	-1.47495	#N/A
MAB_0283c	MAB_0283c	hypothetical protein	-1.23357	#N/A
MAB_0284c	MAB_0284c	Major facilitator superfamily	#N/A	#N/A
MAB_0285	MAB_0285	Putative oxidoreductase	#N/A	#N/A
MAB_0286	MAB_0286	hypothetical protein	#N/A	#N/A
MAB_0287	MAB_0287	Probable fatty-acid-CoA ligase FadD	#N/A	#N/A
MAB_0288	MAB_0288	Putative monooxygenase (salicylate/ hydroxybenzoate hydroxylase	#N/A	#N/A
MAB_0289	MAB_0289	hypothetical protein	#N/A	#N/A
MAB_0290	MAB_0290	Probable 3-carboxymuconate cycloisomerase (PcaB)	1.66864	#N/A
MAB_0291	MAB_0291	CdaR family transcriptional regulator	1.07839	#N/A
MAB_0292c	MAB_0292c	Putative ISXo8 transposase	#N/A	#N/A
MAB_0294	MAB_0294	Putative carboxylesterase, type B	#N/A	#N/A
MAB_0295	MAB_0295	Putative phenazine biosynthesis protein PhzC	#N/A	#N/A
MAB_0296	MAB_0296	2,3-dihydro-2,3-dihydroxybenzoate dehydrogenase	#N/A	#N/A
MAB_0297	MAB_0297	Probable isochorismatase (phenazine biosynthesis) PhzD	#N/A	#N/A
MAB_0298	MAB_0298	Putative phenazine biosynthesis protein PhzE	#N/A	#N/A
MAB_0299	MAB_0299	Putative amidohydrolase (aminocarboxymuconate-semialdehyde decarboxylase)	2.40607	2.16306
MAB_0300c	MAB_0300c	Putative transcriptional regulator, TetR family	3.72971	2.5584
MAB_0301	MAB_0301	Putative carboxylesterase	2.81487	#N/A
MAB_0302	MAB_0302	Putative monooxygenase	2.18381	#N/A
MAB_0303	MAB_0303	Putative dioxygenase (1H-3-hydroxy-4-oxoquinaldine 2,4-dioxygenase)	1.85127	#N/A
MAB_0304	MAB_0304	Hypothetical protein	#N/A	#N/A
MAB_0305	MAB_0305	Putative aminotransferase	#N/A	1.13747
MAB_0306c	MAB_0306c	Hypothetical protein	-0.655747	#N/A
MAB_0307c	MAB_0307c	Hypothetical protein	-1.43931	-1.3902
MAB_0308c	MAB_0308c	Hypothetical protein	1.91758	#N/A
MAB_0309	dnaX	DNA polymerase III, subunit gamma/tau	-1.2496	-1.71816
MAB_0310c	MAB_0310c	Putative cyclopropane-fatty-acyl-phospholipid synthase	2.35974	0.607079
MAB_0311c	MAB_0311c	hypothetical protein	1.68833	2.13416
MAB_0312c	eno	Enolase (Eno)	#N/A	#N/A
MAB_0313c	MAB_0313c	Putative aminoglycoside phosphotransferase	-1.57957	#N/A
MAB_0314c	MAB_0314c	Possible transcriptional regulator, TetR family	-1.18612	#N/A
MAB_0315	MAB_0315	hypothetical protein	#N/A	-1.11302
MAB_0316	MAB_0316	Probable enoyl-CoA hydratase	#N/A	#N/A
MAB_0317	MAB_0317	hypothetical protein	1.4804	#N/A
MAB_0318c	MAB_0318c	hypothetical protein	0.848476	-4.05229
MAB_0319	MAB_0319	hypothetical protein	-1.25746	-1.97443
MAB_0320	recR	Recombination protein RecR	-1.33399	-3.63453
MAB_0321c	MAB_0321c	Hypothetical protein	#N/A	#N/A
MAB_0322c	MAB_0322c	Hypothetical protein	#N/A	#N/A
MAB_0323c	MAB_0323c	Putative cobyric acid synthase CobQ2	-2.45265	-4.0516
MAB_0324c	MAB_0324c	Putative Mur ligase family protein	#N/A	-2.15013
MAB_0325c	MAB_0325c	Hypothetical protein	7.34477	6.16349
MAB_0326	MAB_0326	Putative transcriptional regulator, MarR family	-1.05798	-0.958046
MAB_0327	MAB_0327	Possible aminoglycoside phosphotransferase	#N/A	1.59606
MAB_0328	MAB_0328	Putative acyl-CoA dehydrogenase	#N/A	1.18711
MAB_0329	MAB_0329	DNA polymerase III, epsilon subunit (DnaQ)	-1.79781	#N/A
MAB_0330	MAB_0330	Beta-lactamase	-1.87782	-0.940986
MAB_0331c	rpsR.2	30S ribosomal protein S18	2.62317	#N/A
MAB_0332c	rpsN	30s ribosomal protein S14.2	2.8932	#N/A
MAB_0333c	rpmG1	50S ribosomal protein L33	3.77723	4.21087
MAB_0334c	rpmB.2	50S ribosomal protein L28	3.43062	#N/A
MAB_0335	MAB_0335	Probable cobalamin synthesis protein	#N/A	#N/A
MAB_0336	rpmE2	50S ribosomal protein L31 type B	#N/A	#N/A
MAB_0337c	leuA	2-isopropylmalate synthase	1.14569	1.3725
MAB_0338c	MAB_0338c	Hypothetical protein	2.1908	#N/A
MAB_0339	MAB_0339	Hypothetical protein	#N/A	#N/A
MAB_0340	MAB_0340	Hypothetical protein	-1.32779	#N/A
MAB_0341	MAB_0341	Putative transcriptional regulator, TetR family	-1.29115	#N/A
MAB_0342c	MAB_0342c	Putative nitroreductase family protein	#N/A	#N/A
MAB_0343	MAB_0343	Aspartate kinase	#N/A	#N/A
MAB_0344	asd	Aspartate-semialdehyde dehydrogenase (Asd)	#N/A	#N/A
MAB_0345	MAB_0345	Hypothetical protein	-0.547054	-2.85413
MAB_0346	MAB_0346	hypothetical protein	-0.682825	#N/A
MAB_0347	MAB_0347	Cell division control protein 48 CDC48	2.74087	1.92544
MAB_0348	MAB_0348	Hypothetical conserved TPR domain protein	1.36992	#N/A
MAB_0349c	MAB_0349c	Putative hydrolase, alpha/beta fold	-1.99397	-0.830757
MAB_0350	MAB_0350	hypothetical protein	1.79717	#N/A
MAB_0351	MAB_0351	Catalase	2.25261	#N/A
MAB_0352	MAB_0352	hypothetical protein	-0.951277	-3.30543
MAB_0353	MAB_0353	hypothetical protein	#N/A	-0.663922
MAB_0354c	MAB_0354c	Oxidoreductase, 2-nitropropane dioxygenase family	1.92924	#N/A
MAB_0355	MAB_0355	Probable ammonium transporter	-0.901199	#N/A
MAB_0356c	MAB_0356c	hypothetical protein	6.20021	#N/A
MAB_0357c	MAB_0357c	hypothetical protein	#N/A	0.587812
MAB_0358	MAB_0358	Hypothetical conserved membrane protein PknM or conserved lipoprotein LppH	#N/A	-1.06849
MAB_0359	MAB_0359	Putative fructokinase	#N/A	#N/A
MAB_0360	MAB_0360	hypothetical protein	#N/A	#N/A
MAB_0361	MAB_0361	hypothetical protein	#N/A	-1.40597
MAB_0362c	MAB_0362c	N-acetylglucosamine-6-phosphate deacetylase NagA	-1.83026	-1.72124
MAB_0363c	MAB_0363c	Glutamine-fructose-6-phosphate transaminase	-1.23475	#N/A
MAB_0364c	MAB_0364c	ATPase, BadF/BadG/BcrA/BcrD type	-1.76843	-1.17934
MAB_0365c	MAB_0365c	Probable sugar-transport integral membrane protein	-2.19363	#N/A
MAB_0366	MAB_0366	hypothetical protein	-1.38706	-0.648924
MAB_0367c	MAB_0367c	hypothetical protein	#N/A	1.26086
MAB_0368	MAB_0368	Short-chain dehydrogenase/reductas	#N/A	0.580058
MAB_0369	egtA	Glutamate--cysteine ligase GshA	-1.07387	#N/A
MAB_0370	egtB	hypothetical protein	-2.46317	#N/A
MAB_0371	egtC	hypothetical protein	-2.03442	-1.26757
MAB_0372	egtD	hypothetical protein	-1.28162	-3.22422
MAB_0373	egtE	Probable aminotransferase	-1.67305	#N/A
MAB_0374c	MAB_0374c	hypothetical protein	-0.679626	#N/A
MAB_0375	MAB_0375	Hypothetical protein	1.57849	#N/A
MAB_0376	MAB_0376	Conserved hypothetical protein (peptidase?)	1.32215	-2.43612
MAB_0377	MAB_0377	Putative transcriptional regulator, TetR family	-1.45976	#N/A
MAB_0378	MAB_0378	Probable lipid-transfer protein Ltp1/thiolase	3.81859	2.06603
MAB_0379	MAB_0379	Conserved hypothetical protein (MaoC-like dehydratase?)	3.21002	1.36439
MAB_0380	MAB_0380	Probable short-chain dehydrogenase/reductase	3.48828	1.72402
MAB_0381	MAB_0381	Glycerol uptake facilitator protein (GlpF)	#N/A	#N/A
MAB_0382	glpK	Glycerol kinase (GlpK)	0.660319	0.694415
MAB_0383c	MAB_0383c	Putative transcriptional regulator, PadR-like	1.60502	1.46418
MAB_0384	MAB_0384	hypothetical protein	-1.45976	#N/A
MAB_0385	MAB_0385	Conserved hypothetical protein (cation transporter?)	-1.45647	#N/A
MAB_0386c	MAB_0386c	hypothetical protein	0.682896	#N/A
MAB_0387	MAB_0387	hypothetical protein	#N/A	#N/A
MAB_0388c	MAB_0388c	hypothetical protein	#N/A	#N/A
MAB_0389c	MAB_0389c	Putative regulatory protein	#N/A	-0.172019
MAB_0390c	MAB_0390c	hypothetical protein	-0.92372	#N/A
MAB_0391c	MAB_0391c	hypothetical protein	#N/A	#N/A
MAB_0392c	MAB_0392c	hypothetical protein	#N/A	#N/A
MAB_0393	MAB_0393	Possible methyltransferase	2.59572	#N/A
MAB_0394c	MAB_0394c	hypothetical protein	#N/A	#N/A
MAB_0395c	MAB_0395c	hypothetical protein	-1.24851	#N/A
MAB_0396c	MAB_0396c	Hypothetical protein	#N/A	-1.69586
MAB_0397c	MAB_0397c	hypothetical protein	#N/A	#N/A
MAB_0398c	recD	Exodeoxyribonuclease V, alpha subunit (RecD)	-1.341	#N/A
MAB_0399c	recB	Exodeoxyribonuclease V, beta subunit (RecB)	-1.85897	#N/A
MAB_0400c	recC	Exodeoxyribonuclease V, gamma subunit (RecC)	-1.86473	#N/A
MAB_0401	MAB_0401	acyltransferase	-1.36435	#N/A
MAB_0402	MAB_0402	hypothetical protein	0.791448	-1.53644
MAB_0403	MAB_0403	hypothetical protein	#N/A	#N/A
MAB_0404c	MAB_0404c	Putative acetyltransferase	#N/A	#N/A
MAB_0405c	MAB_0405c	Hypothetical protein	#N/A	-3.37922
MAB_0406c	MAB_0406c	Cysteine synthase/cystathionine beta-synthase family	#N/A	#N/A
MAB_0407c	MAB_0407c	Conserved hypothetical protein (metallophospho esterase?)	#N/A	-0.799667
MAB_0408c	MAB_0408c	Probable bifunctional membrane-associated penicillin-binding protein PonA2/glycosyl transferase	-0.841439	-6.08346
MAB_0409	whiB	Putative transcriptional regulator WhiB	#N/A	-3.21434
MAB_0410c	MAB_0410c	Probable anion transporter ATPase	-1.32397	#N/A
MAB_0411c	MAB_0411c	Putative anion transporter ATPase	-1.02009	-0.816582
MAB_0412	MAB_0412	hypothetical protein	#N/A	1.26317
MAB_0413	MAB_0413	Putative endoribonuclease	#N/A	1.17717
MAB_0414	MAB_0414	Possible hydrolase (beta-lactamase-like)	#N/A	-1.02876
MAB_0415	MAB_0415	hypothetical protein	-0.722793	#N/A
MAB_0416c	MAB_0416c	Putative Crp/Fnr-family transriptional regulator	-1.02892	0.602823
MAB_0417c	MAB_0417c	hypothetical protein	0.880194	#N/A
MAB_0418	nth	Probable endonuclease III protein	0.606353	#N/A
MAB_0419	MAB_0419	hypothetical protein	-0.673958	#N/A
MAB_0420	MAB_0420	hypothetical protein	-1.70694	#N/A
MAB_0421	MAB_0421	Possible membrane-associated serine protease	-1.4087	-2.15352
MAB_0422c	MAB_0422c	Possible epoxide hydrolase EphE	#N/A	#N/A
MAB_0423c	MAB_0423c	hypothetical protein	#N/A	-0.363575
MAB_0424	MAB_0424	Putative protease	0.844142	#N/A
MAB_0425c	acsA	Acetyl-CoA synthetase	-1.63915	-1.27738
MAB_0426	MAB_0426	Probable peptide ABC transporter DppA	#N/A	-0.501111
MAB_0427	MAB_0427	Probable dipeptide-transport integral membrane protein ABC transporter DppB	-1.43911	#N/A
MAB_0428	MAB_0428	Probable peptide ABC transporter DppC	-1.49383	#N/A
MAB_0429	MAB_0429	Putative oligopeptide ABC transporter, ATP-binding protein	-1.16593	-0.371644
MAB_0430	MAB_0430	hypothetical protein	-1.12055	-1.10223
MAB_0431c	MAB_0431c	hypothetical protein	#N/A	#N/A
MAB_0432	MAB_0432	hypothetical protein	#N/A	#N/A
MAB_0433	MAB_0433	Type II secretion system protein E	#N/A	#N/A
MAB_0434c	MAB_0434c	Hypothetical protein	#N/A	-4.14905
MAB_0435c	MAB_0435c	Putative transcriptional regulator	1.02903	#N/A
MAB_0436	MAB_0436	hypothetical protein	#N/A	#N/A
MAB_0437c	MAB_0437c	Hypothetical protein	#N/A	-1.65888
MAB_0438c	MAB_0438c	hypothetical protein	1.48676	-0.775733
MAB_0439	MAB_0439	Hypothetical protein	0.437851	-0.609119
MAB_0440	MAB_0440	hypothetical protein	3.47635	#N/A
MAB_0441	MAB_0441	hypothetical protein	2.81505	5.26364
MAB_0442	MAB_0442	Putative transposase/integrase	2.21207	#N/A
MAB_0443	MAB_0443	Putative transposase/integrase	#N/A	#N/A
MAB_0444	MAB_0444	Putative transposase/integrase	#N/A	#N/A
MAB_0445	MAB_0445	hypothetical protein	0.940386	#N/A
MAB_0446c	MAB_0446c	Hypothetical protein	1.92009	#N/A
MAB_0447c	MAB_0447c	Hypothetical protein	#N/A	#N/A
MAB_0448c	MAB_0448c	Hypothetical protein	#N/A	#N/A
MAB_0449	MAB_0449	Probable copper-transporting ATPase	#N/A	#N/A
MAB_0450c	MAB_0450c	Putative ABC transport system membrane protein	0.820449	#N/A
MAB_0451c	MAB_0451c	Possible cysteine synthase	2.9704	#N/A
MAB_0452c	MAB_0452c	Hypothetical protein	2.65096	#N/A
MAB_0453c	MAB_0453c	hypothetical protein	1.96956	#N/A
MAB_0454c	MAB_0454c	Putative metal-binding protein	#N/A	#N/A
MAB_0455	MAB_0455	Hypothetical protein	2.40701	#N/A
MAB_0456	MAB_0456	Hypothetical protein	1.67535	#N/A
MAB_0457	MAB_0457	Hypothetical protein	#N/A	#N/A
MAB_0458	MAB_0458	Hypothetical protein	1.24687	#N/A
MAB_0459c	MAB_0459c	Possible glycosyl hydrolase	#N/A	#N/A
MAB_0460	MAB_0460	Hypothetical protein	#N/A	#N/A
MAB_0461	MAB_0461	Hypothetical protein	#N/A	#N/A
MAB_0462c	MAB_0462c	hypothetical protein	#N/A	-3.83837
MAB_0463c	MAB_0463c	Probable oxidase (copper-binding protein)	0.790109	-0.900551
MAB_0464	MAB_0464	Hypothetical protein	0.883995	#N/A
MAB_0465	MAB_0465	Hypothetical protein	1.71997	#N/A
MAB_0466	MAB_0466	Hypothetical protein	0.921855	#N/A
MAB_0467	MAB_0467	Hypothetical protein	1.27663	#N/A
MAB_0468	MAB_0468	Probable transmembrane carbonic anhydrase	#N/A	#N/A
MAB_0469c	MAB_0469c	Hypothetical protein	7.72061	#N/A
MAB_0470c	MAB_0470c	Putative hydrolase (alpha/beta hydrolase fold)	#N/A	#N/A
MAB_0471	MAB_0471	hypothetical protein	2.44447	#N/A
MAB_0472	MAB_0472	hypothetical protein	1.99389	#N/A
MAB_0473	MAB_0473	hypothetical protein	2.68542	#N/A
MAB_0474	MAB_0474	hypothetical protein	2.05226	#N/A
MAB_0475	MAB_0475	Hypothetical protein	1.77657	#N/A
MAB_0476c	MAB_0476c	Putative transcriptional regulator, TetR family	#N/A	#N/A
MAB_0477	MAB_0477	Probable membrane protein, MmpS	2.77067	#N/A
MAB_0478	MAB_0478	Probable membrane protein, MmpL	1.56312	#N/A
MAB_0479	MAB_0479	Putative regulatory protein, MarR	2.31474	1.51708
MAB_0480	MAB_0480	Conserved hypothetical protein (NmrA-like)	#N/A	#N/A
MAB_0481c	MAB_0481c	hypothetical protein	0.921927	#N/A
MAB_0482c	MAB_0482c	hypothetical protein	1.04608	2.39383
MAB_0483c	MAB_0483c	Putative transcriptional regulator, TetR family	-1.24895	#N/A
MAB_0484	MAB_0484	Putative hydrolase/esterase/lipase	-1.26829	-2.56467
MAB_0485	MAB_0485	Putative oxidoreductase	-1.05346	-0.283857
MAB_0486c	MAB_0486c	ATP-dependent RNA helicase, DEAD/DEAH box family	0.762374	1.34186
MAB_0487	MAB_0487	Probable cold shock protein A (CspA)	-1.84045	-2.37716
MAB_0488	MAB_0488	hypothetical protein	#N/A	#N/A
MAB_0489	topA	DNA topoisomerase I (Omega-protein)	#N/A	-1.5837
MAB_0490c	MAB_0490c	Putative adenylate cyclase	-1.79142	#N/A
MAB_0491	MAB_0491	Probable DNA polymerase III, delta' subunit	#N/A	-1.91033
MAB_0492	MAB_0492	hypothetical protein	-0.721932	-1.85908
MAB_0493	MAB_0493	Hypothetical protein	-1.09153	#N/A
MAB_0494	MAB_0494	hypothetical protein	-1.71648	#N/A
MAB_0495c	MAB_0495c	hypothetical protein	2.28767	#N/A
MAB_0496c	MAB_0496c	hypothetical protein	#N/A	#N/A
MAB_0497	MAB_0497	Conserved hypothetical protein (abortive infection protein?)	#N/A	#N/A
MAB_0498c	MAB_0498c	hypothetical protein	#N/A	#N/A
MAB_0499	MAB_0499	Putative TetR-family transcriptional regulator	2.34036	0.909906
MAB_0500c	MAB_0500c	hypothetical protein	-1.04251	#N/A
MAB_0501c	MAB_0501c	Probable peptidase S15	#N/A	#N/A
MAB_0502c	MAB_0502c	hypothetical protein	-1.09665	#N/A
MAB_0503	MAB_0503	Probable UDP-glucose 4-epimerase GalE1	-0.727128	-1.17007
MAB_0504c	MAB_0504c	hypothetical protein	-1.79417	#N/A
MAB_0505c	MAB_0505c	Putative glycosyl transferase	-1.53951	#N/A
MAB_0506	MAB_0506	Hypothetical protein	#N/A	#N/A
MAB_0507	MAB_0507	hypothetical protein	-2.28519	#N/A
MAB_0508c	MAB_0508c	hypothetical protein	-2.03341	#N/A
MAB_0509c	MAB_0509c	Probable peptidase M1, membrane alanine aminopeptidase	-1.52541	#N/A
MAB_0510c	MAB_0510c	Probable non-ribosomal peptide synthase	-1.24938	-1.22023
MAB_0511c	MAB_0511c	Integral membrane protein TerC (tellurium resistance)	-0.928775	#N/A
MAB_0512	MAB_0512	Probable aminotransferase/cysteine desulfurase	#N/A	#N/A
MAB_0513	MAB_0513	Putative monooxygenase	#N/A	#N/A
MAB_0514	MAB_0514	Probable oxidoreductase EphD	#N/A	-0.474205
MAB_0515	MAB_0515	hypothetical protein	#N/A	#N/A
MAB_0516c	MAB_0516c	hypothetical protein	6.09183	1.87208
MAB_0517	MAB_0517	Hypothetical protein	1.5811	-1.58908
MAB_0518c	ppa	Inorganic pyrophosphatase	#N/A	-0.488589
MAB_0519	MAB_0519	Peptidase S13 (D-alanyl-D-alanine carboxypeptidase	#N/A	-2.25501
MAB_0520	MAB_0520	hypothetical protein	#N/A	#N/A
MAB_0521	tilS	Putative tRNA(Ile)-lysidine synthase	-1.23221	#N/A
MAB_0522c	MAB_0522c	Probable monooxygenase	2.66776	#N/A
MAB_0523	MAB_0523	Hypoxanthine phosphoribosyltransferase (HPT)	-2.1151	-1.41409
MAB_0524c	MAB_0524c	Probable conserved lipoprotein LpqG	1.75952	1.41887
MAB_0525c	MAB_0525c	Probable conserved lipoprotein LpqG	1.70544	1.23247
MAB_0526c	MAB_0526c	Hypothetical zinc-type alcohol dehydrogenase	-0.571077	#N/A
MAB_0527c	MAB_0527c	Possible monooxygenase (luciferase-like)	-0.810613	-0.400352
MAB_0528c	MAB_0528c	Probable epoxide hydrolase EphA	#N/A	-1.0293
MAB_0529c	MAB_0529c	hypothetical protein	#N/A	#N/A
MAB_0530	MAB_0530	Probable transcriptional regulator, TetR family	#N/A	0.849201
MAB_0531c	MAB_0531c	hypothetical protein	-1.14775	-3.22719
MAB_0532	MAB_0532	Hypothetical protein	#N/A	-2.78537
MAB_0533	ftsH	Cell division protein FtsH homolog	#N/A	-1.37881
MAB_0534	folE	GTP cyclohydrolase I (FolE)	-0.464252	#N/A
MAB_0535	MAB_0535	Dihydropteroate synthase (FolP)	-0.9457	-0.488349
MAB_0536	MAB_0536	Dihydroneopterin aldolase (FolB)	-0.972902	#N/A
MAB_0537	MAB_0537	2-amino-4-hydroxy-6-hydroxymethyldihydropteridine diphosphokinase	-1.24445	#N/A
MAB_0538	MAB_0538	hypothetical protein	-0.981822	#N/A
MAB_0539	MAB_0539	hypothetical protein	#N/A	-1.343
MAB_0540	MAB_0540	hypothetical protein	0.592402	-0.928977
MAB_0541	panC	Probable pantoate--beta-alanine ligase (PanC)	#N/A	#N/A
MAB_0542	panD	Probable aspartate 1-decarboxylase precursor	#N/A	#N/A
MAB_0543	coaX	Conserved hypothetical protein (Bvg accessory factor?)	-0.626425	1.57828
MAB_0544	lysS	lysyl-trna synthetase (LysS)	-1.52772	-0.971189
MAB_0545	MAB_0545	Protein lsr2 precursor	1.00801	-1.13717
MAB_0546	MAB_0546	Probable ATP-dependent Clp protease ATP-binding subunit	1.28111	-0.656891
MAB_0547c	MAB_0547c	Putative iron compound ABC transporter, substrate-binding protein	-1.21696	#N/A
MAB_0548c	MAB_0548c	Putative iron compound ABC transporter, ATP-binding protein	-1.32826	#N/A
MAB_0549c	MAB_0549c	Putative heme/hemin ABC transporter, permease protein	-0.643417	#N/A
MAB_0550	MAB_0550	hypothetical protein	#N/A	#N/A
MAB_0551	MAB_0551	hypothetical protein	-0.837986	3.16295
MAB_0552c	MAB_0552c	Probable conserved lipoprotein LpqF	#N/A	#N/A
MAB_0553c	MAB_0553c	Conserved hypothetical protein (antibiotic biosynthesis monooxygenase?)	#N/A	#N/A
MAB_0554	MAB_0554	Putative hydrolase, alpha/beta fold family	#N/A	#N/A
MAB_0555	MAB_0555	Probable non-hemolytic phospholipase C	#N/A	#N/A
MAB_0557	MAB_0557	Probable transcription regulator, AraC family	2.55131	#N/A
MAB_0558c	MAB_0558c	Probable adenine glycosylase (MutY)	-1.25071	#N/A
MAB_0559	MAB_0559	Probable carbonic anhydrase (carbonate dehydratase)	0.744855	#N/A
MAB_0560	MAB_0560	hypothetical protein	1.0289	#N/A
MAB_0561	MAB_0561	hypothetical protein	#N/A	-3.24807
MAB_0562c	disA	hypothetical protein	#N/A	-0.633734
MAB_0563	MAB_0563	hypothetical protein	-0.799724	-0.683191
MAB_0564c	radA	Probable DNA repair protein RadA	-1.27522	#N/A
MAB_0565c	MAB_0565c	Hypothetical protein	-1.2075	-3.63018
MAB_0566c	MAB_0566c	Hypothetical protein	#N/A	#N/A
MAB_0567c	MAB_0567c	Putative lipoprotein lpqE precursor	#N/A	-0.854697
MAB_0568	MAB_0568	Putative CarD-like transcriptional regulator	1.80461	-0.413045
MAB_0569	ispD	2-C-methyl-D-erythritol 4-phosphate cytidylyltransferase	1.45857	2.02093
MAB_0570	ispF	Putative 2-C-methyl-D-erythritol 2,4-cyclodiphosphate synthase	0.936886	1.04731
MAB_0571	cysS	Cysteinyl-tRNA synthetase	#N/A	#N/A
MAB_0572	MAB_0572	23S rRNA (guanosine(2251)-2'-O)-methyltransferase RlmB	#N/A	-0.958115
MAB_0573	MAB_0573	Putative glycerophosphoryl diester phosphodiesterase precursor (GlpQ)	#N/A	-0.780928
MAB_0574c	MAB_0574c	Conserved hypothetical protein (LamB/YcsF)	-1.09726	-0.66679
MAB_0575c	MAB_0575c	Putative ABC-transporter transmembrane protein	#N/A	#N/A
MAB_0576c	MAB_0576c	Putative ABC transporter ATP-binding protein	#N/A	0.915482
MAB_0577c	MAB_0577c	Putative ABC transporter solute binding protein	1.23715	-4.67709
MAB_0578c	MAB_0578c	Putative trehalose phosphatase	#N/A	#N/A
MAB_0579c	MAB_0579c	Putative transcriptional regulator, TetR family	#N/A	-1.08166
MAB_0580	MAB_0580	Probable acyl-CoA dehydrogenase FadE	2.09208	1.14803
MAB_0581c	MAB_0581c	hypothetical protein	-1.41146	#N/A
MAB_0582c	MAB_0582c	hypothetical protein	-0.73422	#N/A
MAB_0583c	MAB_0583c	Putative oxidoreductase	#N/A	#N/A
MAB_0584	MAB_0584	hypothetical protein	4.60759	2.84046
MAB_0585	MAB_0585	Possible 2,3-dihydroxybiphenyl 1,2-dioxygenase	2.19624	2.49224
MAB_0586	MAB_0586	Possible oxidoreductase	1.81983	1.39261
MAB_0587	MAB_0587	Probable acetamidase/formamidase	0.922536	1.26758
MAB_0588c	MAB_0588c	Porphyromonas-type peptidyl-arginine deiminase	-0.917427	#N/A
MAB_0589	MAB_0589	Probable aquaporin Z	-2.31295	#N/A
MAB_0590c	MAB_0590c	hypothetical protein	#N/A	1.46907
MAB_0591	MAB_0591	Probable rifampin adp-ribosyl transferase	#N/A	-3.09907
MAB_0592c	MAB_0592c	hypothetical protein	-0.881738	1.52512
MAB_0593c	MAB_0593c	Probable acyl-CoA dehydrogenase FadE	-0.943132	#N/A
MAB_0594c	MAB_0594c	Probable acyl-CoA dehydrogenase FadE	#N/A	-0.255499
MAB_0595c	MAB_0595c	Probable acyl-CoA dehydrogenase FadE	#N/A	#N/A
MAB_0596c	MAB_0596c	Probable fatty-acid-CoA ligase FadD	#N/A	#N/A
MAB_0597	MAB_0597	Probable acyl-CoA dehydrogenase FadE	#N/A	#N/A
MAB_0598	MAB_0598	Short-chain dehydrogenase/reductase	#N/A	#N/A
MAB_0599	MAB_0599	Probable transcriptional regulator TetR family	1.93779	0.650494
MAB_0600	MAB_0600	Probable acetyl-CoA acetyltransferase FadA	1.56227	#N/A
MAB_0601	MAB_0601	Hypothetical protein	#N/A	#N/A
MAB_0602c	MAB_0602c	Hypothetical protein	#N/A	#N/A
MAB_0603c	MAB_0603c	Possible 2-nitropropane dioxygenase	0.989697	0.968798
MAB_0604c	MAB_0604c	Putative CoA-transferase beta subunit	0.976134	0.341265
MAB_0605c	MAB_0605c	Putative CoA-transferase alpha subunit	1.692	0.832544
MAB_0606c	MAB_0606c	Probable enoyl-CoA hydratase EchA	2.6898	2.09545
MAB_0607	MAB_0607	Probable short-chain dehydrogenase/reductase	1.15723	#N/A
MAB_0608	MAB_0608	Probable short-chain dehydrogenase/reductase	0.585252	#N/A
MAB_0609c	MAB_0609c	hypothetical protein	1.33155	#N/A
MAB_0610	MAB_0610	hypothetical protein	#N/A	0.76694
MAB_0611	MAB_0611	Putative cytochrome P450	2.39759	2.39748
MAB_0612c	MAB_0612c	Probable acetyl-CoA acetyltransferase FadA	5.05751	2.55015
MAB_0613	MAB_0613	Putative cytochrome P450	3.54594	5.10789
MAB_0614	MAB_0614	Probable acyl-CoA dehydrogenase FadE	2.29084	1.81066
MAB_0615	MAB_0615	Putative acyl-CoA dehydrogenase	2.26303	1.88275
MAB_0616	MAB_0616	hypothetical protein	2.16266	5.66011
MAB_0617	MAB_0617	hypothetical protein	1.81515	2.15127
MAB_0618	MAB_0618	Probable lipid transfer protein or keto acyl-CoA thiolase Ltp2	1.3739	2.67481
MAB_0619	MAB_0619	Hypothetical protein	#N/A	#N/A
MAB_0620c	MAB_0620c	Hypothetical protein	#N/A	#N/A
MAB_0621c	MAB_0621c	Probable dehydrogenase/dehydratase (MaoC family)	1.33584	0.647911
MAB_0622c	MAB_0622c	Probable dehydrogenase	3.38712	2.32862
MAB_0623	MAB_0623	Probable dehydrogenase	2.57717	4.04168
MAB_0624	MAB_0624	Probable hydratase/decarboxylase	1.07204	0.241688
MAB_0625	MAB_0625	acetaldehyde dehydrogenase	1.21373	#N/A
MAB_0626	MAB_0626	4-hydroxy-2-oxovalerate aldolase	0.961453	-0.563281
MAB_0627c	MAB_0627c	Hypothetical protein	#N/A	#N/A
MAB_0628	MAB_0628	hypothetical protein	#N/A	-0.709468
MAB_0629	MAB_0629	Hypothetical protein	#N/A	#N/A
MAB_0630	MAB_0630	hypothetical protein	-0.582976	-1.92046
MAB_0631c	MAB_0631c	Putative cation antiporter subunit	-0.795711	#N/A
MAB_0632c	MAB_0632c	Putative cation antiporter subunit	-1.08914	#N/A
MAB_0633c	MAB_0633c	Putative cation antiporter subunit	-1.37115	#N/A
MAB_0634c	MAB_0634c	Putative cation antiporter NADH dehydrogenase subunit	-0.914735	#N/A
MAB_0635c	MAB_0635c	NADH-ubiquinone oxidoreductase, chain 4L precursor	-0.974602	#N/A
MAB_0636c	MAB_0636c	Putative cation antiporter NADH dehydrogenase subunit	#N/A	#N/A
MAB_0637c	MAB_0637c	Putative conserved ATPase	-1.8141	#N/A
MAB_0638c	MAB_0638c	Putative CDP-diacylglycerol--serine O-phosphatidyltransferase	-1.19663	#N/A
MAB_0639c	psd	Putative phosphatidylserine decarboxylase proenzyme	-0.828919	0.468004
MAB_0640c	MAB_0640c	Probable molybdopterin biosynthesis protein MoeA	-0.82475	#N/A
MAB_0641	MAB_0641	Putative HAD-superfamily hydrolase	2.61314	1.50867
MAB_0642	MAB_0642	Putative glyoxalase/bleomycin resistance protein	1.58857	-0.789866
MAB_0643	MAB_0643	Putative short-chain dehydrogenase/reductase	#N/A	#N/A
MAB_0644c	MAB_0644c	hypothetical protein	0.658601	#N/A
MAB_0645c	MAB_0645c	hypothetical protein	-1.1407	-1.8297
MAB_0646c	MAB_0646c	Putative short-chain dehydrogenase/reductase	#N/A	#N/A
MAB_0647	MAB_0647	Possible transcriptional regulatory protein TetR	1.62487	#N/A
MAB_0648	MAB_0648	Hypothetical protein	1.38402	#N/A
MAB_0649c	MAB_0649c	Putative monooxygenase	#N/A	#N/A
MAB_0650	groL	60 kDa chaperonin 2 (Protein Cpn60 2) (GroEL)	2.06246	-0.853973
MAB_0651c	MAB_0651c	hypothetical protein	#N/A	#N/A
MAB_0652	MAB_0652	Hypothetical protein	#N/A	#N/A
MAB_0653	MAB_0653	Hypothetical MoxR-like ATPase	#N/A	-1.46577
MAB_0654	MAB_0654	hypothetical protein	#N/A	#N/A
MAB_0655	MAB_0655	hypothetical protein	#N/A	#N/A
MAB_0656	MAB_0656	hypothetical protein	#N/A	#N/A
MAB_0657	MAB_0657	hypothetical protein	#N/A	#N/A
MAB_0658	MAB_0658	hypothetical protein	#N/A	#N/A
MAB_0659	MAB_0659	Putative dioxygenase	1.55902	#N/A
MAB_0660	MAB_0660	hypothetical protein	#N/A	#N/A
MAB_0661	MAB_0661	Putative long chain fatty acid-coA ligase	#N/A	#N/A
MAB_0662	MAB_0662	hypothetical protein	#N/A	#N/A
MAB_0663	MAB_0663	Probable cyclic synthetase (peptide synthase)	#N/A	#N/A
MAB_0664	MAB_0664	PE family protein	#N/A	#N/A
MAB_0665	MAB_0665	PE family protein	#N/A	#N/A
MAB_0666	MAB_0666	ESAT-6-like protein (10 kDa antigen)	-0.997809	#N/A
MAB_0667	MAB_0667	Hypothetical heavy metal transport/detoxification protein	#N/A	#N/A
MAB_0668c	MAB_0668c	Probable O-methyltransferase OmT	1.00961	#N/A
MAB_0669	MAB_0669	Hypothetical PPE-family protein	1.59008	#N/A
MAB_0670	MAB_0670	hypothetical protein	1.56606	#N/A
MAB_0671	MAB_0671	hypothetical protein	#N/A	#N/A
MAB_0672c	MAB_0672c	hypothetical protein	#N/A	#N/A
MAB_0673	MAB_0673	Putative DNA-binding response regulator PhoP	-1.06124	-0.42868
MAB_0674	MAB_0674	Putative sensor histidine kinase PhoR	-1.40167	-1.32608
MAB_0676c	MAB_0676c	Hypothetical HIT-like (histidine triad) protein	#N/A	1.42296
MAB_0677c	MAB_0677c	Conserved hypothetical protein (amino acid metabolite efflux pump?)	-2.76682	#N/A
MAB_0678	MAB_0678	Probable transcriptional regulator, LysR family	1.16226	1.29574
MAB_0679c	MAB_0679c	Probable hydrolase	1.56576	2.28637
MAB_0680c	MAB_0680c	hypothetical protein	2.68418	2.86131
MAB_0681	MAB_0681	Putative HTH-type transcriptional regulator	#N/A	#N/A
MAB_0682	purD	Probable phosphoribosylamine--glycine ligase (GarS)	#N/A	0.945438
MAB_0683c	MAB_0683c	Hypothetical conserved membrane protein	#N/A	-3.26223
MAB_0684c	MAB_0684c	hypothetical protein	#N/A	-2.64914
MAB_0685	MAB_0685	Possible aspartate aminotransferase AspB	-0.711486	#N/A
MAB_0686	MAB_0686	Putative transcription regulator, TetR family	-3.26519	-6.21354
MAB_0687	MAB_0687	adenylosuccinate lyase	-1.09489	0.754699
MAB_0688c	MAB_0688c	hypothetical protein	#N/A	#N/A
MAB_0689	purC	Probable phosphoribosylaminoimidazole-succinocarboxamide synthase PurC	-1.00327	0.430052
MAB_0690	MAB_0690	Probable protease II PrtB	-1.95	-0.527301
MAB_0691	MAB_0691	Short-chain dehydrogenase/reductas	-0.983207	#N/A
MAB_0692c	MAB_0692c	Probable sugar transporter	-2.56922	#N/A
MAB_0693	MAB_0693	Probable glutathione peroxidase	#N/A	-2.09001
MAB_0694	MAB_0694	hypothetical protein	#N/A	#N/A
MAB_0695	MAB_0695	Putative fumarate reductase/succinate dehydrogenase	-1.33332	#N/A
MAB_0696c	MAB_0696c	Conserved hypothetical protein (beta-lactamase?)	-0.86263	-2.1456
MAB_0697	purS	hypothetical protein	#N/A	#N/A
MAB_0698	purQ	Probable phosphoribosylformylglycinamidine synthase I	#N/A	0.448364
MAB_0699c	MAB_0699c	Probable 29 kDa antigen CFP29 (Bacteriocin CFP29)	#N/A	2.2064
MAB_0700c	MAB_0700c	Putative Dyp-type peroxidase	#N/A	1.61351
MAB_0701	MAB_0701	Probable M18-family aminopeptidase 2	#N/A	0.915349
MAB_0703c	MAB_0703c	hypothetical protein	-0.629608	0.608826
MAB_0704c	MAB_0704c	Hypothetical protein	#N/A	#N/A
MAB_0705	MAB_0705	hypothetical protein	#N/A	#N/A
MAB_0706c	MAB_0706c	Hypothetical protein	-0.926508	#N/A
MAB_0707	purL	Probable phosphoribosylformylglycinamidine synthase II PurL	#N/A	0.909787
MAB_0708	MAB_0708	hypothetical protein	-0.85043	-1.38505
MAB_0709	MAB_0709	hypothetical protein	-0.739078	#N/A
MAB_0710	MAB_0710	hypothetical protein	-1.88562	-1.37544
MAB_0711	MAB_0711	hypothetical protein	-0.671385	0.661077
MAB_0712c	MAB_0712c	hypothetical protein	-1.94939	#N/A
MAB_0713	purF	Probable amidophosphoribosyltransferase PurF	0.985233	-0.772837
MAB_0714c	MAB_0714c	Hypothetical protein	#N/A	#N/A
MAB_0715c	MAB_0715c	Putative HTH-type transcriptional regulator AraC	-1.23929	#N/A
MAB_0716c	MAB_0716c	Putative transcriptional regulator, MarR	-1.02204	#N/A
MAB_0717	MAB_0717	Probable dehydrogenase/reductase	#N/A	#N/A
MAB_0718c	MAB_0718c	NAD-dependent epimerase/dehydratase	1.14365	0.348786
MAB_0719	MAB_0719	Putative oligopeptide ABC transporter, solute-binding protein	-1.44444	#N/A
MAB_0720	MAB_0720	Probable oligopeptide ABC transporter, permease protein	-1.67689	#N/A
MAB_0721	MAB_0721	Probable oligopeptide ABC transporter, permease protein	-1.83928	#N/A
MAB_0722	MAB_0722	Putative oligopeptide ABC transporter, ATP-binding protein	-1.92401	#N/A
MAB_0723c	MAB_0723c	Putative triacylglycerol lipase precursor	-0.830509	#N/A
MAB_0724c	MAB_0724c	Putative amidase AmiC	-1.55966	#N/A
MAB_0725c	MAB_0725c	hypothetical protein	-1.02816	#N/A
MAB_0726	MAB_0726	Conserved hypothetical protein (Rieske region)	#N/A	#N/A
MAB_0727	MAB_0727	Putative dihydrodipicolinate reductase	#N/A	#N/A
MAB_0728	purM	Probable phosphoribosylformylglycinamidine cyclo-ligase PurM	-1.50051	-0.530835
MAB_0729c	MAB_0729c	hypothetical protein	1.39849	-0.731274
MAB_0730c	MAB_0730c	Conserved hypothetical protein (glycine cleavage T-protein aminomethyl transferase?)	0.690003	#N/A
MAB_0731	MAB_0731	Probable aminotransferase, class IV	-1.5174	#N/A
MAB_0732c	MAB_0732c	hypothetical protein	#N/A	-0.848529
MAB_0733	MAB_0733	hypothetical protein	1.0102	#N/A
MAB_0734	MAB_0734	hypothetical protein	#N/A	#N/A
MAB_0735	MAB_0735	Hypothetical protein	1.5542	#N/A
MAB_0736	MAB_0736	Hypothetical protein	#N/A	#N/A
MAB_0737c	MAB_0737c	hypothetical protein	#N/A	#N/A
MAB_0738	MAB_0738	Putative AraC-family transcriptional regulator	-0.785254	#N/A
MAB_0739c	MAB_0739c	hypothetical protein	1.68788	-1.1389
MAB_0740c	MAB_0740c	Probable thiosulfate sulfurtransferase (CysA)	2.02514	#N/A
MAB_0741c	MAB_0741c	hypothetical protein	2.52862	#N/A
MAB_0742c	MAB_0742c	Probable thioredoxin ThiX	#N/A	0.444124
MAB_0743c	MAB_0743c	hypothetical protein	-1.2651	0.699409
MAB_0744	MAB_0744	Probable transcriptional regulatory protein	#N/A	0.993358
MAB_0745	mshD	Putative acetyltransferase	#N/A	1.39693
MAB_0746	MAB_0746	Putative phosphate ABC transporter, phosphate-binding protein	#N/A	0.960977
MAB_0747	MAB_0747	Putative phosphate ABC transporter, permease protein	#N/A	#N/A
MAB_0748	MAB_0748	Putative phosphate ABC transporter, permease protein	#N/A	#N/A
MAB_0749	pstB	Probable phosphate import ABC transporter ATP-binding protein PstB	-1.7294	#N/A
MAB_0750	MAB_0750	Putative oxidoreductase	1.05862	2.37039
MAB_0751c	MAB_0751c	Phosphate transport system protein PhoU	#N/A	-0.698821
MAB_0752c	MAB_0752c	Putative transcriptional regulator	-1.46442	-8.36496
MAB_0753c	MAB_0753c	Probable tRNA-dihydrouridine synthase	#N/A	-0.736331
MAB_0754c	MAB_0754c	Probable fatty acid desaturase	#N/A	-1.26979
MAB_0755c	MAB_0755c	Hypothetical protein	#N/A	#N/A
MAB_0756c	MAB_0756c	hypothetical protein	#N/A	#N/A
MAB_0757	MAB_0757	hypothetical protein	1.55437	#N/A
MAB_0758	MAB_0758	hypothetical protein	#N/A	#N/A
MAB_0759c	MAB_0759c	Putative dehydrogenase (3-hydroxybutyryl-CoA dehydrogenase FadB?)	1.42948	#N/A
MAB_0760c	MAB_0760c	hypothetical protein	2.446	0.633893
MAB_0761c	MAB_0761c	Putative 3-hydroxyacyl-CoA dehydrogenase	3.8307	1.39099
MAB_0762	MAB_0762	hypothetical protein	2.45064	1.51276
MAB_0763c	MAB_0763c	Probable oxidoreductase	#N/A	-2.61789
MAB_0764c	MAB_0764c	Hypothetical protein	-1.81851	#N/A
MAB_0765	MAB_0765	Hypothetical conserved integral membrane protein	3.01314	#N/A
MAB_0766	MAB_0766	Hypothetical conserved integral membrane protein	#N/A	#N/A
MAB_0767c	MAB_0767c	Putative transcriptional regulator, AraC family	2.24589	2.65704
MAB_0768	MAB_0768	hypothetical protein	1.31537	1.29691
MAB_0769c	MAB_0769c	Hypothetical transcriptional regulator	#N/A	#N/A
MAB_0770	MAB_0770	Conserved hypothetical protein (YbaK/prolyl-tRNA synthetase associated region)	0.987029	#N/A
MAB_0771c	MAB_0771c	Hypothetical major facilitator transporter	#N/A	#N/A
MAB_0772c	MAB_0772c	Hypothetical protein	#N/A	#N/A
MAB_0773	MAB_0773	Hypothetical protein	3.04716	#N/A
MAB_0774c	MAB_0774c	Hypothetical protein	#N/A	#N/A
MAB_0775	MAB_0775	Hypothetical protein	4.83206	#N/A
MAB_0776	MAB_0776	Hypothetical protein	#N/A	#N/A
MAB_0777	MAB_0777	Hypothetical protein	#N/A	#N/A
MAB_0778	MAB_0778	Conserved hypothetical protein (lipoprotein LppU?)	3.12499	#N/A
MAB_0779	MAB_0779	Hypothetical protein	1.91826	#N/A
MAB_0780	MAB_0780	Hypothetical protein	0.606107	#N/A
MAB_0781	MAB_0781	Hypothetical protein	#N/A	#N/A
MAB_0782	MAB_0782	Hypothetical protein	#N/A	#N/A
MAB_0783c	MAB_0783c	Bacteriophage protein	#N/A	#N/A
MAB_0785	MAB_0785	Hypothetical protein	#N/A	#N/A
MAB_0786	MAB_0786	Hypothetical protein	1.1074	#N/A
MAB_0787	MAB_0787	Hypothetical protein	#N/A	#N/A
MAB_0788	MAB_0788	Hypothetical protein	#N/A	#N/A
MAB_0789	MAB_0789	Hypothetical protein	#N/A	#N/A
MAB_0790	MAB_0790	Hypothetical protein	#N/A	#N/A
MAB_0791	MAB_0791	Hypothetical protein	#N/A	#N/A
MAB_0792	MAB_0792	Hypothetical protein	-1.2185	#N/A
MAB_0793	MAB_0793	Hypothetical protein	-1.55926	#N/A
MAB_0794	MAB_0794	Hypothetical protein	-1.46164	#N/A
MAB_0795	MAB_0795	Hypothetical protein	#N/A	#N/A
MAB_0796c	MAB_0796c	Hypothetical protein	#N/A	#N/A
MAB_0797c	MAB_0797c	Hypothetical protein	#N/A	#N/A
MAB_0798c	MAB_0798c	Hypothetical protein	0.997107	#N/A
MAB_0799c	MAB_0799c	Hypothetical protein	1.59136	#N/A
MAB_0800	MAB_0800	Hypothetical protein	1.77824	2.09848
MAB_0801	MAB_0801	Hypothetical protein	1.40294	#N/A
MAB_0802	MAB_0802	Hypothetical protein	3.23082	#N/A
MAB_0803	MAB_0803	Hypothetical protein	1.92526	#N/A
MAB_0804	MAB_0804	Hypothetical protein	0.928256	#N/A
MAB_0805	MAB_0805	hypothetical protein	#N/A	#N/A
MAB_0806	MAB_0806	Hypothetical conserved lipoprotein LppR	#N/A	#N/A
MAB_0807	MAB_0807	hypothetical protein	1.55553	#N/A
MAB_0808c	MAB_0808c	Hypothetical protein	#N/A	#N/A
MAB_0809c	MAB_0809c	Conserved hypothetical PPE family protein	2.90218	#N/A
MAB_0810c	MAB_0810c	Putative transcriptional regulator, GntR family	2.89187	#N/A
MAB_0811	MAB_0811	Conserved hypothetical membrane protein (resistance to D-cycloserine?)	4.85693	#N/A
MAB_0812	MAB_0812	Putative transcriptional regulator, IclR	#N/A	#N/A
MAB_0813c	MAB_0813c	Putative transcriptional regulator, IclR	#N/A	#N/A
MAB_0815	MAB_0815	Putative amino acid permease	2.31058	#N/A
MAB_0816	MAB_0816	Probable glucose-methanol-choline oxidoreductase	2.44823	#N/A
MAB_0817	MAB_0817	Putative aldehyde dehydrogenase	1.50863	#N/A
MAB_0818	MAB_0818	Probable tryptophan 2-monooxygenase	1.18258	#N/A
MAB_0819	MAB_0819	Hypothetical carbon-nitrogen hydrolase family protein	#N/A	#N/A
MAB_0820c	MAB_0820c	Probable NAD-glutamate dehydrogenase	#N/A	#N/A
MAB_0821	MAB_0821	Probable 4-aminobutyrate aminotransferase (GabT)	1.72128	#N/A
MAB_0822	MAB_0822	Probable acyl-CoA dehydrogenase	1.89717	#N/A
MAB_0823	MAB_0823	Probable aldehyde dehydrogenase	0.95245	#N/A
MAB_0824	MAB_0824	Putative L-carnitine dehydratase	#N/A	#N/A
MAB_0825	MAB_0825	Hypothetical peptidase	-0.726853	#N/A
MAB_0826c	MAB_0826c	Possible esterase LipW	-1.07812	-1.51333
MAB_0827	MAB_0827	Hypothetical short-chain dehydrogenase/reductase	1.68241	0.460171
MAB_0828	MAB_0828	Hypothetical protein	#N/A	#N/A
MAB_0829	MAB_0829	Putative oxidoreductase	#N/A	#N/A
MAB_0830	MAB_0830	Probable NADH-dependent flavin oxidoreductase	#N/A	#N/A
MAB_0831	MAB_0831	hypothetical protein	-0.837825	-0.336976
MAB_0832	MAB_0832	Putative transcriptional regulator, TetR family	#N/A	-0.855174
MAB_0833	MAB_0833	Short-chain dehydrogenase/reductase	#N/A	-0.781804
MAB_0834	MAB_0834	Putative enoyl-CoA hydratase/isomerase	-0.855742	#N/A
MAB_0835c	MAB_0835c	Putative transcriptional regulator, TetR family	-1.21789	#N/A
MAB_0836c	MAB_0836c	Putative enoyl-CoA hydratase/isomerase	#N/A	#N/A
MAB_0837c	MAB_0837c	Possible lipid carrier protein or keto acyl-CoA thiolase	-1.2202	#N/A
MAB_0838c	MAB_0838c	hypothetical protein	-1.07663	#N/A
MAB_0839c	MAB_0839c	hypothetical protein	#N/A	#N/A
MAB_0840c	MAB_0840c	hypothetical protein	#N/A	#N/A
MAB_0841	MAB_0841	Hypothetical protein	2.63414	#N/A
MAB_0842	MAB_0842	Hypothetical protein	#N/A	#N/A
MAB_0843	MAB_0843	Hypothetical protein	1.69339	#N/A
MAB_0844	MAB_0844	Hypothetical protein	#N/A	#N/A
MAB_0845	MAB_0845	Probable fatty-acid-CoA racemase Far	2.15583	1.3558
MAB_0846	MAB_0846	Putative lipase/esterase	1.68872	#N/A
MAB_0847c	MAB_0847c	Probable aminotransferase	-1.65673	#N/A
MAB_0848c	MAB_0848c	Hypothetical protein	-3.08732	-3.09143
MAB_0849c	MAB_0849c	hypothetical protein	1.39773	#N/A
MAB_0850	MAB_0850	Probable acyl-coa thiolase FadA	1.78286	#N/A
MAB_0851	MAB_0851	Probable fatty oxidation protein FadB	#N/A	#N/A
MAB_0852	MAB_0852	Possible conserved polyketide synthase associated protein PapA2	-2.84604	#N/A
MAB_0853	MAB_0853	Probable esterase/lipase LipP	-4.37117	#N/A
MAB_0854	MAB_0854	hypothetical protein	-3.94588	#N/A
MAB_0855	MAB_0855	Putative membrane protein, MmpL family	-4.56981	#N/A
MAB_0856c	MAB_0856c	Putative transcriptional regulator, TetR family (tetracyclin resistance)	#N/A	1.57652
MAB_0857	MAB_0857	Putative monooxygenase	5.84009	3.09755
MAB_0858	MAB_0858	Hypothetical luciferase-like monooxygenase	#N/A	0.464888
MAB_0859	MAB_0859	hypothetical protein	#N/A	1.12729
MAB_0860c	MAB_0860c	Probable DNA helicase	#N/A	-1.02536
MAB_0861	MAB_0861	hypothetical protein	#N/A	#N/A
MAB_0862c	MAB_0862c	hypothetical protein	-0.805655	-0.411315
MAB_0863	MAB_0863	hypothetical protein	#N/A	-1.4025
MAB_0864	moaC	Hypothetical molybdenum cofactor biosynthesis protein MoaC2	#N/A	0.664533
MAB_0865	MAB_0865	Probable molybdopterin biosynthesis protein Mog	#N/A	0.437
MAB_0866	MAB_0866	Probable molybdopterin-converting factor subunit 2 (MoaE)	#N/A	0.47772
MAB_0867c	MAB_0867c	Putative transferase	1.76722	#N/A
MAB_0868c	MAB_0868c	hypothetical protein	2.71586	1.15386
MAB_0869c	MAB_0869c	Probable resuscitation-promoting factor RpfA	#N/A	#N/A
MAB_0870c	MAB_0870c	Putative molybdenum cofactor biosynthesis protein D2 (MoaD2) / thiamineS	1.29422	#N/A
MAB_0871c	moaA	Putative molybdenum cofactor biosynthesis protein A2	0.999797	#N/A
MAB_0872	MAB_0872	Probable cold shock-like protein B CspB	0.765647	#N/A
MAB_0873	MAB_0873	hypothetical protein	0.672665	#N/A
MAB_0874c	MAB_0874c	hypothetical protein	#N/A	-2.31823
MAB_0875c	MAB_0875c	hypothetical protein	1.24968	#N/A
MAB_0876	MAB_0876	hypothetical protein	#N/A	#N/A
MAB_0877c	MAB_0877c	hypothetical protein	-2.3756	-2.01329
MAB_0878c	MAB_0878c	hypothetical protein	-1.92399	#N/A
MAB_0879	MAB_0879	Putative HTH-type transcriptional regulator MarR	-2.07787	-0.327031
MAB_0880	MAB_0880	hypothetical protein	#N/A	#N/A
MAB_0881	MAB_0881	Hypothetical tRNA/rRNA methyltransferase	#N/A	#N/A
MAB_0882	MAB_0882	hypothetical protein	-0.674104	#N/A
MAB_0883c	MAB_0883c	hypothetical protein	#N/A	-7.53779
MAB_0884c	MAB_0884c	Hypothetical protein	#N/A	-2.18872
MAB_0885c	MAB_0885c	Hypothetical lipoprotein lpqH precursor	-3.59951	-1.83763
MAB_0886c	MAB_0886c	Hypothetical protein	-1.44803	#N/A
MAB_0887c	MAB_0887c	hypothetical protein	#N/A	#N/A
MAB_0888c	MAB_0888c	Putative fumarylacetoacetase	#N/A	#N/A
MAB_0889c	MAB_0889c	hypothetical protein	#N/A	#N/A
MAB_0890c	MAB_0890c	Putative homogentisate 1,2-dioxygenase	#N/A	#N/A
MAB_0891c	MAB_0891c	Putative HTH-type transcriptional regulator MarR	#N/A	#N/A
MAB_0892c	MAB_0892c	Putative transcriptional regulator, AsnC family	#N/A	#N/A
MAB_0893	MAB_0893	4-hydroxyphenylpyruvate dioxygenase	#N/A	#N/A
MAB_0894c	MAB_0894c	Putative dihydrolipoamide dehydrogenase (LpdA)	#N/A	#N/A
MAB_0895c	MAB_0895c	Putative dihydrolipoamide s-acetyltransferase component of pyruvate dehydrogenase complex E2	#N/A	#N/A
MAB_0896c	MAB_0896c	Putative pyruvate dehydrogenase E1 component, beta subunit	#N/A	#N/A
MAB_0897c	MAB_0897c	Probable pyruvate dehydrogenase E1 component, alpha subunit	#N/A	#N/A
MAB_0898	MAB_0898	Probable transcriptional regulator, AsnC family	#N/A	#N/A
MAB_0899c	MAB_0899c	Possible ethyl tert-butyl ether degradation protein EthD	#N/A	#N/A
MAB_0900c	MAB_0900c	Putative phenylacetic acid degradation protein PaaN	#N/A	#N/A
MAB_0901c	MAB_0901c	Putative transcriptional regulator, TetR family	#N/A	#N/A
MAB_0902	MAB_0902	Probable beta-ketoadipyl-CoA thiolase	#N/A	#N/A
MAB_0903	MAB_0903	Putative enoyl-CoA hydratase/isomerase	#N/A	#N/A
MAB_0904	MAB_0904	Putative 3-hydroxyacyl-CoA dehydrogenase	#N/A	#N/A
MAB_0905	MAB_0905	Putative enoyl-CoA hydratase/isomerase	#N/A	#N/A
MAB_0906	MAB_0906	Putative phenylacetic acid degradation protein PaaA/phenylacetate-CoA oxygenase, PaaG subunit	#N/A	#N/A
MAB_0907	MAB_0907	Putative phenylacetic acid degradation protein PaaB/phenylacetate-CoA oxygenase, PaaH subunit	#N/A	#N/A
MAB_0908	MAB_0908	Putative phenylacetic acid degradation protein PaaC/phenylacetate-CoA oxygenase, PaaI subunit	#N/A	#N/A
MAB_0909	MAB_0909	Putative phenylacetic acid degradation protein PaaD/phenylacetate-CoA oxygenase, PaaJ subunit	#N/A	#N/A
MAB_0910	MAB_0910	Putative phenylacetic acid degradation protein PaaE/phenylacetate-CoA oxygenase/reductase, PaaK subunit	#N/A	#N/A
MAB_0911	MAB_0911	Putative phenylacetate-CoA ligase	#N/A	#N/A
MAB_0912	MAB_0912	hypothetical protein	#N/A	#N/A
MAB_0913c	MAB_0913c	Pyridine nucleotide-disulphide oxidoreductase family	#N/A	#N/A
MAB_0914c	MAB_0914c	Probable ferredoxin	#N/A	#N/A
MAB_0915c	MAB_0915c	Probable 2-hydroxyhepta-2,4-diene-1, 7-dioateisomerase	#N/A	#N/A
MAB_0916c	MAB_0916c	Putative polysaccharide deacetylase	#N/A	#N/A
MAB_0917c	MAB_0917c	Probable cytochrome P450	#N/A	#N/A
MAB_0918c	MAB_0918c	Possible triacylglycerol lipase	#N/A	#N/A
MAB_0919	MAB_0919	hypothetical protein	2.89589	#N/A
MAB_0920	MAB_0920	Putative repressor in the phenylacetic acid catabolism	2.96063	#N/A
MAB_0923c	MAB_0923c	hypothetical protein	1.47466	#N/A
MAB_0924c	MAB_0924c	Putative organic hydroperoxide resistance protein/OsmC-like protein	2.94664	1.74973
MAB_0925c	MAB_0925c	Putative transcriptional regulator, MarR family	3.44395	#N/A
MAB_0926	MAB_0926	Probable glycosyltransferase	3.13892	#N/A
MAB_0927	MAB_0927	Probable glycosyltransferase	#N/A	#N/A
MAB_0928c	serC	Putative phosphoserine aminotransferase	1.00093	1.64722
MAB_0929	MAB_0929	hypothetical protein	3.46803	2.622
MAB_0930	MAB_0930	Putative ferredoxin/ferredoxin--NADP reductase	#N/A	1.05215
MAB_0931c	MAB_0931c	Putative glyoxalase/bleomycin resistance protein	-1.28467	-2.02921
MAB_0932c	MAB_0932c	Putative citrate synthase CitA	1.34121	0.411201
MAB_0933	pdxH	Probable pyridoxamine 5'-phosphate oxidase PdxH	#N/A	0.585136
MAB_0934	MAB_0934	hypothetical protein	#N/A	#N/A
MAB_0935c	MAB_0935c	Putative fatty-acid--CoA ligase FadD	#N/A	-0.407207
MAB_0936c	MAB_0936c	hypothetical protein	#N/A	-2.42293
MAB_0937c	MAB_0937c	Putative membrane protein, MmpL family	-1.69156	-3.57877
MAB_0938c	MAB_0938c	Probable conserved polyketide synthase associated protein PapA3	#N/A	-7.78432
MAB_0939	MAB_0939	Probable polyketide synthase	-1.53732	-3.45875
MAB_0940	MAB_0940	hypothetical protein	-1.21389	#N/A
MAB_0941	MAB_0941	hypothetical protein	#N/A	2.21409
MAB_0942	MAB_0942	Putative transcriptional regulator, AraC family	1.10552	#N/A
MAB_0943	MAB_0943	hypothetical protein	#N/A	#N/A
MAB_0944	MAB_0944	Probable citrate synthase I (GltA)	-1.01791	0.632881
MAB_0945	MAB_0945	Putative drug resistance transporter, EmrB/QacA family	1.98124	#N/A
MAB_0946	MAB_0946	Putative transcription regulator protein, MarR	1.49383	#N/A
MAB_0947c	MAB_0947c	Putative luciferase	1.4448	#N/A
MAB_0948c	MAB_0948c	Conserved hypothetical protein (phytoene dehydrogenase?)	#N/A	1.50896
MAB_0949c	MAB_0949c	Hypothetical aminotransferase	#N/A	-0.280301
MAB_0950c	MAB_0950c	Putative amino acid permease family protein	#N/A	#N/A
MAB_0951	MAB_0951	Putative aminoglycoside phosphotransferase	#N/A	#N/A
MAB_0952	MAB_0952	3-oxoacyl-ACP reductase	#N/A	0.934615
MAB_0953	MAB_0953	Putative transcriptional regulator, GntR family	#N/A	#N/A
MAB_0954	MAB_0954	Putative peptidyl-prolyl cis-trans isomerase FkbP	-1.19943	-1.11499
MAB_0955c	MAB_0955c	Probable sensor histidine kinase PrrB	-0.817579	0.196102
MAB_0956c	MAB_0956c	Probable transcriptional regulatory protein PrrA	#N/A	0.585155
MAB_0957	MAB_0957	hypothetical protein	#N/A	#N/A
MAB_0958c	MAB_0958c	Putative oxidoreductase	#N/A	#N/A
MAB_0959	MAB_0959	Probable enoyl-CoA hydratase/isomerase	1.10704	#N/A
MAB_0960	MAB_0960	hypothetical protein	1.01166	1.22547
MAB_0961c	MAB_0961c	hypothetical protein	1.76968	0.601169
MAB_0962	MAB_0962	Probable cation-transporting ATPase E	-1.52274	-1.13014
MAB_0963c	MAB_0963c	Putative polyketide synthase protein	#N/A	0.690868
MAB_0964	MAB_0964	hypothetical protein	#N/A	-1.82111
MAB_0965	MAB_0965	Putative lipase	#N/A	#N/A
MAB_0966	MAB_0966	hypothetical protein	#N/A	#N/A
MAB_0967	MAB_0967	Hypothetical protein	2.77759	#N/A
MAB_0968c	MAB_0968c	Luciferase-like hypothetical protein	1.86093	1.29952
MAB_0969	MAB_0969	Putative transcriptional regulator, TetR	1.4923	#N/A
MAB_0970c	MAB_0970c	Probable drug resistance transporter	#N/A	#N/A
MAB_0971	MAB_0971	Putative phenylacetic acid degradation-related protein	#N/A	#N/A
MAB_0972	MAB_0972	Putative aldehyde dehydrogenase	#N/A	0.735384
MAB_0973	MAB_0973	hypothetical protein	-1.10588	#N/A
MAB_0974	MAB_0974	hypothetical protein	1.87808	1.09831
MAB_0975c	MAB_0975c	hypothetical protein	#N/A	#N/A
MAB_0976	MAB_0976	Putative glyoxalase/bleomycin resistance protein	#N/A	-2.94832
MAB_0977c	dinB	Putative DNA-directed DNA polymerase	#N/A	#N/A
MAB_0978	MAB_0978	Hypothetical protein	#N/A	#N/A
MAB_0979	MAB_0979	Putative HTH-type transcriptional regulator MarR	#N/A	-1.82891
MAB_0980	MAB_0980	hypothetical protein	#N/A	#N/A
MAB_0981c	MAB_0981c	Possible enoyl-CoA hydratase/isomerase	-0.925553	-0.764245
MAB_0982c	MAB_0982c	Putative acyl-CoA hydrolase/thioesterase	#N/A	#N/A
MAB_0983c	MAB_0983c	Probable alcohol dehydrogenase, zinc-containing	#N/A	#N/A
MAB_0984c	MAB_0984c	Putative transcriptional regulator, TetR family	#N/A	#N/A
MAB_0985	MAB_0985	Putative monooxygenase EthA	#N/A	#N/A
MAB_0986	MAB_0986	Putative transcriptional regulator, ArsR family	#N/A	-1.58124
MAB_0987c	MAB_0987c	Probable membrane protein, MmpL	-1.39296	-3.87965
MAB_0988c	MAB_0988c	Probable membrane protein, MmpS	#N/A	#N/A
MAB_0989	MAB_0989	Putative HTH-type transcriptional regulator TetR	#N/A	#N/A
MAB_0990c	MAB_0990c	hypothetical protein	1.10902	#N/A
MAB_0992	MAB_0992	Probable arsenate reductase (ArsC)	#N/A	-1.24616
MAB_0993c	MAB_0993c	Putative transcriptional regulator, LysR family	1.88098	2.10699
MAB_0994	MAB_0994	Putative NAD-dependent epimerase/dehydratase	1.44525	#N/A
MAB_0995	MAB_0995	hypothetical protein	#N/A	#N/A
MAB_0997c	MAB_0997c	hypothetical protein	#N/A	#N/A
MAB_0998	MAB_0998	Transcriptional regulator, LysR family	#N/A	1.2467
MAB_0999	MAB_0999	Putative NAD-dependent formate dehydrogenase	1.44887	1.97943
MAB_1000	MAB_1000	Hypothetical protein	1.11291	#N/A
MAB_1001	MAB_1001	hypothetical protein	#N/A	#N/A
MAB_1002	MAB_1002	Putative acetyl-CoA C-acyltransferase (thiolase)	#N/A	#N/A
MAB_1003c	MAB_1003c	hypothetical protein	-2.68755	-1.48668
MAB_1004c	MAB_1004c	hypothetical protein	-2.1835	-2.56779
MAB_1005c	MAB_1005c	Putative MCE family protein	-3.76328	-2.22905
MAB_1006c	MAB_1006c	Putative MCE family protein	-3.45683	-2.64157
MAB_1007c	MAB_1007c	Putative MCE family protein	-3.46474	-2.74169
MAB_1008c	MAB_1008c	Putative MCE family protein	-3.53079	-2.29828
MAB_1009c	MAB_1009c	Putative MCE family protein	-3.7109	-2.22476
MAB_1010c	MAB_1010c	Putative MCE family protein	-3.73425	-2.57708
MAB_1011c	MAB_1011c	Putative YrbE family protein	-3.73356	-2.17755
MAB_1012c	MAB_1012c	Putative YrbE family protein	-4.04697	-2.07405
MAB_1013	MAB_1013	Hypothetical protein	-3.25422	#N/A
MAB_1014c	MAB_1014c	Probable glycosyl transferase	#N/A	#N/A
MAB_1015c	MAB_1015c	hypothetical protein	#N/A	#N/A
MAB_1016c	MAB_1016c	hypothetical protein	#N/A	#N/A
MAB_1017c	MAB_1017c	Probable O-antigen transporter, MOP superfamily	0.908144	#N/A
MAB_1018c	MAB_1018c	Probable glycosyl transferase	#N/A	#N/A
MAB_1019c	MAB_1019c	Probable glycosyl transferase	2.33387	#N/A
MAB_1020	MAB_1020	Probable undecaprenyl-phosphate galactosephosphotransferase	-1.77283	#N/A
MAB_1021	MAB_1021	Putative MarR-family transcriptional regulator	1.88799	2.36944
MAB_1022	MAB_1022	Conserved hypothetical protein (esterase?)	#N/A	#N/A
MAB_1023c	MAB_1023c	hypothetical protein	3.50197	3.98359
MAB_1024	MAB_1024	Putative TetR-family transcriptional regulator	#N/A	#N/A
MAB_1025	MAB_1025	hypothetical protein	0.478346	-3.51794
MAB_1026c	MAB_1026c	hypothetical protein	-0.662674	-3.33801
MAB_1027	MAB_1027	hypothetical protein	#N/A	-0.233985
MAB_1028c	cynS	Probable cyanate hydratase (CynS)	2.66499	2.09418
MAB_1029c	MAB_1029c	Putative transcriptional regulator, MarR family	4.1575	4.187
MAB_1030	MAB_1030	hypothetical protein	5.08603	4.00942
MAB_1031c	mntH	Probable manganese transport protein MntH	2.26074	#N/A
MAB_1032c	ku	Conserved hypothetical protein (Ku70/Ku80 beta-barrel domain protein?)	1.02611	1.43479
MAB_1033	MAB_1033	Putative ATP-dependent DNA ligase	#N/A	#N/A
MAB_1034c	MAB_1034c	hypothetical protein	#N/A	#N/A
MAB_1035c	MAB_1035c	hypothetical protein	1.45975	2.69679
MAB_1036	MAB_1036	Putative TetR-family transcriptional regulator	#N/A	#N/A
MAB_1037	MAB_1037	Probable tetrapyrrole methylase family protein	#N/A	1.79928
MAB_1038	MAB_1038	Putative formamidopyrimidine-DNA glycosylase	-0.547195	-0.624947
MAB_1039	MAB_1039	Putative short-chain dehydrogenase/reductase	#N/A	0.856301
MAB_1040	MAB_1040	hypothetical protein	3.13433	0.408724
MAB_1041	MAB_1041	hypothetical protein	5.2788	5.03983
MAB_1042c	MAB_1042c	Probable cytochrome c oxidase polypeptide I	2.43988	2.04083
MAB_1043c	MAB_1043c	Putative oxidoreductase	1.68832	#N/A
MAB_1044c	MAB_1044c	Hypothetical glyoxalase/bleomycin resistance protein	3.56365	#N/A
MAB_1045	MAB_1045	hypothetical protein	2.26248	#N/A
MAB_1046c	MAB_1046c	Hypothetical cobalamin synthesis protein P47K/CobW	3.22498	#N/A
MAB_1047c	MAB_1047c	Probable dihydrodipicolinate synthetase DapA	3.65232	0.921082
MAB_1048c	MAB_1048c	Probable class II aldolase	4.47754	4.23977
MAB_1049	MAB_1049	Putative transcription regulator protein	-0.736292	-3.05231
MAB_1050c	MAB_1050c	Putative methionine sulfoxide reductase	#N/A	#N/A
MAB_1051c	pgi	Probable glucose-6-phosphate isomerase (PGI)	0.56631	1.6068
MAB_1052c	MAB_1052c	Hypothetical protein	#N/A	#N/A
MAB_1053c	MAB_1053c	Conserved hypothetical protein (chorismate mutase?)	#N/A	#N/A
MAB_1054	MAB_1054	Putative ATP-dependent DNA helicase PcrA	-0.53475	-1.75115
MAB_1055c	MAB_1055c	Conserved hypothetical protein (peptidase?)	#N/A	#N/A
MAB_1056	sucC	Succinyl-CoA synthetase, beta chain	#N/A	#N/A
MAB_1057	sucD	Succinyl-CoA synthetase, alpha chain	#N/A	#N/A
MAB_1058	MAB_1058	hypothetical protein	#N/A	#N/A
MAB_1059c	MAB_1059c	Conserved hypothetical protein (luciferase?)	2.07482	0.423023
MAB_1060	MAB_1060	Putative alkanesulfonate monooxygenase	1.70049	#N/A
MAB_1061	MAB_1061	34 kDa antigenic protein homolog	#N/A	#N/A
MAB_1062	MAB_1062	hypothetical protein	-1.38128	#N/A
MAB_1063	purN	Probable 5'-phosphoribosylglycinamide formyltransferase PurN	-1.90308	-1.68928
MAB_1064	purH	Probable bifunctional purine biosynthesis protein PurH	-1.90114	-0.687771
MAB_1065	MAB_1065	Putative ABC transporter, ATP-binding protein	-2.26161	#N/A
MAB_1066	MAB_1066	Hypothetical protein	#N/A	#N/A
MAB_1067	MAB_1067	Hypothetical protein	1.8216	#N/A
MAB_1068c	MAB_1068c	hypothetical protein	#N/A	#N/A
MAB_1069c	MAB_1069c	Probable enoyl-CoA hydratase/isomerase	#N/A	1.62142
MAB_1070c	MAB_1070c	Probable acyl-CoA dehydrogenase	#N/A	1.12821
MAB_1071c	MAB_1071c	Probable acetyl-/propionyl-CoA carboxylase alpha subunit AccA2	#N/A	1.64627
MAB_1072c	MAB_1072c	Pobable propionyl-CoA carboxylase beta subunit AccD2	#N/A	1.88381
MAB_1073c	MAB_1073c	Probable acyl-CoA dehydrogenase FadE	1.40261	1.58561
MAB_1074c	MAB_1074c	hypothetical protein	2.15854	1.50832
MAB_1075	rpmF	50S ribosomal protein L32	-0.932148	-1.60044
MAB_1076	MAB_1076	Mycobacterial persistence regulator MrpA (two component response transcriptional regulatory protein)	#N/A	1.4876
MAB_1077	MAB_1077	Probable two component sensor kinase MprB	#N/A	-1.16289
MAB_1078	MAB_1078	Putative serine protease	0.878134	-4.08897
MAB_1079	MAB_1079	Putative molybdopterin biosynthesis protein	#N/A	-0.559642
MAB_1080	MAB_1080	Hypothetical porin precursor	#N/A	#N/A
MAB_1081	MAB_1081	Hypothetical porin precursor	#N/A	#N/A
MAB_1082c	mscL	Hypothetical large-conductance mechanosensitive channel	#N/A	0.592204
MAB_1083c	MAB_1083c	hypothetical protein	1.99594	#N/A
MAB_1084c	MAB_1084c	hypothetical protein	3.47688	-1.78101
MAB_1085c	MAB_1085c	5-formyltetrahydrofolate cyclo-ligase	-2.26211	#N/A
MAB_1086	MAB_1086	Putative UTP-glucose-1-phosphate uridylyltransferase (GalU)	-0.6079	-0.914007
MAB_1087	MAB_1087	Probable molybdopterin biosynthesis protein MoeA1	#N/A	-0.0933069
MAB_1088	MAB_1088	Possible ribosomal-protein-alanine acetyltransferase RimJ	#N/A	#N/A
MAB_1089	MAB_1089	hypothetical protein	1.33347	-1.16824
MAB_1091	MAB_1091	Hypothetical protein	#N/A	#N/A
MAB_1092	MAB_1092	Hypothetical protein	#N/A	#N/A
MAB_1093c	MAB_1093c	Putative L-cysteine desulfurase	#N/A	#N/A
MAB_1094	MAB_1094	hypothetical protein	#N/A	#N/A
MAB_1095	MAB_1095	Conserved hypothetical protein (Phosphoadenosine phosphosulfate reductase?)	#N/A	#N/A
MAB_1096	MAB_1096	Conserved hypothetical protein (ATPase?)	#N/A	#N/A
MAB_1097	MAB_1097	hypothetical protein	#N/A	#N/A
MAB_1098	MAB_1098	hypothetical protein	#N/A	#N/A
MAB_1099c	MAB_1099c	hypothetical protein	#N/A	#N/A
MAB_1100c	MAB_1100c	Hypothetical protein	#N/A	#N/A
MAB_1101	MAB_1101	hypothetical protein	#N/A	#N/A
MAB_1102	MAB_1102	Hypothetical protein	#N/A	#N/A
MAB_1103	MAB_1103	Hypothetical protein	#N/A	#N/A
MAB_1104c	MAB_1104c	Hypothetical protein	#N/A	#N/A
MAB_1105c	MAB_1105c	Hypothetical protein	#N/A	#N/A
MAB_1106c	MAB_1106c	Hypothetical protein	#N/A	#N/A
MAB_1107c	MAB_1107c	Hypothetical protein	#N/A	1.89029
MAB_1108c	MAB_1108c	hypothetical protein	#N/A	#N/A
MAB_1109c	MAB_1109c	Putative transcriptional regulator, AraC family	#N/A	#N/A
MAB_1110	MAB_1110	hypothetical protein	#N/A	#N/A
MAB_1112c	MAB_1112c	Putative quinone oxidoreductase	1.54971	0.896804
MAB_1113c	MAB_1113c	Conserved hypothetical protein (Pyridoxamine 5'-phosphate oxidase-related, FMN-binding?)	1.16673	#N/A
MAB_1114	MAB_1114	Putative metallo-beta-lactamase superfamily	#N/A	#N/A
MAB_1115	MAB_1115	Hypothetical protein	-0.935055	#N/A
MAB_1116	MAB_1116	hypothetical protein	2.43304	4.66961
MAB_1117c	MAB_1117c	Hypothetical protein	3.40447	#N/A
MAB_1118c	MAB_1118c	Hypothetical protein	1.3681	-0.785161
MAB_1119	MAB_1119	hypothetical protein	#N/A	-2.76971
MAB_1120c	MAB_1120c	Conserved hypothetical protein (alkylated DNA repair protein?)	1.16477	#N/A
MAB_1121	arcA	Probable arginine deiminase	-0.884554	0.487849
MAB_1122c	MAB_1122c	Conserved hypothetical protein (glycosyl transferase?)	-0.813628	#N/A
MAB_1123	rsmI	hypothetical protein	-1.09148	-0.92381
MAB_1124c	MAB_1124c	Probable para-aminobenzoate synthase component I	-0.500075	#N/A
MAB_1125c	MAB_1125c	Hypothetical acetyltransferase, GNAT family	1.43565	-0.911189
MAB_1126c	MAB_1126c	Putative sigma factor	-1.17014	#N/A
MAB_1127c	MAB_1127c	Putative oxidoreductase	#N/A	#N/A
MAB_1128c	metG	Methionyl-tRNA synthetase (MetG)	#N/A	0.171141
MAB_1129	MAB_1129	Probable deoxyribonuclease TatD	#N/A	-1.18646
MAB_1130	MAB_1130	hypothetical protein	-1.1215	#N/A
MAB_1131	rsmA	16S rRNA (adenine(1518)-N(6)/adenine(1519)-N(6))-dimethyltransferase	-1.17761	-1.43191
MAB_1132c	MAB_1132c	Probable L-asparagine permease 1 (transport protein)	-1.63228	#N/A
MAB_1133c	MAB_1133c	Putative serine/threonine protein kinase	-2.20003	#N/A
MAB_1134c	MAB_1134c	Probable membrane protein, MmpL	-1.42167	#N/A
MAB_1135c	MAB_1135c	Probable membrane protein, MmpS	#N/A	#N/A
MAB_1136	MAB_1136	Possible transcriptional regulatory protein TetR	1.00788	#N/A
MAB_1137c	MAB_1137c	Putative membrane protein, MmpL family	#N/A	#N/A
MAB_1138c	MAB_1138c	Putative transcriptional regulator, MarR family	1.82894	#N/A
MAB_1139	ispE	4-(cytidine 5'-diphospho)-2-C-methyl-D-erythritol kinase	-1.84657	-0.704548
MAB_1140	MAB_1140	Putative polyketide synthase Pks16	-0.822615	-2.55107
MAB_1141c	fabH	3-oxoacyl-ACP synthase III	-0.640872	#N/A
MAB_1142c	pth	Probable peptidyl-tRNA hydrolase (PTH)	#N/A	-0.998087
MAB_1143c	rplY	50S ribosomal protein L25/general stress protein Ctc	#N/A	-0.9478
MAB_1144c	MAB_1144c	Probable short-chain dehydrogenase/reductase	#N/A	-1.17589
MAB_1145c	MAB_1145c	Putative lipoprotein LpqT precursor	#N/A	-1.52727
MAB_1146	MAB_1146	Hypothetical protein	-0.7503	#N/A
MAB_1147c	prs	Probable ribose-phosphate pyrophosphokinase RppK (PRPP synthetase)	-1.63922	-0.369976
MAB_1148c	glmU	Probable UDP-N-acetylglucosamine pyrophosphorylase (GlmU)	#N/A	#N/A
MAB_1149	MAB_1149	Probable transcriptional regulator, TetR family	#N/A	0.921696
MAB_1150	MAB_1150	Hypothetical protein	2.92398	#N/A
MAB_1151	MAB_1151	Hypothetical protein	1.4743	-1.47678
MAB_1152	MAB_1152	Hypothetical protein	1.837	#N/A
MAB_1153	MAB_1153	Hypothetical protein	#N/A	#N/A
MAB_1154	MAB_1154	Hypothetical protein	#N/A	#N/A
MAB_1155	MAB_1155	Hypothetical protein	#N/A	#N/A
MAB_1156c	lysA	Probable diaminopimelate decarboxylase LysA	6.52981	#N/A
MAB_1157	mfd	Probable transcription-repair coupling factor (TrcF)	1.34096	1.44008
MAB_1158	MAB_1158	Putative transcriptional regulator, MazG family	#N/A	#N/A
MAB_1159	MAB_1159	Putative iron permease FTR1	#N/A	-2.93339
MAB_1160	MAB_1160	Conserved hypothetical protein (Tat-translocated enzyme Dyp-type peroxidase precursor?)	#N/A	-2.77355
MAB_1161c	MAB_1161c	Conserved hypothetical protein (Tat-translocated enzyme Dyp-type peroxidase precursor?)	-2.05743	#N/A
MAB_1162c	MAB_1162c	hypothetical protein	-1.58922	-3.27252
MAB_1163c	MAB_1163c	Putative iron permease FTR1	-1.01713	#N/A
MAB_1164	MAB_1164	Putative conserved lipoprotein LpqU	-1.14757	#N/A
MAB_1165	eno	Probable enolase (Eno)	-0.544089	-0.287833
MAB_1166	MAB_1166	hypothetical protein	-1.41783	-1.84653
MAB_1167	MAB_1167	hypothetical protein	-2.18761	#N/A
MAB_1168	MAB_1168	Conserved hypothetical protein (phosphatase?)	-2.84665	-0.345447
MAB_1169	MAB_1169	Putative hydrolase, alpha/beta fold	2.64517	#N/A
MAB_1170	MAB_1170	hypothetical protein	2.96242	#N/A
MAB_1171c	MAB_1171c	hypothetical protein	#N/A	#N/A
MAB_1172c	MAB_1172c	hypothetical protein	1.22665	#N/A
MAB_1173c	MAB_1173c	hypothetical protein	1.88159	-3.0266
MAB_1174c	MAB_1174c	Probable acyl-CoA synthase FadD	1.61525	#N/A
MAB_1175	MAB_1175	Probable 4-hydroxybutyrate CoA-transferase AbfT	-0.735988	#N/A
MAB_1176c	MAB_1176c	hypothetical protein	-1.49016	#N/A
MAB_1177	MAB_1177	Hypothetical protein	0.779733	#N/A
MAB_1178c	MAB_1178c	hypothetical protein	-1.48095	-1.05904
MAB_1179c	MAB_1179c	hypothetical protein	-0.589914	-2.83316
MAB_1180c	MAB_1180c	Hypothetical protein	#N/A	-3.64739
MAB_1181c	MAB_1181c	Putative lipoprotein LpqV precursor	#N/A	-2.0551
MAB_1182	MAB_1182	hypothetical protein	#N/A	#N/A
MAB_1183	MAB_1183	Conserved hypothetical protein (rhodanese-like)	#N/A	#N/A
MAB_1184c	MAB_1184c	Putative transcriptional regulator, MarR family	#N/A	#N/A
MAB_1185c	MAB_1185c	Probable enoyl-CoA hydratase	1.32605	0.861501
MAB_1186c	MAB_1186c	3-hydroxyisobutyrate dehydrogenase	1.40837	0.747637
MAB_1187c	MAB_1187c	Probable enoyl-CoA hydratase	1.88065	0.910875
MAB_1188c	MAB_1188c	Probable acyl-CoA dehydrogenase	2.47804	1.76629
MAB_1189c	MAB_1189c	Probable methylmalonic acid semialdehyde dehydrogenase MmsA	3.4453	2.42134
MAB_1190	MAB_1190	hypothetical protein	0.86907	-3.46327
MAB_1191c	purT	Probable phosphoribosylglycinamide formyltransferase 2 (PurT)	-1.40189	#N/A
MAB_1192c	MAB_1192c	Probable acyl-CoA thiolase	#N/A	0.570451
MAB_1193c	MAB_1193c	Conserved hypothetical protein (lipolytic enzyme G-D-S-L?)	#N/A	#N/A
MAB_1194	MAB_1194	Putative lipase LipU	0.967999	1.86333
MAB_1195	MAB_1195	Probable cystathionine beta-synthase	#N/A	#N/A
MAB_1196	MAB_1196	Proline-rich antigen (36 kDa antigen)	-1.88972	#N/A
MAB_1197	MAB_1197	Probable cystathionine gamma-synthase (CGS)	#N/A	0.687384
MAB_1198c	MAB_1198c	hypothetical protein	-1.58936	0.632679
MAB_1199	MAB_1199	Probable threonine dehydratase	#N/A	#N/A
MAB_1200	MAB_1200	hypothetical protein	#N/A	#N/A
MAB_1201c	greA	Hypothetical transcription elongation factor GreA	1.18254	-1.80579
MAB_1202c	MAB_1202c	hypothetical protein	-1.19827	#N/A
MAB_1203	mca	LmbE-like protein	-0.810868	-0.356171
MAB_1204	MAB_1204	hypothetical protein	#N/A	0.487401
MAB_1205	MAB_1205	hypothetical protein	-0.958714	#N/A
MAB_1206	MAB_1206	hypothetical protein	-1.0337	-0.706182
MAB_1207	MAB_1207	Hypothetical protein	#N/A	#N/A
MAB_1208c	MAB_1208c	Conserved hypothetical protein (hemolysin?)	#N/A	#N/A
MAB_1209	MAB_1209	Probable short-chain Z-isoprenyl diphosphate synthetase	#N/A	1.52613
MAB_1210c	MAB_1210c	Putative short chain dehydrogenase/reductase	-1.66221	#N/A
MAB_1211c	MAB_1211c	Probable cytochrome P450	-1.69976	#N/A
MAB_1212c	MAB_1212c	hypothetical protein	-1.41419	#N/A
MAB_1213c	MAB_1213c	Putative ferredoxin	#N/A	#N/A
MAB_1214c	MAB_1214c	Probable cytochrome P450	#N/A	#N/A
MAB_1215c	MAB_1215c	Probable oxidoreductase	#N/A	#N/A
MAB_1216c	MAB_1216c	Probable cytochrome P450	#N/A	#N/A
MAB_1217c	MAB_1217c	Putative transcriptional regulator, TetR family	#N/A	#N/A
MAB_1218	MAB_1218	Probable aldehyde dehydrogenase AldA	#N/A	-5.66075
MAB_1219	MAB_1219	Probable short-chain dehydrogenase/reductase	#N/A	-1.29324
MAB_1220	MAB_1220	Probable dehydrogenase/reductase	#N/A	-0.930363
MAB_1221	MAB_1221	Possible 4-carboxymuconolactone decarboxylase	-0.804621	-0.893785
MAB_1222	MAB_1222	hypothetical protein	#N/A	#N/A
MAB_1223	MAB_1223	Probable carboxylesterase (LipT)	-1.02558	#N/A
MAB_1224	MAB_1224	hypothetical protein	#N/A	#N/A
MAB_1225	MAB_1225	Putative ABC transporter, permease protein	-0.925645	#N/A
MAB_1226	MAB_1226	Putative ABC transporter, ATP-binding protein	#N/A	#N/A
MAB_1227	MAB_1227	Putative ABC transporter, permease protein	#N/A	#N/A
MAB_1228	MAB_1228	Putative ABC transporter	#N/A	#N/A
MAB_1229	MAB_1229	hypothetical protein	#N/A	#N/A
MAB_1230c	MAB_1230c	hypothetical protein	#N/A	#N/A
MAB_1231	MAB_1231	hypothetical protein	#N/A	#N/A
MAB_1232c	MAB_1232c	Probable cholesterol oxidase ChoD	#N/A	0.38725
MAB_1233c	MAB_1233c	hypothetical protein	-0.901366	#N/A
MAB_1234c	coaA	Probable pantothenate kinase CoaA	-1.28005	1.28233
MAB_1235	MAB_1235	hypothetical protein	-0.62649	-2.13321
MAB_1236	glyA	Probable serine or glycine hydroxymethyltransferase	#N/A	0.720931
MAB_1237	MAB_1237	Possible acyl-[acyl-carrier protein] desaturase DesA2	#N/A	#N/A
MAB_1238	MAB_1238	Hypothetical protein	#N/A	#N/A
MAB_1239	MAB_1239	Probable PhoH-like protein PhoH2 (phosphate starvation-inducible protein PsiH)	1.06028	1.57597
MAB_1240	MAB_1240	Possible glycosyl hydrolase	#N/A	-6.01627
MAB_1241c	MAB_1241c	hypothetical protein	#N/A	-1.54493
MAB_1242c	MAB_1242c	Hypothetical protein	2.16775	#N/A
MAB_1243c	MAB_1243c	Hypothetical protein	3.27758	#N/A
MAB_1244c	MAB_1244c	Hypothetical protein	4.28919	#N/A
MAB_1245c	MAB_1245c	Hypothetical protein	4.47215	#N/A
MAB_1246c	MAB_1246c	Hypothetical protein	4.2479	#N/A
MAB_1247c	MAB_1247c	hypothetical protein	4.75078	2.77438
MAB_1248	MAB_1248	Probable RNA polymerase sigma factor	#N/A	#N/A
MAB_1249	MAB_1249	Hypothetical protein	0.818003	#N/A
MAB_1250c	fumC	Probable fumarate hydratase Fum	#N/A	#N/A
MAB_1251c	MAB_1251c	Conserved hypothetical protein (putative fructose-1,6-bisphosphatase?)	#N/A	0.638275
MAB_1252	MAB_1252	hypothetical protein	#N/A	#N/A
MAB_1253c	MAB_1253c	Conserved hypothetical protein (alanine racemase?)	#N/A	#N/A
MAB_1254c	xseB	Probable exodeoxyribonuclease VII small subunit	-0.685304	#N/A
MAB_1255c	xseA	Probable exodeoxyribonuclease VII large subunit XseA	#N/A	0.723724
MAB_1256c	MAB_1256c	hypothetical protein	1.03908	-1.1655
MAB_1257	ispH	4-hydroxy-3-methylbut-2-enyl diphosphate reductase	1.1866	0.451206
MAB_1258c	MAB_1258c	hypothetical protein	-1.42945	-4.20284
MAB_1259c	MAB_1259c	hypothetical protein	-1.60672	#N/A
MAB_1260c	MAB_1260c	Probable carbon starvation protein (CstA)	-1.30066	0.458312
MAB_1261	MAB_1261	Hypothetical protein	-2.07578	#N/A
MAB_1262	MAB_1262	hypothetical protein	-1.41756	#N/A
MAB_1263	MAB_1263	Hypothetical protein	-1.59768	#N/A
MAB_1264	MAB_1264	Hypothetical protein	-1.57947	#N/A
MAB_1265c	MAB_1265c	hypothetical protein	-0.839183	-1.70545
MAB_1266	ychF	Probable GTP binding protein	-1.35639	-2.06622
MAB_1267	MAB_1267	hypothetical protein	-1.25575	#N/A
MAB_1268c	MAB_1268c	hypothetical protein	#N/A	-1.97447
MAB_1269	MAB_1269	hypothetical protein	#N/A	#N/A
MAB_1270	MAB_1270	hypothetical protein	#N/A	#N/A
MAB_1271c	MAB_1271c	Probable oxidase (copper-binding protein)	1.20575	#N/A
MAB_1272	MAB_1272	Hypothetical protein	#N/A	#N/A
MAB_1273	MAB_1273	Possible cysteine synthase A CysK2	1.17745	#N/A
MAB_1274	MAB_1274	Putative ABC transporter, permease protein	#N/A	#N/A
MAB_1275	MAB_1275	Putative ABC transporter, ATP-binding protein	#N/A	#N/A
MAB_1276c	MAB_1276c	hypothetical protein	#N/A	#N/A
MAB_1277	MAB_1277	Conserved hypothetical protein (transferase?)	-0.988345	#N/A
MAB_1278	MAB_1278	hypothetical protein	#N/A	2.00973
MAB_1279	MAB_1279	Probable 3-demethylubiquinone-9 3-methyltransferase	#N/A	-0.720491
MAB_1280c	MAB_1280c	Hypothetical protein	0.712982	-3.81324
MAB_1281c	MAB_1281c	Hypothetical protein	1.26834	#N/A
MAB_1282	MAB_1282	Hypothetical protein	#N/A	#N/A
MAB_1283c	MAB_1283c	Hypothetical protein	1.94241	-2.7655
MAB_1284c	MAB_1284c	hypothetical protein	#N/A	#N/A
MAB_1285c	MAB_1285c	hypothetical protein	1.37169	#N/A
MAB_1286c	MAB_1286c	Hypothetical protein	1.48993	-1.97703
MAB_1287	MAB_1287	Probable conserved membrane protein, MmpL family	#N/A	1.55301
MAB_1288	MAB_1288	Putative transcriptional regulator, TetR family	#N/A	#N/A
MAB_1289c	MAB_1289c	hypothetical protein	#N/A	0.728547
MAB_1290c	tpx	2-Cys peroxiredoxin	#N/A	0.315198
MAB_1291	MAB_1291	hypothetical protein	#N/A	0.777691
MAB_1292c	MAB_1292c	Probable O-methyltransferase OMT	#N/A	1.05618
MAB_1293c	MAB_1293c	hypothetical protein	#N/A	#N/A
MAB_1294c	MAB_1294c	Conserved hypothetical protein (methytransferase?)	#N/A	#N/A
MAB_1295c	MAB_1295c	Probable O-methyltransferase OMT	#N/A	-0.737811
MAB_1296	MAB_1296	hypothetical protein	#N/A	-2.41623
MAB_1297c	MAB_1297c	hypothetical protein	#N/A	#N/A
MAB_1298c	MAB_1298c	hypothetical protein	#N/A	-3.4368
MAB_1299c	MAB_1299c	Putative multi-drug efflux transporter	#N/A	#N/A
MAB_1300c	MAB_1300c	Hypothetical protein	-1.95004	#N/A
MAB_1301c	MAB_1301c	Hypothetical protein	-1.31724	#N/A
MAB_1302	MAB_1302	hypothetical protein	#N/A	-2.65712
MAB_1303c	MAB_1303c	Hypothetical protein	1.85976	#N/A
MAB_1304	MAB_1304	hypothetical protein	#N/A	#N/A
MAB_1305	MAB_1305	Probable short-chain dehydrogenase/reductase	#N/A	0.495471
MAB_1306	purU	Probable formyltetrahydrofolate deformylase	-0.913234	#N/A
MAB_1307c	MAB_1307c	4a-hydroxytetrahydrobiopterin dehydratase	0.886058	1.2764
MAB_1308	MAB_1308	Probable mutator protein MutT2/NUDIX hydrolase	-0.725001	#N/A
MAB_1309c	MAB_1309c	Hypothetical protein	-0.946092	#N/A
MAB_1310	MAB_1310	Possible GTP-binding translation elongation factor	#N/A	-0.681591
MAB_1311	MAB_1311	hypothetical protein	-0.845594	#N/A
MAB_1312	MAB_1312	Beta-lactamase-like	#N/A	0.747248
MAB_1313	MAB_1313	Probable transcriptional regulator, AraC family	-0.658708	#N/A
MAB_1314	MAB_1314	Hypothetical protein	#N/A	#N/A
MAB_1315	MAB_1315	Putative lipoprotein LpqW	-1.47774	-2.1825
MAB_1316	mshB	Putative N-Acetyl-1-D-myo-Inosityl-2-Amino-2-Deoxy-alpha-D-Glucopyranoside Deacetylase MshB	-1.17394	-0.811
MAB_1317	MAB_1317	hypothetical protein	0.961279	#N/A
MAB_1318c	MAB_1318c	Probable catechol-o-methyltransferase	#N/A	0.782527
MAB_1319	MAB_1319	Probable 7,8-didemethyl-8-hydroxy-5-deazariboflavin synthase (FO synthase)	#N/A	-2.44695
MAB_1320c	MAB_1320c	Hypothetical protein	2.26037	#N/A
MAB_1321	MAB_1321	hypothetical protein	#N/A	#N/A
MAB_1322	MAB_1322	Hypothetical protein	2.21277	#N/A
MAB_1323	MAB_1323	Hypothetical protein	1.75249	#N/A
MAB_1324	MAB_1324	Putative monooxygenase	1.22505	1.34596
MAB_1325c	MAB_1325c	Probable NADPH dependent 2,4-dienoyl-CoA reductase FadH	1.32278	1.07025
MAB_1326c	MAB_1326c	hypothetical protein	1.85031	#N/A
MAB_1327	MAB_1327	Probable ferredoxin FdxC	#N/A	#N/A
MAB_1328	MAB_1328	Probable aminotransferase	#N/A	#N/A
MAB_1329	MAB_1329	Probable glycosyl transferase	-1.41608	#N/A
MAB_1330	MAB_1330	1-pyrroline-5-carboxylate dehydrogenase	-0.811831	1.76116
MAB_1331	MAB_1331	Probable proline dehydrogenase	-0.848931	#N/A
MAB_1332	MAB_1332	Probable fatty-acid-CoA ligase FadD	-0.441379	-0.608463
MAB_1333	MAB_1333	hypothetical protein	#N/A	#N/A
MAB_1334c	MAB_1334c	hypothetical protein	-1.24395	#N/A
MAB_1335c	dapD	2,3,4,5-tetrahydropyridine-2,6-dicarboxylate N-succinyltransferase	-1.00733	#N/A
MAB_1336	MAB_1336	Probable succinyl-diaminopimelate desuccinylase	-1.14993	#N/A
MAB_1337c	MAB_1337c	Putative transcriptional regulator, AraC family	2.60689	1.388
MAB_1338	MAB_1338	Putative membrane efflux protein	#N/A	#N/A
MAB_1339	MAB_1339	Putative monooxygenase (luciferase-like)	1.63655	0.535959
MAB_1340	MAB_1340	hypothetical protein	#N/A	-0.519283
MAB_1341	MAB_1341	hypothetical protein	#N/A	#N/A
MAB_1342	MAB_1342	Probable fatty-acid-CoA ligase FadD	-0.524987	-2.9758
MAB_1343	MAB_1343	Conserved hypothetical protein (nuclease?)	#N/A	#N/A
MAB_1344c	MAB_1344c	Putative DTDP-glucose-4,6-dehydratase-related protein	1.99342	#N/A
MAB_1345	MAB_1345	Probable dihydropteroate synthase 2 FolP2	#N/A	-0.889935
MAB_1346	MAB_1346	Conserved hypothetical protein (glycosyl transferase?)	#N/A	#N/A
MAB_1347c	MAB_1347c	hypothetical protein	#N/A	1.15001
MAB_1348	MAB_1348	hypothetical protein	#N/A	-0.462102
MAB_1349	MAB_1349	Probable DNA-3-methyladenine glycosylase I TagA	-0.540819	-1.10842
MAB_1350	MAB_1350	hypothetical protein	#N/A	1.13894
MAB_1351c	MAB_1351c	Putative glycosyltransferase	#N/A	0.897968
MAB_1352	glgC	Probable glucose-1-phosphate adenylyltransferase	2.22441	3.67366
MAB_1353c	MAB_1353c	Putative transcriptional regulator, GntR family	1.90548	3.15793
MAB_1356	MAB_1356	hypothetical protein	3.78266	#N/A
MAB_1357c	MAB_1357c	hypothetical protein	#N/A	#N/A
MAB_1358c	MAB_1358c	Putative ABC transporter, permease protein	#N/A	#N/A
MAB_1359c	MAB_1359c	Putative ABC transporter, ATP-binding protein	#N/A	#N/A
MAB_1360c	MAB_1360c	Probable transcriptional regulator, TetR family	#N/A	#N/A
MAB_1361c	MAB_1361c	Probable O-methyltransferase	#N/A	-1.25037
MAB_1362	MAB_1362	Probable alternative RNA polymerase sigma factor	2.70423	#N/A
MAB_1363	MAB_1363	hypothetical protein	0.972711	1.03681
MAB_1364	MAB_1364	Probable serine protease HtrA	#N/A	-2.07791
MAB_1365	tatB	Probable Sec-independent protein translocase protein TatB homolog	#N/A	-1.94723
MAB_1366c	MAB_1366c	Putative Mrp homolog protein	#N/A	-0.422233
MAB_1367c	MAB_1367c	hypothetical protein	-2.1149	#N/A
MAB_1368	MAB_1368	hypothetical protein	2.23827	3.83957
MAB_1369	MAB_1369	Probable citrate lyase beta chain	#N/A	#N/A
MAB_1370c	MAB_1370c	Hypothetical protein	-0.707371	#N/A
MAB_1371	MAB_1371	hypothetical protein	1.19826	#N/A
MAB_1372	MAB_1372	Probable sugar ABC transporter, sugar-binding protein LpqY	0.971457	#N/A
MAB_1373	MAB_1373	Probable sugar ABC transporter, permease protein SugA	#N/A	#N/A
MAB_1374	MAB_1374	Probable sugar ABC transporter, permease protein SugB	#N/A	#N/A
MAB_1375	MAB_1375	Probable sugar ABC transporter, ATP-binding protein SugC	#N/A	-0.402933
MAB_1376	MAB_1376	hypothetical protein	#N/A	-2.64822
MAB_1377c	MAB_1377c	Hypothetical protein	-2.11051	#N/A
MAB_1378c	corA	Probable magnesium and cobalt transport transmembrane protein CorA	#N/A	-5.31493
MAB_1379c	MAB_1379c	Putative transcriptional regulator, TetR family	#N/A	#N/A
MAB_1380	MAB_1380	hypothetical protein	7.07793	4.9105
MAB_1381	MAB_1381	Putative oxidoreductase EphD	6.21984	3.1485
MAB_1382	MAB_1382	Putative oxidoreductase EphD	4.04343	3.91443
MAB_1383	MAB_1383	hypothetical protein	#N/A	#N/A
MAB_1384	MAB_1384	Probable malate dehydrogenase	-0.894704	#N/A
MAB_1385	MAB_1385	Probable lipoprotein LpqZ	-1.60422	-3.18101
MAB_1386	MAB_1386	Putative esterase/lipase/beta-lactamase	#N/A	#N/A
MAB_1387	MAB_1387	Putative esterase/lipase/beta-lactamase	#N/A	#N/A
MAB_1388c	MAB_1388c	Probable short-chain dehydrogenase/reductase	#N/A	0.850243
MAB_1389c	MAB_1389c	Probable short-chain dehydrogenase/reductase	#N/A	0.838218
MAB_1390c	MAB_1390c	Hypothetical UbiE/COQ5 methyltransferase	-4.39641	#N/A
MAB_1391	MAB_1391	Putative transcriptional regulator	-0.658446	-0.412672
MAB_1392c	MAB_1392c	Conserved hypothetical protein (lipase?)	-0.835409	#N/A
MAB_1393c	MAB_1393c	Probable 2-oxoglutarate dehydrogenase SucA	#N/A	-0.477487
MAB_1394c	MAB_1394c	hypothetical protein	2.38343	3.55336
MAB_1395	MAB_1395	Probable multidrug resistance transporter, Bcr/CflA family	0.86249	#N/A
MAB_1396	MAB_1396	Probable drug resistance transporter, EmrB/QacA subfamily	#N/A	#N/A
MAB_1397c	MAB_1397c	hypothetical protein	1.10935	#N/A
MAB_1398c	MAB_1398c	Putative oxidoreductase	#N/A	-0.467036
MAB_1399	MAB_1399	Probable peptidase	4.56312	3.70886
MAB_1400	MAB_1400	Probable transcriptional regulator, TetR	2.80698	2.75933
MAB_1401c	MAB_1401c	hypothetical protein	#N/A	#N/A
MAB_1402c	MAB_1402c	Putative lipoprotein LprE precursor	-1.74286	#N/A
MAB_1403	deaD	Probable cold-shock DEAD box protein A homolog (ATP-dependent RNA helicase DEAD homolog)	-0.8694	-0.0771275
MAB_1404	MAB_1404	acyltransferase	#N/A	#N/A
MAB_1405	MAB_1405	Hypothetical protein	#N/A	#N/A
MAB_1406c	MAB_1406c	Probable cytochrome P450	3.29559	2.71871
MAB_1407c	MAB_1407c	Probable oxidoreductase	-1.00874	#N/A
MAB_1408c	MAB_1408c	Putative short-chain dehydrogenase/reductase	-0.716918	#N/A
MAB_1409c	MAB_1409c	Putative drug antiporter protein precursor	#N/A	#N/A
MAB_1410c	MAB_1410c	Hypothetical histidine triad (HIT) protein	#N/A	#N/A
MAB_1411	MAB_1411	Putative mechanosensitive ion channel	#N/A	#N/A
MAB_1412	MAB_1412	Hypothetical protein	2.567	1.97009
MAB_1413	MAB_1413	hypothetical protein	3.05074	#N/A
MAB_1414c	MAB_1414c	Probable ABC transporter, ATP-binding protein	-1.30567	#N/A
MAB_1415c	MAB_1415c	Probable ABC transporter, ATP-binding protein	-1.13391	#N/A
MAB_1416	MAB_1416	Putative lipoprotein LprB precursor	#N/A	1.18413
MAB_1417	MAB_1417	Putative lipoprotein LprC precursor	#N/A	0.399874
MAB_1418	MAB_1418	Hypothetical protein	#N/A	#N/A
MAB_1419c	MAB_1419c	Putative phosphoglycerate/bisphosphoglycerate mutase	-2.26174	-0.203456
MAB_1420	MAB_1420	hypothetical protein	#N/A	#N/A
MAB_1421	MAB_1421	hypothetical protein	#N/A	-0.838182
MAB_1422c	MAB_1422c	Putative acyl-CoA dehydrogenase	#N/A	#N/A
MAB_1423	MAB_1423	Hypothetical protein	#N/A	#N/A
MAB_1424c	MAB_1424c	Putative transcriptional regulator, TetR family	2.16903	3.38036
MAB_1425	MAB_1425	Hypothetical protein	3.44842	1.26825
MAB_1426	MAB_1426	Putative cytochrome P450	2.83028	0.44404
MAB_1427c	MAB_1427c	Putative cytochrome P450	2.09842	#N/A
MAB_1428	MAB_1428	hypothetical protein	#N/A	#N/A
MAB_1429	MAB_1429	Putative permease of the major facilitator superfamily	#N/A	#N/A
MAB_1430c	MAB_1430c	Putative transcriptional regulator, TetR family	#N/A	#N/A
MAB_1431	MAB_1431	Conserved hypothetical protein (Putative monooxygenase)	#N/A	#N/A
MAB_1432	MAB_1432	hypothetical protein	-1.60328	#N/A
MAB_1433	argS	Arginyl-tRNA synthetase (ArgS)	-0.93295	0.312957
MAB_1434	lysA	Probable diaminopimelate decarboxylase	-1.04096	0.93992
MAB_1435	MAB_1435	Probable homoserine dehydrogenase	-0.66347	0.577197
MAB_1436	MAB_1436	Probable threonine synthase (ThrC)	-0.686002	0.547216
MAB_1437	thrB	Probable homoserine kinase (ThrB)	-0.788221	#N/A
MAB_1438	rho	Probable transcription termination factor Rho	#N/A	-1.41472
MAB_1439c	MAB_1439c	Hypothetical protein	2.50211	#N/A
MAB_1440c	MAB_1440c	Hypothetical protein	2.94137	#N/A
MAB_1441	rpmE	50S ribosomal protein L31	#N/A	-1.71258
MAB_1442	prfA	Probable peptide chain release factor 1 (RF-1)	-1.23354	-0.982961
MAB_1443	prmC	Probable modification methylase HemK	-1.20161	#N/A
MAB_1444	MAB_1444	Conserved hypothetical protein (Sua5/YciO/YRDC/ YwlC family protein?)	#N/A	0.908871
MAB_1445	MAB_1445	Putative undecaprenyl-phosphate alpha-N-acetylglucosaminyltransferase	#N/A	#N/A
MAB_1446	MAB_1446	hypothetical protein	1.56548	#N/A
MAB_1447	atpB	ATP synthase A chain AtpB	1.53273	#N/A
MAB_1448	atpE	ATP synthase C chain AtpE	2.80557	#N/A
MAB_1449	atpF	ATP synthase B chain AtpF	2.19716	0.896866
MAB_1450	atpFH	ATP synthase delta chain AtpH	1.56288	0.931636
MAB_1451	atpA	ATP synthase alpha chain AtpA	1.15515	1.1528
MAB_1452	atpG	ATP synthase gamma subunit AtpG	1.0885	1.6229
MAB_1453	atpD	ATP synthase beta subunit AtpD	1.26167	0.960281
MAB_1454	atpC	ATP synthase epsilon chain AtpE	#N/A	1.3503
MAB_1455	MAB_1455	hypothetical protein	#N/A	#N/A
MAB_1456c	MAB_1456c	Conserved hypothetical protein (cobalamin adenosyltransferase?)	-1.05779	-0.844362
MAB_1457	murA	Probable UDP-N-acetylglucosamine 1-carboxyvinyltransferase MurA	0.802466	-1.44955
MAB_1458	MAB_1458	hypothetical protein	-1.10565	0.970467
MAB_1459c	MAB_1459c	Conserved hypothetical protein (adenylate cyclase?)	#N/A	1.95971
MAB_1460	nucS	hypothetical protein	-0.686783	-1.78844
MAB_1461	MAB_1461	hypothetical protein	#N/A	#N/A
MAB_1462c	MAB_1462c	Conserved hypothetical protein (Glyoxalase/ Bleomycin resistance protein?)	2.06384	-0.421012
MAB_1463	MAB_1463	Probable acetyl-CoA acetyltransferase FadA	0.928488	1.26912
MAB_1464	MAB_1464	hypothetical protein	1.44382	2.87094
MAB_1465	MAB_1465	Conserved hypothetical protein thioredoxin-like	#N/A	#N/A
MAB_1466c	MAB_1466c	Possible lipoprotein peptidase LpqM	#N/A	-0.378909
MAB_1467c	glgB	Probable 1,4-alpha-glucan branching enzyme	-1.349	0.81908
MAB_1468c	glgE	Putative glucanase GlgE	-1.01969	#N/A
MAB_1469	MAB_1469	Probable glycogen phosphorylase GlgP	#N/A	0.814327
MAB_1470c	MAB_1470c	Possible lipoprotein peptidase LpqM	1.34439	#N/A
MAB_1471c	MAB_1471c	Probable ATP-dependent helicase DinG	-0.68579	#N/A
MAB_1472c	MAB_1472c	Putative nicotinamidase/pyrazinamidase	0.734933	#N/A
MAB_1473c	MAB_1473c	hypothetical protein	0.814762	1.49919
MAB_1474c	MAB_1474c	Probable nicotinate phosphoribosyltransferase	0.660625	#N/A
MAB_1475	clpS	Probable ATP-dependent Clp protease adaptor protein ClpS	1.14531	2.10781
MAB_1476	MAB_1476	hypothetical protein	#N/A	-1.74548
MAB_1477	MAB_1477	Conserved hypothetical protein (peptidase?)	-0.594319	0.798585
MAB_1478	MAB_1478	hypothetical protein	#N/A	-1.09375
MAB_1479	MAB_1479	Possible thiamineS	#N/A	-1.39729
MAB_1480	MAB_1480	Probable cysteine synthase	#N/A	-0.487715
MAB_1481	MAB_1481	hypothetical protein	#N/A	#N/A
MAB_1482	murI	Probable glutamate racemase MurI	#N/A	#N/A
MAB_1483	MAB_1483	hypothetical protein	#N/A	1.31693
MAB_1484	rph	Probable ribonuclease PH	#N/A	0.44626
MAB_1485	MAB_1485	HAM1 protein homolog (NTPase)	#N/A	#N/A
MAB_1486c	MAB_1486c	Putative oxidoreductase	1.24998	-0.323035
MAB_1487c	MAB_1487c	hypothetical protein	1.05804	#N/A
MAB_1488c	MAB_1488c	hypothetical protein	#N/A	#N/A
MAB_1489	MAB_1489	Probable acyl-CoA ligase FadD	1.268	0.590334
MAB_1490	MAB_1490	hypothetical protein	#N/A	#N/A
MAB_1491	MAB_1491	hypothetical protein	-0.824442	-2.75278
MAB_1492	MAB_1492	hypothetical protein	-1.21208	-1.65746
MAB_1493c	MAB_1493c	Probable enoyl-CoA hydratase/isomerase	0.974854	#N/A
MAB_1494	MAB_1494	Putative TetR-family transcriptional regulator	0.907287	#N/A
MAB_1495	MAB_1495	Probable oxidoreductase	#N/A	-1.10451
MAB_1496c	MAB_1496c	Putative FAD-binding monooxygenase	2.02633	#N/A
MAB_1497c	MAB_1497c	Putative regulatory protein, TetR family	2.70784	5.47462
MAB_1498c	MAB_1498c	Putative GntR-family transcriptional regulator	#N/A	#N/A
MAB_1499	MAB_1499	Putative FAD dependent oxidoreductase	#N/A	#N/A
MAB_1500	MAB_1500	Putative haloacid dehalogenase-like hydrolase	#N/A	#N/A
MAB_1501	MAB_1501	Probable ABC transporter, periplasmic protein	#N/A	#N/A
MAB_1502	MAB_1502	Probable ABC transporter, ATP-binding protein	#N/A	#N/A
MAB_1503	MAB_1503	2-aminoethylphosphonate ABC transporter permease	#N/A	#N/A
MAB_1504	MAB_1504	Probable ABC transporter, permease protein	#N/A	#N/A
MAB_1505	MAB_1505	Hypothetical protein	#N/A	#N/A
MAB_1506c	MAB_1506c	Conserved hypothetical protein (MaoC-like dehydratase)	#N/A	0.551203
MAB_1507	MAB_1507	hypothetical protein	#N/A	#N/A
MAB_1508c	MAB_1508c	Putative HTH-type transcriptional regulator	-1.51192	#N/A
MAB_1509	MAB_1509	hypothetical protein	-1.96637	0.434354
MAB_1510	MAB_1510	Alpha/beta hydrolase fold precursor	#N/A	#N/A
MAB_1511	MAB_1511	hypothetical protein	0.884491	#N/A
MAB_1512	MAB_1512	Probable fatty acid synthase Fas	#N/A	-1.21119
MAB_1513	acpS	Putative holo-[acyl-carrier-protein] synthase	-1.40151	-0.753714
MAB_1514	MAB_1514	Putative MutT/NUDIX-family protein	-1.13461	#N/A
MAB_1515c	MAB_1515c	Alkyl hydroperoxide reductase/ Thiol specific antioxidant/ Mal allergen	#N/A	#N/A
MAB_1516	MAB_1516	hypothetical protein	0.822912	#N/A
MAB_1517c	MAB_1517c	Probable O-methyltransferase Omt	2.46864	4.46028
MAB_1518	MAB_1518	hypothetical protein	#N/A	#N/A
MAB_1519	MAB_1519	Hypothetical protein	#N/A	#N/A
MAB_1520c	MAB_1520c	Probable membrane protein, MmpL family	#N/A	#N/A
MAB_1521	MAB_1521	Conserved hypothetical protein (putative two-component system sensor protein?)	-0.867518	#N/A
MAB_1522	MAB_1522	Putative two-component system response regulator LuxR	#N/A	#N/A
MAB_1523c	MAB_1523c	hypothetical protein	-1.43407	#N/A
MAB_1524c	MAB_1524c	hypothetical protein	#N/A	#N/A
MAB_1525c	MAB_1525c	Putative transcriptional regulator, TetR family	#N/A	#N/A
MAB_1526	MAB_1526	Putative short chain dehydrogenase/reductase	3.52323	1.095
MAB_1527	MAB_1527	Probable monooxygenase	1.79753	#N/A
MAB_1528c	MAB_1528c	Probable oxidoreductase	#N/A	#N/A
MAB_1529c	MAB_1529c	hypothetical protein	1.19524	#N/A
MAB_1530	MAB_1530	Probable conserved lipoprotein LppS	0.7526	-3.05759
MAB_1531c	MAB_1531c	hypothetical protein	#N/A	#N/A
MAB_1533c	orn	Probable oligoribonuclease	-1.51735	-0.856893
MAB_1534	MAB_1534	hypothetical protein	#N/A	-0.369801
MAB_1535c	MAB_1535c	hypothetical protein	2.85569	#N/A
MAB_1536	MAB_1536	Putative transcriptional regulator, TetR family	3.85666	5.93406
MAB_1537c	MAB_1537c	Putative short chain dehydrogenase/reductase	#N/A	#N/A
MAB_1538	MAB_1538	hypothetical protein	-1.79336	#N/A
MAB_1539c	MAB_1539c	hypothetical protein	2.12478	#N/A
MAB_1540	MAB_1540	Probable sodium:dicarboxylate symporter	-1.53474	-1.71436
MAB_1541	MAB_1541	Bacteriophage protein	3.41899	3.86973
MAB_1542c	MAB_1542c	Probable amino acid permease	#N/A	1.95741
MAB_1543	MAB_1543	hypothetical protein	#N/A	-1.16095
MAB_1544c	cysC	adenylyl-sulfate kinase	#N/A	#N/A
MAB_1545c	MAB_1545c	Probable sulfate adenylate transferase, subunit 2 (CysD)	#N/A	#N/A
MAB_1546c	MAB_1546c	Conserved hypothetical protein (sulfotransferase?)	#N/A	0.953971
MAB_1547c	MAB_1547c	Probable sulfatase	1.16853	0.803739
MAB_1548c	MAB_1548c	hypothetical protein	#N/A	#N/A
MAB_1549c	MAB_1549c	Putative RNA binding protein, contains S1 domain	-1.41481	#N/A
MAB_1550	MAB_1550	Probable lipoprotein LppI	-2.08862	#N/A
MAB_1551c	MAB_1551c	Hypothetical protein	#N/A	#N/A
MAB_1552	MAB_1552	Hypothetical regulatory protein, TetR family	#N/A	#N/A
MAB_1553c	MAB_1553c	Hypothetical protein	-2.10271	#N/A
MAB_1554	MAB_1554	Hypothetical cyclic nucleotide-binding protein	-1.36634	#N/A
MAB_1555	MAB_1555	hypothetical protein	1.72066	#N/A
MAB_1556	MAB_1556	hypothetical protein	#N/A	#N/A
MAB_1557	MAB_1557	Copper resistance D precursor	#N/A	#N/A
MAB_1558c	MAB_1558c	Probable amidase	#N/A	-0.506245
MAB_1559	MAB_1559	Probable single-strand DNA binding protein	#N/A	#N/A
MAB_1560	MAB_1560	Probable ABC transporter (macrolide-transport) ATP-binding protein	#N/A	-0.624374
MAB_1561	MAB_1561	Probable NAD-dependent glutamate dehydrogenase	-0.549224	#N/A
MAB_1562	MAB_1562	hypothetical protein	-0.79967	0.62392
MAB_1563	MAB_1563	hypothetical protein	-0.791071	-1.82221
MAB_1564c	MAB_1564c	Putative pirin-like protein	-1.24974	#N/A
MAB_1565c	MAB_1565c	Alpha-amylase family protein	#N/A	#N/A
MAB_1566c	MAB_1566c	Hemoglobin-like protein HbO	#N/A	-1.06526
MAB_1567	MAB_1567	Probable HNH endonuclease precursor	-1.2676	#N/A
MAB_1568	MAB_1568	hypothetical protein	#N/A	#N/A
MAB_1569	MAB_1569	hypothetical protein	-0.820675	-0.479144
MAB_1570	MAB_1570	hypothetical protein	-1.57534	#N/A
MAB_1571c	MAB_1571c	Probable aminopeptidase	0.571696	0.983051
MAB_1572	MAB_1572	hypothetical protein	#N/A	#N/A
MAB_1573c	MAB_1573c	hypothetical protein	#N/A	1.04011
MAB_1574	MAB_1574	Hypothetical carbohydrate-phosphate isomerase	0.847755	1.39448
MAB_1575	MAB_1575	Probable formamidopyrimidine-DNA glycolase	#N/A	#N/A
MAB_1576	MAB_1576	Putative TetR-family transcriptional regulator	-1.27634	#N/A
MAB_1577c	MAB_1577c	hypothetical protein	1.19938	0.259347
MAB_1578c	MAB_1578c	Hypothetical transcriptional regulator, TetR	#N/A	0.519301
MAB_1579	MAB_1579	Antigen 85-B precursor	#N/A	#N/A
MAB_1580	tig	Trigger factor (TF)	-1.15268	-1.48577
MAB_1581	clpP	ATP-dependent Clp protease, proteolytic subunit 2	#N/A	#N/A
MAB_1582	clpP	ATP-dependent Clp protease, proteolytic subunit 1	#N/A	#N/A
MAB_1583	clpX	ATP-dependent Clp protease ATP-binding subunit ClpX	-0.712584	-1.19328
MAB_1584	MAB_1584	hypothetical protein	-0.855201	-0.240972
MAB_1585	MAB_1585	Putative acetyltransferase	1.2828	1.22515
MAB_1586c	MAB_1586c	hypothetical protein	1.29101	1.11432
MAB_1587c	MAB_1587c	Probable fatty acid desaturase	#N/A	#N/A
MAB_1588c	MAB_1588c	Putative oxidoreductase	6.79523	#N/A
MAB_1589	MAB_1589	Putative transcriptional regulator, TetR family	3.19427	2.8939
MAB_1590c	MAB_1590c	Hypothetical protein	-0.770356	#N/A
MAB_1591	MAB_1591	hypothetical protein	#N/A	0.665503
MAB_1592c	fdhD	Probable formate dehydrogenase, subunit FdhD	#N/A	#N/A
MAB_1593c	MAB_1593c	Probable formate dehydrogenase, A chain	#N/A	#N/A
MAB_1594	MAB_1594	Probable ferredoxin oxidoreductase, alpha subunit	2.17273	-0.694146
MAB_1595	MAB_1595	Probable ferredoxin oxidoreductase, beta subunit	1.80029	-0.240045
MAB_1596	MAB_1596	Hypothetical protein	1.15384	#N/A
MAB_1597	MAB_1597	hypothetical protein	#N/A	#N/A
MAB_1598	mobA	Probable molybdopterin-guanine dinucleotide biosynthesis protein A	#N/A	#N/A
MAB_1599	MAB_1599	hypothetical protein	#N/A	#N/A
MAB_1600c	MAB_1600c	hypothetical protein	#N/A	#N/A
MAB_1601c	MAB_1601c	Putative monooxygenase	2.62898	#N/A
MAB_1602	MAB_1602	hypothetical protein	#N/A	-3.36785
MAB_1603	valS	Valyl-tRNA synthetase	#N/A	#N/A
MAB_1604	MAB_1604	Probable folylpolyglutamate synthase FolC	-1.01424	-0.295328
MAB_1605	MAB_1605	hypothetical protein	-1.76163	#N/A
MAB_1606	ndk	Probable nucleoside diphosphate kinase (NDK)	-1.23321	-0.57375
MAB_1607	MAB_1607	Possible ribonuclease E Rne	1.07756	#N/A
MAB_1608c	MAB_1608c	hypothetical protein	-0.850202	-2.77275
MAB_1609c	MAB_1609c	hypothetical protein	-1.55922	#N/A
MAB_1610	rplU	50s ribosomal protein L21	#N/A	-0.638298
MAB_1611	rpmA	50S ribosomal protein L27	#N/A	-1.5617
MAB_1612	obg	Probable GTP1/Obg-family GTP-binding protein	#N/A	0.278539
MAB_1613	proB	Probable glutamate 5-kinase (ProB)	-1.05737	1.31365
MAB_1614	MAB_1614	Hypothetical protein	1.41055	-2.81964
MAB_1615	MAB_1615	hypothetical protein	0.889669	0.79598
MAB_1616	MAB_1616	Hypothetical protein	0.964474	-0.777582
MAB_1617c	rbsK	Probable ribokinase RbsK	#N/A	#N/A
MAB_1618	proA	Probable gamma-glutamyl phosphate reductase	#N/A	-0.380011
MAB_1619	MAB_1619	hypothetical protein	#N/A	-0.566629
MAB_1620	MAB_1620	hypothetical protein	#N/A	#N/A
MAB_1621	nadD	Probable nicotinate-nucleotide adenylyltransferase	#N/A	-0.41312
MAB_1622	rsfS	hypothetical protein	-0.793121	-1.05865
MAB_1623	MAB_1623	Probable phosphoglycerate mutase	-0.888951	-1.54868
MAB_1624	MAB_1624	hypothetical protein	-1.3926	-2.93878
MAB_1625	MAB_1625	hypothetical protein	-0.992787	-0.896799
MAB_1626	MAB_1626	Conserved hypothetical protein (competence protein ComEA?)	#N/A	#N/A
MAB_1627	MAB_1627	Conserved hypothetical protein (ComEC/Rec2-related protein?)	#N/A	#N/A
MAB_1628c	MAB_1628c	hypothetical protein	#N/A	-1.69505
MAB_1629c	MAB_1629c	hypothetical protein	-1.15421	#N/A
MAB_1630c	MAB_1630c	hypothetical protein	-1.19857	-2.05851
MAB_1631c	MAB_1631c	Hypothetical protein	-2.16395	#N/A
MAB_1632c	MAB_1632c	hypothetical protein	-1.74872	#N/A
MAB_1633	MAB_1633	Putative DNA polymerase III delta subunit	-1.03615	-1.03014
MAB_1634c	rpsT	30s ribosomal protein S20	-1.32134	-1.72815
MAB_1635	MAB_1635	hypothetical protein	0.726591	-0.568825
MAB_1636	MAB_1636	hypothetical protein	#N/A	#N/A
MAB_1637	MAB_1637	Transglutaminase-like	#N/A	#N/A
MAB_1638	MAB_1638	Putative TetR-family transcriptional regulator	-0.676801	-1.27978
MAB_1639c	MAB_1639c	hypothetical protein	#N/A	0.434593
MAB_1640	lepA	GTP-binding protein LepA	#N/A	0.57134
MAB_1641	MAB_1641	Putative oxidoreductase	0.729628	-0.805888
MAB_1642	MAB_1642	Hypothetical protein	#N/A	#N/A
MAB_1643	MAB_1643	Putative glycosyl hydrolase	#N/A	#N/A
MAB_1644	MAB_1644	hypothetical protein	-0.835159	-1.47635
MAB_1645	MAB_1645	Hypothetical protein	-0.727079	-0.597791
MAB_1646c	MAB_1646c	Probable monooxygenase, FAD-binding	#N/A	1.22661
MAB_1647c	MAB_1647c	Hypothetical protein	#N/A	-2.61358
MAB_1648c	MAB_1648c	hypothetical protein	#N/A	#N/A
MAB_1649c	MAB_1649c	Hypothetical protein	-1.81458	#N/A
MAB_1650c	MAB_1650c	hypothetical protein	-1.99988	#N/A
MAB_1651	MAB_1651	hypothetical protein	#N/A	#N/A
MAB_1652	MAB_1652	Probable sulfate ABC transporter, sulfate-binding protein SubI	1.54639	0.768433
MAB_1653	MAB_1653	Probable sulfate ABC transporter, permease protein CysT	1.01454	#N/A
MAB_1654	MAB_1654	Probable sulfate ABC transporter, permease protein CysW	1.05272	#N/A
MAB_1655	cysA	Probable sulfate ABC transporter, ATP-binding protein SysA	1.05656	0.737402
MAB_1656	MAB_1656	hypothetical protein	#N/A	#N/A
MAB_1657c	MAB_1657c	hypothetical protein	2.48022	1.52927
MAB_1658c	MAB_1658c	Conserved hypothetical protein (cobalamin biosynthesis?)	#N/A	#N/A
MAB_1659c	MAB_1659c	CysN/CysC bifunctional enzyme	#N/A	-0.319597
MAB_1660c	MAB_1660c	Sulfate adenylate transferase, subunit 2 (CysD)	#N/A	-1.24396
MAB_1661c	cysH	Phosphoadenosine phosphosulfate reductase (CysH)	1.53502	-0.392854
MAB_1662c	MAB_1662c	Probable sulfite reductase [ferredoxin]	2.29995	0.205475
MAB_1663	MAB_1663	Probable oxygen-independent coproporphyrinogen III oxidase HemN	#N/A	#N/A
MAB_1664c	MAB_1664c	hypothetical protein	#N/A	0.683887
MAB_1665	hrcA	Heat-inducible transcription repressor HrcA	1.36792	1.93315
MAB_1666	dnaJ	Chaperone protein DnaJ	1.48078	-0.851629
MAB_1667	MAB_1667	16S rRNA (uracil(1498)-N(3))-methyltransferase	#N/A	1.06186
MAB_1668	MAB_1668	PhoH-like protein	1.33814	1.41108
MAB_1669	ybeY	hypothetical protein	0.927522	2.0405
MAB_1670	MAB_1670	hypothetical protein	#N/A	1.42006
MAB_1671	MAB_1671	hypothetical protein	1.51616	-1.20237
MAB_1672	era	GTP-binding protein Era homolog	1.64329	1.886
MAB_1673	MAB_1673	hypothetical protein	#N/A	#N/A
MAB_1674c	MAB_1674c	Putative amidase AmiA2	#N/A	-0.288459
MAB_1675	recO	DNA repair protein RecO	#N/A	#N/A
MAB_1676	MAB_1676	Probable undecaprenyl pyrophosphate synthetase	#N/A	#N/A
MAB_1677	MAB_1677	hypothetical protein	-0.670877	0.740409
MAB_1678c	MAB_1678c	Putative ferric uptake regulator FurB	#N/A	-0.625794
MAB_1679c	MAB_1679c	Probable ArsR-family transcriptional regulator	#N/A	#N/A
MAB_1680	MAB_1680	hypothetical protein	2.53624	#N/A
MAB_1681	MAB_1681	hypothetical protein	1.68047	#N/A
MAB_1682	MAB_1682	Probable NAD-dependent epimerase/dehydratase	1.58194	#N/A
MAB_1683	MAB_1683	Putative fatty acid desaturase	2.34032	#N/A
MAB_1684	MAB_1684	Diaminobutyrate--2-oxoglutarate aminotransferase	#N/A	#N/A
MAB_1685	MAB_1685	Putative decarboxylase	1.58823	#N/A
MAB_1686	MAB_1686	Hypothetical protein	#N/A	#N/A
MAB_1687	MAB_1687	hypothetical protein	1.21143	#N/A
MAB_1688	MAB_1688	Hypothetical protein	#N/A	#N/A
MAB_1689	MAB_1689	Probable daunorubicin resistance ABC transporter ATP-binding subunit DrrA	1.42492	#N/A
MAB_1690	MAB_1690	Putative ABC transporter transmembrane protein	1.34513	#N/A
MAB_1691	MAB_1691	Hypothetical protein	#N/A	#N/A
MAB_1692	MAB_1692	Putative polyketide synthase Pks16/acyl-CoA synthetase	#N/A	#N/A
MAB_1693	MAB_1693	Conserved hypothetical protein (YrbE family?)	#N/A	#N/A
MAB_1694	MAB_1694	Putative YrbE family protein	#N/A	#N/A
MAB_1695	MAB_1695	Putative Mce family protein	#N/A	#N/A
MAB_1696	MAB_1696	Putative Mce family protein	#N/A	#N/A
MAB_1697	MAB_1697	Putative Mce family protein	#N/A	#N/A
MAB_1698	MAB_1698	Putative Mce family protein	#N/A	#N/A
MAB_1699	MAB_1699	Putative Mce family protein	#N/A	#N/A
MAB_1700	MAB_1700	Putative Mce family protein	#N/A	#N/A
MAB_1701	MAB_1701	hypothetical protein	#N/A	#N/A
MAB_1702	glyQS	Glycyl-TRNA synthetase (GlyS)	#N/A	-0.541275
MAB_1703	MAB_1703	Probable aminotransferase	#N/A	-0.315867
MAB_1704c	MAB_1704c	1-aminocyclopropane-1-carboxylate deaminase	2.00047	0.649476
MAB_1705c	MAB_1705c	Putative transcriptional regulator, GntR family	2.04223	-2.60385
MAB_1706c	MAB_1706c	hypothetical protein	#N/A	-1.56455
MAB_1707	MAB_1707	Deoxyguanosinetriphosphate triphosphohydrolase-like protein	#N/A	0.386655
MAB_1708	dnaG	DNA primase DnaG	#N/A	-0.675084
MAB_1709c	MAB_1709c	hypothetical protein	1.28105	-0.445586
MAB_1710c	MAB_1710c	Conserved hypothetical protein (OsmC-like protein)	#N/A	#N/A
MAB_1711c	MAB_1711c	hypothetical protein	#N/A	-2.1751
MAB_1712	MAB_1712	hypothetical protein	#N/A	#N/A
MAB_1713	MAB_1713	Hypothetical ABC transporter ATP-binding protein	#N/A	#N/A
MAB_1714	MAB_1714	Conserved hypothetical protein (cobalt transport protein?)	#N/A	#N/A
MAB_1715c	MAB_1715c	Probable sugar ABC transporter, sugar-binding protein	#N/A	#N/A
MAB_1716c	MAB_1716c	Probable sugar ABC transporter, permease protein	#N/A	#N/A
MAB_1717c	MAB_1717c	Probable sugar ABC transporter, permease protein	#N/A	#N/A
MAB_1718	MAB_1718	Peptidase U62, modulator of DNA gyrase	0.934673	0.788996
MAB_1719	MAB_1719	hypothetical protein	0.786975	#N/A
MAB_1720	MAB_1720	Putative two-component system response regulator	0.507716	#N/A
MAB_1721	MAB_1721	Putative histidine kinase sensor of two-component system	0.905091	#N/A
MAB_1722	MAB_1722	hypothetical protein	1.33865	#N/A
MAB_1723	MAB_1723	Putative phage integrase	#N/A	#N/A
MAB_1724c	MAB_1724c	Hypothetical protein	#N/A	#N/A
MAB_1725c	MAB_1725c	acyltransferase	#N/A	#N/A
MAB_1726	MAB_1726	Bacteriophage protein	#N/A	#N/A
MAB_1727c	MAB_1727c	Bacteriophage protein	#N/A	#N/A
MAB_1728	MAB_1728	Hypothetical protein	#N/A	#N/A
MAB_1729	MAB_1729	Conserved hypothetical protein (phage protein?)	#N/A	#N/A
MAB_1730	MAB_1730	Hypothetical protein	#N/A	#N/A
MAB_1731	MAB_1731	Hypothetical protein	#N/A	#N/A
MAB_1732	MAB_1732	Hypothetical protein	#N/A	#N/A
MAB_1733	MAB_1733	Hypothetical protein	#N/A	#N/A
MAB_1734	MAB_1734	Bacteriophage protein	#N/A	#N/A
MAB_1735	MAB_1735	Hypothetical protein	#N/A	#N/A
MAB_1736	MAB_1736	Hypothetical protein	#N/A	#N/A
MAB_1737	MAB_1737	Hypothetical protein	#N/A	#N/A
MAB_1738	MAB_1738	Hypothetical protein	#N/A	#N/A
MAB_1739	MAB_1739	Hypothetical protein	#N/A	#N/A
MAB_1740	MAB_1740	Hypothetical protein	#N/A	#N/A
MAB_1741	MAB_1741	Hypothetical protein	#N/A	#N/A
MAB_1742	MAB_1742	Hypothetical protein	#N/A	#N/A
MAB_1743	MAB_1743	Hypothetical protein	#N/A	#N/A
MAB_1744	MAB_1744	Bacteriophage protein	#N/A	#N/A
MAB_1745	MAB_1745	Hypothetical protein	#N/A	#N/A
MAB_1746	MAB_1746	Hypothetical protein	#N/A	#N/A
MAB_1747	MAB_1747	Hypothetical protein	#N/A	#N/A
MAB_1748	MAB_1748	hypothetical protein	#N/A	#N/A
MAB_1749	MAB_1749	Hypothetical protein	#N/A	#N/A
MAB_1750	MAB_1750	Hypothetical protein	#N/A	#N/A
MAB_1751	MAB_1751	Hypothetical protein	#N/A	#N/A
MAB_1752	MAB_1752	Hypothetical protein	#N/A	#N/A
MAB_1753	MAB_1753	Hypothetical protein	#N/A	#N/A
MAB_1754	MAB_1754	Bacteriophage protein	#N/A	#N/A
MAB_1755	MAB_1755	Hypothetical protein	#N/A	#N/A
MAB_1756	whiB	Putative transcriptional regulator, WhiB family	#N/A	#N/A
MAB_1757	MAB_1757	Bacteriophage protein	#N/A	#N/A
MAB_1758	MAB_1758	Hypothetical protein	#N/A	#N/A
MAB_1759	MAB_1759	hypothetical protein	#N/A	#N/A
MAB_1760	MAB_1760	hypothetical protein	#N/A	#N/A
MAB_1761	MAB_1761	Hypothetical protein	#N/A	#N/A
MAB_1762	MAB_1762	hypothetical protein	#N/A	#N/A
MAB_1763	MAB_1763	hypothetical protein	#N/A	#N/A
MAB_1764	MAB_1764	Hypothetical protein	#N/A	#N/A
MAB_1765	MAB_1765	Hypothetical protein	#N/A	#N/A
MAB_1766	MAB_1766	Hypothetical protein	#N/A	#N/A
MAB_1767	MAB_1767	Hypothetical protein	#N/A	0.595685
MAB_1768	MAB_1768	Hypothetical protein	#N/A	#N/A
MAB_1769	MAB_1769	Hypothetical protein	#N/A	#N/A
MAB_1770	MAB_1770	Hypothetical protein	#N/A	#N/A
MAB_1771	MAB_1771	Hypothetical protein	#N/A	#N/A
MAB_1773c	MAB_1773c	Hypothetical protein	#N/A	#N/A
MAB_1774	MAB_1774	Bacteriophage protein	#N/A	#N/A
MAB_1775	MAB_1775	Bacteriophage protein	#N/A	#N/A
MAB_1776	MAB_1776	Bacteriophage protein	#N/A	#N/A
MAB_1777	MAB_1777	Hypothetical protein	#N/A	#N/A
MAB_1778	MAB_1778	Hypothetical protein	#N/A	#N/A
MAB_1779	MAB_1779	Hypothetical protein	#N/A	#N/A
MAB_1780	MAB_1780	Hypothetical protein	#N/A	#N/A
MAB_1781	MAB_1781	Hypothetical protein	#N/A	#N/A
MAB_1782	MAB_1782	Bacteriophage protein	#N/A	#N/A
MAB_1783	MAB_1783	Hypothetical protein	#N/A	#N/A
MAB_1784	MAB_1784	Bacteriophage protein	#N/A	#N/A
MAB_1785	MAB_1785	Bacteriophage protein	#N/A	#N/A
MAB_1786	MAB_1786	Bacteriophage protein	#N/A	#N/A
MAB_1787	MAB_1787	Bacteriophage protein	#N/A	#N/A
MAB_1788	MAB_1788	Bacteriophage protein	#N/A	#N/A
MAB_1789	MAB_1789	Bacteriophage protein	#N/A	#N/A
MAB_1790	MAB_1790	Bacteriophage protein	#N/A	#N/A
MAB_1791	MAB_1791	Hypothetical protein	#N/A	#N/A
MAB_1792	MAB_1792	Hypothetical protein	#N/A	#N/A
MAB_1793	MAB_1793	Phage associated (putative structural protein)	#N/A	#N/A
MAB_1794	MAB_1794	Hypothetical protein	#N/A	#N/A
MAB_1795	MAB_1795	Hypothetical protein	#N/A	#N/A
MAB_1796	MAB_1796	Bacteriophage tape measure protein (TMP)	#N/A	#N/A
MAB_1797	MAB_1797	Bacteriophage protein	#N/A	#N/A
MAB_1798	MAB_1798	Bacteriophage protein	#N/A	#N/A
MAB_1799	MAB_1799	Bacteriophage protein	#N/A	#N/A
MAB_1800	MAB_1800	Bacteriophage minor tail subunit	#N/A	#N/A
MAB_1801	MAB_1801	Bacteriophage protein	#N/A	#N/A
MAB_1802	MAB_1802	Bacteriophage protein	#N/A	#N/A
MAB_1803	MAB_1803	Bacteriophage protein	#N/A	#N/A
MAB_1804	MAB_1804	Bacteriophage protein	#N/A	#N/A
MAB_1805	MAB_1805	Bacteriophage protein	#N/A	#N/A
MAB_1806	MAB_1806	Hypothetical protein	#N/A	#N/A
MAB_1807	MAB_1807	Bacteriophage protein	#N/A	#N/A
MAB_1808	MAB_1808	Bacteriophage protein	#N/A	#N/A
MAB_1809	MAB_1809	Bacteriophage protein	#N/A	#N/A
MAB_1810	MAB_1810	Bacteriophage protein	#N/A	#N/A
MAB_1811	MAB_1811	Hypothetical protein	#N/A	#N/A
MAB_1812c	MAB_1812c	Hypothetical protein	#N/A	#N/A
MAB_1813	MAB_1813	Bacteriophage protein	#N/A	#N/A
MAB_1814	MAB_1814	Bacteriophage protein	#N/A	#N/A
MAB_1815	MAB_1815	Hypothetical protein	#N/A	#N/A
MAB_1816c	MAB_1816c	Phage integrase	#N/A	#N/A
MAB_1817c	MAB_1817c	Hypothetical protein	#N/A	#N/A
MAB_1818	MAB_1818	Hypothetical protein	#N/A	#N/A
MAB_1819c	MAB_1819c	Hypothetical protein	#N/A	#N/A
MAB_1820c	MAB_1820c	Putative resolvase	#N/A	#N/A
MAB_1821	MAB_1821	hypothetical protein	#N/A	#N/A
MAB_1822	MAB_1822	hypothetical protein	#N/A	#N/A
MAB_1823c	MAB_1823c	Hypothetical protein	#N/A	#N/A
MAB_1825c	MAB_1825c	Hypothetical protein	#N/A	#N/A
MAB_1826	MAB_1826	hypothetical protein	#N/A	#N/A
MAB_1827c	MAB_1827c	Bacteriophage protein	#N/A	#N/A
MAB_1828	MAB_1828	Hypothetical protein	1.35387	#N/A
MAB_1829	MAB_1829	Hypothetical protein	1.54925	#N/A
MAB_1830	MAB_1830	Hypothetical protein	#N/A	#N/A
MAB_1831	MAB_1831	Hypothetical protein	#N/A	#N/A
MAB_1832	MAB_1832	hypothetical protein	#N/A	#N/A
MAB_1833	MAB_1833	hypothetical protein	#N/A	#N/A
MAB_1834	MAB_1834	Hypothetical protein	#N/A	#N/A
MAB_1835c	MAB_1835c	Immunogenic protein MPT64 precursor	#N/A	-4.48355
MAB_1836	MAB_1836	Arylsulfatase	#N/A	#N/A
MAB_1837c	MAB_1837c	Hypothetical protein	#N/A	#N/A
MAB_1838	MAB_1838	Endonuclease	#N/A	#N/A
MAB_1839	MAB_1839	Diguanylate cyclase/phosphodiesterase	1.57325	#N/A
MAB_1840c	MAB_1840c	Putative beta-glucanase	-2.42375	-4.01681
MAB_1841c	MAB_1841c	Putative type-b cytochrome (b561)	#N/A	#N/A
MAB_1842c	MAB_1842c	Probable catalase	#N/A	-0.539923
MAB_1843	MAB_1843	Probable D-alanyl-D-alanine dipeptidase	#N/A	-1.8959
MAB_1844	MAB_1844	Hypothetical protein	#N/A	#N/A
MAB_1845c	MAB_1845c	hypothetical protein	-0.890982	#N/A
MAB_1846	MAB_1846	Putative ABC transporter ATP-binding protein	2.79866	#N/A
MAB_1847	MAB_1847	Putative metalloprotease	1.14909	#N/A
MAB_1848	MAB_1848	Hypothetical protein	-1.19495	-0.945774
MAB_1849	MAB_1849	Putative metalloprotease	#N/A	0.886685
MAB_1850c	MAB_1850c	Hypothetical protein	2.72435	#N/A
MAB_1851	MAB_1851	Probable acyl-CoA dehydrogenase FadE	#N/A	0.306693
MAB_1852c	MAB_1852c	Hypothetical isochorismatase hydrolase	#N/A	0.592478
MAB_1853c	MAB_1853c	hypothetical protein	#N/A	#N/A
MAB_1854c	MAB_1854c	Glycogen phosphorylase	1.28131	-3.82755
MAB_1855c	MAB_1855c	Putative zinc-binding alcohol dehydrogenase	4.35034	1.57437
MAB_1856	MAB_1856	Putative transcriptional regulator, MarR family	2.01517	#N/A
MAB_1857c	MAB_1857c	hypothetical protein	-0.703757	#N/A
MAB_1858	MAB_1858	Probable ABC transporter antibiotic-transport ATP-binding protein	1.96149	3.13598
MAB_1859	MAB_1859	Probable ABC transporter antibiotic-transport integral membrane protein	#N/A	#N/A
MAB_1860	MAB_1860	Probable ABC transporter antibiotic-transport integral membrane protein	#N/A	#N/A
MAB_1861c	MAB_1861c	Putative transcriptional regulator, TetR family	#N/A	0.784679
MAB_1862	MAB_1862	Conserved hypothetical protein (L-carnitine dehydratase?)	2.07157	#N/A
MAB_1863	MAB_1863	Probable acyl-CoA dehydrogenase FadE	#N/A	-1.16296
MAB_1864	MAB_1864	Probable lipid-transfer protein Ltp1/thiolase	#N/A	-2.16057
MAB_1865	MAB_1865	Probable fatty-acid-CoA ligase FadD	#N/A	#N/A
MAB_1866c	MAB_1866c	Putative oxygenase	1.93783	#N/A
MAB_1867	MAB_1867	hypothetical protein	-1.48242	#N/A
MAB_1868c	MAB_1868c	hypothetical protein	-0.963781	#N/A
MAB_1869c	MAB_1869c	Probable zinc-dependent alcohol dehydrogenase AdhE2	-0.738406	#N/A
MAB_1870	MAB_1870	Putative beta-lactamase	#N/A	#N/A
MAB_1871	MAB_1871	hypothetical protein	2.61857	1.71705
MAB_1872c	MAB_1872c	hypothetical protein	#N/A	0.771463
MAB_1873c	MAB_1873c	Putative TetR family transcriptional regulator	#N/A	-0.968192
MAB_1874	MAB_1874	Putative oxidoreductase	#N/A	#N/A
MAB_1875c	MAB_1875c	Putative hydrolase (alpha/beta fold)	-1.89776	#N/A
MAB_1876c	MAB_1876c	Probable propionyl-CoA carboxylase beta chain 6	-1.13905	-2.28071
MAB_1877c	MAB_1877c	3-oxoacyl-[acyl-carrier-protein] synthase 1 KasA	-1.27912	-1.79272
MAB_1878c	acpP	acyl carrier protein	-1.36599	-0.708897
MAB_1879c	MAB_1879c	Putative malonyl CoA-ACP transacylase FabD	-0.55182	-1.66836
MAB_1880c	MAB_1880c	hypothetical protein	#N/A	-0.76832
MAB_1881c	MAB_1881c	Putative transcriptional regulator, TetR family	#N/A	#N/A
MAB_1882c	MAB_1882c	Hypothetical protein	#N/A	#N/A
MAB_1883c	MAB_1883c	Conserved hypothetical protein (lipoprotein?)	#N/A	#N/A
MAB_1884c	MAB_1884c	Probable pyruvate dehydrogenase E1 component AceE	1.8152	0.689815
MAB_1885	MAB_1885	hypothetical protein	#N/A	-0.723129
MAB_1886	MAB_1886	hypothetical protein	#N/A	#N/A
MAB_1887	MAB_1887	Probable peroxiredoxin (thioredoxin reductase) AhpE	#N/A	0.615135
MAB_1888	MAB_1888	Conserved hypothetical protein (thioesterase?)	1.17354	#N/A
MAB_1889	MAB_1889	Probable L-carnitine dehydratase	0.848006	1.75814
MAB_1890c	MAB_1890c	hypothetical protein	#N/A	#N/A
MAB_1891	MAB_1891	hypothetical protein	4.81705	#N/A
MAB_1892	MAB_1892	Hypothetical protein	4.22072	#N/A
MAB_1893	MAB_1893	hypothetical protein	#N/A	-1.41131
MAB_1894c	MAB_1894c	hypothetical protein	#N/A	#N/A
MAB_1895c	MAB_1895c	hypothetical protein	#N/A	-4.04796
MAB_1896c	MAB_1896c	Hypothetical protein	#N/A	-2.73257
MAB_1897c	MAB_1897c	Probable high-affinity nickel-transporter NicT	#N/A	#N/A
MAB_1898	cobD	Probable cobalamin biosynthesis protein CobD	#N/A	#N/A
MAB_1899c	MAB_1899c	hypothetical protein	#N/A	#N/A
MAB_1900c	MAB_1900c	Putative low molecular weight protein tyrosine phosphatase	#N/A	#N/A
MAB_1901c	MAB_1901c	Conserved hypothetical protein (hydrolase?)	#N/A	-1.82741
MAB_1902	MAB_1902	Putative aminotransferase CobC	#N/A	-1.07066
MAB_1903	MAB_1903	hypothetical protein	#N/A	#N/A
MAB_1904	MAB_1904	hypothetical protein	#N/A	#N/A
MAB_1905	MAB_1905	Putative phosphoglycerate mutase	#N/A	0.437935
MAB_1906	MAB_1906	Pyridoxamine 5'-phosphate oxidase-related	#N/A	-1.31688
MAB_1907	MAB_1907	hypothetical protein	1.81392	#N/A
MAB_1908c	MAB_1908c	hypothetical protein	-1.96388	#N/A
MAB_1909c	MAB_1909c	Probable methanol dehydrogenase transcriptional regulatory protein MoxR3	-2.18437	0.933329
MAB_1910c	MAB_1910c	hypothetical protein	-2.37499	#N/A
MAB_1911c	MAB_1911c	hypothetical protein	-1.69673	#N/A
MAB_1912c	MAB_1912c	hypothetical protein	-1.29916	1.22952
MAB_1913	MAB_1913	Conserved hypothetical protein (ribonuclease?)	1.81307	-1.35565
MAB_1914c	MAB_1914c	Probable adenylate cyclase	-1.64256	-1.29683
MAB_1915	MAB_1915	Probable fatty-acid-coa ligase FadD	#N/A	-0.508667
MAB_1916c	panB	3-methyl-2-oxobutanoate hydroxymethyltransferase	2.98699	2.11929
MAB_1917	MAB_1917	hypothetical protein	-0.979018	0.56126
MAB_1918	MAB_1918	Conserved hypothetical protein (possible hydrolase)	#N/A	-4.8783
MAB_1919	MAB_1919	Conserved hypothetical protein (possible hydrolase)	#N/A	-1.5138
MAB_1920	MAB_1920	Probable glutamine synthetase	#N/A	0.711093
MAB_1921	glnE	Glutamate-ammonia-ligase adenylyltransferase GlnE	#N/A	#N/A
MAB_1922	MAB_1922	hypothetical protein	-0.599851	-2.47368
MAB_1923c	MAB_1923c	hypothetical protein	5.48877	3.96711
MAB_1924	MAB_1924	Putative transcriptional regulator, MarR family	#N/A	2.83455
MAB_1925	MAB_1925	hypothetical protein	-1.21801	-2.1674
MAB_1926	MAB_1926	Putative transcriptional regulatory protein PrrA	-0.770726	#N/A
MAB_1927	MAB_1927	Putative sensor-type histidine kinase PrrB	-1.22338	#N/A
MAB_1928c	MAB_1928c	hypothetical protein	#N/A	#N/A
MAB_1929	MAB_1929	hypothetical protein	-1.66941	#N/A
MAB_1930c	MAB_1930c	hypothetical protein	#N/A	#N/A
MAB_1931c	MAB_1931c	hypothetical protein	#N/A	#N/A
MAB_1932c	MAB_1932c	Probable chaperone protein HchA (Hsp31)	1.59796	#N/A
MAB_1933c	MAB_1933c	Probable glutamine synthetase, type I (GlnA1)	#N/A	0.723849
MAB_1934	MAB_1934	hypothetical protein	#N/A	#N/A
MAB_1935	MAB_1935	Putative drug resistance transporter	-0.602356	#N/A
MAB_1936	MAB_1936	hypothetical protein	-1.05619	#N/A
MAB_1937	MAB_1937	Putative peptide monooxygenase	-1.5221	#N/A
MAB_1938c	MAB_1938c	Putative transcriptional regulator, TetR family	1.47595	#N/A
MAB_1939	MAB_1939	Probable cytochrome P450	1.06625	#N/A
MAB_1940c	MAB_1940c	hypothetical protein	0.940391	#N/A
MAB_1942c	lipA	Probable lipoic acid synthetase LipA	#N/A	#N/A
MAB_1943c	lipB	Probable lipoyltransferase LipB	#N/A	#N/A
MAB_1944c	MAB_1944c	hypothetical protein	-0.576359	0.742888
MAB_1945c	MAB_1945c	2-oxoglutarate dehydrogenase, E2 component, dihydrolipoamide succinyltransferase	#N/A	0.169674
MAB_1946	MAB_1946	hypothetical protein	1.51562	#N/A
MAB_1947	MAB_1947	hypothetical protein	1.90055	1.13203
MAB_1948c	pepA	Probable cytosol aminopeptidase (leucyl aminopeptidase?)	#N/A	1.21285
MAB_1949	gcvT	Probable aminomethyltransferase/Glycine cleavage system T protein	#N/A	#N/A
MAB_1950	MAB_1950	Probable branched-chain amino acid aminotransferase (IlvE)	#N/A	0.697793
MAB_1951c	MAB_1951c	Conserved hypothetical protein (phosphoesterase?)	#N/A	-1.6786
MAB_1952c	cobS	adenosylcobinamide-GDP ribazoletransferase	#N/A	#N/A
MAB_1953c	cobT	Probable nicotinate-nucleotide--dimethylbenzimidazole phosphoribosyltransferase CobT	#N/A	-0.355258
MAB_1954c	MAB_1954c	Putative cobinamide kinase/cobinamide phosphate guanylyltransferase CobU	#N/A	#N/A
MAB_1955c	MAB_1955c	hypothetical protein	#N/A	-1.26143
MAB_1956	MAB_1956	Probable glycerate kinase	#N/A	0.414236
MAB_1957	MAB_1957	hypothetical protein	1.96064	-1.27228
MAB_1958c	MAB_1958c	hypothetical protein	#N/A	#N/A
MAB_1959	MAB_1959	Probable adenosine kinase CbhK	#N/A	#N/A
MAB_1960c	MAB_1960c	Probable asparagine synthetase AsnB	-1.21708	0.701726
MAB_1961	MAB_1961	Probable cytochrome c oxidase subunit 2 precursor	#N/A	0.67383
MAB_1962	MAB_1962	Probable cytochrome c oxidase polypeptide 4	#N/A	#N/A
MAB_1963	MAB_1963	Putative membrane protein, MmpS family	#N/A	-3.8386
MAB_1964	MAB_1964	hypothetical protein	-2.05056	-1.45703
MAB_1965c	MAB_1965c	Conserved hypothetical protein (pyridoxamine 5'-phosphate oxidase?)	#N/A	1.09823
MAB_1966c	MAB_1966c	Probable ubiquinol-cytochrome c reductase cytochrome b subunit	1.33723	#N/A
MAB_1967c	MAB_1967c	Probable ubiquinol-cytochrome c reductase iron-sulfur subunit (Rieske iron-sulfur protein)	1.43171	0.83097
MAB_1968c	MAB_1968c	Probable ubiquinol-cytochrome c reductase cytochrome c subunit	1.6342	-0.294678
MAB_1969c	MAB_1969c	Probable cytochrome c oxidase subunit III	1.78212	3.43707
MAB_1970	trpD	Anthranilate phosphoribosyltransferase TrpD	#N/A	#N/A
MAB_1971c	MAB_1971c	Probable DNA polymerase III epsilon subunit	#N/A	#N/A
MAB_1972c	MAB_1972c	Conserved hypothetical protein (methyltransferase?)	#N/A	0.618152
MAB_1973	MAB_1973	hypothetical protein	#N/A	#N/A
MAB_1974	MAB_1974	Putative secreted protein	-1.51615	-3.00237
MAB_1975	MAB_1975	hypothetical protein	-2.01432	#N/A
MAB_1976	MAB_1976	Conserved hypothetical protein (glycosyl transferase?)	#N/A	#N/A
MAB_1977	MAB_1977	Putative methyltransferase	#N/A	-0.475749
MAB_1978c	MAB_1978c	Probable long-chain-fatty-acid--CoA ligase FadD	-1.30245	0.465878
MAB_1979	MAB_1979	hypothetical protein	-1.2277	-5.34322
MAB_1980c	MAB_1980c	hypothetical protein	-2.22393	#N/A
MAB_1981	MAB_1981	hypothetical protein	-0.951401	0.83306
MAB_1982	MAB_1982	Putative arsenite-transporting ATPase	-1.06771	#N/A
MAB_1983	MAB_1983	hypothetical protein	-1.3928	#N/A
MAB_1984	MAB_1984	Probable 1-acylglycerol-3-phosphate O-acyltransferase	#N/A	#N/A
MAB_1985	MAB_1985	Conserved hypothtical membrane protein	-0.599476	#N/A
MAB_1986	MAB_1986	hypothetical protein	#N/A	0.727837
MAB_1987	MAB_1987	3-deoxy-7-phosphoheptulonate synthase	1.44583	0.483155
MAB_1988c	MAB_1988c	Probable serine/threonine protein kinase	-0.806181	-2.14526
MAB_1989c	MAB_1989c	Hypothetical protein	-3.03613	-1.74899
MAB_1990	MAB_1990	hypothetical protein	#N/A	-1.04311
MAB_1991c	MAB_1991c	hypothetical protein	-1.25162	#N/A
MAB_1992c	MAB_1992c	Probable polyprenyl synthetase	-0.980967	#N/A
MAB_1993	MAB_1993	Probable 5,10-methylenetetrahydrofolate reductase	#N/A	#N/A
MAB_1994c	MAB_1994c	Probable conserved lipoprotein LppM	-1.31691	#N/A
MAB_1995c	MAB_1995c	Conserved hypothetical protein (acetyltransferase?)	-1.46069	-1.32867
MAB_1996	MAB_1996	hypothetical protein	1.41497	0.375277
MAB_1997	mraZ	Protein MraZ	0.991064	0.592508
MAB_1998	rsmH	16S rRNA (cytosine(1402)-N(4))-methyltransferase	#N/A	-1.3066
MAB_1999	MAB_1999	hypothetical protein	1.43492	#N/A
MAB_2000	MAB_2000	Probable penicillin-binding membrane protein PbpB	#N/A	#N/A
MAB_2001	murE	UDP-N-acetylmuramyl-tripeptide synthetase MurE	#N/A	-0.425591
MAB_2002	murF	UDP-N-acetylmuramoyl-tripeptide--D-alanyl-D-alanine ligase MurF	#N/A	#N/A
MAB_2003	mraY	Phospho-N-acetylmuramoyl-pentapeptide-transferaseMurX	#N/A	#N/A
MAB_2004	murD	UDP-N-acetylmuramoylalanine--D-glutamate ligase MurD	-0.83771	#N/A
MAB_2005	MAB_2005	Putative cell division protein FtsW	-1.25117	#N/A
MAB_2006	murG	UDP-N-acetylglucosamine--N-acetylmuramyl-(pentapeptide) pyrophosphoryl-undecaprenol N-acetylglucosamine transferase MurG	-0.846824	-0.408439
MAB_2007	murC	UDP-N-acetylmuramate--L-alanine ligase MurC	-0.822133	-0.643681
MAB_2008	ftsQ	Putative cell division protein FtsQ	-1.27218	-2.28402
MAB_2009	ftsZ	Putative cell division protein FtsZ	#N/A	-2.60865
MAB_2010	MAB_2010	hypothetical protein	#N/A	#N/A
MAB_2011	MAB_2011	hypothetical protein	-0.969077	-1.3336
MAB_2012	sepF	hypothetical protein	#N/A	-4.63658
MAB_2013c	MAB_2013c	hypothetical protein	#N/A	#N/A
MAB_2014c	MAB_2014c	Putative transcriptional regulator, ArsR	2.0395	-2.19441
MAB_2015c	MAB_2015c	hypothetical protein	2.05348	-0.734898
MAB_2016	MAB_2016	hypothetical protein	#N/A	#N/A
MAB_2017	MAB_2017	Hypothetical immunogenic protein antigen 84	#N/A	-1.0255
MAB_2018	MAB_2018	Hypothetical protein	#N/A	#N/A
MAB_2019	MAB_2019	Putative VanY-type carboxypeptidase	-1.01626	-1.7289
MAB_2020c	MAB_2020c	Possible bifunctional enzyme HhdD isomerase + cyclase/dehydrase	#N/A	#N/A
[truncated: 2,943 more rows]

## Sheet: PBS
Locus	Name	Product	Log2FC_RNAseq	Log2FC_Proteom
MAB_0001	dnaA	Chromosomal replication initiator protein DnaA	-0.98091	-1.03629
MAB_0002	dnaN	DNA polymerase III, beta subunit (DnaN)	-2.45664	0.790423
MAB_0003	gnD	6-phosphogluconate dehydrogenase Gnd	-1.78581	-1.44813
MAB_0004	recF	DNA replication and repair protein RecF	-2.09427	0.395276
MAB_0005	MAB_0005	hypothetical protein	-1.89943	-5.74643
MAB_0006	gyrB	DNA gyrase (subunit B) GyrB (DNA topoisomerase)	0.636375	1.28263
MAB_0007	MAB_0007	Hypothetical protein	#N/A	-2.91855
MAB_0008	MAB_0008	Hypothetical protein	-1.21455	-1.2411
MAB_0009	MAB_0009	Hypothetical protein	-1.33535	#N/A
MAB_0010c	MAB_0010c	Hypothetical protein	0.626717	-3.04492
MAB_0011c	MAB_0011c	Hypothetical protein	#N/A	0.589375
MAB_0012c	MAB_0012c	Hypothetical protein	#N/A	-3.08957
MAB_0013c	MAB_0013c	Probable arylamine n-acetyl transferase	0.733081	-0.540149
MAB_0014	MAB_0014	Hypothetical protein	1.94712	-3.27378
MAB_0015	MAB_0015	Hypothetical protein	2.16684	-3.42382
MAB_0016	MAB_0016	hypothetical protein	2.22357	-2.46832
MAB_0017	MAB_0017	hypothetical protein	-0.65065	#N/A
MAB_0018c	MAB_0018c	Putative methyltransferase	2.85914	#N/A
MAB_0019	gyrA	DNA gyrase (subunit A) GyrA (DNA topoisomerase)	-1.15481	2.3506
MAB_0020	MAB_0020	hypothetical protein	-0.982488	-0.298468
MAB_0022c	MAB_0022c	Probable permease	#N/A	#N/A
MAB_0023	MAB_0023	Transcriptional regulator, LysR family	1.93646	#N/A
MAB_0024c	cwsA	hypothetical protein	#N/A	-1.43196
MAB_0025	MAB_0025	Peptidyl-prolyl cis-trans isomerase	-0.898891	-5.06093
MAB_0026	MAB_0026	Rhomboid family protein	#N/A	#N/A
MAB_0027c	MAB_0027c	hypothetical protein	2.97633	#N/A
MAB_0028c	MAB_0028c	hypothetical protein	-1.11225	#N/A
MAB_0029c	crgA	hypothetical protein	-0.610571	-0.435988
MAB_0030	MAB_0030	hypothetical protein	#N/A	#N/A
MAB_0031	MAB_0031	hypothetical protein	-0.367357	-3.28961
MAB_0032	MAB_0032	Glutamine amidotransferase of anthranilate synthase component II (PabA)	#N/A	#N/A
MAB_0033c	MAB_0033c	Probable serine/threonine-protein kinase PknB	-2.06423	0.852083
MAB_0034c	MAB_0034c	Putative serine/threonine-protein kinase PknA	-2.8319	#N/A
MAB_0035c	MAB_0035c	Probable penicillin-binding protein PbpA	-3.09569	-5.15399
MAB_0036c	MAB_0036c	Probable cell division protein RodA	-3.15181	1.26007
MAB_0037c	MAB_0037c	Possible serine/threonine phosphatase Ppp	-2.11069	0.898806
MAB_0038c	MAB_0038c	Possible forkhead-associated protein	-1.40529	-1.81461
MAB_0039c	MAB_0039c	hypothetical protein	-1.05479	-1.67965
MAB_0042	MAB_0042	hypothetical protein	#N/A	#N/A
MAB_0043	MAB_0043	Putative glutathionylspermidine synthase	#N/A	#N/A
MAB_0044	MAB_0044	hypothetical protein	1.66473	#N/A
MAB_0045	MAB_0045	Hypothetical TetR transcriptional regulator	#N/A	#N/A
MAB_0046	MAB_0046	Probable PE family protein	#N/A	#N/A
MAB_0047	MAB_0047	Probable PPE family protein	#N/A	#N/A
MAB_0048	MAB_0048	Probable PE family protein	-0.839013	#N/A
MAB_0049	MAB_0049	ESAT-6-like protein	#N/A	#N/A
MAB_0050c	MAB_0050c	hypothetical protein	#N/A	#N/A
MAB_0051	MAB_0051	hypothetical protein	1.10222	#N/A
MAB_0052	MAB_0052	hypothetical protein	#N/A	#N/A
MAB_0053c	MAB_0053c	Probable cytidine/deoxycytidylate deaminase	#N/A	#N/A
MAB_0054c	cynS	Probable cyanate hydratase (Cyanase)	#N/A	#N/A
MAB_0055c	MAB_0055c	Transcription regulator LysR family	-2.38289	0.777357
MAB_0056c	MAB_0056c	ATP-dependent helicase HrpA	-0.821912	0.94271
MAB_0057	MAB_0057	Putative short chain dehydrogenase/reductase	#N/A	#N/A
MAB_0058c	MAB_0058c	hypothetical protein	-1.5347	#N/A
MAB_0059c	MAB_0059c	Hypothetical protein	#N/A	#N/A
MAB_0060	MAB_0060	Possible nitrate/nitrite response transcriptional regulatory protein NarL (LuxR family)	1.24665	#N/A
MAB_0061	MAB_0061	Possible two component sensor kinase	1.37729	#N/A
MAB_0062	MAB_0062	Pyridine nucleotide-disulphide oxidoreductase family	0.458681	0.826734
MAB_0063c	MAB_0063c	hypothetical protein	1.33665	1.29857
MAB_0064c	MAB_0064c	Probable lipase LipE	#N/A	-0.86636
MAB_0065c	MAB_0065c	Probable acyl-CoA dehydrogenase (FadE)	-1.81514	0.889913
MAB_0066c	MAB_0066c	Putative transcriptional regulator, AraC family	#N/A	-1.67937
MAB_0067	MAB_0067	hypothetical protein	#N/A	#N/A
MAB_0068	MAB_0068	Putative transcriptional regulator, GntR family	-0.575164	-1.30188
MAB_0069	MAB_0069	Major facilitator family transporter	-0.838665	#N/A
MAB_0070	MAB_0070	hypothetical protein	-1.07094	#N/A
MAB_0071c	MAB_0071c	Putative thiosulfate sulfurtransferase (SseB)	1.13966	#N/A
MAB_0072c	MAB_0072c	Putative short chain dehydrogenase/reductase	#N/A	#N/A
MAB_0073c	MAB_0073c	Putative short chain dehydrogenase/reductase	#N/A	#N/A
MAB_0074c	MAB_0074c	Putative (cyclohexanone) monooxygenase	#N/A	#N/A
MAB_0075	MAB_0075	Putative hydroxylase	0.920797	#N/A
MAB_0076	MAB_0076	2,3-dihydroxybiphenyl 1,2-dioxygenase	0.774392	#N/A
MAB_0077	MAB_0077	Putative transcriptional regulator, IclR family	0.572258	#N/A
MAB_0078	MAB_0078	Putative lipase/esterase	#N/A	#N/A
MAB_0079c	MAB_0079c	hypothetical protein	#N/A	#N/A
MAB_0080c	MAB_0080c	Putative oxygenase	#N/A	#N/A
MAB_0081	MAB_0081	Putative 3-ketosteroid 1-dehydrogenase or fumarate reductase/succinate dehydrogenase	#N/A	#N/A
MAB_0082c	MAB_0082c	hypothetical protein	#N/A	-1.24524
MAB_0083	MAB_0083	Putative transcriptional regulator, MarR family	#N/A	#N/A
MAB_0084	MAB_0084	hypothetical protein	-0.466157	-0.773828
MAB_0085c	MAB_0085c	Putative transcriptional regulator	#N/A	-2.08055
MAB_0086	MAB_0086	Putative taurine dioxygenase	#N/A	#N/A
MAB_0087c	MAB_0087c	Probable alkaline phosphatase	#N/A	#N/A
MAB_0088c	MAB_0088c	Putative oxidoreductase	1.08095	-0.476816
MAB_0089c	MAB_0089c	hypothetical protein	0.830922	-3.0021
MAB_0090c	MAB_0090c	Probable oxidoreductase EphD	1.66119	-1.95382
MAB_0091	MAB_0091	Putative ferredoxin-dependent glutamate synthase	-0.470306	1.16206
MAB_0092	MAB_0092	Probable NADH-dependent glutamate synthase (small subunit) GltD	-0.972093	1.02665
MAB_0093	MAB_0093	hypothetical protein	#N/A	#N/A
MAB_0094c	map	Probable methionine aminopeptidase, type I (MAP)	1.45753	0.801507
MAB_0095	MAB_0095	Hypothetical helix-turn-helix domain protein	1.70035	#N/A
MAB_0096	MAB_0096	hypothetical protein	0.69542	#N/A
MAB_0097	MAB_0097	Conserved hypothetical protein (PHP domain protein)	0.608237	#N/A
MAB_0098	MAB_0098	Putative TetR-family transcriptional regulator	#N/A	-0.711462
MAB_0099	MAB_0099	Probable monooxygenase	#N/A	#N/A
MAB_0100	MAB_0100	Putative short chain dehydrogenase/reductase	#N/A	#N/A
MAB_0101	MAB_0101	Probable cytochrome P450	-0.914775	#N/A
MAB_0102	MAB_0102	Putative methyltransferase	#N/A	#N/A
MAB_0103	MAB_0103	Probable monooxygenase EthA	0.669437	#N/A
MAB_0104	MAB_0104	Probable enoyl-CoA hydratase/isomerase	0.654925	#N/A
MAB_0105c	MAB_0105c	Probable oxidoreductase	0.390684	0.994066
MAB_0106c	MAB_0106c	hypothetical protein	1.37569	0.852447
MAB_0107c	MAB_0107c	hypothetical protein	0.817172	1.19971
MAB_0108c	MAB_0108c	Hypothetical protein	-0.803612	#N/A
MAB_0109c	MAB_0109c	Putative copper resistance protein, CopC family	-1.36548	#N/A
MAB_0110c	MAB_0110c	hypothetical protein	-1.67398	1.18397
MAB_0111c	MAB_0111c	hypothetical protein	-1.43176	-0.626496
MAB_0112	MAB_0112	Hypothetical protein	#N/A	#N/A
MAB_0113	MAB_0113	hypothetical protein	1.58629	#N/A
MAB_0114	MAB_0114	hypothetical protein	#N/A	#N/A
MAB_0115c	MAB_0115c	hypothetical protein	-0.723693	-2.15255
MAB_0116	MAB_0116	Hypothetical protein	1.07334	#N/A
MAB_0117c	MAB_0117c	hypothetical protein	2.7789	#N/A
MAB_0118c	MAB_0118c	Probable superoxide dismutase (Mn)	-0.699035	#N/A
MAB_0119c	MAB_0119c	Hypothetical protein	0.634242	-1.45858
MAB_0120	msrA	Probable peptide methionine sulfoxide reductase	3.32348	1.49627
MAB_0121	MAB_0121	Rhodanese-like protein	2.64249	#N/A
MAB_0122	MAB_0122	hypothetical protein	0.657117	#N/A
MAB_0123	MAB_0123	Putative glycerophosphoryl diester phosphodiesterase	#N/A	#N/A
MAB_0124	MAB_0124	Conserved hypothetical protein (GGDEF domain)	#N/A	#N/A
MAB_0125c	MAB_0125c	hypothetical protein	-1.4336	1.4628
MAB_0126c	MAB_0126c	Possible bacterioferritin BfrB	-1.1045	0.747562
MAB_0127c	MAB_0127c	Possible bacterioferritin BfrB	-1.01117	#N/A
MAB_0128c	MAB_0128c	Possible transcriptional regulator	-0.65353	#N/A
MAB_0129c	MAB_0129c	Abortive infection protein	-1.02428	#N/A
MAB_0130	MAB_0130	Putative hydrolase	0.522167	1.16682
MAB_0131c	MAB_0131c	hypothetical protein	2.00497	#N/A
MAB_0132	pheA	Probable prephenate dehydratase PheA	1.70937	1.07974
MAB_0133	MAB_0133	Probable phosphoglycerate mutase	1.60828	1.36696
MAB_0134c	MAB_0134c	Probable pyruvate dehydrogenase	0.684674	2.06862
MAB_0135	MAB_0135	Hypothetical protein	#N/A	#N/A
MAB_0136	MAB_0136	hypothetical protein	#N/A	#N/A
MAB_0137	MAB_0137	hypothetical protein	#N/A	#N/A
MAB_0138	MAB_0138	Putative transcriptional regulator, TetR family	-0.72868	#N/A
MAB_0139c	MAB_0139c	Probable hydrolase, alpha/beta fold family	0.476325	#N/A
MAB_0140c	MAB_0140c	Probable monooxygenase	#N/A	#N/A
MAB_0141c	MAB_0141c	Putative esterase	#N/A	1.70846
MAB_0142c	MAB_0142c	Putative monooxygenase	#N/A	#N/A
MAB_0143c	MAB_0143c	Putative oxidoreductase EphD	1.14282	#N/A
MAB_0144c	MAB_0144c	Putative oxidoreductase EphD	2.12339	#N/A
MAB_0145c	MAB_0145c	Probable transcriptional regulator, TetR family	1.73635	-0.266194
MAB_0146	MAB_0146	Putative magnesium transport MgtC family protein	4.79481	#N/A
MAB_0147c	MAB_0147c	hypothetical protein	1.3871	-6.24334
MAB_0148c	MAB_0148c	PPE family protein	1.40127	-3.92709
MAB_0149c	MAB_0149c	Hypothetical protein	1.91517	-3.35433
MAB_0150c	MAB_0150c	hypothetical protein	-1.59281	#N/A
MAB_0151c	MAB_0151c	hypothetical protein	-1.84503	-1.85078
MAB_0152	MAB_0152	Putative ankyrin-like protein	0.887639	-4.72483
MAB_0153	serS	seryl-tRNA synthetase (SerS)	-0.771244	#N/A
MAB_0154	MAB_0154	hypothetical protein	-1.83067	0.719563
MAB_0155	MAB_0155	hypothetical protein	#N/A	#N/A
MAB_0156c	MAB_0156c	Iron-sulfur cluster-binding protein, RIESKE family	0.703133	#N/A
MAB_0157	MAB_0157	Hypothetical transcriptional regulator, MarR	1.45053	#N/A
MAB_0158c	MAB_0158c	ABC transporter, ATP-binding protein	#N/A	-0.848571
MAB_0159	MAB_0159	Hypothetical 2-nitropropane dioxygenase	1.67929	-2.10129
MAB_0160	MAB_0160	Probable 4-oxalocrotonate tautomerase	0.949771	#N/A
MAB_0161	MAB_0161	Probable transcriptional regulator, LysR family	#N/A	#N/A
MAB_0162c	MAB_0162c	hypothetical protein	1.58819	#N/A
MAB_0163c	MAB_0163c	Probable phosphotransferase	#N/A	-1.93065
MAB_0164	MAB_0164	Probable short chain dehydrogenase/reductase	-0.704263	1.06198
MAB_0165	MAB_0165	Putative acyltransferase	0.944313	2.30784
MAB_0166	MAB_0166	Putative acyltransferase	0.667147	2.09474
MAB_0167	MAB_0167	Putative hydrolase	0.940087	#N/A
MAB_0168c	MAB_0168c	Putative N-acetymuramoyl-L-alanine amidase	-2.10577	#N/A
MAB_0169c	MAB_0169c	Putative exported repetitive protein precursor	#N/A	#N/A
MAB_0170	MAB_0170	UDP-galactopyranose mutase (Glf)	-2.15108	1.13778
MAB_0171	MAB_0171	galactofuranosyl transferase	-2.38491	2.13807
MAB_0172	MAB_0172	Probable phosphoesterase	-2.33947	-0.556566
MAB_0173	MAB_0173	UbiA prenyltransferase family protein	-2.60931	5.72749
MAB_0174	MAB_0174	hypothetical protein	-2.36348	#N/A
MAB_0175	MAB_0175	Antigen 85-C precursor	-2.22801	-2.94649
MAB_0176	MAB_0176	Antigen 85-A precursor	-2.54204	-2.76815
MAB_0177	MAB_0177	Antigen 85-A/B/C precursor	-2.17621	-3.05772
MAB_0178	MAB_0178	Hypothetical cutinase precursor	#N/A	-3.14355
MAB_0179	MAB_0179	Probable fatty-acid-CoA ligase FadD	#N/A	0.738703
MAB_0180	MAB_0180	Polyketide synthase PKS13	-0.525915	#N/A
MAB_0181	MAB_0181	Propionyl-CoA carboxylase, beta subunit (PccB)	-1.16692	0.285103
MAB_0182c	MAB_0182c	Hypothetical protein	4.12292	#N/A
MAB_0183c	MAB_0183c	Putative cation transporter	3.05357	#N/A
MAB_0184c	MAB_0184c	Hypothetical protein	-2.56821	#N/A
MAB_0185c	MAB_0185c	Probable arabinosyltransferase B	-3.07983	-3.07677
MAB_0186c	MAB_0186c	Probable arabinosyltransferase A	-3.11394	-3.11792
MAB_0187	MAB_0187	hypothetical protein	#N/A	-0.408326
MAB_0188c	MAB_0188c	Hypothetical protein	#N/A	#N/A
MAB_0189c	MAB_0189c	Probable arabinosyltransferase C	-2.24412	2.40604
MAB_0190c	MAB_0190c	hypothetical protein	-2.4379	-2.1564
MAB_0191c	MAB_0191c	Putative short chain dehydrogenase/reductase	-1.89512	1.91557
MAB_0192c	MAB_0192c	Probable oxidoreductase	-2.10694	#N/A
MAB_0193c	MAB_0193c	hypothetical protein	-3.60377	#N/A
MAB_0194	MAB_0194	Dihydroxyacetone kinase family protein	#N/A	0.881842
MAB_0195c	MAB_0195c	Putative hydrolase, alpha/beta hydrolase fold	3.62528	3.63432
MAB_0196c	MAB_0196c	Putative transcriptional regulator, GntR family	#N/A	#N/A
MAB_0197	MAB_0197	Putative alkylhydroperoxidase AhpD core	0.981232	-2.54903
MAB_0198	MAB_0198	hypothetical protein	-1.32153	#N/A
MAB_0199	MAB_0199	Probable phosphoesterase, PA-phosphatase related protein	#N/A	2.8295
MAB_0200c	MAB_0200c	Probable phosphoesterase, PA-phosphatase related protein	-2.47936	#N/A
MAB_0201c	MAB_0201c	Probable O-antigen/lipopolysaccharide transport integral membrane protein ABC transporter RfbD	-2.17365	#N/A
MAB_0202c	MAB_0202c	Probable glycosyl transferase	-2.15873	#N/A
MAB_0203c	MAB_0203c	Probable o-antigen/lipopolysaccharide transport ATP-binding protein ABC transporter RfbE	-1.12807	0.428235
MAB_0204c	MAB_0204c	hypothetical protein	#N/A	-3.85966
MAB_0205c	MAB_0205c	hypothetical protein	#N/A	#N/A
MAB_0206	MAB_0206	Possible aminotransferase/cysteine desulfurase	#N/A	0.807036
MAB_0207c	MAB_0207c	Probable quinone oxidoreductase	1.65451	2.50813
MAB_0208	MAB_0208	Putative MarR-family transcriptional regulator	#N/A	-4.56981
MAB_0209	MAB_0209	Hypothetical protein	1.16058	#N/A
MAB_0210	MAB_0210	hypothetical protein	#N/A	#N/A
MAB_0211	MAB_0211	Hypothetical protein	-0.51282	#N/A
MAB_0212	MAB_0212	hypothetical protein	#N/A	#N/A
MAB_0213c	MAB_0213c	hypothetical protein	2.3679	#N/A
MAB_0214c	MAB_0214c	Conserved hypothetical protein (OsmC-like)	-1.03034	-1.70276
MAB_0215	MAB_0215	Possible transcriptional regulator	3.23978	#N/A
MAB_0216	MAB_0216	hypothetical protein	3.13392	#N/A
MAB_0217c	MAB_0217c	Probable cysteine desulfurase	-1.42961	0.744825
MAB_0218c	MAB_0218c	hypothetical protein	-1.36755	#N/A
MAB_0219	MAB_0219	hypothetical protein	2.08465	#N/A
MAB_0220c	pat	Putative phenylalanine aminotransferase	-0.915452	-0.24861
MAB_0221c	MAB_0221c	Putative phage integrase	#N/A	#N/A
MAB_0222c	MAB_0222c	Putative DNA-binding protein	#N/A	#N/A
MAB_0223	MAB_0223	Hypothetical protein	#N/A	#N/A
MAB_0224	MAB_0224	Hypothetical protein	#N/A	#N/A
MAB_0225	MAB_0225	Hypothetical protein	#N/A	#N/A
MAB_0226	MAB_0226	Hypothetical protein	#N/A	#N/A
MAB_0227	MAB_0227	Hypothetical protein	#N/A	#N/A
MAB_0228	MAB_0228	Hypothetical protein	#N/A	#N/A
MAB_0229	MAB_0229	Hypothetical protein	#N/A	#N/A
MAB_0230	MAB_0230	Hypothetical protein	#N/A	#N/A
MAB_0231	MAB_0231	hypothetical protein	#N/A	#N/A
MAB_0232	MAB_0232	Hypothetical protein	#N/A	#N/A
MAB_0233	MAB_0233	Putative phage tail tape measure protein TMP	#N/A	#N/A
MAB_0234	MAB_0234	Hypothetical protein	#N/A	#N/A
MAB_0235	MAB_0235	Hypothetical protein	#N/A	#N/A
MAB_0236	MAB_0236	Hypothetical protein	#N/A	#N/A
MAB_0237	MAB_0237	Bacteriophage protein	#N/A	#N/A
MAB_0238	MAB_0238	Hypothetical protein	#N/A	#N/A
MAB_0239	MAB_0239	Hypothetical protein	#N/A	#N/A
MAB_0240	MAB_0240	thiopurine S-methyltransferase	#N/A	#N/A
MAB_0241	MAB_0241	Bacteriophage protein	#N/A	#N/A
MAB_0242	MAB_0242	Hypothetical protein	#N/A	-4.8081
MAB_0243	MAB_0243	Hypothetical protein	-1.1557	-4.04093
MAB_0244	MAB_0244	Hypothetical protein	-1.291	#N/A
MAB_0245c	MAB_0245c	Hypothetical protein	1.01918	-1.31694
MAB_0246	MAB_0246	Hypothetical protein	-1.74999	-3.28783
MAB_0247c	MAB_0247c	Putative acetyltransferase	1.13176	#N/A
MAB_0248c	MAB_0248c	Putative regulatory protein, TetR family	1.24099	#N/A
MAB_0249	MAB_0249	hypothetical protein	9.15184	#N/A
MAB_0250	MAB_0250	Hypothetical GMC-type oxidoreductase	#N/A	0.56673
MAB_0251	MAB_0251	Hypothetical protein	#N/A	-2.58661
MAB_0252	MAB_0252	hypothetical protein	#N/A	-3.41551
MAB_0253	MAB_0253	Hypothetical protein	-1.06396	-0.644
MAB_0254c	MAB_0254c	Putative phosphoglycerate mutase	#N/A	-3.70453
MAB_0255	MAB_0255	Putative acyl-CoA dehydrogenase	-0.78035	1.47143
MAB_0256c	MAB_0256c	hypothetical protein	#N/A	#N/A
MAB_0257c	MAB_0257c	Hypothetical protein	#N/A	-4.87504
MAB_0258c	MAB_0258c	Putative dihydropicolinate reductase	0.604538	1.81009
MAB_0259c	MAB_0259c	Putative short-chain dehydrogenase/reductase	1.6046	1.046
MAB_0260	MAB_0260	Probable transcriptional regulator, TetR	1.60766	#N/A
MAB_0261	MAB_0261	Probable amino acid ABC transporter, substrate binding	-0.563059	-2.83339
MAB_0262	MAB_0262	Probable amino acid ABC transporter, ATP-binding	-1.00013	#N/A
MAB_0263	MAB_0263	Possible osmoprotectant (glycine betaine/ carnitine/choline/l-proline) ABC transporter ProW	-1.46627	#N/A
MAB_0264	MAB_0264	Possible osmoprotectant (glycine betaine/ carnitine/choline/l-proline) ABC transporter ProZ	-0.747798	#N/A
MAB_0265	MAB_0265	hypothetical protein	-1.35778	0.327803
MAB_0266c	MAB_0266c	Probable prephenate dehydrogenase TyrA	0.89826	1.77131
MAB_0267	MAB_0267	hypothetical protein	0.521276	#N/A
MAB_0268	tadA	Cytidine/deoxycytidylate deaminase family protein	#N/A	#N/A
MAB_0269c	MAB_0269c	Hypothetical protein	#N/A	#N/A
MAB_0270c	MAB_0270c	Hypothetical protein	#N/A	#N/A
MAB_0271	MAB_0271	Hypothetical protein	#N/A	#N/A
MAB_0272	MAB_0272	Hypothetical protein	#N/A	#N/A
MAB_0273c	MAB_0273c	Hypothetical protein	#N/A	#N/A
MAB_0274c	MAB_0274c	hypothetical protein	0.837238	-3.06304
MAB_0275	tgt	Queuine tRNA-ribosyltransferase (TGT)	-1.38207	-0.610214
MAB_0276	MAB_0276	Probable cytochrome P450	3.83758	3.0283
MAB_0277c	MAB_0277c	Probable amino acid ABC transporter, permease	-1.74689	#N/A
MAB_0278c	MAB_0278c	Putative glutamyl-tRNA synthetase or glutamyl-Q tRNA(Asp) synthetase	-1.49648	3.88646
MAB_0279c	MAB_0279c	Probable DNA ligase LigC	-0.867944	0.366053
MAB_0280	MAB_0280	hypothetical protein	#N/A	2.98533
MAB_0281	MAB_0281	hypothetical protein	-0.564314	#N/A
MAB_0282	MAB_0282	hypothetical protein	-0.447014	-1.31196
MAB_0283c	MAB_0283c	hypothetical protein	-2.39899	1.87426
MAB_0284c	MAB_0284c	Major facilitator superfamily	#N/A	#N/A
MAB_0285	MAB_0285	Putative oxidoreductase	1.22047	#N/A
MAB_0286	MAB_0286	hypothetical protein	#N/A	#N/A
MAB_0287	MAB_0287	Probable fatty-acid-CoA ligase FadD	#N/A	#N/A
MAB_0288	MAB_0288	Putative monooxygenase (salicylate/ hydroxybenzoate hydroxylase	#N/A	#N/A
MAB_0289	MAB_0289	hypothetical protein	1.71713	#N/A
MAB_0290	MAB_0290	Probable 3-carboxymuconate cycloisomerase (PcaB)	2.55086	#N/A
MAB_0291	MAB_0291	CdaR family transcriptional regulator	0.629763	-2.76021
MAB_0292c	MAB_0292c	Putative ISXo8 transposase	#N/A	#N/A
MAB_0294	MAB_0294	Putative carboxylesterase, type B	#N/A	#N/A
MAB_0295	MAB_0295	Putative phenazine biosynthesis protein PhzC	#N/A	#N/A
MAB_0296	MAB_0296	2,3-dihydro-2,3-dihydroxybenzoate dehydrogenase	1.38272	#N/A
MAB_0297	MAB_0297	Probable isochorismatase (phenazine biosynthesis) PhzD	#N/A	#N/A
MAB_0298	MAB_0298	Putative phenazine biosynthesis protein PhzE	1.25317	#N/A
MAB_0299	MAB_0299	Putative amidohydrolase (aminocarboxymuconate-semialdehyde decarboxylase)	2.49926	3.15949
MAB_0300c	MAB_0300c	Putative transcriptional regulator, TetR family	2.13497	1.01628
MAB_0301	MAB_0301	Putative carboxylesterase	#N/A	#N/A
MAB_0302	MAB_0302	Putative monooxygenase	#N/A	#N/A
MAB_0303	MAB_0303	Putative dioxygenase (1H-3-hydroxy-4-oxoquinaldine 2,4-dioxygenase)	#N/A	#N/A
MAB_0304	MAB_0304	Hypothetical protein	1.21271	#N/A
MAB_0305	MAB_0305	Putative aminotransferase	-0.698534	#N/A
MAB_0306c	MAB_0306c	Hypothetical protein	#N/A	1.44941
MAB_0307c	MAB_0307c	Hypothetical protein	-0.685647	-1.29469
MAB_0308c	MAB_0308c	Hypothetical protein	#N/A	#N/A
MAB_0309	dnaX	DNA polymerase III, subunit gamma/tau	-1.86461	2.01007
MAB_0310c	MAB_0310c	Putative cyclopropane-fatty-acyl-phospholipid synthase	2.14119	-2.29844
MAB_0311c	MAB_0311c	hypothetical protein	2.12053	0.963252
MAB_0312c	eno	Enolase (Eno)	#N/A	#N/A
MAB_0313c	MAB_0313c	Putative aminoglycoside phosphotransferase	#N/A	#N/A
MAB_0314c	MAB_0314c	Possible transcriptional regulator, TetR family	#N/A	0.397816
MAB_0315	MAB_0315	hypothetical protein	-1.23565	-0.987827
MAB_0316	MAB_0316	Probable enoyl-CoA hydratase	#N/A	#N/A
MAB_0317	MAB_0317	hypothetical protein	0.831468	-1.69988
MAB_0318c	MAB_0318c	hypothetical protein	-0.970691	-2.13032
MAB_0319	MAB_0319	hypothetical protein	-1.27715	-3.08183
MAB_0320	recR	Recombination protein RecR	-1.81734	-1.35223
MAB_0321c	MAB_0321c	Hypothetical protein	#N/A	#N/A
MAB_0322c	MAB_0322c	Hypothetical protein	#N/A	#N/A
MAB_0323c	MAB_0323c	Putative cobyric acid synthase CobQ2	-2.97792	#N/A
MAB_0324c	MAB_0324c	Putative Mur ligase family protein	-0.986908	1.54728
MAB_0325c	MAB_0325c	Hypothetical protein	3.64732	#N/A
MAB_0326	MAB_0326	Putative transcriptional regulator, MarR family	-1.39218	-0.884645
MAB_0327	MAB_0327	Possible aminoglycoside phosphotransferase	#N/A	#N/A
MAB_0328	MAB_0328	Putative acyl-CoA dehydrogenase	0.705491	1.45913
MAB_0329	MAB_0329	DNA polymerase III, epsilon subunit (DnaQ)	-2.07869	#N/A
MAB_0330	MAB_0330	Beta-lactamase	-2.11941	-2.90595
MAB_0331c	rpsR.2	30S ribosomal protein S18	#N/A	#N/A
MAB_0332c	rpsN	30s ribosomal protein S14.2	#N/A	#N/A
MAB_0333c	rpmG1	50S ribosomal protein L33	#N/A	#N/A
MAB_0334c	rpmB.2	50S ribosomal protein L28	#N/A	#N/A
MAB_0335	MAB_0335	Probable cobalamin synthesis protein	1.5062	#N/A
MAB_0336	rpmE2	50S ribosomal protein L31 type B	#N/A	#N/A
MAB_0337c	leuA	2-isopropylmalate synthase	-1.40324	#N/A
MAB_0338c	MAB_0338c	Hypothetical protein	#N/A	#N/A
MAB_0339	MAB_0339	Hypothetical protein	-1.18449	#N/A
MAB_0340	MAB_0340	Hypothetical protein	-1.63722	#N/A
MAB_0341	MAB_0341	Putative transcriptional regulator, TetR family	-1.06702	-1.58933
MAB_0342c	MAB_0342c	Putative nitroreductase family protein	#N/A	0.775216
MAB_0343	MAB_0343	Aspartate kinase	-0.635199	1.11852
MAB_0344	asd	Aspartate-semialdehyde dehydrogenase (Asd)	-0.87758	-0.339765
MAB_0345	MAB_0345	Hypothetical protein	0.615675	1.66269
MAB_0346	MAB_0346	hypothetical protein	0.872028	#N/A
MAB_0347	MAB_0347	Cell division control protein 48 CDC48	#N/A	#N/A
MAB_0348	MAB_0348	Hypothetical conserved TPR domain protein	#N/A	#N/A
MAB_0349c	MAB_0349c	Putative hydrolase, alpha/beta fold	-1.21258	1.79533
MAB_0350	MAB_0350	hypothetical protein	#N/A	#N/A
MAB_0351	MAB_0351	Catalase	2.05383	-1.88497
MAB_0352	MAB_0352	hypothetical protein	#N/A	-2.1273
MAB_0353	MAB_0353	hypothetical protein	#N/A	-0.693092
MAB_0354c	MAB_0354c	Oxidoreductase, 2-nitropropane dioxygenase family	1.94078	#N/A
MAB_0355	MAB_0355	Probable ammonium transporter	-0.935387	4.56577
MAB_0356c	MAB_0356c	hypothetical protein	2.93366	#N/A
MAB_0357c	MAB_0357c	hypothetical protein	-1.40556	1.77047
MAB_0358	MAB_0358	Hypothetical conserved membrane protein PknM or conserved lipoprotein LppH	#N/A	-1.15255
MAB_0359	MAB_0359	Putative fructokinase	#N/A	2.42951
MAB_0360	MAB_0360	hypothetical protein	-1.76078	#N/A
MAB_0361	MAB_0361	hypothetical protein	-2.51892	-1.37072
MAB_0362c	MAB_0362c	N-acetylglucosamine-6-phosphate deacetylase NagA	-1.19791	#N/A
MAB_0363c	MAB_0363c	Glutamine-fructose-6-phosphate transaminase	-0.793534	1.94492
MAB_0364c	MAB_0364c	ATPase, BadF/BadG/BcrA/BcrD type	-0.840304	1.89612
MAB_0365c	MAB_0365c	Probable sugar-transport integral membrane protein	-1.46701	5.14752
MAB_0366	MAB_0366	hypothetical protein	-1.16968	0.993372
MAB_0367c	MAB_0367c	hypothetical protein	#N/A	-0.654957
MAB_0368	MAB_0368	Short-chain dehydrogenase/reductas	-1.28895	0.427401
MAB_0369	egtA	Glutamate--cysteine ligase GshA	-0.630134	-3.26115
MAB_0370	egtB	hypothetical protein	#N/A	#N/A
MAB_0371	egtC	hypothetical protein	#N/A	0.758914
MAB_0372	egtD	hypothetical protein	#N/A	-2.74471
MAB_0373	egtE	Probable aminotransferase	#N/A	#N/A
MAB_0374c	MAB_0374c	hypothetical protein	0.885393	0.808374
MAB_0375	MAB_0375	Hypothetical protein	#N/A	#N/A
MAB_0376	MAB_0376	Conserved hypothetical protein (peptidase?)	#N/A	-2.85835
MAB_0377	MAB_0377	Putative transcriptional regulator, TetR family	-0.597418	#N/A
MAB_0378	MAB_0378	Probable lipid-transfer protein Ltp1/thiolase	1.98048	-0.816207
MAB_0379	MAB_0379	Conserved hypothetical protein (MaoC-like dehydratase?)	2.09653	#N/A
MAB_0380	MAB_0380	Probable short-chain dehydrogenase/reductase	2.17441	-0.931613
MAB_0381	MAB_0381	Glycerol uptake facilitator protein (GlpF)	#N/A	#N/A
MAB_0382	glpK	Glycerol kinase (GlpK)	0.458924	1.89129
MAB_0383c	MAB_0383c	Putative transcriptional regulator, PadR-like	1.01655	-1.92167
MAB_0384	MAB_0384	hypothetical protein	-1.07991	-1.20275
MAB_0385	MAB_0385	Conserved hypothetical protein (cation transporter?)	-1.00025	#N/A
MAB_0386c	MAB_0386c	hypothetical protein	1.87628	1.79293
MAB_0387	MAB_0387	hypothetical protein	1.09971	1.94292
MAB_0388c	MAB_0388c	hypothetical protein	#N/A	1.70721
MAB_0389c	MAB_0389c	Putative regulatory protein	-1.54226	1.72587
MAB_0390c	MAB_0390c	hypothetical protein	-1.11154	#N/A
MAB_0391c	MAB_0391c	hypothetical protein	#N/A	#N/A
MAB_0392c	MAB_0392c	hypothetical protein	#N/A	3.35647
MAB_0393	MAB_0393	Possible methyltransferase	1.8798	#N/A
MAB_0394c	MAB_0394c	hypothetical protein	#N/A	#N/A
MAB_0395c	MAB_0395c	hypothetical protein	-0.875279	#N/A
MAB_0396c	MAB_0396c	Hypothetical protein	-0.889709	-0.906394
MAB_0397c	MAB_0397c	hypothetical protein	#N/A	#N/A
MAB_0398c	recD	Exodeoxyribonuclease V, alpha subunit (RecD)	-1.58167	#N/A
MAB_0399c	recB	Exodeoxyribonuclease V, beta subunit (RecB)	-2.32945	#N/A
MAB_0400c	recC	Exodeoxyribonuclease V, gamma subunit (RecC)	-2.34445	#N/A
MAB_0401	MAB_0401	acyltransferase	-0.878678	#N/A
MAB_0402	MAB_0402	hypothetical protein	0.980403	-4.06339
MAB_0403	MAB_0403	hypothetical protein	#N/A	#N/A
MAB_0404c	MAB_0404c	Putative acetyltransferase	-2.07676	#N/A
MAB_0405c	MAB_0405c	Hypothetical protein	-1.57024	-6.48728
MAB_0406c	MAB_0406c	Cysteine synthase/cystathionine beta-synthase family	0.966674	2.25658
MAB_0407c	MAB_0407c	Conserved hypothetical protein (metallophospho esterase?)	0.74477	-1.13577
MAB_0408c	MAB_0408c	Probable bifunctional membrane-associated penicillin-binding protein PonA2/glycosyl transferase	#N/A	-6.25322
MAB_0409	whiB	Putative transcriptional regulator WhiB	1.15695	-7.32689
MAB_0410c	MAB_0410c	Probable anion transporter ATPase	-1.67423	0.435841
MAB_0411c	MAB_0411c	Putative anion transporter ATPase	-2.04739	#N/A
MAB_0412	MAB_0412	hypothetical protein	#N/A	-1.97094
MAB_0413	MAB_0413	Putative endoribonuclease	0.628607	-0.414593
MAB_0414	MAB_0414	Possible hydrolase (beta-lactamase-like)	0.643248	-0.804322
MAB_0415	MAB_0415	hypothetical protein	#N/A	#N/A
MAB_0416c	MAB_0416c	Putative Crp/Fnr-family transriptional regulator	-1.1431	-0.842866
MAB_0417c	MAB_0417c	hypothetical protein	1.2248	-2.595
MAB_0418	nth	Probable endonuclease III protein	0.799207	#N/A
MAB_0419	MAB_0419	hypothetical protein	#N/A	-0.737557
MAB_0420	MAB_0420	hypothetical protein	-0.8003	#N/A
MAB_0421	MAB_0421	Possible membrane-associated serine protease	-0.70537	#N/A
MAB_0422c	MAB_0422c	Possible epoxide hydrolase EphE	-1.0573	4.6959
MAB_0423c	MAB_0423c	hypothetical protein	-1.13834	0.566596
MAB_0424	MAB_0424	Putative protease	0.659437	#N/A
MAB_0425c	acsA	Acetyl-CoA synthetase	-2.13466	#N/A
MAB_0426	MAB_0426	Probable peptide ABC transporter DppA	-2.49764	-0.816132
MAB_0427	MAB_0427	Probable dipeptide-transport integral membrane protein ABC transporter DppB	-2.12966	#N/A
MAB_0428	MAB_0428	Probable peptide ABC transporter DppC	-2.7404	#N/A
MAB_0429	MAB_0429	Putative oligopeptide ABC transporter, ATP-binding protein	-2.46476	2.87801
MAB_0430	MAB_0430	hypothetical protein	-1.23201	-1.01246
MAB_0431c	MAB_0431c	hypothetical protein	-0.835398	1.15945
MAB_0432	MAB_0432	hypothetical protein	2.7964	#N/A
MAB_0433	MAB_0433	Type II secretion system protein E	2.03743	#N/A
MAB_0434c	MAB_0434c	Hypothetical protein	#N/A	-0.837427
MAB_0435c	MAB_0435c	Putative transcriptional regulator	0.620717	#N/A
MAB_0436	MAB_0436	hypothetical protein	1.50765	#N/A
MAB_0437c	MAB_0437c	Hypothetical protein	-1.14799	-3.47104
MAB_0438c	MAB_0438c	hypothetical protein	#N/A	#N/A
MAB_0439	MAB_0439	Hypothetical protein	1.25484	#N/A
MAB_0440	MAB_0440	hypothetical protein	3.11252	#N/A
MAB_0441	MAB_0441	hypothetical protein	2.42395	2.21692
MAB_0442	MAB_0442	Putative transposase/integrase	2.27654	#N/A
MAB_0443	MAB_0443	Putative transposase/integrase	1.54735	#N/A
MAB_0444	MAB_0444	Putative transposase/integrase	1.14725	-3.10558
MAB_0445	MAB_0445	hypothetical protein	#N/A	0.293666
MAB_0446c	MAB_0446c	Hypothetical protein	1.83405	#N/A
MAB_0447c	MAB_0447c	Hypothetical protein	0.785429	#N/A
MAB_0448c	MAB_0448c	Hypothetical protein	#N/A	#N/A
MAB_0449	MAB_0449	Probable copper-transporting ATPase	2.34725	4.93246
MAB_0450c	MAB_0450c	Putative ABC transport system membrane protein	2.71641	#N/A
MAB_0451c	MAB_0451c	Possible cysteine synthase	3.22056	#N/A
MAB_0452c	MAB_0452c	Hypothetical protein	2.85005	#N/A
MAB_0453c	MAB_0453c	hypothetical protein	2.37316	#N/A
MAB_0454c	MAB_0454c	Putative metal-binding protein	#N/A	-1.4902
MAB_0455	MAB_0455	Hypothetical protein	3.5855	#N/A
MAB_0456	MAB_0456	Hypothetical protein	2.25346	#N/A
MAB_0457	MAB_0457	Hypothetical protein	2.09922	#N/A
MAB_0458	MAB_0458	Hypothetical protein	2.3527	#N/A
MAB_0459c	MAB_0459c	Possible glycosyl hydrolase	1.31035	#N/A
MAB_0460	MAB_0460	Hypothetical protein	1.22011	#N/A
MAB_0461	MAB_0461	Hypothetical protein	#N/A	#N/A
MAB_0462c	MAB_0462c	hypothetical protein	#N/A	-3.66275
MAB_0463c	MAB_0463c	Probable oxidase (copper-binding protein)	0.984519	#N/A
MAB_0464	MAB_0464	Hypothetical protein	1.18594	#N/A
MAB_0465	MAB_0465	Hypothetical protein	1.8181	#N/A
MAB_0466	MAB_0466	Hypothetical protein	1.70106	#N/A
MAB_0467	MAB_0467	Hypothetical protein	1.58765	#N/A
MAB_0468	MAB_0468	Probable transmembrane carbonic anhydrase	2.02884	#N/A
MAB_0469c	MAB_0469c	Hypothetical protein	8.77919	#N/A
MAB_0470c	MAB_0470c	Putative hydrolase (alpha/beta hydrolase fold)	2.0548	#N/A
MAB_0471	MAB_0471	hypothetical protein	3.07118	#N/A
MAB_0472	MAB_0472	hypothetical protein	2.62499	#N/A
MAB_0473	MAB_0473	hypothetical protein	1.70982	#N/A
MAB_0474	MAB_0474	hypothetical protein	1.76246	#N/A
MAB_0475	MAB_0475	Hypothetical protein	1.66403	#N/A
MAB_0476c	MAB_0476c	Putative transcriptional regulator, TetR family	0.82773	#N/A
MAB_0477	MAB_0477	Probable membrane protein, MmpS	1.09663	#N/A
MAB_0478	MAB_0478	Probable membrane protein, MmpL	#N/A	#N/A
MAB_0479	MAB_0479	Putative regulatory protein, MarR	2.23464	1.0572
MAB_0480	MAB_0480	Conserved hypothetical protein (NmrA-like)	2.42755	#N/A
MAB_0481c	MAB_0481c	hypothetical protein	0.9834	#N/A
MAB_0482c	MAB_0482c	hypothetical protein	#N/A	2.02743
MAB_0483c	MAB_0483c	Putative transcriptional regulator, TetR family	-1.15945	1.5127
MAB_0484	MAB_0484	Putative hydrolase/esterase/lipase	-0.846995	#N/A
MAB_0485	MAB_0485	Putative oxidoreductase	-1.74049	#N/A
MAB_0486c	MAB_0486c	ATP-dependent RNA helicase, DEAD/DEAH box family	1.4302	1.56921
MAB_0487	MAB_0487	Probable cold shock protein A (CspA)	-0.792386	-3.6898
MAB_0488	MAB_0488	hypothetical protein	#N/A	-1.31046
MAB_0489	topA	DNA topoisomerase I (Omega-protein)	-1.48286	-0.385202
MAB_0490c	MAB_0490c	Putative adenylate cyclase	-1.43934	3.33107
MAB_0491	MAB_0491	Probable DNA polymerase III, delta' subunit	#N/A	1.22012
MAB_0492	MAB_0492	hypothetical protein	#N/A	-2.39841
MAB_0493	MAB_0493	Hypothetical protein	-1.11171	#N/A
MAB_0494	MAB_0494	hypothetical protein	-1.13759	#N/A
MAB_0495c	MAB_0495c	hypothetical protein	1.28894	-5.70265
MAB_0496c	MAB_0496c	hypothetical protein	#N/A	#N/A
MAB_0497	MAB_0497	Conserved hypothetical protein (abortive infection protein?)	0.391838	#N/A
MAB_0498c	MAB_0498c	hypothetical protein	#N/A	#N/A
MAB_0499	MAB_0499	Putative TetR-family transcriptional regulator	1.78789	-0.333278
MAB_0500c	MAB_0500c	hypothetical protein	0.441445	#N/A
MAB_0501c	MAB_0501c	Probable peptidase S15	#N/A	-0.508084
MAB_0502c	MAB_0502c	hypothetical protein	-1.23683	#N/A
MAB_0503	MAB_0503	Probable UDP-glucose 4-epimerase GalE1	-2.11893	#N/A
MAB_0504c	MAB_0504c	hypothetical protein	-0.813088	#N/A
MAB_0505c	MAB_0505c	Putative glycosyl transferase	#N/A	0.542685
MAB_0506	MAB_0506	Hypothetical protein	1.33871	#N/A
MAB_0507	MAB_0507	hypothetical protein	-0.604627	0.710428
MAB_0508c	MAB_0508c	hypothetical protein	-2.34371	#N/A
MAB_0509c	MAB_0509c	Probable peptidase M1, membrane alanine aminopeptidase	-2.19874	3.28251
MAB_0510c	MAB_0510c	Probable non-ribosomal peptide synthase	-2.40543	3.79051
MAB_0511c	MAB_0511c	Integral membrane protein TerC (tellurium resistance)	-1.09593	#N/A
MAB_0512	MAB_0512	Probable aminotransferase/cysteine desulfurase	0.925361	#N/A
MAB_0513	MAB_0513	Putative monooxygenase	#N/A	#N/A
MAB_0514	MAB_0514	Probable oxidoreductase EphD	-0.774926	-1.27472
MAB_0515	MAB_0515	hypothetical protein	0.598439	#N/A
MAB_0516c	MAB_0516c	hypothetical protein	1.36021	#N/A
MAB_0517	MAB_0517	Hypothetical protein	#N/A	#N/A
MAB_0518c	ppa	Inorganic pyrophosphatase	-1.50636	-0.956631
MAB_0519	MAB_0519	Peptidase S13 (D-alanyl-D-alanine carboxypeptidase	0.546917	-2.26406
MAB_0520	MAB_0520	hypothetical protein	0.726561	#N/A
MAB_0521	tilS	Putative tRNA(Ile)-lysidine synthase	#N/A	2.46846
MAB_0522c	MAB_0522c	Probable monooxygenase	3.87285	#N/A
MAB_0523	MAB_0523	Hypoxanthine phosphoribosyltransferase (HPT)	-2.0793	-0.853781
MAB_0524c	MAB_0524c	Probable conserved lipoprotein LpqG	0.552825	#N/A
MAB_0525c	MAB_0525c	Probable conserved lipoprotein LpqG	#N/A	1.55118
MAB_0526c	MAB_0526c	Hypothetical zinc-type alcohol dehydrogenase	-0.9815	#N/A
MAB_0527c	MAB_0527c	Possible monooxygenase (luciferase-like)	-0.854599	-0.886962
MAB_0528c	MAB_0528c	Probable epoxide hydrolase EphA	-0.540218	-0.571966
MAB_0529c	MAB_0529c	hypothetical protein	#N/A	#N/A
MAB_0530	MAB_0530	Probable transcriptional regulator, TetR family	#N/A	#N/A
MAB_0531c	MAB_0531c	hypothetical protein	-2.86689	-5.66585
MAB_0532	MAB_0532	Hypothetical protein	#N/A	-3.31481
MAB_0533	ftsH	Cell division protein FtsH homolog	0.443885	#N/A
MAB_0534	folE	GTP cyclohydrolase I (FolE)	-0.314976	1.20281
MAB_0535	MAB_0535	Dihydropteroate synthase (FolP)	-0.462206	#N/A
MAB_0536	MAB_0536	Dihydroneopterin aldolase (FolB)	-0.58631	-1.28563
MAB_0537	MAB_0537	2-amino-4-hydroxy-6-hydroxymethyldihydropteridine diphosphokinase	-0.688678	-2.89633
MAB_0538	MAB_0538	hypothetical protein	-0.805147	#N/A
MAB_0539	MAB_0539	hypothetical protein	-1.38026	0.67325
MAB_0540	MAB_0540	hypothetical protein	#N/A	-1.21057
MAB_0541	panC	Probable pantoate--beta-alanine ligase (PanC)	-0.404479	#N/A
MAB_0542	panD	Probable aspartate 1-decarboxylase precursor	-0.775529	-2.40669
MAB_0543	coaX	Conserved hypothetical protein (Bvg accessory factor?)	-0.895425	1.99709
MAB_0544	lysS	lysyl-trna synthetase (LysS)	-1.74094	1.67241
MAB_0545	MAB_0545	Protein lsr2 precursor	-1.13514	-0.829286
MAB_0546	MAB_0546	Probable ATP-dependent Clp protease ATP-binding subunit	1.2345	-1.594
MAB_0547c	MAB_0547c	Putative iron compound ABC transporter, substrate-binding protein	-3.03193	-3.04761
MAB_0548c	MAB_0548c	Putative iron compound ABC transporter, ATP-binding protein	-3.433	#N/A
MAB_0549c	MAB_0549c	Putative heme/hemin ABC transporter, permease protein	-2.95166	#N/A
MAB_0550	MAB_0550	hypothetical protein	-1.60538	-2.58548
MAB_0551	MAB_0551	hypothetical protein	-1.89407	#N/A
MAB_0552c	MAB_0552c	Probable conserved lipoprotein LpqF	#N/A	-1.63424
MAB_0553c	MAB_0553c	Conserved hypothetical protein (antibiotic biosynthesis monooxygenase?)	1.10552	-1.17578
MAB_0554	MAB_0554	Putative hydrolase, alpha/beta fold family	0.993445	#N/A
MAB_0555	MAB_0555	Probable non-hemolytic phospholipase C	0.593837	2.14365
MAB_0557	MAB_0557	Probable transcription regulator, AraC family	0.895039	#N/A
MAB_0558c	MAB_0558c	Probable adenine glycosylase (MutY)	-1.01265	#N/A
MAB_0559	MAB_0559	Probable carbonic anhydrase (carbonate dehydratase)	0.929589	#N/A
MAB_0560	MAB_0560	hypothetical protein	0.89223	#N/A
MAB_0561	MAB_0561	hypothetical protein	-1.62805	#N/A
MAB_0562c	disA	hypothetical protein	-0.867232	1.31749
MAB_0563	MAB_0563	hypothetical protein	#N/A	-0.314496
MAB_0564c	radA	Probable DNA repair protein RadA	-2.46563	#N/A
MAB_0565c	MAB_0565c	Hypothetical protein	-1.65946	-0.877223
MAB_0566c	MAB_0566c	Hypothetical protein	-1.67111	#N/A
MAB_0567c	MAB_0567c	Putative lipoprotein lpqE precursor	-0.752027	-2.32083
MAB_0568	MAB_0568	Putative CarD-like transcriptional regulator	1.95284	-3.10819
MAB_0569	ispD	2-C-methyl-D-erythritol 4-phosphate cytidylyltransferase	2.13674	0.787209
MAB_0570	ispF	Putative 2-C-methyl-D-erythritol 2,4-cyclodiphosphate synthase	3.2828	#N/A
MAB_0571	cysS	Cysteinyl-tRNA synthetase	3.14929	2.27144
MAB_0572	MAB_0572	23S rRNA (guanosine(2251)-2'-O)-methyltransferase RlmB	2.65965	0.980777
MAB_0573	MAB_0573	Putative glycerophosphoryl diester phosphodiesterase precursor (GlpQ)	4.65355	-4.16222
MAB_0574c	MAB_0574c	Conserved hypothetical protein (LamB/YcsF)	-0.446721	0.278948
MAB_0575c	MAB_0575c	Putative ABC-transporter transmembrane protein	0.635739	#N/A
MAB_0576c	MAB_0576c	Putative ABC transporter ATP-binding protein	#N/A	1.4927
MAB_0577c	MAB_0577c	Putative ABC transporter solute binding protein	-1.70613	-1.94366
MAB_0578c	MAB_0578c	Putative trehalose phosphatase	-0.968427	0.90343
MAB_0579c	MAB_0579c	Putative transcriptional regulator, TetR family	0.359701	#N/A
MAB_0580	MAB_0580	Probable acyl-CoA dehydrogenase FadE	3.55551	-1.90915
MAB_0581c	MAB_0581c	hypothetical protein	#N/A	#N/A
MAB_0582c	MAB_0582c	hypothetical protein	-1.25863	-3.77626
MAB_0583c	MAB_0583c	Putative oxidoreductase	#N/A	0.689431
MAB_0584	MAB_0584	hypothetical protein	3.08235	#N/A
MAB_0585	MAB_0585	Possible 2,3-dihydroxybiphenyl 1,2-dioxygenase	1.52565	-0.758603
MAB_0586	MAB_0586	Possible oxidoreductase	1.4526	-0.803855
MAB_0587	MAB_0587	Probable acetamidase/formamidase	#N/A	0.948959
MAB_0588c	MAB_0588c	Porphyromonas-type peptidyl-arginine deiminase	#N/A	#N/A
MAB_0589	MAB_0589	Probable aquaporin Z	#N/A	#N/A
MAB_0590c	MAB_0590c	hypothetical protein	#N/A	0.349813
MAB_0591	MAB_0591	Probable rifampin adp-ribosyl transferase	0.967701	-3.05609
MAB_0592c	MAB_0592c	hypothetical protein	-1.19722	#N/A
MAB_0593c	MAB_0593c	Probable acyl-CoA dehydrogenase FadE	-0.906919	#N/A
MAB_0594c	MAB_0594c	Probable acyl-CoA dehydrogenase FadE	-1.10571	0.460517
MAB_0595c	MAB_0595c	Probable acyl-CoA dehydrogenase FadE	-0.685075	2.96575
MAB_0596c	MAB_0596c	Probable fatty-acid-CoA ligase FadD	#N/A	0.519307
MAB_0597	MAB_0597	Probable acyl-CoA dehydrogenase FadE	0.491161	1.25503
MAB_0598	MAB_0598	Short-chain dehydrogenase/reductase	#N/A	2.82118
MAB_0599	MAB_0599	Probable transcriptional regulator TetR family	#N/A	#N/A
MAB_0600	MAB_0600	Probable acetyl-CoA acetyltransferase FadA	#N/A	-0.404544
MAB_0601	MAB_0601	Hypothetical protein	1.66574	#N/A
MAB_0602c	MAB_0602c	Hypothetical protein	2.1932	#N/A
MAB_0603c	MAB_0603c	Possible 2-nitropropane dioxygenase	0.886142	-0.388244
MAB_0604c	MAB_0604c	Putative CoA-transferase beta subunit	#N/A	-0.760307
MAB_0605c	MAB_0605c	Putative CoA-transferase alpha subunit	#N/A	0.909953
MAB_0606c	MAB_0606c	Probable enoyl-CoA hydratase EchA	#N/A	#N/A
MAB_0607	MAB_0607	Probable short-chain dehydrogenase/reductase	0.743194	0.691708
MAB_0608	MAB_0608	Probable short-chain dehydrogenase/reductase	#N/A	0.869661
MAB_0609c	MAB_0609c	hypothetical protein	#N/A	#N/A
MAB_0610	MAB_0610	hypothetical protein	-1.21958	1.27284
MAB_0611	MAB_0611	Putative cytochrome P450	2.25344	#N/A
MAB_0612c	MAB_0612c	Probable acetyl-CoA acetyltransferase FadA	2.4266	0.922372
MAB_0613	MAB_0613	Putative cytochrome P450	2.74849	2.69742
MAB_0614	MAB_0614	Probable acyl-CoA dehydrogenase FadE	2.37047	#N/A
MAB_0615	MAB_0615	Putative acyl-CoA dehydrogenase	1.94305	#N/A
MAB_0616	MAB_0616	hypothetical protein	1.70672	-1.54324
MAB_0617	MAB_0617	hypothetical protein	1.82839	-1.38063
MAB_0618	MAB_0618	Probable lipid transfer protein or keto acyl-CoA thiolase Ltp2	1.02696	#N/A
MAB_0619	MAB_0619	Hypothetical protein	#N/A	#N/A
MAB_0620c	MAB_0620c	Hypothetical protein	#N/A	-4.2405
MAB_0621c	MAB_0621c	Probable dehydrogenase/dehydratase (MaoC family)	1.48603	0.932907
MAB_0622c	MAB_0622c	Probable dehydrogenase	2.79154	-0.906469
MAB_0623	MAB_0623	Probable dehydrogenase	3.18035	#N/A
MAB_0624	MAB_0624	Probable hydratase/decarboxylase	1.61094	0.417042
MAB_0625	MAB_0625	acetaldehyde dehydrogenase	0.980037	-1.07784
MAB_0626	MAB_0626	4-hydroxy-2-oxovalerate aldolase	1.16813	-0.535336
MAB_0627c	MAB_0627c	Hypothetical protein	0.95301	#N/A
MAB_0628	MAB_0628	hypothetical protein	0.870499	-1.05208
MAB_0629	MAB_0629	Hypothetical protein	0.581981	#N/A
MAB_0630	MAB_0630	hypothetical protein	0.294892	1.45343
MAB_0631c	MAB_0631c	Putative cation antiporter subunit	#N/A	2.63339
MAB_0632c	MAB_0632c	Putative cation antiporter subunit	#N/A	#N/A
MAB_0633c	MAB_0633c	Putative cation antiporter subunit	-0.993939	#N/A
MAB_0634c	MAB_0634c	Putative cation antiporter NADH dehydrogenase subunit	#N/A	#N/A
MAB_0635c	MAB_0635c	NADH-ubiquinone oxidoreductase, chain 4L precursor	#N/A	#N/A
MAB_0636c	MAB_0636c	Putative cation antiporter NADH dehydrogenase subunit	#N/A	#N/A
MAB_0637c	MAB_0637c	Putative conserved ATPase	-0.849007	3.67344
MAB_0638c	MAB_0638c	Putative CDP-diacylglycerol--serine O-phosphatidyltransferase	-0.424192	#N/A
MAB_0639c	psd	Putative phosphatidylserine decarboxylase proenzyme	-0.741699	2.49439
MAB_0640c	MAB_0640c	Probable molybdopterin biosynthesis protein MoeA	-0.769547	0.610152
MAB_0641	MAB_0641	Putative HAD-superfamily hydrolase	1.82903	2.33041
MAB_0642	MAB_0642	Putative glyoxalase/bleomycin resistance protein	1.41418	-0.449391
MAB_0643	MAB_0643	Putative short-chain dehydrogenase/reductase	-0.59876	#N/A
MAB_0644c	MAB_0644c	hypothetical protein	1.3678	1.23252
MAB_0645c	MAB_0645c	hypothetical protein	-2.5152	#N/A
MAB_0646c	MAB_0646c	Putative short-chain dehydrogenase/reductase	#N/A	#N/A
MAB_0647	MAB_0647	Possible transcriptional regulatory protein TetR	1.33389	-0.538213
MAB_0648	MAB_0648	Hypothetical protein	0.641499	#N/A
MAB_0649c	MAB_0649c	Putative monooxygenase	#N/A	1.25547
MAB_0650	groL	60 kDa chaperonin 2 (Protein Cpn60 2) (GroEL)	#N/A	0.523228
MAB_0651c	MAB_0651c	hypothetical protein	-1.74019	#N/A
MAB_0652	MAB_0652	Hypothetical protein	-0.692489	#N/A
MAB_0653	MAB_0653	Hypothetical MoxR-like ATPase	-2.01833	0.652562
MAB_0654	MAB_0654	hypothetical protein	-1.59945	#N/A
MAB_0655	MAB_0655	hypothetical protein	-1.56751	#N/A
MAB_0656	MAB_0656	hypothetical protein	-2.39304	#N/A
MAB_0657	MAB_0657	hypothetical protein	-2.09047	#N/A
MAB_0658	MAB_0658	hypothetical protein	-2.62996	#N/A
MAB_0659	MAB_0659	Putative dioxygenase	#N/A	#N/A
MAB_0660	MAB_0660	hypothetical protein	#N/A	#N/A
MAB_0661	MAB_0661	Putative long chain fatty acid-coA ligase	-1.06921	#N/A
MAB_0662	MAB_0662	hypothetical protein	#N/A	#N/A
MAB_0663	MAB_0663	Probable cyclic synthetase (peptide synthase)	-0.859013	#N/A
MAB_0664	MAB_0664	PE family protein	-2.31031	#N/A
MAB_0665	MAB_0665	PE family protein	-1.22063	#N/A
MAB_0666	MAB_0666	ESAT-6-like protein (10 kDa antigen)	-1.3821	#N/A
MAB_0667	MAB_0667	Hypothetical heavy metal transport/detoxification protein	-1.72189	-3.75851
MAB_0668c	MAB_0668c	Probable O-methyltransferase OmT	#N/A	#N/A
MAB_0669	MAB_0669	Hypothetical PPE-family protein	#N/A	#N/A
MAB_0670	MAB_0670	hypothetical protein	#N/A	#N/A
MAB_0671	MAB_0671	hypothetical protein	1.00396	#N/A
MAB_0672c	MAB_0672c	hypothetical protein	0.78915	-1.80984
MAB_0673	MAB_0673	Putative DNA-binding response regulator PhoP	1.33766	-0.676258
MAB_0674	MAB_0674	Putative sensor histidine kinase PhoR	#N/A	1.26518
MAB_0676c	MAB_0676c	Hypothetical HIT-like (histidine triad) protein	-1.13866	-1.0391
MAB_0677c	MAB_0677c	Conserved hypothetical protein (amino acid metabolite efflux pump?)	-5.36394	#N/A
MAB_0678	MAB_0678	Probable transcriptional regulator, LysR family	1.03716	0.923333
MAB_0679c	MAB_0679c	Probable hydrolase	1.33577	0.553951
MAB_0680c	MAB_0680c	hypothetical protein	1.36374	-1.43749
MAB_0681	MAB_0681	Putative HTH-type transcriptional regulator	#N/A	#N/A
MAB_0682	purD	Probable phosphoribosylamine--glycine ligase (GarS)	-0.529595	1.51379
MAB_0683c	MAB_0683c	Hypothetical conserved membrane protein	-0.894764	-3.77084
MAB_0684c	MAB_0684c	hypothetical protein	-0.78373	-6.24618
MAB_0685	MAB_0685	Possible aspartate aminotransferase AspB	-1.07025	5.44895
MAB_0686	MAB_0686	Putative transcription regulator, TetR family	-1.3704	-6.12512
MAB_0687	MAB_0687	adenylosuccinate lyase	-0.68061	#N/A
MAB_0688c	MAB_0688c	hypothetical protein	-0.920611	2.07933
MAB_0689	purC	Probable phosphoribosylaminoimidazole-succinocarboxamide synthase PurC	-1.19775	1.60327
MAB_0690	MAB_0690	Probable protease II PrtB	-2.10796	0.401464
MAB_0691	MAB_0691	Short-chain dehydrogenase/reductas	-0.935583	#N/A
MAB_0692c	MAB_0692c	Probable sugar transporter	-1.89036	1.64792
MAB_0693	MAB_0693	Probable glutathione peroxidase	0.786823	-4.05279
MAB_0694	MAB_0694	hypothetical protein	0.778558	#N/A
MAB_0695	MAB_0695	Putative fumarate reductase/succinate dehydrogenase	-0.829614	2.58652
MAB_0696c	MAB_0696c	Conserved hypothetical protein (beta-lactamase?)	-1.4203	-1.19064
MAB_0697	purS	hypothetical protein	#N/A	-1.67025
MAB_0698	purQ	Probable phosphoribosylformylglycinamidine synthase I	-0.407694	#N/A
MAB_0699c	MAB_0699c	Probable 29 kDa antigen CFP29 (Bacteriocin CFP29)	#N/A	1.59281
MAB_0700c	MAB_0700c	Putative Dyp-type peroxidase	#N/A	1.39529
MAB_0701	MAB_0701	Probable M18-family aminopeptidase 2	#N/A	1.29591
MAB_0703c	MAB_0703c	hypothetical protein	#N/A	1.36604
MAB_0704c	MAB_0704c	Hypothetical protein	-0.899868	#N/A
MAB_0705	MAB_0705	hypothetical protein	-1.71853	1.10398
MAB_0706c	MAB_0706c	Hypothetical protein	#N/A	#N/A
MAB_0707	purL	Probable phosphoribosylformylglycinamidine synthase II PurL	0.765673	1.89769
MAB_0708	MAB_0708	hypothetical protein	#N/A	-2.95648
MAB_0709	MAB_0709	hypothetical protein	-0.467873	#N/A
MAB_0710	MAB_0710	hypothetical protein	-1.563	-0.408353
MAB_0711	MAB_0711	hypothetical protein	#N/A	0.393356
MAB_0712c	MAB_0712c	hypothetical protein	-0.842139	#N/A
MAB_0713	purF	Probable amidophosphoribosyltransferase PurF	0.742832	0.796324
MAB_0714c	MAB_0714c	Hypothetical protein	#N/A	#N/A
MAB_0715c	MAB_0715c	Putative HTH-type transcriptional regulator AraC	-1.9119	#N/A
MAB_0716c	MAB_0716c	Putative transcriptional regulator, MarR	-1.53845	#N/A
MAB_0717	MAB_0717	Probable dehydrogenase/reductase	-1.6687	#N/A
MAB_0718c	MAB_0718c	NAD-dependent epimerase/dehydratase	0.519714	1.8336
MAB_0719	MAB_0719	Putative oligopeptide ABC transporter, solute-binding protein	-1.25395	#N/A
MAB_0720	MAB_0720	Probable oligopeptide ABC transporter, permease protein	-1.60029	#N/A
MAB_0721	MAB_0721	Probable oligopeptide ABC transporter, permease protein	-2.23425	#N/A
MAB_0722	MAB_0722	Putative oligopeptide ABC transporter, ATP-binding protein	-2.31228	3.68436
MAB_0723c	MAB_0723c	Putative triacylglycerol lipase precursor	#N/A	#N/A
MAB_0724c	MAB_0724c	Putative amidase AmiC	-1.20732	0.998123
MAB_0725c	MAB_0725c	hypothetical protein	-0.827894	-1.10153
MAB_0726	MAB_0726	Conserved hypothetical protein (Rieske region)	#N/A	#N/A
MAB_0727	MAB_0727	Putative dihydrodipicolinate reductase	#N/A	#N/A
MAB_0728	purM	Probable phosphoribosylformylglycinamidine cyclo-ligase PurM	-0.978651	1.0872
MAB_0729c	MAB_0729c	hypothetical protein	1.6503	-2.43781
MAB_0730c	MAB_0730c	Conserved hypothetical protein (glycine cleavage T-protein aminomethyl transferase?)	1.8198	1.5189
MAB_0731	MAB_0731	Probable aminotransferase, class IV	-1.40676	2.50039
MAB_0732c	MAB_0732c	hypothetical protein	-2.46009	-1.02377
MAB_0733	MAB_0733	hypothetical protein	1.14846	#N/A
MAB_0734	MAB_0734	hypothetical protein	#N/A	#N/A
MAB_0735	MAB_0735	Hypothetical protein	1.23428	#N/A
MAB_0736	MAB_0736	Hypothetical protein	#N/A	#N/A
MAB_0737c	MAB_0737c	hypothetical protein	1.93084	#N/A
MAB_0738	MAB_0738	Putative AraC-family transcriptional regulator	0.53529	#N/A
MAB_0739c	MAB_0739c	hypothetical protein	0.770791	-4.13486
MAB_0740c	MAB_0740c	Probable thiosulfate sulfurtransferase (CysA)	-0.601538	-2.16374
MAB_0741c	MAB_0741c	hypothetical protein	#N/A	#N/A
MAB_0742c	MAB_0742c	Probable thioredoxin ThiX	#N/A	1.68701
MAB_0743c	MAB_0743c	hypothetical protein	-1.31027	2.00831
MAB_0744	MAB_0744	Probable transcriptional regulatory protein	0.335645	1.17146
MAB_0745	mshD	Putative acetyltransferase	#N/A	0.998149
MAB_0746	MAB_0746	Putative phosphate ABC transporter, phosphate-binding protein	-1.10908	1.1604
MAB_0747	MAB_0747	Putative phosphate ABC transporter, permease protein	1.45214	#N/A
MAB_0748	MAB_0748	Putative phosphate ABC transporter, permease protein	1.06296	#N/A
MAB_0749	pstB	Probable phosphate import ABC transporter ATP-binding protein PstB	1.3651	0.444816
MAB_0750	MAB_0750	Putative oxidoreductase	2.74875	1.67693
MAB_0751c	MAB_0751c	Phosphate transport system protein PhoU	1.38777	-1.03464
MAB_0752c	MAB_0752c	Putative transcriptional regulator	-1.70336	-5.73913
MAB_0753c	MAB_0753c	Probable tRNA-dihydrouridine synthase	-1.10594	-1.8633
MAB_0754c	MAB_0754c	Probable fatty acid desaturase	-0.687996	-2.14458
MAB_0755c	MAB_0755c	Hypothetical protein	1.44422	#N/A
MAB_0756c	MAB_0756c	hypothetical protein	0.975828	-0.317736
MAB_0757	MAB_0757	hypothetical protein	-0.612341	#N/A
MAB_0758	MAB_0758	hypothetical protein	#N/A	#N/A
MAB_0759c	MAB_0759c	Putative dehydrogenase (3-hydroxybutyryl-CoA dehydrogenase FadB?)	0.882087	#N/A
MAB_0760c	MAB_0760c	hypothetical protein	1.12667	1.57652
MAB_0761c	MAB_0761c	Putative 3-hydroxyacyl-CoA dehydrogenase	1.95165	0.745867
MAB_0762	MAB_0762	hypothetical protein	1.84142	0.518289
MAB_0763c	MAB_0763c	Probable oxidoreductase	-1.0357	-3.05119
MAB_0764c	MAB_0764c	Hypothetical protein	-1.14584	#N/A
MAB_0765	MAB_0765	Hypothetical conserved integral membrane protein	#N/A	#N/A
MAB_0766	MAB_0766	Hypothetical conserved integral membrane protein	#N/A	#N/A
MAB_0767c	MAB_0767c	Putative transcriptional regulator, AraC family	0.684115	#N/A
MAB_0768	MAB_0768	hypothetical protein	1.47657	0.745565
MAB_0769c	MAB_0769c	Hypothetical transcriptional regulator	#N/A	#N/A
MAB_0770	MAB_0770	Conserved hypothetical protein (YbaK/prolyl-tRNA synthetase associated region)	#N/A	-1.13202
MAB_0771c	MAB_0771c	Hypothetical major facilitator transporter	#N/A	#N/A
MAB_0772c	MAB_0772c	Hypothetical protein	#N/A	#N/A
MAB_0773	MAB_0773	Hypothetical protein	1.63671	1.39452
MAB_0774c	MAB_0774c	Hypothetical protein	#N/A	#N/A
MAB_0775	MAB_0775	Hypothetical protein	#N/A	#N/A
MAB_0776	MAB_0776	Hypothetical protein	#N/A	#N/A
MAB_0777	MAB_0777	Hypothetical protein	#N/A	#N/A
MAB_0778	MAB_0778	Conserved hypothetical protein (lipoprotein LppU?)	1.28511	-3.59632
MAB_0779	MAB_0779	Hypothetical protein	0.841232	#N/A
MAB_0780	MAB_0780	Hypothetical protein	0.80935	#N/A
MAB_0781	MAB_0781	Hypothetical protein	#N/A	#N/A
MAB_0782	MAB_0782	Hypothetical protein	#N/A	#N/A
MAB_0783c	MAB_0783c	Bacteriophage protein	#N/A	#N/A
MAB_0785	MAB_0785	Hypothetical protein	#N/A	#N/A
MAB_0786	MAB_0786	Hypothetical protein	#N/A	#N/A
MAB_0787	MAB_0787	Hypothetical protein	#N/A	#N/A
MAB_0788	MAB_0788	Hypothetical protein	#N/A	#N/A
MAB_0789	MAB_0789	Hypothetical protein	#N/A	#N/A
MAB_0790	MAB_0790	Hypothetical protein	#N/A	#N/A
MAB_0791	MAB_0791	Hypothetical protein	1.15467	#N/A
MAB_0792	MAB_0792	Hypothetical protein	#N/A	#N/A
MAB_0793	MAB_0793	Hypothetical protein	#N/A	#N/A
MAB_0794	MAB_0794	Hypothetical protein	#N/A	#N/A
MAB_0795	MAB_0795	Hypothetical protein	0.978919	#N/A
MAB_0796c	MAB_0796c	Hypothetical protein	#N/A	3.37452
MAB_0797c	MAB_0797c	Hypothetical protein	0.705681	#N/A
MAB_0798c	MAB_0798c	Hypothetical protein	1.22438	#N/A
MAB_0799c	MAB_0799c	Hypothetical protein	1.98454	#N/A
MAB_0800	MAB_0800	Hypothetical protein	0.719458	#N/A
MAB_0801	MAB_0801	Hypothetical protein	#N/A	#N/A
MAB_0802	MAB_0802	Hypothetical protein	#N/A	#N/A
MAB_0803	MAB_0803	Hypothetical protein	1.02048	#N/A
MAB_0804	MAB_0804	Hypothetical protein	#N/A	#N/A
MAB_0805	MAB_0805	hypothetical protein	#N/A	-0.770337
MAB_0806	MAB_0806	Hypothetical conserved lipoprotein LppR	0.506539	#N/A
MAB_0807	MAB_0807	hypothetical protein	#N/A	#N/A
MAB_0808c	MAB_0808c	Hypothetical protein	#N/A	#N/A
MAB_0809c	MAB_0809c	Conserved hypothetical PPE family protein	2.41042	#N/A
MAB_0810c	MAB_0810c	Putative transcriptional regulator, GntR family	2.23086	3.26634
MAB_0811	MAB_0811	Conserved hypothetical membrane protein (resistance to D-cycloserine?)	5.80362	#N/A
MAB_0812	MAB_0812	Putative transcriptional regulator, IclR	2.42428	0.804712
MAB_0813c	MAB_0813c	Putative transcriptional regulator, IclR	#N/A	0.806877
MAB_0815	MAB_0815	Putative amino acid permease	4.49525	#N/A
MAB_0816	MAB_0816	Probable glucose-methanol-choline oxidoreductase	3.10976	#N/A
MAB_0817	MAB_0817	Putative aldehyde dehydrogenase	3.0002	#N/A
MAB_0818	MAB_0818	Probable tryptophan 2-monooxygenase	2.1812	#N/A
MAB_0819	MAB_0819	Hypothetical carbon-nitrogen hydrolase family protein	1.29649	#N/A
MAB_0820c	MAB_0820c	Probable NAD-glutamate dehydrogenase	#N/A	#N/A
MAB_0821	MAB_0821	Probable 4-aminobutyrate aminotransferase (GabT)	1.12259	#N/A
MAB_0822	MAB_0822	Probable acyl-CoA dehydrogenase	1.35658	#N/A
MAB_0823	MAB_0823	Probable aldehyde dehydrogenase	1.31641	-0.815212
MAB_0824	MAB_0824	Putative L-carnitine dehydratase	#N/A	#N/A
MAB_0825	MAB_0825	Hypothetical peptidase	#N/A	2.054
MAB_0826c	MAB_0826c	Possible esterase LipW	#N/A	-1.32988
MAB_0827	MAB_0827	Hypothetical short-chain dehydrogenase/reductase	1.78709	#N/A
MAB_0828	MAB_0828	Hypothetical protein	#N/A	#N/A
MAB_0829	MAB_0829	Putative oxidoreductase	#N/A	#N/A
MAB_0830	MAB_0830	Probable NADH-dependent flavin oxidoreductase	#N/A	#N/A
MAB_0831	MAB_0831	hypothetical protein	-0.589145	-1.46485
MAB_0832	MAB_0832	Putative transcriptional regulator, TetR family	-0.833632	-0.612
MAB_0833	MAB_0833	Short-chain dehydrogenase/reductase	#N/A	0.522058
MAB_0834	MAB_0834	Putative enoyl-CoA hydratase/isomerase	#N/A	2.88181
MAB_0835c	MAB_0835c	Putative transcriptional regulator, TetR family	-1.7206	#N/A
MAB_0836c	MAB_0836c	Putative enoyl-CoA hydratase/isomerase	-0.582927	#N/A
MAB_0837c	MAB_0837c	Possible lipid carrier protein or keto acyl-CoA thiolase	-1.01146	#N/A
MAB_0838c	MAB_0838c	hypothetical protein	-1.43876	#N/A
MAB_0839c	MAB_0839c	hypothetical protein	-1.05129	#N/A
MAB_0840c	MAB_0840c	hypothetical protein	#N/A	#N/A
MAB_0841	MAB_0841	Hypothetical protein	1.19416	#N/A
MAB_0842	MAB_0842	Hypothetical protein	#N/A	#N/A
MAB_0843	MAB_0843	Hypothetical protein	#N/A	#N/A
MAB_0844	MAB_0844	Hypothetical protein	#N/A	#N/A
MAB_0845	MAB_0845	Probable fatty-acid-CoA racemase Far	1.15779	-1.50515
MAB_0846	MAB_0846	Putative lipase/esterase	0.751497	#N/A
MAB_0847c	MAB_0847c	Probable aminotransferase	-0.975765	2.30339
MAB_0848c	MAB_0848c	Hypothetical protein	-2.44502	-3.84402
MAB_0849c	MAB_0849c	hypothetical protein	#N/A	#N/A
MAB_0850	MAB_0850	Probable acyl-coa thiolase FadA	#N/A	#N/A
MAB_0851	MAB_0851	Probable fatty oxidation protein FadB	#N/A	#N/A
MAB_0852	MAB_0852	Possible conserved polyketide synthase associated protein PapA2	-2.57291	#N/A
MAB_0853	MAB_0853	Probable esterase/lipase LipP	-3.83147	#N/A
MAB_0854	MAB_0854	hypothetical protein	-4.20464	#N/A
MAB_0855	MAB_0855	Putative membrane protein, MmpL family	-4.6957	#N/A
MAB_0856c	MAB_0856c	Putative transcriptional regulator, TetR family (tetracyclin resistance)	-2.31	#N/A
MAB_0857	MAB_0857	Putative monooxygenase	1.28667	-1.68712
MAB_0858	MAB_0858	Hypothetical luciferase-like monooxygenase	0.700087	1.66587
MAB_0859	MAB_0859	hypothetical protein	#N/A	-0.412796
MAB_0860c	MAB_0860c	Probable DNA helicase	0.95547	#N/A
MAB_0861	MAB_0861	hypothetical protein	-2.04311	#N/A
MAB_0862c	MAB_0862c	hypothetical protein	#N/A	0.812672
MAB_0863	MAB_0863	hypothetical protein	-1.52383	-4.31239
MAB_0864	moaC	Hypothetical molybdenum cofactor biosynthesis protein MoaC2	-1.62719	#N/A
MAB_0865	MAB_0865	Probable molybdopterin biosynthesis protein Mog	-1.71262	-1.0376
MAB_0866	MAB_0866	Probable molybdopterin-converting factor subunit 2 (MoaE)	-1.14508	#N/A
MAB_0867c	MAB_0867c	Putative transferase	2.95276	#N/A
MAB_0868c	MAB_0868c	hypothetical protein	2.59168	0.92612
MAB_0869c	MAB_0869c	Probable resuscitation-promoting factor RpfA	-3.0762	-2.59923
MAB_0870c	MAB_0870c	Putative molybdenum cofactor biosynthesis protein D2 (MoaD2) / thiamineS	3.36763	#N/A
MAB_0871c	moaA	Putative molybdenum cofactor biosynthesis protein A2	2.94632	2.81896
MAB_0872	MAB_0872	Probable cold shock-like protein B CspB	-0.875369	-5.93177
MAB_0873	MAB_0873	hypothetical protein	-0.93524	1.2977
MAB_0874c	MAB_0874c	hypothetical protein	#N/A	-1.07259
MAB_0875c	MAB_0875c	hypothetical protein	0.567709	#N/A
MAB_0876	MAB_0876	hypothetical protein	#N/A	-1.01216
MAB_0877c	MAB_0877c	hypothetical protein	-1.97507	-4.4528
MAB_0878c	MAB_0878c	hypothetical protein	#N/A	#N/A
MAB_0879	MAB_0879	Putative HTH-type transcriptional regulator MarR	-0.705928	-0.915127
MAB_0880	MAB_0880	hypothetical protein	-0.540261	#N/A
MAB_0881	MAB_0881	Hypothetical tRNA/rRNA methyltransferase	-0.981101	1.16221
MAB_0882	MAB_0882	hypothetical protein	#N/A	#N/A
MAB_0883c	MAB_0883c	hypothetical protein	-1.64938	-2.07521
MAB_0884c	MAB_0884c	Hypothetical protein	-1.79834	-3.25948
MAB_0885c	MAB_0885c	Hypothetical lipoprotein lpqH precursor	-2.94066	2.32588
MAB_0886c	MAB_0886c	Hypothetical protein	-0.773814	#N/A
MAB_0887c	MAB_0887c	hypothetical protein	-0.645342	#N/A
MAB_0888c	MAB_0888c	Putative fumarylacetoacetase	#N/A	#N/A
MAB_0889c	MAB_0889c	hypothetical protein	#N/A	#N/A
MAB_0890c	MAB_0890c	Putative homogentisate 1,2-dioxygenase	#N/A	#N/A
MAB_0891c	MAB_0891c	Putative HTH-type transcriptional regulator MarR	#N/A	#N/A
MAB_0892c	MAB_0892c	Putative transcriptional regulator, AsnC family	#N/A	#N/A
MAB_0893	MAB_0893	4-hydroxyphenylpyruvate dioxygenase	#N/A	#N/A
MAB_0894c	MAB_0894c	Putative dihydrolipoamide dehydrogenase (LpdA)	#N/A	#N/A
MAB_0895c	MAB_0895c	Putative dihydrolipoamide s-acetyltransferase component of pyruvate dehydrogenase complex E2	#N/A	#N/A
MAB_0896c	MAB_0896c	Putative pyruvate dehydrogenase E1 component, beta subunit	#N/A	#N/A
MAB_0897c	MAB_0897c	Probable pyruvate dehydrogenase E1 component, alpha subunit	#N/A	#N/A
MAB_0898	MAB_0898	Probable transcriptional regulator, AsnC family	#N/A	#N/A
MAB_0899c	MAB_0899c	Possible ethyl tert-butyl ether degradation protein EthD	#N/A	#N/A
MAB_0900c	MAB_0900c	Putative phenylacetic acid degradation protein PaaN	#N/A	#N/A
MAB_0901c	MAB_0901c	Putative transcriptional regulator, TetR family	#N/A	#N/A
MAB_0902	MAB_0902	Probable beta-ketoadipyl-CoA thiolase	#N/A	#N/A
MAB_0903	MAB_0903	Putative enoyl-CoA hydratase/isomerase	#N/A	#N/A
MAB_0904	MAB_0904	Putative 3-hydroxyacyl-CoA dehydrogenase	#N/A	#N/A
MAB_0905	MAB_0905	Putative enoyl-CoA hydratase/isomerase	#N/A	#N/A
MAB_0906	MAB_0906	Putative phenylacetic acid degradation protein PaaA/phenylacetate-CoA oxygenase, PaaG subunit	#N/A	#N/A
MAB_0907	MAB_0907	Putative phenylacetic acid degradation protein PaaB/phenylacetate-CoA oxygenase, PaaH subunit	#N/A	#N/A
MAB_0908	MAB_0908	Putative phenylacetic acid degradation protein PaaC/phenylacetate-CoA oxygenase, PaaI subunit	#N/A	#N/A
MAB_0909	MAB_0909	Putative phenylacetic acid degradation protein PaaD/phenylacetate-CoA oxygenase, PaaJ subunit	#N/A	#N/A
MAB_0910	MAB_0910	Putative phenylacetic acid degradation protein PaaE/phenylacetate-CoA oxygenase/reductase, PaaK subunit	#N/A	#N/A
MAB_0911	MAB_0911	Putative phenylacetate-CoA ligase	#N/A	#N/A
MAB_0912	MAB_0912	hypothetical protein	#N/A	#N/A
MAB_0913c	MAB_0913c	Pyridine nucleotide-disulphide oxidoreductase family	#N/A	#N/A
MAB_0914c	MAB_0914c	Probable ferredoxin	#N/A	#N/A
MAB_0915c	MAB_0915c	Probable 2-hydroxyhepta-2,4-diene-1, 7-dioateisomerase	#N/A	#N/A
MAB_0916c	MAB_0916c	Putative polysaccharide deacetylase	#N/A	#N/A
MAB_0917c	MAB_0917c	Probable cytochrome P450	#N/A	#N/A
MAB_0918c	MAB_0918c	Possible triacylglycerol lipase	#N/A	#N/A
MAB_0919	MAB_0919	hypothetical protein	1.64156	#N/A
MAB_0920	MAB_0920	Putative repressor in the phenylacetic acid catabolism	2.32874	1.19447
MAB_0923c	MAB_0923c	hypothetical protein	2.44129	#N/A
MAB_0924c	MAB_0924c	Putative organic hydroperoxide resistance protein/OsmC-like protein	2.68982	0.786049
MAB_0925c	MAB_0925c	Putative transcriptional regulator, MarR family	3.36188	1.87774
MAB_0926	MAB_0926	Probable glycosyltransferase	4.54831	#N/A
MAB_0927	MAB_0927	Probable glycosyltransferase	2.18408	#N/A
MAB_0928c	serC	Putative phosphoserine aminotransferase	-0.567659	1.08584
MAB_0929	MAB_0929	hypothetical protein	2.53358	#N/A
MAB_0930	MAB_0930	Putative ferredoxin/ferredoxin--NADP reductase	0.985845	#N/A
MAB_0931c	MAB_0931c	Putative glyoxalase/bleomycin resistance protein	-0.744504	-1.69394
MAB_0932c	MAB_0932c	Putative citrate synthase CitA	1.74316	-2.01774
MAB_0933	pdxH	Probable pyridoxamine 5'-phosphate oxidase PdxH	#N/A	#N/A
MAB_0934	MAB_0934	hypothetical protein	#N/A	#N/A
MAB_0935c	MAB_0935c	Putative fatty-acid--CoA ligase FadD	#N/A	-4.01896
MAB_0936c	MAB_0936c	hypothetical protein	-0.787214	-6.0613
MAB_0937c	MAB_0937c	Putative membrane protein, MmpL family	-1.6857	-3.12694
MAB_0938c	MAB_0938c	Probable conserved polyketide synthase associated protein PapA3	-0.731339	#N/A
MAB_0939	MAB_0939	Probable polyketide synthase	-0.738938	-5.94465
MAB_0940	MAB_0940	hypothetical protein	-1.08868	#N/A
MAB_0941	MAB_0941	hypothetical protein	#N/A	#N/A
MAB_0942	MAB_0942	Putative transcriptional regulator, AraC family	2.41471	#N/A
MAB_0943	MAB_0943	hypothetical protein	1.51712	0.577029
MAB_0944	MAB_0944	Probable citrate synthase I (GltA)	-2.01138	0.871901
MAB_0945	MAB_0945	Putative drug resistance transporter, EmrB/QacA family	2.03513	#N/A
MAB_0946	MAB_0946	Putative transcription regulator protein, MarR	2.77454	#N/A
MAB_0947c	MAB_0947c	Putative luciferase	2.08241	11.2522
MAB_0948c	MAB_0948c	Conserved hypothetical protein (phytoene dehydrogenase?)	0.839506	#N/A
MAB_0949c	MAB_0949c	Hypothetical aminotransferase	-0.54532	-0.435033
MAB_0950c	MAB_0950c	Putative amino acid permease family protein	#N/A	#N/A
MAB_0951	MAB_0951	Putative aminoglycoside phosphotransferase	#N/A	#N/A
MAB_0952	MAB_0952	3-oxoacyl-ACP reductase	#N/A	0.920038
MAB_0953	MAB_0953	Putative transcriptional regulator, GntR family	0.834709	#N/A
MAB_0954	MAB_0954	Putative peptidyl-prolyl cis-trans isomerase FkbP	-1.11856	-2.05181
MAB_0955c	MAB_0955c	Probable sensor histidine kinase PrrB	-0.894957	1.37929
MAB_0956c	MAB_0956c	Probable transcriptional regulatory protein PrrA	#N/A	1.62932
MAB_0957	MAB_0957	hypothetical protein	#N/A	-3.94737
MAB_0958c	MAB_0958c	Putative oxidoreductase	#N/A	3.7646
MAB_0959	MAB_0959	Probable enoyl-CoA hydratase/isomerase	0.829303	#N/A
MAB_0960	MAB_0960	hypothetical protein	1.25423	0.938816
MAB_0961c	MAB_0961c	hypothetical protein	3.09586	2.17657
MAB_0962	MAB_0962	Probable cation-transporting ATPase E	-0.696831	2.04178
MAB_0963c	MAB_0963c	Putative polyketide synthase protein	1.65293	1.60592
MAB_0964	MAB_0964	hypothetical protein	#N/A	-2.18158
MAB_0965	MAB_0965	Putative lipase	#N/A	#N/A
MAB_0966	MAB_0966	hypothetical protein	#N/A	#N/A
MAB_0967	MAB_0967	Hypothetical protein	5.68262	#N/A
MAB_0968c	MAB_0968c	Luciferase-like hypothetical protein	1.52989	1.22793
MAB_0969	MAB_0969	Putative transcriptional regulator, TetR	2.49324	-1.27786
MAB_0970c	MAB_0970c	Probable drug resistance transporter	#N/A	0.495434
MAB_0971	MAB_0971	Putative phenylacetic acid degradation-related protein	1.12283	0.812419
MAB_0972	MAB_0972	Putative aldehyde dehydrogenase	1.72806	1.18707
MAB_0973	MAB_0973	hypothetical protein	1.14692	-0.960576
MAB_0974	MAB_0974	hypothetical protein	#N/A	-1.19258
MAB_0975c	MAB_0975c	hypothetical protein	0.459558	1.22539
MAB_0976	MAB_0976	Putative glyoxalase/bleomycin resistance protein	#N/A	#N/A
MAB_0977c	dinB	Putative DNA-directed DNA polymerase	-0.823327	#N/A
MAB_0978	MAB_0978	Hypothetical protein	#N/A	#N/A
MAB_0979	MAB_0979	Putative HTH-type transcriptional regulator MarR	#N/A	#N/A
MAB_0980	MAB_0980	hypothetical protein	#N/A	#N/A
MAB_0981c	MAB_0981c	Possible enoyl-CoA hydratase/isomerase	-1.27853	0.539364
MAB_0982c	MAB_0982c	Putative acyl-CoA hydrolase/thioesterase	-0.99555	0.81268
MAB_0983c	MAB_0983c	Probable alcohol dehydrogenase, zinc-containing	#N/A	0.984847
MAB_0984c	MAB_0984c	Putative transcriptional regulator, TetR family	0.693386	-1.15203
MAB_0985	MAB_0985	Putative monooxygenase EthA	3.2006	0.383207
MAB_0986	MAB_0986	Putative transcriptional regulator, ArsR family	#N/A	-1.73849
MAB_0987c	MAB_0987c	Probable membrane protein, MmpL	#N/A	#N/A
MAB_0988c	MAB_0988c	Probable membrane protein, MmpS	1.75651	#N/A
MAB_0989	MAB_0989	Putative HTH-type transcriptional regulator TetR	1.9084	-1.28651
MAB_0990c	MAB_0990c	hypothetical protein	1.58709	#N/A
MAB_0992	MAB_0992	Probable arsenate reductase (ArsC)	0.693707	-2.23939
MAB_0993c	MAB_0993c	Putative transcriptional regulator, LysR family	1.99881	#N/A
MAB_0994	MAB_0994	Putative NAD-dependent epimerase/dehydratase	1.36269	-0.449235
MAB_0995	MAB_0995	hypothetical protein	#N/A	1.26507
MAB_0997c	MAB_0997c	hypothetical protein	1.76765	#N/A
MAB_0998	MAB_0998	Transcriptional regulator, LysR family	1.84685	1.99466
MAB_0999	MAB_0999	Putative NAD-dependent formate dehydrogenase	2.35346	0.909079
MAB_1000	MAB_1000	Hypothetical protein	2.44762	#N/A
MAB_1001	MAB_1001	hypothetical protein	1.49068	#N/A
MAB_1002	MAB_1002	Putative acetyl-CoA C-acyltransferase (thiolase)	1.32837	-0.795379
MAB_1003c	MAB_1003c	hypothetical protein	-2.63823	-0.982225
MAB_1004c	MAB_1004c	hypothetical protein	-2.52031	-4.09044
MAB_1005c	MAB_1005c	Putative MCE family protein	-5.43514	#N/A
MAB_1006c	MAB_1006c	Putative MCE family protein	-4.50721	-1.03143
MAB_1007c	MAB_1007c	Putative MCE family protein	-5.35947	#N/A
MAB_1008c	MAB_1008c	Putative MCE family protein	-5.49179	-0.91913
MAB_1009c	MAB_1009c	Putative MCE family protein	-5.34344	#N/A
MAB_1010c	MAB_1010c	Putative MCE family protein	-4.80374	-0.46814
MAB_1011c	MAB_1011c	Putative YrbE family protein	-4.15238	0.929768
MAB_1012c	MAB_1012c	Putative YrbE family protein	-4.0524	0.587807
MAB_1013	MAB_1013	Hypothetical protein	-2.45398	-2.80638
MAB_1014c	MAB_1014c	Probable glycosyl transferase	#N/A	#N/A
MAB_1015c	MAB_1015c	hypothetical protein	#N/A	#N/A
MAB_1016c	MAB_1016c	hypothetical protein	#N/A	#N/A
MAB_1017c	MAB_1017c	Probable O-antigen transporter, MOP superfamily	#N/A	#N/A
MAB_1018c	MAB_1018c	Probable glycosyl transferase	#N/A	#N/A
MAB_1019c	MAB_1019c	Probable glycosyl transferase	2.11427	#N/A
MAB_1020	MAB_1020	Probable undecaprenyl-phosphate galactosephosphotransferase	-3.07424	#N/A
MAB_1021	MAB_1021	Putative MarR-family transcriptional regulator	#N/A	#N/A
MAB_1022	MAB_1022	Conserved hypothetical protein (esterase?)	#N/A	#N/A
MAB_1023c	MAB_1023c	hypothetical protein	-1.80931	#N/A
MAB_1024	MAB_1024	Putative TetR-family transcriptional regulator	0.744124	-1.10192
MAB_1025	MAB_1025	hypothetical protein	#N/A	-2.0847
MAB_1026c	MAB_1026c	hypothetical protein	-1.99212	-6.2251
MAB_1027	MAB_1027	hypothetical protein	0.498202	0.990936
MAB_1028c	cynS	Probable cyanate hydratase (CynS)	0.940194	-0.754613
MAB_1029c	MAB_1029c	Putative transcriptional regulator, MarR family	3.84488	1.18509
MAB_1030	MAB_1030	hypothetical protein	5.15083	4.76684
MAB_1031c	mntH	Probable manganese transport protein MntH	1.159	#N/A
MAB_1032c	ku	Conserved hypothetical protein (Ku70/Ku80 beta-barrel domain protein?)	2.22911	1.70345
MAB_1033	MAB_1033	Putative ATP-dependent DNA ligase	2.33189	1.97899
MAB_1034c	MAB_1034c	hypothetical protein	0.625788	#N/A
MAB_1035c	MAB_1035c	hypothetical protein	#N/A	-2.10948
MAB_1036	MAB_1036	Putative TetR-family transcriptional regulator	1.46812	-0.792765
MAB_1037	MAB_1037	Probable tetrapyrrole methylase family protein	1.14855	0.664963
MAB_1038	MAB_1038	Putative formamidopyrimidine-DNA glycosylase	0.978594	#N/A
MAB_1039	MAB_1039	Putative short-chain dehydrogenase/reductase	#N/A	#N/A
MAB_1040	MAB_1040	hypothetical protein	1.23878	1.9748
MAB_1041	MAB_1041	hypothetical protein	#N/A	#N/A
MAB_1042c	MAB_1042c	Probable cytochrome c oxidase polypeptide I	-0.729927	#N/A
MAB_1043c	MAB_1043c	Putative oxidoreductase	#N/A	-0.602581
MAB_1044c	MAB_1044c	Hypothetical glyoxalase/bleomycin resistance protein	#N/A	#N/A
MAB_1045	MAB_1045	hypothetical protein	1.88721	#N/A
MAB_1046c	MAB_1046c	Hypothetical cobalamin synthesis protein P47K/CobW	#N/A	#N/A
MAB_1047c	MAB_1047c	Probable dihydrodipicolinate synthetase DapA	1.85894	#N/A
MAB_1048c	MAB_1048c	Probable class II aldolase	2.32111	#N/A
MAB_1049	MAB_1049	Putative transcription regulator protein	0.788004	-1.43729
MAB_1050c	MAB_1050c	Putative methionine sulfoxide reductase	#N/A	#N/A
MAB_1051c	pgi	Probable glucose-6-phosphate isomerase (PGI)	#N/A	#N/A
MAB_1052c	MAB_1052c	Hypothetical protein	-2.03261	1.09129
MAB_1053c	MAB_1053c	Conserved hypothetical protein (chorismate mutase?)	-1.25752	-2.82528
MAB_1054	MAB_1054	Putative ATP-dependent DNA helicase PcrA	-0.385879	-1.94268
MAB_1055c	MAB_1055c	Conserved hypothetical protein (peptidase?)	-2.5975	#N/A
MAB_1056	sucC	Succinyl-CoA synthetase, beta chain	-2.53931	1.50006
MAB_1057	sucD	Succinyl-CoA synthetase, alpha chain	-3.24445	1.16705
MAB_1058	MAB_1058	hypothetical protein	#N/A	#N/A
MAB_1059c	MAB_1059c	Conserved hypothetical protein (luciferase?)	1.29785	0.420962
MAB_1060	MAB_1060	Putative alkanesulfonate monooxygenase	#N/A	#N/A
MAB_1061	MAB_1061	34 kDa antigenic protein homolog	-0.97468	#N/A
MAB_1062	MAB_1062	hypothetical protein	-2.02611	#N/A
MAB_1063	purN	Probable 5'-phosphoribosylglycinamide formyltransferase PurN	-3.20065	1.29314
MAB_1064	purH	Probable bifunctional purine biosynthesis protein PurH	-2.73258	2.24799
MAB_1065	MAB_1065	Putative ABC transporter, ATP-binding protein	-3.03469	#N/A
MAB_1066	MAB_1066	Hypothetical protein	#N/A	#N/A
MAB_1067	MAB_1067	Hypothetical protein	1.49317	#N/A
MAB_1068c	MAB_1068c	hypothetical protein	0.547658	-0.686286
MAB_1069c	MAB_1069c	Probable enoyl-CoA hydratase/isomerase	#N/A	#N/A
MAB_1070c	MAB_1070c	Probable acyl-CoA dehydrogenase	#N/A	#N/A
MAB_1071c	MAB_1071c	Probable acetyl-/propionyl-CoA carboxylase alpha subunit AccA2	#N/A	1.26164
MAB_1072c	MAB_1072c	Pobable propionyl-CoA carboxylase beta subunit AccD2	#N/A	-0.607134
MAB_1073c	MAB_1073c	Probable acyl-CoA dehydrogenase FadE	#N/A	0.90609
MAB_1074c	MAB_1074c	hypothetical protein	#N/A	0.849064
MAB_1075	rpmF	50S ribosomal protein L32	-1.36552	-3.12822
MAB_1076	MAB_1076	Mycobacterial persistence regulator MrpA (two component response transcriptional regulatory protein)	0.702543	2.50096
MAB_1077	MAB_1077	Probable two component sensor kinase MprB	1.14987	#N/A
MAB_1078	MAB_1078	Putative serine protease	0.832341	-6.53052
MAB_1079	MAB_1079	Putative molybdopterin biosynthesis protein	#N/A	-1.4174
MAB_1080	MAB_1080	Hypothetical porin precursor	#N/A	#N/A
MAB_1081	MAB_1081	Hypothetical porin precursor	#N/A	#N/A
MAB_1082c	mscL	Hypothetical large-conductance mechanosensitive channel	0.484507	1.21569
MAB_1083c	MAB_1083c	hypothetical protein	1.90416	#N/A
MAB_1084c	MAB_1084c	hypothetical protein	#N/A	-2.80574
MAB_1085c	MAB_1085c	5-formyltetrahydrofolate cyclo-ligase	-0.531987	-1.65839
MAB_1086	MAB_1086	Putative UTP-glucose-1-phosphate uridylyltransferase (GalU)	-0.884843	-0.65639
MAB_1087	MAB_1087	Probable molybdopterin biosynthesis protein MoeA1	-1.00621	1.87285
MAB_1088	MAB_1088	Possible ribosomal-protein-alanine acetyltransferase RimJ	-1.1151	#N/A
MAB_1089	MAB_1089	hypothetical protein	0.639117	1.21143
MAB_1091	MAB_1091	Hypothetical protein	#N/A	#N/A
MAB_1092	MAB_1092	Hypothetical protein	#N/A	#N/A
MAB_1093c	MAB_1093c	Putative L-cysteine desulfurase	#N/A	#N/A
MAB_1094	MAB_1094	hypothetical protein	#N/A	#N/A
MAB_1095	MAB_1095	Conserved hypothetical protein (Phosphoadenosine phosphosulfate reductase?)	#N/A	#N/A
MAB_1096	MAB_1096	Conserved hypothetical protein (ATPase?)	#N/A	#N/A
MAB_1097	MAB_1097	hypothetical protein	#N/A	#N/A
MAB_1098	MAB_1098	hypothetical protein	#N/A	#N/A
MAB_1099c	MAB_1099c	hypothetical protein	#N/A	#N/A
MAB_1100c	MAB_1100c	Hypothetical protein	#N/A	#N/A
MAB_1101	MAB_1101	hypothetical protein	#N/A	#N/A
MAB_1102	MAB_1102	Hypothetical protein	#N/A	#N/A
MAB_1103	MAB_1103	Hypothetical protein	#N/A	#N/A
MAB_1104c	MAB_1104c	Hypothetical protein	#N/A	#N/A
MAB_1105c	MAB_1105c	Hypothetical protein	#N/A	#N/A
MAB_1106c	MAB_1106c	Hypothetical protein	#N/A	#N/A
MAB_1107c	MAB_1107c	Hypothetical protein	2.12461	-0.597623
MAB_1108c	MAB_1108c	hypothetical protein	#N/A	#N/A
MAB_1109c	MAB_1109c	Putative transcriptional regulator, AraC family	#N/A	#N/A
MAB_1110	MAB_1110	hypothetical protein	1.56001	#N/A
MAB_1112c	MAB_1112c	Putative quinone oxidoreductase	1.24271	1.8482
MAB_1113c	MAB_1113c	Conserved hypothetical protein (Pyridoxamine 5'-phosphate oxidase-related, FMN-binding?)	1.97478	0.690207
MAB_1114	MAB_1114	Putative metallo-beta-lactamase superfamily	0.919803	#N/A
MAB_1115	MAB_1115	Hypothetical protein	#N/A	#N/A
MAB_1116	MAB_1116	hypothetical protein	2.88811	-3.7511
MAB_1117c	MAB_1117c	Hypothetical protein	3.49055	-4.18662
MAB_1118c	MAB_1118c	Hypothetical protein	1.31577	-2.4531
MAB_1119	MAB_1119	hypothetical protein	0.512807	-3.59258
MAB_1120c	MAB_1120c	Conserved hypothetical protein (alkylated DNA repair protein?)	1.10983	#N/A
MAB_1121	arcA	Probable arginine deiminase	#N/A	0.987956
MAB_1122c	MAB_1122c	Conserved hypothetical protein (glycosyl transferase?)	-1.18734	#N/A
MAB_1123	rsmI	hypothetical protein	-1.09492	0.899492
MAB_1124c	MAB_1124c	Probable para-aminobenzoate synthase component I	-0.608206	#N/A
MAB_1125c	MAB_1125c	Hypothetical acetyltransferase, GNAT family	-1.39487	-1.93982
MAB_1126c	MAB_1126c	Putative sigma factor	-0.841855	#N/A
MAB_1127c	MAB_1127c	Putative oxidoreductase	-1.72138	#N/A
MAB_1128c	metG	Methionyl-tRNA synthetase (MetG)	-1.31941	-0.837362
MAB_1129	MAB_1129	Probable deoxyribonuclease TatD	0.528768	#N/A
MAB_1130	MAB_1130	hypothetical protein	-1.27222	#N/A
MAB_1131	rsmA	16S rRNA (adenine(1518)-N(6)/adenine(1519)-N(6))-dimethyltransferase	-1.48434	-0.40557
MAB_1132c	MAB_1132c	Probable L-asparagine permease 1 (transport protein)	-0.668027	#N/A
MAB_1133c	MAB_1133c	Putative serine/threonine protein kinase	#N/A	1.88231
MAB_1134c	MAB_1134c	Probable membrane protein, MmpL	-0.605392	2.6585
MAB_1135c	MAB_1135c	Probable membrane protein, MmpS	1.50103	#N/A
MAB_1136	MAB_1136	Possible transcriptional regulatory protein TetR	2.55915	#N/A
MAB_1137c	MAB_1137c	Putative membrane protein, MmpL family	#N/A	#N/A
MAB_1138c	MAB_1138c	Putative transcriptional regulator, MarR family	3.71294	#N/A
MAB_1139	ispE	4-(cytidine 5'-diphospho)-2-C-methyl-D-erythritol kinase	-1.29777	0.430279
MAB_1140	MAB_1140	Putative polyketide synthase Pks16	-1.92871	-2.2301
MAB_1141c	fabH	3-oxoacyl-ACP synthase III	-1.47113	-0.24601
MAB_1142c	pth	Probable peptidyl-tRNA hydrolase (PTH)	-1.55942	#N/A
MAB_1143c	rplY	50S ribosomal protein L25/general stress protein Ctc	-1.8789	1.24664
MAB_1144c	MAB_1144c	Probable short-chain dehydrogenase/reductase	-0.653595	-0.603251
MAB_1145c	MAB_1145c	Putative lipoprotein LpqT precursor	-0.687868	-2.13071
MAB_1146	MAB_1146	Hypothetical protein	0.725252	#N/A
MAB_1147c	prs	Probable ribose-phosphate pyrophosphokinase RppK (PRPP synthetase)	-1.94023	#N/A
MAB_1148c	glmU	Probable UDP-N-acetylglucosamine pyrophosphorylase (GlmU)	-1.61661	1.05982
MAB_1149	MAB_1149	Probable transcriptional regulator, TetR family	0.447703	-0.809579
MAB_1150	MAB_1150	Hypothetical protein	2.58196	#N/A
MAB_1151	MAB_1151	Hypothetical protein	3.02997	-2.47768
MAB_1152	MAB_1152	Hypothetical protein	1.96482	-1.92108
MAB_1153	MAB_1153	Hypothetical protein	1.81154	#N/A
MAB_1154	MAB_1154	Hypothetical protein	1.20709	#N/A
MAB_1155	MAB_1155	Hypothetical protein	2.2155	#N/A
MAB_1156c	lysA	Probable diaminopimelate decarboxylase LysA	1.60821	#N/A
MAB_1157	mfd	Probable transcription-repair coupling factor (TrcF)	0.728987	0.781853
MAB_1158	MAB_1158	Putative transcriptional regulator, MazG family	#N/A	0.509715
MAB_1159	MAB_1159	Putative iron permease FTR1	0.687243	-2.67074
MAB_1160	MAB_1160	Conserved hypothetical protein (Tat-translocated enzyme Dyp-type peroxidase precursor?)	#N/A	-2.87322
MAB_1161c	MAB_1161c	Conserved hypothetical protein (Tat-translocated enzyme Dyp-type peroxidase precursor?)	-1.05094	#N/A
MAB_1162c	MAB_1162c	hypothetical protein	-1.23814	-3.98818
MAB_1163c	MAB_1163c	Putative iron permease FTR1	-1.25362	#N/A
MAB_1164	MAB_1164	Putative conserved lipoprotein LpqU	-1.62157	-1.42375
MAB_1165	eno	Probable enolase (Eno)	-1.70871	-0.547309
MAB_1166	MAB_1166	hypothetical protein	-2.04113	-2.00114
MAB_1167	MAB_1167	hypothetical protein	-1.2483	#N/A
MAB_1168	MAB_1168	Conserved hypothetical protein (phosphatase?)	-1.66382	0.840733
MAB_1169	MAB_1169	Putative hydrolase, alpha/beta fold	4.41868	#N/A
MAB_1170	MAB_1170	hypothetical protein	4.64959	#N/A
MAB_1171c	MAB_1171c	hypothetical protein	0.732849	#N/A
MAB_1172c	MAB_1172c	hypothetical protein	#N/A	-1.43236
MAB_1173c	MAB_1173c	hypothetical protein	#N/A	-5.65934
MAB_1174c	MAB_1174c	Probable acyl-CoA synthase FadD	1.0195	#N/A
MAB_1175	MAB_1175	Probable 4-hydroxybutyrate CoA-transferase AbfT	#N/A	1.38867
MAB_1176c	MAB_1176c	hypothetical protein	0.443374	#N/A
MAB_1177	MAB_1177	Hypothetical protein	1.59789	-1.61017
MAB_1178c	MAB_1178c	hypothetical protein	0.756731	-1.654
MAB_1179c	MAB_1179c	hypothetical protein	-1.1559	-1.92403
MAB_1180c	MAB_1180c	Hypothetical protein	-0.971853	-2.09851
MAB_1181c	MAB_1181c	Putative lipoprotein LpqV precursor	0.931428	-3.23285
MAB_1182	MAB_1182	hypothetical protein	2.42903	#N/A
MAB_1183	MAB_1183	Conserved hypothetical protein (rhodanese-like)	1.63105	#N/A
MAB_1184c	MAB_1184c	Putative transcriptional regulator, MarR family	0.947501	#N/A
MAB_1185c	MAB_1185c	Probable enoyl-CoA hydratase	1.04729	-0.845779
MAB_1186c	MAB_1186c	3-hydroxyisobutyrate dehydrogenase	1.27176	0.565223
MAB_1187c	MAB_1187c	Probable enoyl-CoA hydratase	1.82116	1.22418
MAB_1188c	MAB_1188c	Probable acyl-CoA dehydrogenase	2.59785	3.14709
MAB_1189c	MAB_1189c	Probable methylmalonic acid semialdehyde dehydrogenase MmsA	2.31497	2.35302
MAB_1190	MAB_1190	hypothetical protein	0.994184	-1.26439
MAB_1191c	purT	Probable phosphoribosylglycinamide formyltransferase 2 (PurT)	-2.56179	1.36866
MAB_1192c	MAB_1192c	Probable acyl-CoA thiolase	-1.51084	0.249574
MAB_1193c	MAB_1193c	Conserved hypothetical protein (lipolytic enzyme G-D-S-L?)	0.833659	#N/A
MAB_1194	MAB_1194	Putative lipase LipU	#N/A	-2.58872
MAB_1195	MAB_1195	Probable cystathionine beta-synthase	#N/A	1.13143
MAB_1196	MAB_1196	Proline-rich antigen (36 kDa antigen)	-1.81743	1.02751
MAB_1197	MAB_1197	Probable cystathionine gamma-synthase (CGS)	-0.96482	0.844546
MAB_1198c	MAB_1198c	hypothetical protein	-1.2219	1.26004
MAB_1199	MAB_1199	Probable threonine dehydratase	1.32879	1.98
MAB_1200	MAB_1200	hypothetical protein	#N/A	#N/A
MAB_1201c	greA	Hypothetical transcription elongation factor GreA	0.854014	-3.48251
MAB_1202c	MAB_1202c	hypothetical protein	-1.52787	-1.06153
MAB_1203	mca	LmbE-like protein	-1.18426	#N/A
MAB_1204	MAB_1204	hypothetical protein	-1.08868	#N/A
MAB_1205	MAB_1205	hypothetical protein	-1.15075	1.03946
MAB_1206	MAB_1206	hypothetical protein	-1.08952	-1.89961
MAB_1207	MAB_1207	Hypothetical protein	-1.16473	1.00693
MAB_1208c	MAB_1208c	Conserved hypothetical protein (hemolysin?)	#N/A	#N/A
MAB_1209	MAB_1209	Probable short-chain Z-isoprenyl diphosphate synthetase	1.31655	#N/A
MAB_1210c	MAB_1210c	Putative short chain dehydrogenase/reductase	#N/A	#N/A
MAB_1211c	MAB_1211c	Probable cytochrome P450	#N/A	#N/A
MAB_1212c	MAB_1212c	hypothetical protein	0.509673	#N/A
MAB_1213c	MAB_1213c	Putative ferredoxin	1.38615	#N/A
MAB_1214c	MAB_1214c	Probable cytochrome P450	1.24831	-4.15992
MAB_1215c	MAB_1215c	Probable oxidoreductase	1.36684	-1.65937
MAB_1216c	MAB_1216c	Probable cytochrome P450	0.955407	1.26454
MAB_1217c	MAB_1217c	Putative transcriptional regulator, TetR family	#N/A	3.1848
MAB_1218	MAB_1218	Probable aldehyde dehydrogenase AldA	-0.972492	#N/A
MAB_1219	MAB_1219	Probable short-chain dehydrogenase/reductase	#N/A	-0.939305
MAB_1220	MAB_1220	Probable dehydrogenase/reductase	#N/A	-3.39665
MAB_1221	MAB_1221	Possible 4-carboxymuconolactone decarboxylase	#N/A	-1.55734
MAB_1222	MAB_1222	hypothetical protein	#N/A	#N/A
MAB_1223	MAB_1223	Probable carboxylesterase (LipT)	-0.957415	#N/A
MAB_1224	MAB_1224	hypothetical protein	#N/A	#N/A
MAB_1225	MAB_1225	Putative ABC transporter, permease protein	0.511107	#N/A
MAB_1226	MAB_1226	Putative ABC transporter, ATP-binding protein	#N/A	#N/A
MAB_1227	MAB_1227	Putative ABC transporter, permease protein	#N/A	#N/A
MAB_1228	MAB_1228	Putative ABC transporter	-0.74367	#N/A
MAB_1229	MAB_1229	hypothetical protein	1.09841	0.931918
MAB_1230c	MAB_1230c	hypothetical protein	0.860765	#N/A
MAB_1231	MAB_1231	hypothetical protein	2.62152	#N/A
MAB_1232c	MAB_1232c	Probable cholesterol oxidase ChoD	0.667316	-2.392
MAB_1233c	MAB_1233c	hypothetical protein	#N/A	#N/A
MAB_1234c	coaA	Probable pantothenate kinase CoaA	-1.87302	4.55673
MAB_1235	MAB_1235	hypothetical protein	-0.683936	-0.685163
MAB_1236	glyA	Probable serine or glycine hydroxymethyltransferase	#N/A	0.884264
MAB_1237	MAB_1237	Possible acyl-[acyl-carrier protein] desaturase DesA2	-1.68324	-1.04236
MAB_1238	MAB_1238	Hypothetical protein	#N/A	#N/A
MAB_1239	MAB_1239	Probable PhoH-like protein PhoH2 (phosphate starvation-inducible protein PsiH)	0.896699	-1.01833
MAB_1240	MAB_1240	Possible glycosyl hydrolase	#N/A	-2.37344
MAB_1241c	MAB_1241c	hypothetical protein	#N/A	-2.2624
MAB_1242c	MAB_1242c	Hypothetical protein	#N/A	#N/A
MAB_1243c	MAB_1243c	Hypothetical protein	#N/A	#N/A
MAB_1244c	MAB_1244c	Hypothetical protein	1.32348	#N/A
MAB_1245c	MAB_1245c	Hypothetical protein	1.31434	#N/A
MAB_1246c	MAB_1246c	Hypothetical protein	1.77476	#N/A
MAB_1247c	MAB_1247c	hypothetical protein	1.34104	#N/A
MAB_1248	MAB_1248	Probable RNA polymerase sigma factor	0.616314	-1.35077
MAB_1249	MAB_1249	Hypothetical protein	1.98454	#N/A
MAB_1250c	fumC	Probable fumarate hydratase Fum	-1.42277	-1.70762
MAB_1251c	MAB_1251c	Conserved hypothetical protein (putative fructose-1,6-bisphosphatase?)	-1.05155	1.13518
MAB_1252	MAB_1252	hypothetical protein	0.85445	#N/A
MAB_1253c	MAB_1253c	Conserved hypothetical protein (alanine racemase?)	#N/A	#N/A
MAB_1254c	xseB	Probable exodeoxyribonuclease VII small subunit	0.910352	-2.13339
MAB_1255c	xseA	Probable exodeoxyribonuclease VII large subunit XseA	#N/A	-0.733334
MAB_1256c	MAB_1256c	hypothetical protein	0.375142	#N/A
MAB_1257	ispH	4-hydroxy-3-methylbut-2-enyl diphosphate reductase	2.36765	0.577047
MAB_1258c	MAB_1258c	hypothetical protein	-1.53888	0.869543
MAB_1259c	MAB_1259c	hypothetical protein	-0.96925	#N/A
MAB_1260c	MAB_1260c	Probable carbon starvation protein (CstA)	-1.49563	3.41039
MAB_1261	MAB_1261	Hypothetical protein	2.64312	-2.20091
MAB_1262	MAB_1262	hypothetical protein	3.48266	0.809159
MAB_1263	MAB_1263	Hypothetical protein	2.98388	#N/A
MAB_1264	MAB_1264	Hypothetical protein	2.37111	#N/A
MAB_1265c	MAB_1265c	hypothetical protein	#N/A	-1.76303
MAB_1266	ychF	Probable GTP binding protein	-1.29294	-0.941285
MAB_1267	MAB_1267	hypothetical protein	#N/A	#N/A
MAB_1268c	MAB_1268c	hypothetical protein	#N/A	-3.18823
MAB_1269	MAB_1269	hypothetical protein	1.14381	#N/A
MAB_1270	MAB_1270	hypothetical protein	0.755887	#N/A
MAB_1271c	MAB_1271c	Probable oxidase (copper-binding protein)	1.11776	-0.623813
MAB_1272	MAB_1272	Hypothetical protein	1.90472	#N/A
MAB_1273	MAB_1273	Possible cysteine synthase A CysK2	2.06088	#N/A
MAB_1274	MAB_1274	Putative ABC transporter, permease protein	1.61336	#N/A
MAB_1275	MAB_1275	Putative ABC transporter, ATP-binding protein	0.508297	#N/A
MAB_1276c	MAB_1276c	hypothetical protein	-1.01279	#N/A
MAB_1277	MAB_1277	Conserved hypothetical protein (transferase?)	-1.63699	0.866113
MAB_1278	MAB_1278	hypothetical protein	-0.568185	0.620794
MAB_1279	MAB_1279	Probable 3-demethylubiquinone-9 3-methyltransferase	#N/A	1.10379
MAB_1280c	MAB_1280c	Hypothetical protein	#N/A	-3.1842
MAB_1281c	MAB_1281c	Hypothetical protein	0.955203	#N/A
MAB_1282	MAB_1282	Hypothetical protein	#N/A	#N/A
MAB_1283c	MAB_1283c	Hypothetical protein	2.1615	-4.17262
MAB_1284c	MAB_1284c	hypothetical protein	#N/A	#N/A
MAB_1285c	MAB_1285c	hypothetical protein	#N/A	#N/A
MAB_1286c	MAB_1286c	Hypothetical protein	#N/A	-3.89911
MAB_1287	MAB_1287	Probable conserved membrane protein, MmpL family	0.616457	2.78289
MAB_1288	MAB_1288	Putative transcriptional regulator, TetR family	#N/A	1.1207
MAB_1289c	MAB_1289c	hypothetical protein	#N/A	-0.375059
MAB_1290c	tpx	2-Cys peroxiredoxin	-0.460526	-1.42721
MAB_1291	MAB_1291	hypothetical protein	1.07002	0.449497
MAB_1292c	MAB_1292c	Probable O-methyltransferase OMT	1.38199	0.921921
MAB_1293c	MAB_1293c	hypothetical protein	-1.11583	-0.775033
MAB_1294c	MAB_1294c	Conserved hypothetical protein (methytransferase?)	-1.03523	#N/A
MAB_1295c	MAB_1295c	Probable O-methyltransferase OMT	-1.04032	-0.736118
MAB_1296	MAB_1296	hypothetical protein	-1.1787	-4.22493
MAB_1297c	MAB_1297c	hypothetical protein	2.13247	#N/A
MAB_1298c	MAB_1298c	hypothetical protein	-1.69912	-4.21027
MAB_1299c	MAB_1299c	Putative multi-drug efflux transporter	#N/A	#N/A
MAB_1300c	MAB_1300c	Hypothetical protein	-2.32151	#N/A
MAB_1301c	MAB_1301c	Hypothetical protein	-0.618669	#N/A
MAB_1302	MAB_1302	hypothetical protein	#N/A	-2.01567
MAB_1303c	MAB_1303c	Hypothetical protein	0.706073	#N/A
MAB_1304	MAB_1304	hypothetical protein	#N/A	#N/A
MAB_1305	MAB_1305	Probable short-chain dehydrogenase/reductase	-0.640081	1.27305
MAB_1306	purU	Probable formyltetrahydrofolate deformylase	-1.09998	1.21167
MAB_1307c	MAB_1307c	4a-hydroxytetrahydrobiopterin dehydratase	#N/A	#N/A
MAB_1308	MAB_1308	Probable mutator protein MutT2/NUDIX hydrolase	#N/A	0.71453
MAB_1309c	MAB_1309c	Hypothetical protein	0.921273	-3.14046
MAB_1310	MAB_1310	Possible GTP-binding translation elongation factor	-1.04348	1.26803
MAB_1311	MAB_1311	hypothetical protein	-1.46758	-0.486504
MAB_1312	MAB_1312	Beta-lactamase-like	0.610732	0.836622
MAB_1313	MAB_1313	Probable transcriptional regulator, AraC family	#N/A	-0.926631
MAB_1314	MAB_1314	Hypothetical protein	-1.23858	#N/A
MAB_1315	MAB_1315	Putative lipoprotein LpqW	-1.75803	-4.38679
MAB_1316	mshB	Putative N-Acetyl-1-D-myo-Inosityl-2-Amino-2-Deoxy-alpha-D-Glucopyranoside Deacetylase MshB	-1.80021	-0.491582
MAB_1317	MAB_1317	hypothetical protein	#N/A	#N/A
MAB_1318c	MAB_1318c	Probable catechol-o-methyltransferase	0.637025	-1.95503
MAB_1319	MAB_1319	Probable 7,8-didemethyl-8-hydroxy-5-deazariboflavin synthase (FO synthase)	#N/A	-2.87982
MAB_1320c	MAB_1320c	Hypothetical protein	#N/A	#N/A
MAB_1321	MAB_1321	hypothetical protein	#N/A	#N/A
MAB_1322	MAB_1322	Hypothetical protein	#N/A	#N/A
MAB_1323	MAB_1323	Hypothetical protein	#N/A	#N/A
MAB_1324	MAB_1324	Putative monooxygenase	2.804	0.789628
MAB_1325c	MAB_1325c	Probable NADPH dependent 2,4-dienoyl-CoA reductase FadH	#N/A	-0.96008
MAB_1326c	MAB_1326c	hypothetical protein	#N/A	#N/A
MAB_1327	MAB_1327	Probable ferredoxin FdxC	#N/A	-2.50762
MAB_1328	MAB_1328	Probable aminotransferase	-1.31012	#N/A
MAB_1329	MAB_1329	Probable glycosyl transferase	#N/A	#N/A
MAB_1330	MAB_1330	1-pyrroline-5-carboxylate dehydrogenase	1.02275	0.807695
MAB_1331	MAB_1331	Probable proline dehydrogenase	0.827513	#N/A
MAB_1332	MAB_1332	Probable fatty-acid-CoA ligase FadD	0.402251	0.318045
MAB_1333	MAB_1333	hypothetical protein	0.473741	0.522956
MAB_1334c	MAB_1334c	hypothetical protein	-0.920048	#N/A
MAB_1335c	dapD	2,3,4,5-tetrahydropyridine-2,6-dicarboxylate N-succinyltransferase	-0.79453	0.498894
MAB_1336	MAB_1336	Probable succinyl-diaminopimelate desuccinylase	#N/A	#N/A
MAB_1337c	MAB_1337c	Putative transcriptional regulator, AraC family	0.984784	1.91697
MAB_1338	MAB_1338	Putative membrane efflux protein	#N/A	#N/A
MAB_1339	MAB_1339	Putative monooxygenase (luciferase-like)	#N/A	1.81787
MAB_1340	MAB_1340	hypothetical protein	#N/A	#N/A
MAB_1341	MAB_1341	hypothetical protein	-0.813509	-0.339355
MAB_1342	MAB_1342	Probable fatty-acid-CoA ligase FadD	-0.796564	-1.46729
MAB_1343	MAB_1343	Conserved hypothetical protein (nuclease?)	-0.903234	#N/A
MAB_1344c	MAB_1344c	Putative DTDP-glucose-4,6-dehydratase-related protein	#N/A	#N/A
MAB_1345	MAB_1345	Probable dihydropteroate synthase 2 FolP2	#N/A	-0.728046
MAB_1346	MAB_1346	Conserved hypothetical protein (glycosyl transferase?)	#N/A	-1.78054
MAB_1347c	MAB_1347c	hypothetical protein	1.55938	4.31742
MAB_1348	MAB_1348	hypothetical protein	#N/A	-1.65392
MAB_1349	MAB_1349	Probable DNA-3-methyladenine glycosylase I TagA	-1.0011	-4.4721
MAB_1350	MAB_1350	hypothetical protein	-0.546605	-1.57602
MAB_1351c	MAB_1351c	Putative glycosyltransferase	#N/A	#N/A
MAB_1352	glgC	Probable glucose-1-phosphate adenylyltransferase	1.71379	2.98479
MAB_1353c	MAB_1353c	Putative transcriptional regulator, GntR family	#N/A	1.16721
MAB_1356	MAB_1356	hypothetical protein	1.92858	#N/A
MAB_1357c	MAB_1357c	hypothetical protein	#N/A	3.42311
MAB_1358c	MAB_1358c	Putative ABC transporter, permease protein	#N/A	#N/A
MAB_1359c	MAB_1359c	Putative ABC transporter, ATP-binding protein	#N/A	#N/A
MAB_1360c	MAB_1360c	Probable transcriptional regulator, TetR family	1.62521	#N/A
MAB_1361c	MAB_1361c	Probable O-methyltransferase	-1.63837	#N/A
MAB_1362	MAB_1362	Probable alternative RNA polymerase sigma factor	3.20939	#N/A
MAB_1363	MAB_1363	hypothetical protein	2.04713	-2.59808
MAB_1364	MAB_1364	Probable serine protease HtrA	1.05179	-2.54555
MAB_1365	tatB	Probable Sec-independent protein translocase protein TatB homolog	1.12431	-2.85901
MAB_1366c	MAB_1366c	Putative Mrp homolog protein	0.650578	-0.363941
MAB_1367c	MAB_1367c	hypothetical protein	-2.12878	-5.63043
MAB_1368	MAB_1368	hypothetical protein	#N/A	#N/A
MAB_1369	MAB_1369	Probable citrate lyase beta chain	-1.01387	#N/A
MAB_1370c	MAB_1370c	Hypothetical protein	-1.3282	#N/A
MAB_1371	MAB_1371	hypothetical protein	1.94738	2.44133
MAB_1372	MAB_1372	Probable sugar ABC transporter, sugar-binding protein LpqY	#N/A	0.688014
MAB_1373	MAB_1373	Probable sugar ABC transporter, permease protein SugA	#N/A	#N/A
MAB_1374	MAB_1374	Probable sugar ABC transporter, permease protein SugB	-0.793364	#N/A
MAB_1375	MAB_1375	Probable sugar ABC transporter, ATP-binding protein SugC	-1.52446	1.2021
MAB_1376	MAB_1376	hypothetical protein	-1.26886	-1.52822
MAB_1377c	MAB_1377c	Hypothetical protein	-1.82482	0.575816
MAB_1378c	corA	Probable magnesium and cobalt transport transmembrane protein CorA	-0.694089	0.956309
MAB_1379c	MAB_1379c	Putative transcriptional regulator, TetR family	#N/A	-1.12757
MAB_1380	MAB_1380	hypothetical protein	2.41997	#N/A
MAB_1381	MAB_1381	Putative oxidoreductase EphD	2.01264	#N/A
MAB_1382	MAB_1382	Putative oxidoreductase EphD	#N/A	#N/A
MAB_1383	MAB_1383	hypothetical protein	-0.560945	#N/A
MAB_1384	MAB_1384	Probable malate dehydrogenase	-1.19964	#N/A
MAB_1385	MAB_1385	Probable lipoprotein LpqZ	-1.77598	-6.73306
MAB_1386	MAB_1386	Putative esterase/lipase/beta-lactamase	#N/A	#N/A
MAB_1387	MAB_1387	Putative esterase/lipase/beta-lactamase	0.538507	#N/A
MAB_1388c	MAB_1388c	Probable short-chain dehydrogenase/reductase	-0.763774	#N/A
MAB_1389c	MAB_1389c	Probable short-chain dehydrogenase/reductase	-2.03788	-0.333088
MAB_1390c	MAB_1390c	Hypothetical UbiE/COQ5 methyltransferase	-3.05372	-2.33978
MAB_1391	MAB_1391	Putative transcriptional regulator	#N/A	1.47492
MAB_1392c	MAB_1392c	Conserved hypothetical protein (lipase?)	-0.660753	#N/A
MAB_1393c	MAB_1393c	Probable 2-oxoglutarate dehydrogenase SucA	#N/A	0.432908
MAB_1394c	MAB_1394c	hypothetical protein	0.988513	#N/A
MAB_1395	MAB_1395	Probable multidrug resistance transporter, Bcr/CflA family	-0.991056	#N/A
MAB_1396	MAB_1396	Probable drug resistance transporter, EmrB/QacA subfamily	-1.54853	#N/A
MAB_1397c	MAB_1397c	hypothetical protein	0.774627	#N/A
MAB_1398c	MAB_1398c	Putative oxidoreductase	0.453671	0.732889
MAB_1399	MAB_1399	Probable peptidase	1.9073	0.662291
MAB_1400	MAB_1400	Probable transcriptional regulator, TetR	1.12395	#N/A
MAB_1401c	MAB_1401c	hypothetical protein	1.27141	#N/A
MAB_1402c	MAB_1402c	Putative lipoprotein LprE precursor	-1.06204	#N/A
MAB_1403	deaD	Probable cold-shock DEAD box protein A homolog (ATP-dependent RNA helicase DEAD homolog)	-0.426204	1.39759
MAB_1404	MAB_1404	acyltransferase	#N/A	#N/A
MAB_1405	MAB_1405	Hypothetical protein	1.3175	#N/A
MAB_1406c	MAB_1406c	Probable cytochrome P450	#N/A	-0.921314
MAB_1407c	MAB_1407c	Probable oxidoreductase	-1.1419	2.28316
MAB_1408c	MAB_1408c	Putative short-chain dehydrogenase/reductase	-1.39597	0.717445
MAB_1409c	MAB_1409c	Putative drug antiporter protein precursor	-1.7329	#N/A
MAB_1410c	MAB_1410c	Hypothetical histidine triad (HIT) protein	#N/A	-1.87328
MAB_1411	MAB_1411	Putative mechanosensitive ion channel	2.29693	#N/A
MAB_1412	MAB_1412	Hypothetical protein	3.40746	1.52907
MAB_1413	MAB_1413	hypothetical protein	2.80322	-0.281157
MAB_1414c	MAB_1414c	Probable ABC transporter, ATP-binding protein	-1.25679	#N/A
MAB_1415c	MAB_1415c	Probable ABC transporter, ATP-binding protein	-1.34837	#N/A
MAB_1416	MAB_1416	Putative lipoprotein LprB precursor	#N/A	2.96215
MAB_1417	MAB_1417	Putative lipoprotein LprC precursor	0.430516	1.63467
MAB_1418	MAB_1418	Hypothetical protein	-0.545867	#N/A
MAB_1419c	MAB_1419c	Putative phosphoglycerate/bisphosphoglycerate mutase	-1.6194	0.840381
MAB_1420	MAB_1420	hypothetical protein	-0.46057	#N/A
MAB_1421	MAB_1421	hypothetical protein	-0.707949	-3.54041
MAB_1422c	MAB_1422c	Putative acyl-CoA dehydrogenase	1.09962	-3.11887
MAB_1423	MAB_1423	Hypothetical protein	0.862001	#N/A
MAB_1424c	MAB_1424c	Putative transcriptional regulator, TetR family	1.85144	-1.01819
MAB_1425	MAB_1425	Hypothetical protein	#N/A	-1.81876
MAB_1426	MAB_1426	Putative cytochrome P450	#N/A	3.32472
MAB_1427c	MAB_1427c	Putative cytochrome P450	1.94965	#N/A
MAB_1428	MAB_1428	hypothetical protein	-1.40271	#N/A
MAB_1429	MAB_1429	Putative permease of the major facilitator superfamily	#N/A	#N/A
MAB_1430c	MAB_1430c	Putative transcriptional regulator, TetR family	-1.51659	#N/A
MAB_1431	MAB_1431	Conserved hypothetical protein (Putative monooxygenase)	0.5737	#N/A
MAB_1432	MAB_1432	hypothetical protein	0.764918	0.862852
MAB_1433	argS	Arginyl-tRNA synthetase (ArgS)	-1.91226	1.36755
MAB_1434	lysA	Probable diaminopimelate decarboxylase	-1.9283	2.06159
MAB_1435	MAB_1435	Probable homoserine dehydrogenase	-1.86604	0.700099
MAB_1436	MAB_1436	Probable threonine synthase (ThrC)	-1.74904	#N/A
MAB_1437	thrB	Probable homoserine kinase (ThrB)	-1.67375	2.10405
MAB_1438	rho	Probable transcription termination factor Rho	0.762527	#N/A
MAB_1439c	MAB_1439c	Hypothetical protein	3.44116	2.24885
MAB_1440c	MAB_1440c	Hypothetical protein	3.49485	#N/A
MAB_1441	rpmE	50S ribosomal protein L31	#N/A	#N/A
MAB_1442	prfA	Probable peptide chain release factor 1 (RF-1)	-0.496382	#N/A
MAB_1443	prmC	Probable modification methylase HemK	#N/A	#N/A
MAB_1444	MAB_1444	Conserved hypothetical protein (Sua5/YciO/YRDC/ YwlC family protein?)	1.62649	#N/A
MAB_1445	MAB_1445	Putative undecaprenyl-phosphate alpha-N-acetylglucosaminyltransferase	0.374659	#N/A
MAB_1446	MAB_1446	hypothetical protein	-0.50091	#N/A
MAB_1447	atpB	ATP synthase A chain AtpB	-1.93159	#N/A
MAB_1448	atpE	ATP synthase C chain AtpE	-1.24794	#N/A
MAB_1449	atpF	ATP synthase B chain AtpF	-1.00385	#N/A
MAB_1450	atpFH	ATP synthase delta chain AtpH	-1.11006	#N/A
MAB_1451	atpA	ATP synthase alpha chain AtpA	-1.89854	1.35049
MAB_1452	atpG	ATP synthase gamma subunit AtpG	-1.76871	0.544814
MAB_1453	atpD	ATP synthase beta subunit AtpD	-1.86275	0.186375
MAB_1454	atpC	ATP synthase epsilon chain AtpE	-1.97447	0.770936
MAB_1455	MAB_1455	hypothetical protein	-2.19528	#N/A
MAB_1456c	MAB_1456c	Conserved hypothetical protein (cobalamin adenosyltransferase?)	-0.521559	#N/A
MAB_1457	murA	Probable UDP-N-acetylglucosamine 1-carboxyvinyltransferase MurA	2.7548	1.07766
MAB_1458	MAB_1458	hypothetical protein	-0.691014	-1.88024
MAB_1459c	MAB_1459c	Conserved hypothetical protein (adenylate cyclase?)	#N/A	#N/A
MAB_1460	nucS	hypothetical protein	-1.06233	#N/A
MAB_1461	MAB_1461	hypothetical protein	-0.849184	#N/A
MAB_1462c	MAB_1462c	Conserved hypothetical protein (Glyoxalase/ Bleomycin resistance protein?)	#N/A	-4.21393
MAB_1463	MAB_1463	Probable acetyl-CoA acetyltransferase FadA	#N/A	-1.27426
MAB_1464	MAB_1464	hypothetical protein	0.719508	3.39263
MAB_1465	MAB_1465	Conserved hypothetical protein thioredoxin-like	0.549888	-0.79812
MAB_1466c	MAB_1466c	Possible lipoprotein peptidase LpqM	-1.59423	0.899577
MAB_1467c	glgB	Probable 1,4-alpha-glucan branching enzyme	-0.961094	0.694458
MAB_1468c	glgE	Putative glucanase GlgE	-0.706345	#N/A
MAB_1469	MAB_1469	Probable glycogen phosphorylase GlgP	#N/A	#N/A
MAB_1470c	MAB_1470c	Possible lipoprotein peptidase LpqM	2.22096	#N/A
MAB_1471c	MAB_1471c	Probable ATP-dependent helicase DinG	-0.559377	#N/A
MAB_1472c	MAB_1472c	Putative nicotinamidase/pyrazinamidase	1.80141	#N/A
MAB_1473c	MAB_1473c	hypothetical protein	1.51302	#N/A
MAB_1474c	MAB_1474c	Probable nicotinate phosphoribosyltransferase	1.00831	0.39655
MAB_1475	clpS	Probable ATP-dependent Clp protease adaptor protein ClpS	2.27008	#N/A
MAB_1476	MAB_1476	hypothetical protein	1.16864	-4.45732
MAB_1477	MAB_1477	Conserved hypothetical protein (peptidase?)	#N/A	#N/A
MAB_1478	MAB_1478	hypothetical protein	-0.760757	-1.64955
MAB_1479	MAB_1479	Possible thiamineS	-0.977756	-3.75058
MAB_1480	MAB_1480	Probable cysteine synthase	#N/A	1.45205
MAB_1481	MAB_1481	hypothetical protein	1.52289	#N/A
MAB_1482	murI	Probable glutamate racemase MurI	1.08363	#N/A
MAB_1483	MAB_1483	hypothetical protein	#N/A	#N/A
MAB_1484	rph	Probable ribonuclease PH	#N/A	1.52072
MAB_1485	MAB_1485	HAM1 protein homolog (NTPase)	#N/A	-0.349627
MAB_1486c	MAB_1486c	Putative oxidoreductase	#N/A	#N/A
MAB_1487c	MAB_1487c	hypothetical protein	1.06592	#N/A
MAB_1488c	MAB_1488c	hypothetical protein	1.02792	#N/A
MAB_1489	MAB_1489	Probable acyl-CoA ligase FadD	2.56027	2.46643
MAB_1490	MAB_1490	hypothetical protein	#N/A	#N/A
MAB_1491	MAB_1491	hypothetical protein	-1.60904	#N/A
MAB_1492	MAB_1492	hypothetical protein	-1.58323	-2.92904
MAB_1493c	MAB_1493c	Probable enoyl-CoA hydratase/isomerase	-0.823057	#N/A
MAB_1494	MAB_1494	Putative TetR-family transcriptional regulator	1.19904	1.76491
MAB_1495	MAB_1495	Probable oxidoreductase	0.754779	#N/A
MAB_1496c	MAB_1496c	Putative FAD-binding monooxygenase	0.498253	#N/A
MAB_1497c	MAB_1497c	Putative regulatory protein, TetR family	#N/A	2.29614
MAB_1498c	MAB_1498c	Putative GntR-family transcriptional regulator	#N/A	-2.16603
MAB_1499	MAB_1499	Putative FAD dependent oxidoreductase	1.49192	#N/A
MAB_1500	MAB_1500	Putative haloacid dehalogenase-like hydrolase	#N/A	#N/A
MAB_1501	MAB_1501	Probable ABC transporter, periplasmic protein	#N/A	#N/A
MAB_1502	MAB_1502	Probable ABC transporter, ATP-binding protein	#N/A	#N/A
MAB_1503	MAB_1503	2-aminoethylphosphonate ABC transporter permease	#N/A	#N/A
MAB_1504	MAB_1504	Probable ABC transporter, permease protein	#N/A	#N/A
MAB_1505	MAB_1505	Hypothetical protein	#N/A	#N/A
MAB_1506c	MAB_1506c	Conserved hypothetical protein (MaoC-like dehydratase)	-2.34837	1.53293
MAB_1507	MAB_1507	hypothetical protein	-0.653504	-3.50849
MAB_1508c	MAB_1508c	Putative HTH-type transcriptional regulator	-1.75914	#N/A
MAB_1509	MAB_1509	hypothetical protein	-1.48707	2.89715
MAB_1510	MAB_1510	Alpha/beta hydrolase fold precursor	#N/A	-2.80349
MAB_1511	MAB_1511	hypothetical protein	#N/A	#N/A
MAB_1512	MAB_1512	Probable fatty acid synthase Fas	-2.7216	-1.57463
MAB_1513	acpS	Putative holo-[acyl-carrier-protein] synthase	-2.99814	0.633584
MAB_1514	MAB_1514	Putative MutT/NUDIX-family protein	-2.24407	1.21766
MAB_1515c	MAB_1515c	Alkyl hydroperoxide reductase/ Thiol specific antioxidant/ Mal allergen	#N/A	#N/A
MAB_1516	MAB_1516	hypothetical protein	#N/A	-0.73739
MAB_1517c	MAB_1517c	Probable O-methyltransferase Omt	1.5895	4.95573
MAB_1518	MAB_1518	hypothetical protein	1.04929	#N/A
MAB_1519	MAB_1519	Hypothetical protein	1.44177	#N/A
MAB_1520c	MAB_1520c	Probable membrane protein, MmpL family	1.19266	#N/A
MAB_1521	MAB_1521	Conserved hypothetical protein (putative two-component system sensor protein?)	0.425585	#N/A
MAB_1522	MAB_1522	Putative two-component system response regulator LuxR	0.896146	3.86574
MAB_1523c	MAB_1523c	hypothetical protein	-1.17842	-0.954602
MAB_1524c	MAB_1524c	hypothetical protein	-0.694573	0.52345
MAB_1525c	MAB_1525c	Putative transcriptional regulator, TetR family	#N/A	1.02679
MAB_1526	MAB_1526	Putative short chain dehydrogenase/reductase	#N/A	1.08278
MAB_1527	MAB_1527	Probable monooxygenase	-1.11248	-0.957525
MAB_1528c	MAB_1528c	Probable oxidoreductase	#N/A	-0.955367
MAB_1529c	MAB_1529c	hypothetical protein	-0.771043	0.588686
MAB_1530	MAB_1530	Probable conserved lipoprotein LppS	0.476886	-4.08805
MAB_1531c	MAB_1531c	hypothetical protein	-0.623463	#N/A
MAB_1533c	orn	Probable oligoribonuclease	-2.08283	0.697481
MAB_1534	MAB_1534	hypothetical protein	-0.591903	-0.982229
MAB_1535c	MAB_1535c	hypothetical protein	-0.594971	#N/A
MAB_1536	MAB_1536	Putative transcriptional regulator, TetR family	2.1965	2.39109
MAB_1537c	MAB_1537c	Putative short chain dehydrogenase/reductase	#N/A	-1.09983
MAB_1538	MAB_1538	hypothetical protein	0.66059	#N/A
MAB_1539c	MAB_1539c	hypothetical protein	3.59318	#N/A
MAB_1540	MAB_1540	Probable sodium:dicarboxylate symporter	#N/A	2.88923
MAB_1541	MAB_1541	Bacteriophage protein	4.65927	6.47916
MAB_1542c	MAB_1542c	Probable amino acid permease	-3.76914	4.78108
MAB_1543	MAB_1543	hypothetical protein	#N/A	-0.893111
MAB_1544c	cysC	adenylyl-sulfate kinase	-1.21466	#N/A
MAB_1545c	MAB_1545c	Probable sulfate adenylate transferase, subunit 2 (CysD)	-2.53961	-3.14521
MAB_1546c	MAB_1546c	Conserved hypothetical protein (sulfotransferase?)	#N/A	#N/A
MAB_1547c	MAB_1547c	Probable sulfatase	#N/A	-2.70232
MAB_1548c	MAB_1548c	hypothetical protein	-2.24526	#N/A
MAB_1549c	MAB_1549c	Putative RNA binding protein, contains S1 domain	-3.89036	#N/A
MAB_1550	MAB_1550	Probable lipoprotein LppI	-0.827219	#N/A
MAB_1551c	MAB_1551c	Hypothetical protein	-1.91292	#N/A
MAB_1552	MAB_1552	Hypothetical regulatory protein, TetR family	0.659516	#N/A
MAB_1553c	MAB_1553c	Hypothetical protein	-1.81418	-2.0659
MAB_1554	MAB_1554	Hypothetical cyclic nucleotide-binding protein	#N/A	1.78699
MAB_1555	MAB_1555	hypothetical protein	0.602241	#N/A
MAB_1556	MAB_1556	hypothetical protein	-1.05174	#N/A
MAB_1557	MAB_1557	Copper resistance D precursor	#N/A	#N/A
MAB_1558c	MAB_1558c	Probable amidase	-0.671808	-3.94553
MAB_1559	MAB_1559	Probable single-strand DNA binding protein	#N/A	#N/A
MAB_1560	MAB_1560	Probable ABC transporter (macrolide-transport) ATP-binding protein	-1.41939	0.836646
MAB_1561	MAB_1561	Probable NAD-dependent glutamate dehydrogenase	#N/A	0.75676
MAB_1562	MAB_1562	hypothetical protein	#N/A	1.03571
MAB_1563	MAB_1563	hypothetical protein	#N/A	0.260218
MAB_1564c	MAB_1564c	Putative pirin-like protein	-1.89366	1.36565
MAB_1565c	MAB_1565c	Alpha-amylase family protein	-1.89839	-0.762034
MAB_1566c	MAB_1566c	Hemoglobin-like protein HbO	-0.803262	-1.7114
MAB_1567	MAB_1567	Probable HNH endonuclease precursor	-0.741586	#N/A
MAB_1568	MAB_1568	hypothetical protein	-0.820078	#N/A
MAB_1569	MAB_1569	hypothetical protein	-1.08326	-2.41883
MAB_1570	MAB_1570	hypothetical protein	-2.50979	#N/A
MAB_1571c	MAB_1571c	Probable aminopeptidase	#N/A	#N/A
MAB_1572	MAB_1572	hypothetical protein	0.552531	#N/A
MAB_1573c	MAB_1573c	hypothetical protein	#N/A	8.33144
MAB_1574	MAB_1574	Hypothetical carbohydrate-phosphate isomerase	#N/A	#N/A
MAB_1575	MAB_1575	Probable formamidopyrimidine-DNA glycolase	#N/A	#N/A
MAB_1576	MAB_1576	Putative TetR-family transcriptional regulator	#N/A	0.316858
MAB_1577c	MAB_1577c	hypothetical protein	1.07998	-0.709269
MAB_1578c	MAB_1578c	Hypothetical transcriptional regulator, TetR	-0.963064	-0.323025
MAB_1579	MAB_1579	Antigen 85-B precursor	-2.05701	-2.32708
MAB_1580	tig	Trigger factor (TF)	-1.94684	-3.72348
MAB_1581	clpP	ATP-dependent Clp protease, proteolytic subunit 2	-1.30624	0.714867
MAB_1582	clpP	ATP-dependent Clp protease, proteolytic subunit 1	-1.38299	1.1649
MAB_1583	clpX	ATP-dependent Clp protease ATP-binding subunit ClpX	-0.665364	-0.972251
MAB_1584	MAB_1584	hypothetical protein	#N/A	-0.932116
MAB_1585	MAB_1585	Putative acetyltransferase	2.41784	1.6769
MAB_1586c	MAB_1586c	hypothetical protein	1.77973	-3.00799
MAB_1587c	MAB_1587c	Probable fatty acid desaturase	3.00233	#N/A
MAB_1588c	MAB_1588c	Putative oxidoreductase	4.33276	#N/A
MAB_1589	MAB_1589	Putative transcriptional regulator, TetR family	3.81467	0.3596
MAB_1590c	MAB_1590c	Hypothetical protein	1.07424	-3.38016
MAB_1591	MAB_1591	hypothetical protein	3.81254	1.01358
MAB_1592c	fdhD	Probable formate dehydrogenase, subunit FdhD	#N/A	#N/A
MAB_1593c	MAB_1593c	Probable formate dehydrogenase, A chain	#N/A	0.922618
MAB_1594	MAB_1594	Probable ferredoxin oxidoreductase, alpha subunit	0.556477	-1.02315
MAB_1595	MAB_1595	Probable ferredoxin oxidoreductase, beta subunit	0.975628	-0.68701
MAB_1596	MAB_1596	Hypothetical protein	1.14508	-0.655529
MAB_1597	MAB_1597	hypothetical protein	2.78494	#N/A
MAB_1598	mobA	Probable molybdopterin-guanine dinucleotide biosynthesis protein A	1.05757	#N/A
MAB_1599	MAB_1599	hypothetical protein	#N/A	1.69602
MAB_1600c	MAB_1600c	hypothetical protein	-0.888693	#N/A
MAB_1601c	MAB_1601c	Putative monooxygenase	#N/A	-2.52344
MAB_1602	MAB_1602	hypothetical protein	-0.590921	-5.22965
MAB_1603	valS	Valyl-tRNA synthetase	-0.328247	0.368186
MAB_1604	MAB_1604	Probable folylpolyglutamate synthase FolC	-0.41618	1.37753
MAB_1605	MAB_1605	hypothetical protein	-1.00545	#N/A
MAB_1606	ndk	Probable nucleoside diphosphate kinase (NDK)	-1.04907	-1.35282
MAB_1607	MAB_1607	Possible ribonuclease E Rne	#N/A	0.933251
MAB_1608c	MAB_1608c	hypothetical protein	#N/A	-2.1823
MAB_1609c	MAB_1609c	hypothetical protein	0.675661	#N/A
MAB_1610	rplU	50s ribosomal protein L21	-0.708687	-0.542037
MAB_1611	rpmA	50S ribosomal protein L27	-0.916752	-2.0605
MAB_1612	obg	Probable GTP1/Obg-family GTP-binding protein	-0.375106	-2.46032
MAB_1613	proB	Probable glutamate 5-kinase (ProB)	#N/A	2.09399
MAB_1614	MAB_1614	Hypothetical protein	-0.995235	-1.22954
MAB_1615	MAB_1615	hypothetical protein	#N/A	1.39252
MAB_1616	MAB_1616	Hypothetical protein	-0.800403	#N/A
MAB_1617c	rbsK	Probable ribokinase RbsK	#N/A	2.62975
MAB_1618	proA	Probable gamma-glutamyl phosphate reductase	0.833816	-1.5468
MAB_1619	MAB_1619	hypothetical protein	0.453158	0.821039
MAB_1620	MAB_1620	hypothetical protein	#N/A	3.05692
MAB_1621	nadD	Probable nicotinate-nucleotide adenylyltransferase	#N/A	#N/A
MAB_1622	rsfS	hypothetical protein	-1.25739	-1.05458
MAB_1623	MAB_1623	Probable phosphoglycerate mutase	-1.09209	0.30977
MAB_1624	MAB_1624	hypothetical protein	-0.995118	-2.13554
MAB_1625	MAB_1625	hypothetical protein	#N/A	3.26536
MAB_1626	MAB_1626	Conserved hypothetical protein (competence protein ComEA?)	#N/A	#N/A
MAB_1627	MAB_1627	Conserved hypothetical protein (ComEC/Rec2-related protein?)	2.44103	#N/A
MAB_1628c	MAB_1628c	hypothetical protein	-1.66476	-1.09013
MAB_1629c	MAB_1629c	hypothetical protein	-0.777957	#N/A
MAB_1630c	MAB_1630c	hypothetical protein	-1.12543	0.618776
MAB_1631c	MAB_1631c	Hypothetical protein	#N/A	#N/A
MAB_1632c	MAB_1632c	hypothetical protein	#N/A	3.56964
MAB_1633	MAB_1633	Putative DNA polymerase III delta subunit	#N/A	-0.561621
MAB_1634c	rpsT	30s ribosomal protein S20	-0.906586	-4.39254
MAB_1635	MAB_1635	hypothetical protein	0.522717	1.49881
MAB_1636	MAB_1636	hypothetical protein	0.751378	1.03299
MAB_1637	MAB_1637	Transglutaminase-like	0.559845	2.10322
MAB_1638	MAB_1638	Putative TetR-family transcriptional regulator	1.22879	-1.01837
MAB_1639c	MAB_1639c	hypothetical protein	1.06415	-1.73818
MAB_1640	lepA	GTP-binding protein LepA	-0.672471	1.07603
MAB_1641	MAB_1641	Putative oxidoreductase	0.435909	-7.40415
MAB_1642	MAB_1642	Hypothetical protein	#N/A	#N/A
MAB_1643	MAB_1643	Putative glycosyl hydrolase	-0.68757	1.17038
MAB_1644	MAB_1644	hypothetical protein	-1.00564	-2.93097
MAB_1645	MAB_1645	Hypothetical protein	-1.0214	-0.705812
MAB_1646c	MAB_1646c	Probable monooxygenase, FAD-binding	#N/A	0.737506
MAB_1647c	MAB_1647c	Hypothetical protein	#N/A	-3.46413
MAB_1648c	MAB_1648c	hypothetical protein	0.333684	#N/A
MAB_1649c	MAB_1649c	Hypothetical protein	-0.999858	#N/A
MAB_1650c	MAB_1650c	hypothetical protein	-0.899222	#N/A
MAB_1651	MAB_1651	hypothetical protein	#N/A	-1.92631
MAB_1652	MAB_1652	Probable sulfate ABC transporter, sulfate-binding protein SubI	-0.983253	-1.21422
MAB_1653	MAB_1653	Probable sulfate ABC transporter, permease protein CysT	-1.11628	#N/A
MAB_1654	MAB_1654	Probable sulfate ABC transporter, permease protein CysW	-1.35148	#N/A
MAB_1655	cysA	Probable sulfate ABC transporter, ATP-binding protein SysA	-1.3668	0.750708
MAB_1656	MAB_1656	hypothetical protein	#N/A	#N/A
MAB_1657c	MAB_1657c	hypothetical protein	1.63525	3.66235
MAB_1658c	MAB_1658c	Conserved hypothetical protein (cobalamin biosynthesis?)	-2.31264	#N/A
MAB_1659c	MAB_1659c	CysN/CysC bifunctional enzyme	-1.78577	-2.04246
MAB_1660c	MAB_1660c	Sulfate adenylate transferase, subunit 2 (CysD)	-1.7659	-4.06588
MAB_1661c	cysH	Phosphoadenosine phosphosulfate reductase (CysH)	-1.49131	-5.06631
MAB_1662c	MAB_1662c	Probable sulfite reductase [ferredoxin]	-0.76264	-2.14406
MAB_1663	MAB_1663	Probable oxygen-independent coproporphyrinogen III oxidase HemN	0.884089	#N/A
MAB_1664c	MAB_1664c	hypothetical protein	#N/A	-0.625974
MAB_1665	hrcA	Heat-inducible transcription repressor HrcA	1.86333	1.44267
MAB_1666	dnaJ	Chaperone protein DnaJ	2.28932	-0.301867
MAB_1667	MAB_1667	16S rRNA (uracil(1498)-N(3))-methyltransferase	1.33464	2.13792
MAB_1668	MAB_1668	PhoH-like protein	1.6674	-1.8116
MAB_1669	ybeY	hypothetical protein	1.02996	-1.03378
MAB_1670	MAB_1670	hypothetical protein	#N/A	1.38643
MAB_1671	MAB_1671	hypothetical protein	#N/A	-2.28793
MAB_1672	era	GTP-binding protein Era homolog	#N/A	4.24882
MAB_1673	MAB_1673	hypothetical protein	0.753095	#N/A
MAB_1674c	MAB_1674c	Putative amidase AmiA2	-0.87136	-0.356052
MAB_1675	recO	DNA repair protein RecO	-0.68779	#N/A
MAB_1676	MAB_1676	Probable undecaprenyl pyrophosphate synthetase	-0.91118	1.7958
MAB_1677	MAB_1677	hypothetical protein	-0.825523	0.632812
MAB_1678c	MAB_1678c	Putative ferric uptake regulator FurB	0.883497	#N/A
MAB_1679c	MAB_1679c	Probable ArsR-family transcriptional regulator	1.27936	-1.4576
MAB_1680	MAB_1680	hypothetical protein	#N/A	#N/A
MAB_1681	MAB_1681	hypothetical protein	1.88856	#N/A
MAB_1682	MAB_1682	Probable NAD-dependent epimerase/dehydratase	1.48151	#N/A
MAB_1683	MAB_1683	Putative fatty acid desaturase	#N/A	#N/A
MAB_1684	MAB_1684	Diaminobutyrate--2-oxoglutarate aminotransferase	#N/A	#N/A
MAB_1685	MAB_1685	Putative decarboxylase	1.21437	#N/A
MAB_1686	MAB_1686	Hypothetical protein	#N/A	#N/A
MAB_1687	MAB_1687	hypothetical protein	#N/A	#N/A
MAB_1688	MAB_1688	Hypothetical protein	#N/A	#N/A
MAB_1689	MAB_1689	Probable daunorubicin resistance ABC transporter ATP-binding subunit DrrA	#N/A	#N/A
MAB_1690	MAB_1690	Putative ABC transporter transmembrane protein	#N/A	#N/A
MAB_1691	MAB_1691	Hypothetical protein	2.30236	#N/A
MAB_1692	MAB_1692	Putative polyketide synthase Pks16/acyl-CoA synthetase	1.15591	#N/A
MAB_1693	MAB_1693	Conserved hypothetical protein (YrbE family?)	1.09453	#N/A
MAB_1694	MAB_1694	Putative YrbE family protein	#N/A	#N/A
MAB_1695	MAB_1695	Putative Mce family protein	#N/A	#N/A
MAB_1696	MAB_1696	Putative Mce family protein	-2.00484	#N/A
MAB_1697	MAB_1697	Putative Mce family protein	#N/A	#N/A
MAB_1698	MAB_1698	Putative Mce family protein	-1.3083	#N/A
MAB_1699	MAB_1699	Putative Mce family protein	1.26547	#N/A
MAB_1700	MAB_1700	Putative Mce family protein	#N/A	#N/A
MAB_1701	MAB_1701	hypothetical protein	#N/A	#N/A
MAB_1702	glyQS	Glycyl-TRNA synthetase (GlyS)	-1.69002	0.880575
MAB_1703	MAB_1703	Probable aminotransferase	-0.650212	-0.465614
MAB_1704c	MAB_1704c	1-aminocyclopropane-1-carboxylate deaminase	-1.75639	#N/A
MAB_1705c	MAB_1705c	Putative transcriptional regulator, GntR family	-1.14622	-2.37639
MAB_1706c	MAB_1706c	hypothetical protein	-0.558729	#N/A
MAB_1707	MAB_1707	Deoxyguanosinetriphosphate triphosphohydrolase-like protein	#N/A	0.657715
MAB_1708	dnaG	DNA primase DnaG	0.852168	-0.607868
MAB_1709c	MAB_1709c	hypothetical protein	#N/A	-5.45579
MAB_1710c	MAB_1710c	Conserved hypothetical protein (OsmC-like protein)	1.68797	-1.82319
MAB_1711c	MAB_1711c	hypothetical protein	-0.721067	-1.77869
MAB_1712	MAB_1712	hypothetical protein	2.06859	4.02567
MAB_1713	MAB_1713	Hypothetical ABC transporter ATP-binding protein	3.86385	#N/A
MAB_1714	MAB_1714	Conserved hypothetical protein (cobalt transport protein?)	3.1764	#N/A
MAB_1715c	MAB_1715c	Probable sugar ABC transporter, sugar-binding protein	#N/A	#N/A
MAB_1716c	MAB_1716c	Probable sugar ABC transporter, permease protein	0.609247	#N/A
MAB_1717c	MAB_1717c	Probable sugar ABC transporter, permease protein	#N/A	#N/A
MAB_1718	MAB_1718	Peptidase U62, modulator of DNA gyrase	1.28128	0.835767
MAB_1719	MAB_1719	hypothetical protein	1.19915	0.35636
MAB_1720	MAB_1720	Putative two-component system response regulator	1.41153	#N/A
MAB_1721	MAB_1721	Putative histidine kinase sensor of two-component system	2.08107	#N/A
MAB_1722	MAB_1722	hypothetical protein	2.37341	#N/A
MAB_1723	MAB_1723	Putative phage integrase	#N/A	#N/A
MAB_1724c	MAB_1724c	Hypothetical protein	#N/A	#N/A
MAB_1725c	MAB_1725c	acyltransferase	#N/A	#N/A
MAB_1726	MAB_1726	Bacteriophage protein	#N/A	#N/A
MAB_1727c	MAB_1727c	Bacteriophage protein	#N/A	#N/A
MAB_1728	MAB_1728	Hypothetical protein	#N/A	#N/A
MAB_1729	MAB_1729	Conserved hypothetical protein (phage protein?)	#N/A	#N/A
MAB_1730	MAB_1730	Hypothetical protein	#N/A	#N/A
MAB_1731	MAB_1731	Hypothetical protein	#N/A	#N/A
MAB_1732	MAB_1732	Hypothetical protein	#N/A	#N/A
MAB_1733	MAB_1733	Hypothetical protein	#N/A	#N/A
MAB_1734	MAB_1734	Bacteriophage protein	#N/A	#N/A
MAB_1735	MAB_1735	Hypothetical protein	#N/A	#N/A
MAB_1736	MAB_1736	Hypothetical protein	#N/A	#N/A
MAB_1737	MAB_1737	Hypothetical protein	#N/A	#N/A
MAB_1738	MAB_1738	Hypothetical protein	#N/A	#N/A
MAB_1739	MAB_1739	Hypothetical protein	#N/A	#N/A
MAB_1740	MAB_1740	Hypothetical protein	#N/A	#N/A
MAB_1741	MAB_1741	Hypothetical protein	#N/A	#N/A
MAB_1742	MAB_1742	Hypothetical protein	#N/A	#N/A
MAB_1743	MAB_1743	Hypothetical protein	#N/A	#N/A
MAB_1744	MAB_1744	Bacteriophage protein	#N/A	#N/A
MAB_1745	MAB_1745	Hypothetical protein	#N/A	#N/A
MAB_1746	MAB_1746	Hypothetical protein	#N/A	#N/A
MAB_1747	MAB_1747	Hypothetical protein	#N/A	#N/A
MAB_1748	MAB_1748	hypothetical protein	#N/A	#N/A
MAB_1749	MAB_1749	Hypothetical protein	#N/A	#N/A
MAB_1750	MAB_1750	Hypothetical protein	#N/A	#N/A
MAB_1751	MAB_1751	Hypothetical protein	#N/A	#N/A
MAB_1752	MAB_1752	Hypothetical protein	#N/A	#N/A
MAB_1753	MAB_1753	Hypothetical protein	#N/A	#N/A
MAB_1754	MAB_1754	Bacteriophage protein	#N/A	#N/A
MAB_1755	MAB_1755	Hypothetical protein	#N/A	#N/A
MAB_1756	whiB	Putative transcriptional regulator, WhiB family	#N/A	#N/A
MAB_1757	MAB_1757	Bacteriophage protein	#N/A	#N/A
MAB_1758	MAB_1758	Hypothetical protein	#N/A	#N/A
MAB_1759	MAB_1759	hypothetical protein	#N/A	#N/A
MAB_1760	MAB_1760	hypothetical protein	#N/A	#N/A
MAB_1761	MAB_1761	Hypothetical protein	#N/A	#N/A
MAB_1762	MAB_1762	hypothetical protein	#N/A	#N/A
MAB_1763	MAB_1763	hypothetical protein	#N/A	#N/A
MAB_1764	MAB_1764	Hypothetical protein	#N/A	#N/A
MAB_1765	MAB_1765	Hypothetical protein	#N/A	#N/A
MAB_1766	MAB_1766	Hypothetical protein	#N/A	#N/A
MAB_1767	MAB_1767	Hypothetical protein	#N/A	#N/A
MAB_1768	MAB_1768	Hypothetical protein	#N/A	#N/A
MAB_1769	MAB_1769	Hypothetical protein	#N/A	#N/A
MAB_1770	MAB_1770	Hypothetical protein	#N/A	#N/A
MAB_1771	MAB_1771	Hypothetical protein	#N/A	#N/A
MAB_1773c	MAB_1773c	Hypothetical protein	#N/A	#N/A
MAB_1774	MAB_1774	Bacteriophage protein	#N/A	#N/A
MAB_1775	MAB_1775	Bacteriophage protein	#N/A	#N/A
MAB_1776	MAB_1776	Bacteriophage protein	#N/A	#N/A
MAB_1777	MAB_1777	Hypothetical protein	#N/A	#N/A
MAB_1778	MAB_1778	Hypothetical protein	#N/A	#N/A
MAB_1779	MAB_1779	Hypothetical protein	#N/A	#N/A
MAB_1780	MAB_1780	Hypothetical protein	#N/A	#N/A
MAB_1781	MAB_1781	Hypothetical protein	#N/A	#N/A
MAB_1782	MAB_1782	Bacteriophage protein	#N/A	#N/A
MAB_1783	MAB_1783	Hypothetical protein	#N/A	#N/A
MAB_1784	MAB_1784	Bacteriophage protein	#N/A	#N/A
MAB_1785	MAB_1785	Bacteriophage protein	#N/A	#N/A
MAB_1786	MAB_1786	Bacteriophage protein	#N/A	#N/A
MAB_1787	MAB_1787	Bacteriophage protein	#N/A	#N/A
MAB_1788	MAB_1788	Bacteriophage protein	#N/A	#N/A
MAB_1789	MAB_1789	Bacteriophage protein	#N/A	#N/A
MAB_1790	MAB_1790	Bacteriophage protein	#N/A	#N/A
MAB_1791	MAB_1791	Hypothetical protein	#N/A	#N/A
MAB_1792	MAB_1792	Hypothetical protein	#N/A	#N/A
MAB_1793	MAB_1793	Phage associated (putative structural protein)	#N/A	#N/A
MAB_1794	MAB_1794	Hypothetical protein	#N/A	#N/A
MAB_1795	MAB_1795	Hypothetical protein	#N/A	#N/A
MAB_1796	MAB_1796	Bacteriophage tape measure protein (TMP)	#N/A	#N/A
MAB_1797	MAB_1797	Bacteriophage protein	#N/A	#N/A
MAB_1798	MAB_1798	Bacteriophage protein	#N/A	#N/A
MAB_1799	MAB_1799	Bacteriophage protein	#N/A	#N/A
MAB_1800	MAB_1800	Bacteriophage minor tail subunit	#N/A	#N/A
MAB_1801	MAB_1801	Bacteriophage protein	#N/A	#N/A
MAB_1802	MAB_1802	Bacteriophage protein	#N/A	#N/A
MAB_1803	MAB_1803	Bacteriophage protein	#N/A	#N/A
MAB_1804	MAB_1804	Bacteriophage protein	#N/A	#N/A
MAB_1805	MAB_1805	Bacteriophage protein	#N/A	#N/A
MAB_1806	MAB_1806	Hypothetical protein	#N/A	#N/A
MAB_1807	MAB_1807	Bacteriophage protein	#N/A	#N/A
MAB_1808	MAB_1808	Bacteriophage protein	#N/A	#N/A
MAB_1809	MAB_1809	Bacteriophage protein	#N/A	#N/A
MAB_1810	MAB_1810	Bacteriophage protein	#N/A	#N/A
MAB_1811	MAB_1811	Hypothetical protein	#N/A	#N/A
MAB_1812c	MAB_1812c	Hypothetical protein	#N/A	#N/A
MAB_1813	MAB_1813	Bacteriophage protein	#N/A	#N/A
MAB_1814	MAB_1814	Bacteriophage protein	#N/A	#N/A
MAB_1815	MAB_1815	Hypothetical protein	#N/A	#N/A
MAB_1816c	MAB_1816c	Phage integrase	#N/A	#N/A
MAB_1817c	MAB_1817c	Hypothetical protein	#N/A	#N/A
MAB_1818	MAB_1818	Hypothetical protein	#N/A	#N/A
MAB_1819c	MAB_1819c	Hypothetical protein	#N/A	#N/A
MAB_1820c	MAB_1820c	Putative resolvase	#N/A	#N/A
MAB_1821	MAB_1821	hypothetical protein	#N/A	#N/A
MAB_1822	MAB_1822	hypothetical protein	#N/A	#N/A
MAB_1823c	MAB_1823c	Hypothetical protein	#N/A	#N/A
MAB_1825c	MAB_1825c	Hypothetical protein	#N/A	#N/A
MAB_1826	MAB_1826	hypothetical protein	#N/A	#N/A
MAB_1827c	MAB_1827c	Bacteriophage protein	#N/A	#N/A
MAB_1828	MAB_1828	Hypothetical protein	#N/A	#N/A
MAB_1829	MAB_1829	Hypothetical protein	#N/A	#N/A
MAB_1830	MAB_1830	Hypothetical protein	#N/A	#N/A
MAB_1831	MAB_1831	Hypothetical protein	#N/A	#N/A
MAB_1832	MAB_1832	hypothetical protein	#N/A	#N/A
MAB_1833	MAB_1833	hypothetical protein	#N/A	#N/A
MAB_1834	MAB_1834	Hypothetical protein	#N/A	#N/A
MAB_1835c	MAB_1835c	Immunogenic protein MPT64 precursor	#N/A	-5.69968
MAB_1836	MAB_1836	Arylsulfatase	#N/A	#N/A
MAB_1837c	MAB_1837c	Hypothetical protein	#N/A	#N/A
MAB_1838	MAB_1838	Endonuclease	#N/A	#N/A
MAB_1839	MAB_1839	Diguanylate cyclase/phosphodiesterase	#N/A	#N/A
MAB_1840c	MAB_1840c	Putative beta-glucanase	-3.04029	-4.33717
MAB_1841c	MAB_1841c	Putative type-b cytochrome (b561)	1.6059	#N/A
MAB_1842c	MAB_1842c	Probable catalase	1.7906	0.901278
MAB_1843	MAB_1843	Probable D-alanyl-D-alanine dipeptidase	#N/A	-1.66272
MAB_1844	MAB_1844	Hypothetical protein	#N/A	#N/A
MAB_1845c	MAB_1845c	hypothetical protein	1.35111	#N/A
MAB_1846	MAB_1846	Putative ABC transporter ATP-binding protein	1.6311	#N/A
MAB_1847	MAB_1847	Putative metalloprotease	#N/A	#N/A
MAB_1848	MAB_1848	Hypothetical protein	#N/A	-6.62838
MAB_1849	MAB_1849	Putative metalloprotease	0.393972	#N/A
MAB_1850c	MAB_1850c	Hypothetical protein	3.30681	2.25577
MAB_1851	MAB_1851	Probable acyl-CoA dehydrogenase FadE	-1.4108	1.09584
MAB_1852c	MAB_1852c	Hypothetical isochorismatase hydrolase	1.15567	0.701539
MAB_1853c	MAB_1853c	hypothetical protein	0.820178	#N/A
MAB_1854c	MAB_1854c	Glycogen phosphorylase	0.969131	-4.41453
MAB_1855c	MAB_1855c	Putative zinc-binding alcohol dehydrogenase	0.99871	1.23674
MAB_1856	MAB_1856	Putative transcriptional regulator, MarR family	1.56963	-0.992075
MAB_1857c	MAB_1857c	hypothetical protein	-0.409414	-0.44047
MAB_1858	MAB_1858	Probable ABC transporter antibiotic-transport ATP-binding protein	-1.15926	1.48916
MAB_1859	MAB_1859	Probable ABC transporter antibiotic-transport integral membrane protein	-1.33378	#N/A
MAB_1860	MAB_1860	Probable ABC transporter antibiotic-transport integral membrane protein	-1.49566	#N/A
MAB_1861c	MAB_1861c	Putative transcriptional regulator, TetR family	1.23821	0.433087
MAB_1862	MAB_1862	Conserved hypothetical protein (L-carnitine dehydratase?)	#N/A	-1.49058
MAB_1863	MAB_1863	Probable acyl-CoA dehydrogenase FadE	-1.16988	-0.52271
MAB_1864	MAB_1864	Probable lipid-transfer protein Ltp1/thiolase	-1.57817	-2.27516
MAB_1865	MAB_1865	Probable fatty-acid-CoA ligase FadD	-1.86213	-1.01203
MAB_1866c	MAB_1866c	Putative oxygenase	1.48422	#N/A
MAB_1867	MAB_1867	hypothetical protein	#N/A	4.484
MAB_1868c	MAB_1868c	hypothetical protein	-1.47607	#N/A
MAB_1869c	MAB_1869c	Probable zinc-dependent alcohol dehydrogenase AdhE2	#N/A	1.53785
MAB_1870	MAB_1870	Putative beta-lactamase	#N/A	#N/A
MAB_1871	MAB_1871	hypothetical protein	3.36522	#N/A
MAB_1872c	MAB_1872c	hypothetical protein	-1.20353	-3.37522
MAB_1873c	MAB_1873c	Putative TetR family transcriptional regulator	#N/A	-1.28255
MAB_1874	MAB_1874	Putative oxidoreductase	#N/A	#N/A
MAB_1875c	MAB_1875c	Putative hydrolase (alpha/beta fold)	-0.614651	0.723549
MAB_1876c	MAB_1876c	Probable propionyl-CoA carboxylase beta chain 6	#N/A	-3.98547
MAB_1877c	MAB_1877c	3-oxoacyl-[acyl-carrier-protein] synthase 1 KasA	-0.454005	-1.60382
MAB_1878c	acpP	acyl carrier protein	-0.911123	-2.72606
MAB_1879c	MAB_1879c	Putative malonyl CoA-ACP transacylase FabD	-0.702792	-4.57957
MAB_1880c	MAB_1880c	hypothetical protein	1.1722	#N/A
MAB_1881c	MAB_1881c	Putative transcriptional regulator, TetR family	-0.727578	-1.08311
MAB_1882c	MAB_1882c	Hypothetical protein	#N/A	#N/A
MAB_1883c	MAB_1883c	Conserved hypothetical protein (lipoprotein?)	#N/A	#N/A
MAB_1884c	MAB_1884c	Probable pyruvate dehydrogenase E1 component AceE	0.599398	0.430733
MAB_1885	MAB_1885	hypothetical protein	0.731557	-1.92278
MAB_1886	MAB_1886	hypothetical protein	-0.836954	-1.63746
MAB_1887	MAB_1887	Probable peroxiredoxin (thioredoxin reductase) AhpE	-1.17029	#N/A
MAB_1888	MAB_1888	Conserved hypothetical protein (thioesterase?)	#N/A	#N/A
MAB_1889	MAB_1889	Probable L-carnitine dehydratase	0.944531	0.486165
MAB_1890c	MAB_1890c	hypothetical protein	-2.47617	#N/A
MAB_1891	MAB_1891	hypothetical protein	1.30068	#N/A
MAB_1892	MAB_1892	Hypothetical protein	0.833865	#N/A
MAB_1893	MAB_1893	hypothetical protein	#N/A	-1.01988
MAB_1894c	MAB_1894c	hypothetical protein	-1.1682	2.1247
MAB_1895c	MAB_1895c	hypothetical protein	-1.40257	-4.35611
MAB_1896c	MAB_1896c	Hypothetical protein	#N/A	-4.00849
MAB_1897c	MAB_1897c	Probable high-affinity nickel-transporter NicT	#N/A	#N/A
MAB_1898	cobD	Probable cobalamin biosynthesis protein CobD	-1.03566	#N/A
MAB_1899c	MAB_1899c	hypothetical protein	#N/A	#N/A
MAB_1900c	MAB_1900c	Putative low molecular weight protein tyrosine phosphatase	0.567957	-3.55525
MAB_1901c	MAB_1901c	Conserved hypothetical protein (hydrolase?)	0.751864	-4.10412
MAB_1902	MAB_1902	Putative aminotransferase CobC	0.552343	-3.87611
MAB_1903	MAB_1903	hypothetical protein	0.622167	0.578962
MAB_1904	MAB_1904	hypothetical protein	0.340388	-2.54769
MAB_1905	MAB_1905	Putative phosphoglycerate mutase	0.358517	0.833536
MAB_1906	MAB_1906	Pyridoxamine 5'-phosphate oxidase-related	-0.505097	-1.15142
MAB_1907	MAB_1907	hypothetical protein	3.17658	#N/A
MAB_1908c	MAB_1908c	hypothetical protein	#N/A	#N/A
MAB_1909c	MAB_1909c	Probable methanol dehydrogenase transcriptional regulatory protein MoxR3	#N/A	1.73298
MAB_1910c	MAB_1910c	hypothetical protein	#N/A	#N/A
MAB_1911c	MAB_1911c	hypothetical protein	-0.815533	#N/A
MAB_1912c	MAB_1912c	hypothetical protein	-0.493765	#N/A
MAB_1913	MAB_1913	Conserved hypothetical protein (ribonuclease?)	2.8557	-0.94318
MAB_1914c	MAB_1914c	Probable adenylate cyclase	-0.985818	1.04662
MAB_1915	MAB_1915	Probable fatty-acid-coa ligase FadD	-0.557279	-0.328532
MAB_1916c	panB	3-methyl-2-oxobutanoate hydroxymethyltransferase	0.838063	-3.79427
MAB_1917	MAB_1917	hypothetical protein	-0.734661	2.39614
MAB_1918	MAB_1918	Conserved hypothetical protein (possible hydrolase)	0.558566	-3.94692
MAB_1919	MAB_1919	Conserved hypothetical protein (possible hydrolase)	-1.22842	-1.65276
MAB_1920	MAB_1920	Probable glutamine synthetase	-0.869102	1.94111
MAB_1921	glnE	Glutamate-ammonia-ligase adenylyltransferase GlnE	-0.78928	0.282427
MAB_1922	MAB_1922	hypothetical protein	0.912096	-3.46406
MAB_1923c	MAB_1923c	hypothetical protein	1.88331	-1.01573
MAB_1924	MAB_1924	Putative transcriptional regulator, MarR family	-0.898527	#N/A
MAB_1925	MAB_1925	hypothetical protein	-5.64073	-7.81452
MAB_1926	MAB_1926	Putative transcriptional regulatory protein PrrA	-2.0469	1.72887
MAB_1927	MAB_1927	Putative sensor-type histidine kinase PrrB	-1.2022	1.53373
MAB_1928c	MAB_1928c	hypothetical protein	#N/A	-3.16446
MAB_1929	MAB_1929	hypothetical protein	-1.49354	#N/A
MAB_1930c	MAB_1930c	hypothetical protein	-1.30724	#N/A
MAB_1931c	MAB_1931c	hypothetical protein	#N/A	#N/A
MAB_1932c	MAB_1932c	Probable chaperone protein HchA (Hsp31)	1.2545	#N/A
MAB_1933c	MAB_1933c	Probable glutamine synthetase, type I (GlnA1)	-1.57879	1.23759
MAB_1934	MAB_1934	hypothetical protein	1.39988	1.95559
MAB_1935	MAB_1935	Putative drug resistance transporter	1.01629	#N/A
MAB_1936	MAB_1936	hypothetical protein	1.10053	-1.47636
MAB_1937	MAB_1937	Putative peptide monooxygenase	0.987589	#N/A
MAB_1938c	MAB_1938c	Putative transcriptional regulator, TetR family	0.564448	#N/A
MAB_1939	MAB_1939	Probable cytochrome P450	#N/A	#N/A
MAB_1940c	MAB_1940c	hypothetical protein	0.353846	-1.0118
MAB_1942c	lipA	Probable lipoic acid synthetase LipA	0.706117	-1.28628
MAB_1943c	lipB	Probable lipoyltransferase LipB	0.672703	#N/A
MAB_1944c	MAB_1944c	hypothetical protein	-1.10372	1.92117
MAB_1945c	MAB_1945c	2-oxoglutarate dehydrogenase, E2 component, dihydrolipoamide succinyltransferase	-0.87533	-1.0392
MAB_1946	MAB_1946	hypothetical protein	1.37863	-1.07559
MAB_1947	MAB_1947	hypothetical protein	3.11033	#N/A
MAB_1948c	pepA	Probable cytosol aminopeptidase (leucyl aminopeptidase?)	#N/A	0.624684
MAB_1949	gcvT	Probable aminomethyltransferase/Glycine cleavage system T protein	-0.947737	1.04472
MAB_1950	MAB_1950	Probable branched-chain amino acid aminotransferase (IlvE)	-0.631179	1.22845
MAB_1951c	MAB_1951c	Conserved hypothetical protein (phosphoesterase?)	-1.27702	#N/A
MAB_1952c	cobS	adenosylcobinamide-GDP ribazoletransferase	#N/A	#N/A
MAB_1953c	cobT	Probable nicotinate-nucleotide--dimethylbenzimidazole phosphoribosyltransferase CobT	#N/A	-1.41141
MAB_1954c	MAB_1954c	Putative cobinamide kinase/cobinamide phosphate guanylyltransferase CobU	#N/A	-1.39017
MAB_1955c	MAB_1955c	hypothetical protein	#N/A	0.576868
MAB_1956	MAB_1956	Probable glycerate kinase	0.570038	1.39051
MAB_1957	MAB_1957	hypothetical protein	1.65255	-1.8687
MAB_1958c	MAB_1958c	hypothetical protein	#N/A	0.472546
MAB_1959	MAB_1959	Probable adenosine kinase CbhK	0.779355	0.724511
MAB_1960c	MAB_1960c	Probable asparagine synthetase AsnB	-2.41054	1.92653
MAB_1961	MAB_1961	Probable cytochrome c oxidase subunit 2 precursor	-1.35263	1.32712
MAB_1962	MAB_1962	Probable cytochrome c oxidase polypeptide 4	-1.03814	#N/A
MAB_1963	MAB_1963	Putative membrane protein, MmpS family	-0.496501	-3.52905
MAB_1964	MAB_1964	hypothetical protein	#N/A	2.06714
MAB_1965c	MAB_1965c	Conserved hypothetical protein (pyridoxamine 5'-phosphate oxidase?)	1.19962	#N/A
MAB_1966c	MAB_1966c	Probable ubiquinol-cytochrome c reductase cytochrome b subunit	-0.518042	1.79123
MAB_1967c	MAB_1967c	Probable ubiquinol-cytochrome c reductase iron-sulfur subunit (Rieske iron-sulfur protein)	-0.914011	0.946408
MAB_1968c	MAB_1968c	Probable ubiquinol-cytochrome c reductase cytochrome c subunit	-0.99699	-0.809501
MAB_1969c	MAB_1969c	Probable cytochrome c oxidase subunit III	-0.977747	#N/A
MAB_1970	trpD	Anthranilate phosphoribosyltransferase TrpD	#N/A	1.44985
MAB_1971c	MAB_1971c	Probable DNA polymerase III epsilon subunit	#N/A	#N/A
MAB_1972c	MAB_1972c	Conserved hypothetical protein (methyltransferase?)	#N/A	1.4222
MAB_1973	MAB_1973	hypothetical protein	-3.34564	#N/A
MAB_1974	MAB_1974	Putative secreted protein	-1.80985	-4.10832
MAB_1975	MAB_1975	hypothetical protein	-1.91325	#N/A
MAB_1976	MAB_1976	Conserved hypothetical protein (glycosyl transferase?)	0.465661	-1.03059
MAB_1977	MAB_1977	Putative methyltransferase	#N/A	-0.43946
MAB_1978c	MAB_1978c	Probable long-chain-fatty-acid--CoA ligase FadD	-1.52594	1.57891
MAB_1979	MAB_1979	hypothetical protein	-0.994711	-3.17541
MAB_1980c	MAB_1980c	hypothetical protein	-2.23866	#N/A
MAB_1981	MAB_1981	hypothetical protein	#N/A	-0.93921
MAB_1982	MAB_1982	Putative arsenite-transporting ATPase	-0.510536	0.742857
MAB_1983	MAB_1983	hypothetical protein	-1.29169	-0.877057
MAB_1984	MAB_1984	Probable 1-acylglycerol-3-phosphate O-acyltransferase	#N/A	0.733562
MAB_1985	MAB_1985	Conserved hypothtical membrane protein	-0.545674	#N/A
MAB_1986	MAB_1986	hypothetical protein	#N/A	#N/A
MAB_1987	MAB_1987	3-deoxy-7-phosphoheptulonate synthase	0.684202	0.961553
MAB_1988c	MAB_1988c	Probable serine/threonine protein kinase	-0.507166	#N/A
MAB_1989c	MAB_1989c	Hypothetical protein	#N/A	-3.19383
MAB_1990	MAB_1990	hypothetical protein	#N/A	-3.02403
MAB_1991c	MAB_1991c	hypothetical protein	-1.07076	3.27195
MAB_1992c	MAB_1992c	Probable polyprenyl synthetase	-1.16524	0.812015
MAB_1993	MAB_1993	Probable 5,10-methylenetetrahydrofolate reductase	1.77994	-0.482349
MAB_1994c	MAB_1994c	Probable conserved lipoprotein LppM	-1.40918	1.0082
MAB_1995c	MAB_1995c	Conserved hypothetical protein (acetyltransferase?)	-1.2187	-0.628908
MAB_1996	MAB_1996	hypothetical protein	2.81702	0.399335
MAB_1997	mraZ	Protein MraZ	1.5893	1.84861
MAB_1998	rsmH	16S rRNA (cytosine(1402)-N(4))-methyltransferase	#N/A	0.260091
MAB_1999	MAB_1999	hypothetical protein	#N/A	#N/A
MAB_2000	MAB_2000	Probable penicillin-binding membrane protein PbpB	-0.803014	-1.51521
MAB_2001	murE	UDP-N-acetylmuramyl-tripeptide synthetase MurE	-0.526799	0.351658
MAB_2002	murF	UDP-N-acetylmuramoyl-tripeptide--D-alanyl-D-alanine ligase MurF	-0.546026	0.992034
MAB_2003	mraY	Phospho-N-acetylmuramoyl-pentapeptide-transferaseMurX	-1.08908	3.21173
MAB_2004	murD	UDP-N-acetylmuramoylalanine--D-glutamate ligase MurD	-1.18641	1.5705
MAB_2005	MAB_2005	Putative cell division protein FtsW	-1.29132	#N/A
MAB_2006	murG	UDP-N-acetylglucosamine--N-acetylmuramyl-(pentapeptide) pyrophosphoryl-undecaprenol N-acetylglucosamine transferase MurG	-1.02224	1.24149
MAB_2007	murC	UDP-N-acetylmuramate--L-alanine ligase MurC	-1.14938	1.26507
MAB_2008	ftsQ	Putative cell division protein FtsQ	-1.43559	#N/A
MAB_2009	ftsZ	Putative cell division protein FtsZ	-2.12418	-0.772002
MAB_2010	MAB_2010	hypothetical protein	-1.40826	0.79166
MAB_2011	MAB_2011	hypothetical protein	-1.01132	#N/A
MAB_2012	sepF	hypothetical protein	-0.977183	-5.6734
MAB_2013c	MAB_2013c	hypothetical protein	0.614519	#N/A
MAB_2014c	MAB_2014c	Putative transcriptional regulator, ArsR	1.29432	-2.82505
MAB_2015c	MAB_2015c	hypothetical protein	1.04695	#N/A
MAB_2016	MAB_2016	hypothetical protein	0.819492	#N/A
MAB_2017	MAB_2017	Hypothetical immunogenic protein antigen 84	-0.530231	-1.00011
MAB_2018	MAB_2018	Hypothetical protein	-0.636731	#N/A
MAB_2019	MAB_2019	Putative VanY-type carboxypeptidase	-0.500747	-1.64052
MAB_2020c	MAB_2020c	Possible bifunctional enzyme HhdD isomerase + cyclase/dehydrase	#N/A	-1.41525
[truncated: 2,943 more rows]
